# Supplementary material for: Stabilizing lattice oxygen redox in layered sodium transition metal oxide through spin singlet state
Source: Nat Commun. 2023 Nov 23;14:7665. doi: 10.1038/s41467-023-43031-6 (PMC10667238; doi:10.1038/s41467-023-43031-6)
Supplement: Supplementary file 5 — Supplementary Data 1 [file 41467_2023_43031_MOESM5_ESM.zip]

Archive with 13,009 entries (9,975 files):
- Data_SI/3.66_plateau_x=0.16667/
- Data_SI/3.66_plateau_x=0.16667/enumeration_structure/
- Data_SI/3.66_plateau_x=0.16667/enumeration_structure/enum.log
- Data_SI/3.66_plateau_x=0.16667/enumeration_structure/fixed_cells.in
- Data_SI/3.66_plateau_x=0.16667/enumeration_structure/struct_enum.in
- Data_SI/3.66_plateau_x=0.16667/enumeration_structure/struct_enum.out
- Data_SI/3.66_plateau_x=0.16667/ewald+DFT_screening/
- Data_SI/3.66_plateau_x=0.16667/ewald+DFT_screening/ewald_calc_pymatgen.py
- Data_SI/3.66_plateau_x=0.16667/ewald+DFT_screening/ewald_results_sorted.txt
- Data_SI/3.66_plateau_x=0.16667/ewald+DFT_screening/ewald_script_long.sh
- Data_SI/3.66_plateau_x=0.16667/ewald+DFT_screening/head
- Data_SI/3.66_plateau_x=0.16667/ewald+DFT_screening/INCAR
- Data_SI/3.66_plateau_x=0.16667/ewald+DFT_screening/KPOINTS
- Data_SI/3.66_plateau_x=0.16667/ewald+DFT_screening/POTCAR
- Data_SI/3.66_plateau_x=0.16667/ewald+DFT_screening/tail_pos
- Data_SI/3.66_plateau_x=0.16667/fixedJT/
- Data_SI/3.66_plateau_x=0.16667/fixedJT/relaxation_GGA+U/
- Data_SI/3.66_plateau_x=0.16667/fixedJT/relaxation_GGA+U/CONTCAR
- Data_SI/3.66_plateau_x=0.16667/fixedJT/relaxation_GGA+U/INCAR
- Data_SI/3.66_plateau_x=0.16667/fixedJT/relaxation_GGA+U/KPOINTS
- Data_SI/3.66_plateau_x=0.16667/fixedJT/relaxation_GGA+U/POSCAR
- Data_SI/3.66_plateau_x=0.16667/fixedJT/relaxation_GGA+U/POTCAR
- Data_SI/3.66_plateau_x=0.16667/fixedJT/static_HSE/
- Data_SI/3.66_plateau_x=0.16667/fixedJT/static_HSE/DOSCAR
- Data_SI/3.66_plateau_x=0.16667/fixedJT/static_HSE/INCAR
- Data_SI/3.66_plateau_x=0.16667/fixedJT/static_HSE/KPOINTS
- Data_SI/3.66_plateau_x=0.16667/fixedJT/static_HSE/POSCAR
- Data_SI/3.66_plateau_x=0.16667/fixedJT/static_HSE/splitted_DOS.tgz
- Data_SI/3.66_plateau_x=0.16667/noJT/
- Data_SI/3.66_plateau_x=0.16667/noJT/relaxation_GGA+U/
- Data_SI/3.66_plateau_x=0.16667/noJT/relaxation_GGA+U/CONTCAR
- Data_SI/3.66_plateau_x=0.16667/noJT/relaxation_GGA+U/INCAR
- Data_SI/3.66_plateau_x=0.16667/noJT/relaxation_GGA+U/KPOINTS
- Data_SI/3.66_plateau_x=0.16667/noJT/relaxation_GGA+U/POSCAR
- Data_SI/3.66_plateau_x=0.16667/noJT/relaxation_GGA+U/POTCAR
- Data_SI/3.66_plateau_x=0.16667/noJT/static_HSE/
- Data_SI/3.66_plateau_x=0.16667/noJT/static_HSE/DOSCAR
- Data_SI/3.66_plateau_x=0.16667/noJT/static_HSE/INCAR
- Data_SI/3.66_plateau_x=0.16667/noJT/static_HSE/KPOINTS
- Data_SI/3.66_plateau_x=0.16667/noJT/static_HSE/POSCAR
- Data_SI/3.66_plateau_x=0.16667/noJT/static_HSE/POTCAR
- Data_SI/3.66_plateau_x=0.16667/noJT/static_HSE/splitted_DOS.tgz
- Data_SI/3.99_plateau_x=0.33333/
- Data_SI/3.99_plateau_x=0.33333/fixJT/
- Data_SI/3.99_plateau_x=0.33333/fixJT/relaxation_GGA+U/
- Data_SI/3.99_plateau_x=0.33333/fixJT/relaxation_GGA+U/CONTCAR
- Data_SI/3.99_plateau_x=0.33333/fixJT/relaxation_GGA+U/INCAR
- Data_SI/3.99_plateau_x=0.33333/fixJT/relaxation_GGA+U/KPOINTS
- Data_SI/3.99_plateau_x=0.33333/fixJT/relaxation_GGA+U/POSCAR
- Data_SI/3.99_plateau_x=0.33333/fixJT/relaxation_GGA+U/POTCAR
- Data_SI/3.99_plateau_x=0.33333/fixJT/static_HSE/
- Data_SI/3.99_plateau_x=0.33333/fixJT/static_HSE/DOSCAR
- Data_SI/3.99_plateau_x=0.33333/fixJT/static_HSE/INCAR
- Data_SI/3.99_plateau_x=0.33333/fixJT/static_HSE/KPOINTS
- Data_SI/3.99_plateau_x=0.33333/fixJT/static_HSE/POSCAR
- Data_SI/3.99_plateau_x=0.33333/fixJT/static_HSE/POTCAR
- Data_SI/3.99_plateau_x=0.33333/fixJT/static_HSE/splitted_DOS.tgz
- Data_SI/3.99_plateau_x=0.33333/noJT/
- Data_SI/3.99_plateau_x=0.33333/noJT/relaxation_GGA+U/
- Data_SI/3.99_plateau_x=0.33333/noJT/relaxation_GGA+U/CONTCAR.PBE-U_re3
- Data_SI/3.99_plateau_x=0.33333/noJT/relaxation_GGA+U/INCAR.PBE-U_re3
- Data_SI/3.99_plateau_x=0.33333/noJT/relaxation_GGA+U/KPOINTS
- Data_SI/3.99_plateau_x=0.33333/noJT/relaxation_GGA+U/POSCAR.PBE-U_re3
- Data_SI/3.99_plateau_x=0.33333/noJT/relaxation_GGA+U/POTCAR
- Data_SI/3.99_plateau_x=0.33333/noJT/static_HSE/
- Data_SI/3.99_plateau_x=0.33333/noJT/static_HSE/DOSCAR
- Data_SI/3.99_plateau_x=0.33333/noJT/static_HSE/INCAR
- Data_SI/3.99_plateau_x=0.33333/noJT/static_HSE/KPOINTS
- Data_SI/3.99_plateau_x=0.33333/noJT/static_HSE/POSCAR
- Data_SI/3.99_plateau_x=0.33333/noJT/static_HSE/POTCAR
- Data_SI/3.99_plateau_x=0.33333/noJT/static_HSE/splitted_DOS.tgz
- Data_SI/overcharge_Mn_redox_Na=0.8333/
- Data_SI/overcharge_Mn_redox_Na=0.8333/lowest_energy_HSE_relax/
- Data_SI/overcharge_Mn_redox_Na=0.8333/lowest_energy_HSE_relax/CONTCAR
- Data_SI/overcharge_Mn_redox_Na=0.8333/lowest_energy_HSE_relax/INCAR
- Data_SI/overcharge_Mn_redox_Na=0.8333/lowest_energy_HSE_relax/KPOINTS
- Data_SI/overcharge_Mn_redox_Na=0.8333/lowest_energy_HSE_relax/POSCAR
- Data_SI/overcharge_Mn_redox_Na=0.8333/lowest_energy_HSE_relax/POTCAR
- Data_SI/overcharge_Mn_redox_Na=0.8333/structure_screen_1_DFT+U/
- Data_SI/overcharge_Mn_redox_Na=0.8333/structure_screen_1_DFT+U/build_struc.sh
- Data_SI/overcharge_Mn_redox_Na=0.8333/structure_screen_1_DFT+U/INCAR
- Data_SI/overcharge_Mn_redox_Na=0.8333/structure_screen_1_DFT+U/KPOINTS
- Data_SI/overcharge_Mn_redox_Na=0.8333/structure_screen_1_DFT+U/POSCAR_full_Na
- Data_SI/overcharge_Mn_redox_Na=0.8333/structure_screen_1_DFT+U/POTCAR
- Data_SI/pristine_x=0/
- Data_SI/pristine_x=0/relaxation_GGA+U/
- Data_SI/pristine_x=0/relaxation_GGA+U/CONTCAR_final
- Data_SI/pristine_x=0/relaxation_GGA+U/INCAR
- Data_SI/pristine_x=0/relaxation_GGA+U/KPOINTS
- Data_SI/pristine_x=0/relaxation_GGA+U/POSCAR
- Data_SI/pristine_x=0/relaxation_GGA+U/POTCAR
- Data_SI/pristine_x=0/static_HSE/
- Data_SI/pristine_x=0/static_HSE/DOSCAR
- Data_SI/pristine_x=0/static_HSE/INCAR
- Data_SI/pristine_x=0/static_HSE/KPOINTS
- Data_SI/pristine_x=0/static_HSE/POSCAR
- Data_SI/pristine_x=0/static_HSE/POTCAR
- Data_SI/pristine_x=0/static_HSE/splitted_DOS.tgz
- Data_SI/x=0.5/
- Data_SI/x=0.5/ewald+DFT_screening/
- Data_SI/x=0.5/ewald+DFT_screening/ewald_calc_pymatgen.py
- Data_SI/x=0.5/ewald+DFT_screening/ewald_results_sorted.txt
- Data_SI/x=0.5/ewald+DFT_screening/ewald_script_long.sh
- Data_SI/x=0.5/ewald+DFT_screening/head
- Data_SI/x=0.5/ewald+DFT_screening/INCAR
- Data_SI/x=0.5/ewald+DFT_screening/KPOINTS
- Data_SI/x=0.5/ewald+DFT_screening/Na_poses/
- Data_SI/x=0.5/ewald+DFT_screening/Na_poses/generate_Na_list.sh
- Data_SI/x=0.5/ewald+DFT_screening/Na_poses/Na_1
- Data_SI/x=0.5/ewald+DFT_screening/Na_poses/Na_10
- Data_SI/x=0.5/ewald+DFT_screening/Na_poses/Na_100
- Data_SI/x=0.5/ewald+DFT_screening/Na_poses/Na_1000
- Data_SI/x=0.5/ewald+DFT_screening/Na_poses/Na_10000
- Data_SI/x=0.5/ewald+DFT_screening/Na_poses/Na_10001
- Data_SI/x=0.5/ewald+DFT_screening/Na_poses/Na_10002
- Data_SI/x=0.5/ewald+DFT_screening/Na_poses/Na_10003
- Data_SI/x=0.5/ewald+DFT_screening/Na_poses/Na_10004
- Data_SI/x=0.5/ewald+DFT_screening/Na_poses/Na_10005
- Data_SI/x=0.5/ewald+DFT_screening/Na_poses/Na_10006
- Data_SI/x=0.5/ewald+DFT_screening/Na_poses/Na_10007
- Data_SI/x=0.5/ewald+DFT_screening/Na_poses/Na_10008
- Data_SI/x=0.5/ewald+DFT_screening/Na_poses/Na_10009
- Data_SI/x=0.5/ewald+DFT_screening/Na_poses/Na_1001
- Data_SI/x=0.5/ewald+DFT_screening/Na_poses/Na_10010
- Data_SI/x=0.5/ewald+DFT_screening/Na_poses/Na_10011
- Data_SI/x=0.5/ewald+DFT_screening/Na_poses/Na_10012
- Data_SI/x=0.5/ewald+DFT_screening/Na_poses/Na_10013
- Data_SI/x=0.5/ewald+DFT_screening/Na_poses/Na_10014
- Data_SI/x=0.5/ewald+DFT_screening/Na_poses/Na_10015
- Data_SI/x=0.5/ewald+DFT_screening/Na_poses/Na_10016
- Data_SI/x=0.5/ewald+DFT_screening/Na_poses/Na_10017
- Data_SI/x=0.5/ewald+DFT_screening/Na_poses/Na_10018
- Data_SI/x=0.5/ewald+DFT_screening/Na_poses/Na_10019
- Data_SI/x=0.5/ewald+DFT_screening/Na_poses/Na_1002
- Data_SI/x=0.5/ewald+DFT_screening/Na_poses/Na_10020
- Data_SI/x=0.5/ewald+DFT_screening/Na_poses/Na_10021
- Data_SI/x=0.5/ewald+DFT_screening/Na_poses/Na_10022
- Data_SI/x=0.5/ewald+DFT_screening/Na_poses/Na_10023
- Data_SI/x=0.5/ewald+DFT_screening/Na_poses/Na_10024
- Data_SI/x=0.5/ewald+DFT_screening/Na_poses/Na_10025
- Data_SI/x=0.5/ewald+DFT_screening/Na_poses/Na_10026
- Data_SI/x=0.5/ewald+DFT_screening/Na_poses/Na_10027
- Data_SI/x=0.5/ewald+DFT_screening/Na_poses/Na_10028
- Data_SI/x=0.5/ewald+DFT_screening/Na_poses/Na_10029
- Data_SI/x=0.5/ewald+DFT_screening/Na_poses/Na_1003
- Data_SI/x=0.5/ewald+DFT_screening/Na_poses/Na_10030
- Data_SI/x=0.5/ewald+DFT_screening/Na_poses/Na_10031
- Data_SI/x=0.5/ewald+DFT_screening/Na_poses/Na_10032
- Data_SI/x=0.5/ewald+DFT_screening/Na_poses/Na_10033
- Data_SI/x=0.5/ewald+DFT_screening/Na_poses/Na_10034
- Data_SI/x=0.5/ewald+DFT_screening/Na_poses/Na_10035
- Data_SI/x=0.5/ewald+DFT_screening/Na_poses/Na_10036
- Data_SI/x=0.5/ewald+DFT_screening/Na_poses/Na_10037
- Data_SI/x=0.5/ewald+DFT_screening/Na_poses/Na_10038
- Data_SI/x=0.5/ewald+DFT_screening/Na_poses/Na_10039
- Data_SI/x=0.5/ewald+DFT_screening/Na_poses/Na_1004
- Data_SI/x=0.5/ewald+DFT_screening/Na_poses/Na_10040
- Data_SI/x=0.5/ewald+DFT_screening/Na_poses/Na_10041
- Data_SI/x=0.5/ewald+DFT_screening/Na_poses/Na_10042
- Data_SI/x=0.5/ewald+DFT_screening/Na_poses/Na_10043
- Data_SI/x=0.5/ewald+DFT_screening/Na_poses/Na_10044
- Data_SI/x=0.5/ewald+DFT_screening/Na_poses/Na_10045
- Data_SI/x=0.5/ewald+DFT_screening/Na_poses/Na_10046
- Data_SI/x=0.5/ewald+DFT_screening/Na_poses/Na_10047
- Data_SI/x=0.5/ewald+DFT_screening/Na_poses/Na_10048
- Data_SI/x=0.5/ewald+DFT_screening/Na_poses/Na_10049
- Data_SI/x=0.5/ewald+DFT_screening/Na_poses/Na_1005
- Data_SI/x=0.5/ewald+DFT_screening/Na_poses/Na_10050
- Data_SI/x=0.5/ewald+DFT_screening/Na_poses/Na_10051
- Data_SI/x=0.5/ewald+DFT_screening/Na_poses/Na_10052
- Data_SI/x=0.5/ewald+DFT_screening/Na_poses/Na_10053
- Data_SI/x=0.5/ewald+DFT_screening/Na_poses/Na_10054
- Data_SI/x=0.5/ewald+DFT_screening/Na_poses/Na_10055
- Data_SI/x=0.5/ewald+DFT_screening/Na_poses/Na_10056
- Data_SI/x=0.5/ewald+DFT_screening/Na_poses/Na_10057
- Data_SI/x=0.5/ewald+DFT_screening/Na_poses/Na_10058
- Data_SI/x=0.5/ewald+DFT_screening/Na_poses/Na_10059
- Data_SI/x=0.5/ewald+DFT_screening/Na_poses/Na_1006
- Data_SI/x=0.5/ewald+DFT_screening/Na_poses/Na_10060
- Data_SI/x=0.5/ewald+DFT_screening/Na_poses/Na_10061
- Data_SI/x=0.5/ewald+DFT_screening/Na_poses/Na_10062
- Data_SI/x=0.5/ewald+DFT_screening/Na_poses/Na_10063
- Data_SI/x=0.5/ewald+DFT_screening/Na_poses/Na_10064
- Data_SI/x=0.5/ewald+DFT_screening/Na_poses/Na_10065
- Data_SI/x=0.5/ewald+DFT_screening/Na_poses/Na_10066
- Data_SI/x=0.5/ewald+DFT_screening/Na_poses/Na_10067
- Data_SI/x=0.5/ewald+DFT_screening/Na_poses/Na_10068
- Data_SI/x=0.5/ewald+DFT_screening/Na_poses/Na_10069
- Data_SI/x=0.5/ewald+DFT_screening/Na_poses/Na_1007
- Data_SI/x=0.5/ewald+DFT_screening/Na_poses/Na_10070
- Data_SI/x=0.5/ewald+DFT_screening/Na_poses/Na_10071
- Data_SI/x=0.5/ewald+DFT_screening/Na_poses/Na_10072
- Data_SI/x=0.5/ewald+DFT_screening/Na_poses/Na_10073
- Data_SI/x=0.5/ewald+DFT_screening/Na_poses/Na_10074
- Data_SI/x=0.5/ewald+DFT_screening/Na_poses/Na_10075
- Data_SI/x=0.5/ewald+DFT_screening/Na_poses/Na_10076
- Data_SI/x=0.5/ewald+DFT_screening/Na_poses/Na_10077
- Data_SI/x=0.5/ewald+DFT_screening/Na_poses/Na_10078
- Data_SI/x=0.5/ewald+DFT_screening/Na_poses/Na_10079
- Data_SI/x=0.5/ewald+DFT_screening/Na_poses/Na_1008
- Data_SI/x=0.5/ewald+DFT_screening/Na_poses/Na_10080
- Data_SI/x=0.5/ewald+DFT_screening/Na_poses/Na_10081
- Data_SI/x=0.5/ewald+DFT_screening/Na_poses/Na_10082
- Data_SI/x=0.5/ewald+DFT_screening/Na_poses/Na_10083
- Data_SI/x=0.5/ewald+DFT_screening/Na_poses/Na_10084
- Data_SI/x=0.5/ewald+DFT_screening/Na_poses/Na_10085
- Data_SI/x=0.5/ewald+DFT_screening/Na_poses/Na_10086
- Data_SI/x=0.5/ewald+DFT_screening/Na_poses/Na_10087
- Data_SI/x=0.5/ewald+DFT_screening/Na_poses/Na_10088
- Data_SI/x=0.5/ewald+DFT_screening/Na_poses/Na_10089
- Data_SI/x=0.5/ewald+DFT_screening/Na_poses/Na_1009
- Data_SI/x=0.5/ewald+DFT_screening/Na_poses/Na_10090
- Data_SI/x=0.5/ewald+DFT_screening/Na_poses/Na_10091
- Data_SI/x=0.5/ewald+DFT_screening/Na_poses/Na_10092
- Data_SI/x=0.5/ewald+DFT_screening/Na_poses/Na_10093
- Data_SI/x=0.5/ewald+DFT_screening/Na_poses/Na_10094
- Data_SI/x=0.5/ewald+DFT_screening/Na_poses/Na_10095
- Data_SI/x=0.5/ewald+DFT_screening/Na_poses/Na_10096
- Data_SI/x=0.5/ewald+DFT_screening/Na_poses/Na_10097
- Data_SI/x=0.5/ewald+DFT_screening/Na_poses/Na_10098
- Data_SI/x=0.5/ewald+DFT_screening/Na_poses/Na_10099
- Data_SI/x=0.5/ewald+DFT_screening/Na_poses/Na_101
- Data_SI/x=0.5/ewald+DFT_screening/Na_poses/Na_1010
- Data_SI/x=0.5/ewald+DFT_screening/Na_poses/Na_10100
- Data_SI/x=0.5/ewald+DFT_screening/Na_poses/Na_10101
- Data_SI/x=0.5/ewald+DFT_screening/Na_poses/Na_10102
- Data_SI/x=0.5/ewald+DFT_screening/Na_poses/Na_10103
- Data_SI/x=0.5/ewald+DFT_screening/Na_poses/Na_10104
- Data_SI/x=0.5/ewald+DFT_screening/Na_poses/Na_10105
- Data_SI/x=0.5/ewald+DFT_screening/Na_poses/Na_10106
- Data_SI/x=0.5/ewald+DFT_screening/Na_poses/Na_10107
- Data_SI/x=0.5/ewald+DFT_screening/Na_poses/Na_10108
- Data_SI/x=0.5/ewald+DFT_screening/Na_poses/Na_10109
- Data_SI/x=0.5/ewald+DFT_screening/Na_poses/Na_1011
- Data_SI/x=0.5/ewald+DFT_screening/Na_poses/Na_10110
- Data_SI/x=0.5/ewald+DFT_screening/Na_poses/Na_10111
- Data_SI/x=0.5/ewald+DFT_screening/Na_poses/Na_10112
- Data_SI/x=0.5/ewald+DFT_screening/Na_poses/Na_10113
- Data_SI/x=0.5/ewald+DFT_screening/Na_poses/Na_10114
- Data_SI/x=0.5/ewald+DFT_screening/Na_poses/Na_10115
- Data_SI/x=0.5/ewald+DFT_screening/Na_poses/Na_10116
- Data_SI/x=0.5/ewald+DFT_screening/Na_poses/Na_10117
- Data_SI/x=0.5/ewald+DFT_screening/Na_poses/Na_10118
- Data_SI/x=0.5/ewald+DFT_screening/Na_poses/Na_10119
- Data_SI/x=0.5/ewald+DFT_screening/Na_poses/Na_1012
- Data_SI/x=0.5/ewald+DFT_screening/Na_poses/Na_10120
- Data_SI/x=0.5/ewald+DFT_screening/Na_poses/Na_10121
- Data_SI/x=0.5/ewald+DFT_screening/Na_poses/Na_10122
- Data_SI/x=0.5/ewald+DFT_screening/Na_poses/Na_10123
- Data_SI/x=0.5/ewald+DFT_screening/Na_poses/Na_10124
- Data_SI/x=0.5/ewald+DFT_screening/Na_poses/Na_10125
- Data_SI/x=0.5/ewald+DFT_screening/Na_poses/Na_10126
- Data_SI/x=0.5/ewald+DFT_screening/Na_poses/Na_10127
- Data_SI/x=0.5/ewald+DFT_screening/Na_poses/Na_10128
- Data_SI/x=0.5/ewald+DFT_screening/Na_poses/Na_10129
- Data_SI/x=0.5/ewald+DFT_screening/Na_poses/Na_1013
- Data_SI/x=0.5/ewald+DFT_screening/Na_poses/Na_10130
- Data_SI/x=0.5/ewald+DFT_screening/Na_poses/Na_10131
- Data_SI/x=0.5/ewald+DFT_screening/Na_poses/Na_10132
- Data_SI/x=0.5/ewald+DFT_screening/Na_poses/Na_10133
- Data_SI/x=0.5/ewald+DFT_screening/Na_poses/Na_10134
- Data_SI/x=0.5/ewald+DFT_screening/Na_poses/Na_10135
- Data_SI/x=0.5/ewald+DFT_screening/Na_poses/Na_10136
- Data_SI/x=0.5/ewald+DFT_screening/Na_poses/Na_10137
- Data_SI/x=0.5/ewald+DFT_screening/Na_poses/Na_10138
- Data_SI/x=0.5/ewald+DFT_screening/Na_poses/Na_10139
- Data_SI/x=0.5/ewald+DFT_screening/Na_poses/Na_1014
- Data_SI/x=0.5/ewald+DFT_screening/Na_poses/Na_10140
- Data_SI/x=0.5/ewald+DFT_screening/Na_poses/Na_10141
- Data_SI/x=0.5/ewald+DFT_screening/Na_poses/Na_10142
- Data_SI/x=0.5/ewald+DFT_screening/Na_poses/Na_10143
- Data_SI/x=0.5/ewald+DFT_screening/Na_poses/Na_10144
- Data_SI/x=0.5/ewald+DFT_screening/Na_poses/Na_10145
- Data_SI/x=0.5/ewald+DFT_screening/Na_poses/Na_10146
- Data_SI/x=0.5/ewald+DFT_screening/Na_poses/Na_10147
- Data_SI/x=0.5/ewald+DFT_screening/Na_poses/Na_10148
- Data_SI/x=0.5/ewald+DFT_screening/Na_poses/Na_10149
- Data_SI/x=0.5/ewald+DFT_screening/Na_poses/Na_1015
- Data_SI/x=0.5/ewald+DFT_screening/Na_poses/Na_10150
- Data_SI/x=0.5/ewald+DFT_screening/Na_poses/Na_10151
- Data_SI/x=0.5/ewald+DFT_screening/Na_poses/Na_10152
- Data_SI/x=0.5/ewald+DFT_screening/Na_poses/Na_10153
- Data_SI/x=0.5/ewald+DFT_screening/Na_poses/Na_10154
- Data_SI/x=0.5/ewald+DFT_screening/Na_poses/Na_10155
- Data_SI/x=0.5/ewald+DFT_screening/Na_poses/Na_10156
- Data_SI/x=0.5/ewald+DFT_screening/Na_poses/Na_10157
- Data_SI/x=0.5/ewald+DFT_screening/Na_poses/Na_10158
- Data_SI/x=0.5/ewald+DFT_screening/Na_poses/Na_10159
- Data_SI/x=0.5/ewald+DFT_screening/Na_poses/Na_1016
- Data_SI/x=0.5/ewald+DFT_screening/Na_poses/Na_10160
- Data_SI/x=0.5/ewald+DFT_screening/Na_poses/Na_10161
- Data_SI/x=0.5/ewald+DFT_screening/Na_poses/Na_10162
- Data_SI/x=0.5/ewald+DFT_screening/Na_poses/Na_10163
- Data_SI/x=0.5/ewald+DFT_screening/Na_poses/Na_10164
- Data_SI/x=0.5/ewald+DFT_screening/Na_poses/Na_10165
- Data_SI/x=0.5/ewald+DFT_screening/Na_poses/Na_10166
- Data_SI/x=0.5/ewald+DFT_screening/Na_poses/Na_10167
- Data_SI/x=0.5/ewald+DFT_screening/Na_poses/Na_10168
- Data_SI/x=0.5/ewald+DFT_screening/Na_poses/Na_10169
- Data_SI/x=0.5/ewald+DFT_screening/Na_poses/Na_1017
[truncated: 9,700 more entries]
