# Supplementary material for: Stabilizing lattice oxygen redox in layered sodium transition metal oxide through spin singlet state
Source: Nat Commun. 2023 Nov 23;14:7665. doi: 10.1038/s41467-023-43031-6 (PMC10667238; doi:10.1038/s41467-023-43031-6)
Supplement: Supplementary file 5 — Supplementary Data 1 [file 41467_2023_43031_MOESM5_ESM.zip › Data_SI/3.66_plateau_x=0.16667/enumeration_structure/enum.log]

---------------------------------------------------------------------------------------------
Generating permutations for fixed cells. index n= 8 to  8
Be aware: non-primitive structures (super-periodic configurations) are included
in the final list in this mode.
---------------------------------------------------------------------------------------------
Calculating derivative structures for index n= 8 to  8
Including only structures of which the concentration of each atom is in the range:
Type: 1: 1/4--1/4
Type: 2: 3/4--3/4
Volume       CPU        #HNFs  #SNFs    #reduced    % dups      volTot      RunTot
 after matrix_inverse in symlib
  -13.2496000000000       0.000000000000000E+000  0.000000000000000E+000
  0.000000000000000E+000  -17.4372000000000       0.000000000000000E+000
   5.23648010000000       0.000000000000000E+000  -8.42553524000000     
 -7.547397657287766E-002  0.000000000000000E+000  0.000000000000000E+000
  0.000000000000000E+000 -5.734865689445551E-002  0.000000000000000E+000
 -4.690716555494936E-002  0.000000000000000E+000 -0.118686821847534     
 after matrix_inverse in symlib
  -13.2496000000000       0.000000000000000E+000  0.000000000000000E+000
  0.000000000000000E+000   17.4372000000000       0.000000000000000E+000
   5.23648010000000       0.000000000000000E+000  -8.42553524000000     
 -7.547397657287766E-002  0.000000000000000E+000  0.000000000000000E+000
  0.000000000000000E+000  5.734865689445551E-002  0.000000000000000E+000
 -4.690716555494936E-002  0.000000000000000E+000 -0.118686821847534     
 after matrix_inverse in symlib
   13.2496000000000       0.000000000000000E+000  0.000000000000000E+000
  0.000000000000000E+000  -17.4372000000000       0.000000000000000E+000
  -5.23648010000000       0.000000000000000E+000   8.42553524000000     
  7.547397657287766E-002  0.000000000000000E+000  0.000000000000000E+000
  0.000000000000000E+000 -5.734865689445551E-002  0.000000000000000E+000
  4.690716555494936E-002  0.000000000000000E+000  0.118686821847534     
 after matrix_inverse in symlib
   13.2496000000000       0.000000000000000E+000  0.000000000000000E+000
  0.000000000000000E+000   17.4372000000000       0.000000000000000E+000
  -5.23648010000000       0.000000000000000E+000   8.42553524000000     
  7.547397657287766E-002  0.000000000000000E+000  0.000000000000000E+000
  0.000000000000000E+000  5.734865689445551E-002  0.000000000000000E+000
  4.690716555494936E-002  0.000000000000000E+000  0.118686821847534     
   8       112.1021        1     1         1        0.0000      329564      329564
---------------------------------------------------------------------------------------------
