# Supplementary material for: Stabilizing lattice oxygen redox in layered sodium transition metal oxide through spin singlet state
Source: Nat Commun. 2023 Nov 23;14:7665. doi: 10.1038/s41467-023-43031-6 (PMC10667238; doi:10.1038/s41467-023-43031-6)
Supplement: Supplementary file 5 — Supplementary Data 1 [file 41467_2023_43031_MOESM5_ESM.zip › Data_SI/3.66_plateau_x=0.16667/enumeration_structure/struct_enum.in]

P3_half_chg                
bulk
6.62480000     0.00000000     0.00000000        # a1 parent lattice vector
0.00000000     8.71860000     0.00000000        # a2 parent lattice vector
-2.61824005     0.00000000     4.21276762        # a3 parent lattice vector
 2 -nary case
    4 # Number of points in the multilattice
# Cartesian coordinates: 
     2.81850         2.59553         0.92260  0/1
     1.18806         6.12307         3.29017  0/1
     2.49718         6.95483         1.18379  0/1
     1.50938         1.76377         3.02898  0/1
    8 8   # Starting and ending cell sizes for search
0.10000000E-05 # Epsilon (finite precision parameter)
full list of labelings
# Concentration restrictions
1 1 4
3 3 4
