# Supplementary material for: Stabilizing lattice oxygen redox in layered sodium transition metal oxide through spin singlet state
Source: Nat Commun. 2023 Nov 23;14:7665. doi: 10.1038/s41467-023-43031-6 (PMC10667238; doi:10.1038/s41467-023-43031-6)
Supplement: Supplementary file 5 — Supplementary Data 1 [file 41467_2023_43031_MOESM5_ESM.zip › Data_SI/3.66_plateau_x=0.16667/enumeration_structure/struct_enum.out]

 # <fortpy version="3" revision="247"></fortpy>
P3_half_ch
bulk
  6.6248000       0.0000000       0.0000000        # a1 parent lattice vector
  0.0000000       8.7186000       0.0000000        # a2 parent lattice vector
 -2.6182400       0.0000000       4.2127676        # a3 parent lattice vector
    4 # Number of points in the multilattice
  2.8185000       2.5955300      0.92260000        # d01 d-vector, labels: 0/1
  1.1880600       6.1230700       3.2901700        # d02 d-vector, labels: 0/1
  2.4971800       6.9548300       1.1837900        # d03 d-vector, labels: 0/1
  1.5093800       1.7637700       3.0289800        # d04 d-vector, labels: 0/1
 2-nary case
   8   8 # Starting and ending cell sizes for search
 0.10000000E-05 # Epsilon (finite precision parameter)
Concentration check:
    T
Including only structures of which the concentration   of each atom is in the range:
Type 1:    1/   4 --    1/   4
Type 2:    3/   4 --    3/   4
full list of labelings (including incomplete labelings) is used
(Non)Equivalency list: 1  2  3  4
start   #tot      HNF     Hdegn   labdegn   Totdegn   #size idx    pg    SNF             HNF                 Left transform                          labeling
          1         1       1        0        0           1   8     4   2  2  2    2  0  2  0  0  2      1    0    0    0    1    0    0    0    1   00000000111111111111111111111111
          2         1       1        0        0           2   8     4   2  2  2    2  0  2  0  0  2      1    0    0    0    1    0    0    0    1   00000001011111111111111111111111
          3         1       1        0        0           3   8     4   2  2  2    2  0  2  0  0  2      1    0    0    0    1    0    0    0    1   00000001101111111111111111111111
          4         1       1        0        0           4   8     4   2  2  2    2  0  2  0  0  2      1    0    0    0    1    0    0    0    1   00000001110111111111111111111111
          5         1       1        0        0           5   8     4   2  2  2    2  0  2  0  0  2      1    0    0    0    1    0    0    0    1   00000001111011111111111111111111
          6         1       1        0        0           6   8     4   2  2  2    2  0  2  0  0  2      1    0    0    0    1    0    0    0    1   00000001111101111111111111111111
          7         1       1        0        0           7   8     4   2  2  2    2  0  2  0  0  2      1    0    0    0    1    0    0    0    1   00000001111110111111111111111111
          8         1       1        0        0           8   8     4   2  2  2    2  0  2  0  0  2      1    0    0    0    1    0    0    0    1   00000001111111011111111111111111
          9         1       1        0        0           9   8     4   2  2  2    2  0  2  0  0  2      1    0    0    0    1    0    0    0    1   00000001111111101111111111111111
         10         1       1        0        0          10   8     4   2  2  2    2  0  2  0  0  2      1    0    0    0    1    0    0    0    1   00000001111111110111111111111111
         11         1       1        0        0          11   8     4   2  2  2    2  0  2  0  0  2      1    0    0    0    1    0    0    0    1   00000001111111111011111111111111
         12         1       1        0        0          12   8     4   2  2  2    2  0  2  0  0  2      1    0    0    0    1    0    0    0    1   00000001111111111101111111111111
         13         1       1        0        0          13   8     4   2  2  2    2  0  2  0  0  2      1    0    0    0    1    0    0    0    1   00000001111111111110111111111111
         14         1       1        0        0          14   8     4   2  2  2    2  0  2  0  0  2      1    0    0    0    1    0    0    0    1   00000001111111111111011111111111
         15         1       1        0        0          15   8     4   2  2  2    2  0  2  0  0  2      1    0    0    0    1    0    0    0    1   00000001111111111111101111111111
         16         1       1        0        0          16   8     4   2  2  2    2  0  2  0  0  2      1    0    0    0    1    0    0    0    1   00000001111111111111110111111111
         17         1       1        0        0          17   8     4   2  2  2    2  0  2  0  0  2      1    0    0    0    1    0    0    0    1   00000001111111111111111011111111
         18         1       1        0        0          18   8     4   2  2  2    2  0  2  0  0  2      1    0    0    0    1    0    0    0    1   00000001111111111111111101111111
         19         1       1        0        0          19   8     4   2  2  2    2  0  2  0  0  2      1    0    0    0    1    0    0    0    1   00000001111111111111111110111111
         20         1       1        0        0          20   8     4   2  2  2    2  0  2  0  0  2      1    0    0    0    1    0    0    0    1   00000001111111111111111111011111
         21         1       1        0        0          21   8     4   2  2  2    2  0  2  0  0  2      1    0    0    0    1    0    0    0    1   00000001111111111111111111101111
         22         1       1        0        0          22   8     4   2  2  2    2  0  2  0  0  2      1    0    0    0    1    0    0    0    1   00000001111111111111111111110111
         23         1       1        0        0          23   8     4   2  2  2    2  0  2  0  0  2      1    0    0    0    1    0    0    0    1   00000001111111111111111111111011
         24         1       1        0        0          24   8     4   2  2  2    2  0  2  0  0  2      1    0    0    0    1    0    0    0    1   00000001111111111111111111111101
         25         1       1        0        0          25   8     4   2  2  2    2  0  2  0  0  2      1    0    0    0    1    0    0    0    1   00000001111111111111111111111110
         26         1       1        0        0          26   8     4   2  2  2    2  0  2  0  0  2      1    0    0    0    1    0    0    0    1   00000011001111111111111111111111
         27         1       1        0        0          27   8     4   2  2  2    2  0  2  0  0  2      1    0    0    0    1    0    0    0    1   00000011010111111111111111111111
         28         1       1        0        0          28   8     4   2  2  2    2  0  2  0  0  2      1    0    0    0    1    0    0    0    1   00000011011011111111111111111111
         29         1       1        0        0          29   8     4   2  2  2    2  0  2  0  0  2      1    0    0    0    1    0    0    0    1   00000011011101111111111111111111
         30         1       1        0        0          30   8     4   2  2  2    2  0  2  0  0  2      1    0    0    0    1    0    0    0    1   00000011011110111111111111111111
         31         1       1        0        0          31   8     4   2  2  2    2  0  2  0  0  2      1    0    0    0    1    0    0    0    1   00000011011111011111111111111111
         32         1       1        0        0          32   8     4   2  2  2    2  0  2  0  0  2      1    0    0    0    1    0    0    0    1   00000011011111101111111111111111
         33         1       1        0        0          33   8     4   2  2  2    2  0  2  0  0  2      1    0    0    0    1    0    0    0    1   00000011011111110111111111111111
         34         1       1        0        0          34   8     4   2  2  2    2  0  2  0  0  2      1    0    0    0    1    0    0    0    1   00000011011111111011111111111111
         35         1       1        0        0          35   8     4   2  2  2    2  0  2  0  0  2      1    0    0    0    1    0    0    0    1   00000011011111111101111111111111
         36         1       1        0        0          36   8     4   2  2  2    2  0  2  0  0  2      1    0    0    0    1    0    0    0    1   00000011011111111110111111111111
         37         1       1        0        0          37   8     4   2  2  2    2  0  2  0  0  2      1    0    0    0    1    0    0    0    1   00000011011111111111011111111111
         38         1       1        0        0          38   8     4   2  2  2    2  0  2  0  0  2      1    0    0    0    1    0    0    0    1   00000011011111111111101111111111
         39         1       1        0        0          39   8     4   2  2  2    2  0  2  0  0  2      1    0    0    0    1    0    0    0    1   00000011011111111111110111111111
         40         1       1        0        0          40   8     4   2  2  2    2  0  2  0  0  2      1    0    0    0    1    0    0    0    1   00000011011111111111111011111111
         41         1       1        0        0          41   8     4   2  2  2    2  0  2  0  0  2      1    0    0    0    1    0    0    0    1   00000011011111111111111101111111
         42         1       1        0        0          42   8     4   2  2  2    2  0  2  0  0  2      1    0    0    0    1    0    0    0    1   00000011011111111111111110111111
         43         1       1        0        0          43   8     4   2  2  2    2  0  2  0  0  2      1    0    0    0    1    0    0    0    1   00000011011111111111111111011111
         44         1       1        0        0          44   8     4   2  2  2    2  0  2  0  0  2      1    0    0    0    1    0    0    0    1   00000011011111111111111111101111
         45         1       1        0        0          45   8     4   2  2  2    2  0  2  0  0  2      1    0    0    0    1    0    0    0    1   00000011011111111111111111110111
         46         1       1        0        0          46   8     4   2  2  2    2  0  2  0  0  2      1    0    0    0    1    0    0    0    1   00000011011111111111111111111011
         47         1       1        0        0          47   8     4   2  2  2    2  0  2  0  0  2      1    0    0    0    1    0    0    0    1   00000011011111111111111111111101
         48         1       1        0        0          48   8     4   2  2  2    2  0  2  0  0  2      1    0    0    0    1    0    0    0    1   00000011011111111111111111111110
         49         1       1        0        0          49   8     4   2  2  2    2  0  2  0  0  2      1    0    0    0    1    0    0    0    1   00000011110011111111111111111111
         50         1       1        0        0          50   8     4   2  2  2    2  0  2  0  0  2      1    0    0    0    1    0    0    0    1   00000011110101111111111111111111
         51         1       1        0        0          51   8     4   2  2  2    2  0  2  0  0  2      1    0    0    0    1    0    0    0    1   00000011110110111111111111111111
         52         1       1        0        0          52   8     4   2  2  2    2  0  2  0  0  2      1    0    0    0    1    0    0    0    1   00000011110111011111111111111111
         53         1       1        0        0          53   8     4   2  2  2    2  0  2  0  0  2      1    0    0    0    1    0    0    0    1   00000011110111101111111111111111
         54         1       1        0        0          54   8     4   2  2  2    2  0  2  0  0  2      1    0    0    0    1    0    0    0    1   00000011110111110111111111111111
         55         1       1        0        0          55   8     4   2  2  2    2  0  2  0  0  2      1    0    0    0    1    0    0    0    1   00000011110111111011111111111111
         56         1       1        0        0          56   8     4   2  2  2    2  0  2  0  0  2      1    0    0    0    1    0    0    0    1   00000011110111111101111111111111
         57         1       1        0        0          57   8     4   2  2  2    2  0  2  0  0  2      1    0    0    0    1    0    0    0    1   00000011110111111110111111111111
         58         1       1        0        0          58   8     4   2  2  2    2  0  2  0  0  2      1    0    0    0    1    0    0    0    1   00000011110111111111011111111111
         59         1       1        0        0          59   8     4   2  2  2    2  0  2  0  0  2      1    0    0    0    1    0    0    0    1   00000011110111111111101111111111
         60         1       1        0        0          60   8     4   2  2  2    2  0  2  0  0  2      1    0    0    0    1    0    0    0    1   00000011110111111111110111111111
         61         1       1        0        0          61   8     4   2  2  2    2  0  2  0  0  2      1    0    0    0    1    0    0    0    1   00000011110111111111111011111111
         62         1       1        0        0          62   8     4   2  2  2    2  0  2  0  0  2      1    0    0    0    1    0    0    0    1   00000011110111111111111101111111
         63         1       1        0        0          63   8     4   2  2  2    2  0  2  0  0  2      1    0    0    0    1    0    0    0    1   00000011110111111111111110111111
         64         1       1        0        0          64   8     4   2  2  2    2  0  2  0  0  2      1    0    0    0    1    0    0    0    1   00000011110111111111111111011111
         65         1       1        0        0          65   8     4   2  2  2    2  0  2  0  0  2      1    0    0    0    1    0    0    0    1   00000011110111111111111111101111
         66         1       1        0        0          66   8     4   2  2  2    2  0  2  0  0  2      1    0    0    0    1    0    0    0    1   00000011110111111111111111110111
         67         1       1        0        0          67   8     4   2  2  2    2  0  2  0  0  2      1    0    0    0    1    0    0    0    1   00000011110111111111111111111011
         68         1       1        0        0          68   8     4   2  2  2    2  0  2  0  0  2      1    0    0    0    1    0    0    0    1   00000011110111111111111111111101
         69         1       1        0        0          69   8     4   2  2  2    2  0  2  0  0  2      1    0    0    0    1    0    0    0    1   00000011110111111111111111111110
         70         1       1        0        0          70   8     4   2  2  2    2  0  2  0  0  2      1    0    0    0    1    0    0    0    1   00000011111100111111111111111111
         71         1       1        0        0          71   8     4   2  2  2    2  0  2  0  0  2      1    0    0    0    1    0    0    0    1   00000011111101011111111111111111
         72         1       1        0        0          72   8     4   2  2  2    2  0  2  0  0  2      1    0    0    0    1    0    0    0    1   00000011111101101111111111111111
         73         1       1        0        0          73   8     4   2  2  2    2  0  2  0  0  2      1    0    0    0    1    0    0    0    1   00000011111101110111111111111111
         74         1       1        0        0          74   8     4   2  2  2    2  0  2  0  0  2      1    0    0    0    1    0    0    0    1   00000011111101111011111111111111
         75         1       1        0        0          75   8     4   2  2  2    2  0  2  0  0  2      1    0    0    0    1    0    0    0    1   00000011111101111101111111111111
         76         1       1        0        0          76   8     4   2  2  2    2  0  2  0  0  2      1    0    0    0    1    0    0    0    1   00000011111101111110111111111111
         77         1       1        0        0          77   8     4   2  2  2    2  0  2  0  0  2      1    0    0    0    1    0    0    0    1   00000011111101111111011111111111
         78         1       1        0        0          78   8     4   2  2  2    2  0  2  0  0  2      1    0    0    0    1    0    0    0    1   00000011111101111111101111111111
         79         1       1        0        0          79   8     4   2  2  2    2  0  2  0  0  2      1    0    0    0    1    0    0    0    1   00000011111101111111110111111111
         80         1       1        0        0          80   8     4   2  2  2    2  0  2  0  0  2      1    0    0    0    1    0    0    0    1   00000011111101111111111011111111
         81         1       1        0        0          81   8     4   2  2  2    2  0  2  0  0  2      1    0    0    0    1    0    0    0    1   00000011111101111111111101111111
         82         1       1        0        0          82   8     4   2  2  2    2  0  2  0  0  2      1    0    0    0    1    0    0    0    1   00000011111101111111111110111111
         83         1       1        0        0          83   8     4   2  2  2    2  0  2  0  0  2      1    0    0    0    1    0    0    0    1   00000011111101111111111111011111
         84         1       1        0        0          84   8     4   2  2  2    2  0  2  0  0  2      1    0    0    0    1    0    0    0    1   00000011111101111111111111101111
         85         1       1        0        0          85   8     4   2  2  2    2  0  2  0  0  2      1    0    0    0    1    0    0    0    1   00000011111101111111111111110111
         86         1       1        0        0          86   8     4   2  2  2    2  0  2  0  0  2      1    0    0    0    1    0    0    0    1   00000011111101111111111111111011
         87         1       1        0        0          87   8     4   2  2  2    2  0  2  0  0  2      1    0    0    0    1    0    0    0    1   00000011111101111111111111111101
         88         1       1        0        0          88   8     4   2  2  2    2  0  2  0  0  2      1    0    0    0    1    0    0    0    1   00000011111101111111111111111110
         89         1       1        0        0          89   8     4   2  2  2    2  0  2  0  0  2      1    0    0    0    1    0    0    0    1   00000011111111001111111111111111
         90         1       1        0        0          90   8     4   2  2  2    2  0  2  0  0  2      1    0    0    0    1    0    0    0    1   00000011111111010111111111111111
         91         1       1        0        0          91   8     4   2  2  2    2  0  2  0  0  2      1    0    0    0    1    0    0    0    1   00000011111111011011111111111111
         92         1       1        0        0          92   8     4   2  2  2    2  0  2  0  0  2      1    0    0    0    1    0    0    0    1   00000011111111011101111111111111
         93         1       1        0        0          93   8     4   2  2  2    2  0  2  0  0  2      1    0    0    0    1    0    0    0    1   00000011111111011110111111111111
         94         1       1        0        0          94   8     4   2  2  2    2  0  2  0  0  2      1    0    0    0    1    0    0    0    1   00000011111111011111011111111111
         95         1       1        0        0          95   8     4   2  2  2    2  0  2  0  0  2      1    0    0    0    1    0    0    0    1   00000011111111011111101111111111
         96         1       1        0        0          96   8     4   2  2  2    2  0  2  0  0  2      1    0    0    0    1    0    0    0    1   00000011111111011111110111111111
         97         1       1        0        0          97   8     4   2  2  2    2  0  2  0  0  2      1    0    0    0    1    0    0    0    1   00000011111111011111111011111111
         98         1       1        0        0          98   8     4   2  2  2    2  0  2  0  0  2      1    0    0    0    1    0    0    0    1   00000011111111011111111101111111
         99         1       1        0        0          99   8     4   2  2  2    2  0  2  0  0  2      1    0    0    0    1    0    0    0    1   00000011111111011111111110111111
        100         1       1        0        0         100   8     4   2  2  2    2  0  2  0  0  2      1    0    0    0    1    0    0    0    1   00000011111111011111111111011111
        101         1       1        0        0         101   8     4   2  2  2    2  0  2  0  0  2      1    0    0    0    1    0    0    0    1   00000011111111011111111111101111
        102         1       1        0        0         102   8     4   2  2  2    2  0  2  0  0  2      1    0    0    0    1    0    0    0    1   00000011111111011111111111110111
        103         1       1        0        0         103   8     4   2  2  2    2  0  2  0  0  2      1    0    0    0    1    0    0    0    1   00000011111111011111111111111011
        104         1       1        0        0         104   8     4   2  2  2    2  0  2  0  0  2      1    0    0    0    1    0    0    0    1   00000011111111011111111111111101
        105         1       1        0        0         105   8     4   2  2  2    2  0  2  0  0  2      1    0    0    0    1    0    0    0    1   00000011111111011111111111111110
        106         1       1        0        0         106   8     4   2  2  2    2  0  2  0  0  2      1    0    0    0    1    0    0    0    1   00000011111111110011111111111111
        107         1       1        0        0         107   8     4   2  2  2    2  0  2  0  0  2      1    0    0    0    1    0    0    0    1   00000011111111110101111111111111
        108         1       1        0        0         108   8     4   2  2  2    2  0  2  0  0  2      1    0    0    0    1    0    0    0    1   00000011111111110110111111111111
        109         1       1        0        0         109   8     4   2  2  2    2  0  2  0  0  2      1    0    0    0    1    0    0    0    1   00000011111111110111011111111111
        110         1       1        0        0         110   8     4   2  2  2    2  0  2  0  0  2      1    0    0    0    1    0    0    0    1   00000011111111110111101111111111
        111         1       1        0        0         111   8     4   2  2  2    2  0  2  0  0  2      1    0    0    0    1    0    0    0    1   00000011111111110111110111111111
        112         1       1        0        0         112   8     4   2  2  2    2  0  2  0  0  2      1    0    0    0    1    0    0    0    1   00000011111111110111111011111111
        113         1       1        0        0         113   8     4   2  2  2    2  0  2  0  0  2      1    0    0    0    1    0    0    0    1   00000011111111110111111101111111
        114         1       1        0        0         114   8     4   2  2  2    2  0  2  0  0  2      1    0    0    0    1    0    0    0    1   00000011111111110111111110111111
        115         1       1        0        0         115   8     4   2  2  2    2  0  2  0  0  2      1    0    0    0    1    0    0    0    1   00000011111111110111111111011111
        116         1       1        0        0         116   8     4   2  2  2    2  0  2  0  0  2      1    0    0    0    1    0    0    0    1   00000011111111110111111111101111
        117         1       1        0        0         117   8     4   2  2  2    2  0  2  0  0  2      1    0    0    0    1    0    0    0    1   00000011111111110111111111110111
        118         1       1        0        0         118   8     4   2  2  2    2  0  2  0  0  2      1    0    0    0    1    0    0    0    1   00000011111111110111111111111011
        119         1       1        0        0         119   8     4   2  2  2    2  0  2  0  0  2      1    0    0    0    1    0    0    0    1   00000011111111110111111111111101
        120         1       1        0        0         120   8     4   2  2  2    2  0  2  0  0  2      1    0    0    0    1    0    0    0    1   00000011111111110111111111111110
        121         1       1        0        0         121   8     4   2  2  2    2  0  2  0  0  2      1    0    0    0    1    0    0    0    1   00000011111111111100111111111111
        122         1       1        0        0         122   8     4   2  2  2    2  0  2  0  0  2      1    0    0    0    1    0    0    0    1   00000011111111111101011111111111
        123         1       1        0        0         123   8     4   2  2  2    2  0  2  0  0  2      1    0    0    0    1    0    0    0    1   00000011111111111101101111111111
        124         1       1        0        0         124   8     4   2  2  2    2  0  2  0  0  2      1    0    0    0    1    0    0    0    1   00000011111111111101110111111111
        125         1       1        0        0         125   8     4   2  2  2    2  0  2  0  0  2      1    0    0    0    1    0    0    0    1   00000011111111111101111011111111
        126         1       1        0        0         126   8     4   2  2  2    2  0  2  0  0  2      1    0    0    0    1    0    0    0    1   00000011111111111101111101111111
        127         1       1        0        0         127   8     4   2  2  2    2  0  2  0  0  2      1    0    0    0    1    0    0    0    1   00000011111111111101111110111111
        128         1       1        0        0         128   8     4   2  2  2    2  0  2  0  0  2      1    0    0    0    1    0    0    0    1   00000011111111111101111111011111
        129         1       1        0        0         129   8     4   2  2  2    2  0  2  0  0  2      1    0    0    0    1    0    0    0    1   00000011111111111101111111101111
        130         1       1        0        0         130   8     4   2  2  2    2  0  2  0  0  2      1    0    0    0    1    0    0    0    1   00000011111111111101111111110111
        131         1       1        0        0         131   8     4   2  2  2    2  0  2  0  0  2      1    0    0    0    1    0    0    0    1   00000011111111111101111111111011
        132         1       1        0        0         132   8     4   2  2  2    2  0  2  0  0  2      1    0    0    0    1    0    0    0    1   00000011111111111101111111111101
        133         1       1        0        0         133   8     4   2  2  2    2  0  2  0  0  2      1    0    0    0    1    0    0    0    1   00000011111111111101111111111110
        134         1       1        0        0         134   8     4   2  2  2    2  0  2  0  0  2      1    0    0    0    1    0    0    0    1   00000011111111111111001111111111
        135         1       1        0        0         135   8     4   2  2  2    2  0  2  0  0  2      1    0    0    0    1    0    0    0    1   00000011111111111111010111111111
        136         1       1        0        0         136   8     4   2  2  2    2  0  2  0  0  2      1    0    0    0    1    0    0    0    1   00000011111111111111011011111111
        137         1       1        0        0         137   8     4   2  2  2    2  0  2  0  0  2      1    0    0    0    1    0    0    0    1   00000011111111111111011101111111
        138         1       1        0        0         138   8     4   2  2  2    2  0  2  0  0  2      1    0    0    0    1    0    0    0    1   00000011111111111111011110111111
        139         1       1        0        0         139   8     4   2  2  2    2  0  2  0  0  2      1    0    0    0    1    0    0    0    1   00000011111111111111011111011111
        140         1       1        0        0         140   8     4   2  2  2    2  0  2  0  0  2      1    0    0    0    1    0    0    0    1   00000011111111111111011111101111
        141         1       1        0        0         141   8     4   2  2  2    2  0  2  0  0  2      1    0    0    0    1    0    0    0    1   00000011111111111111011111110111
        142         1       1        0        0         142   8     4   2  2  2    2  0  2  0  0  2      1    0    0    0    1    0    0    0    1   00000011111111111111011111111011
        143         1       1        0        0         143   8     4   2  2  2    2  0  2  0  0  2      1    0    0    0    1    0    0    0    1   00000011111111111111011111111101
        144         1       1        0        0         144   8     4   2  2  2    2  0  2  0  0  2      1    0    0    0    1    0    0    0    1   00000011111111111111011111111110
        145         1       1        0        0         145   8     4   2  2  2    2  0  2  0  0  2      1    0    0    0    1    0    0    0    1   00000011111111111111110011111111
        146         1       1        0        0         146   8     4   2  2  2    2  0  2  0  0  2      1    0    0    0    1    0    0    0    1   00000011111111111111110101111111
        147         1       1        0        0         147   8     4   2  2  2    2  0  2  0  0  2      1    0    0    0    1    0    0    0    1   00000011111111111111110110111111
        148         1       1        0        0         148   8     4   2  2  2    2  0  2  0  0  2      1    0    0    0    1    0    0    0    1   00000011111111111111110111011111
        149         1       1        0        0         149   8     4   2  2  2    2  0  2  0  0  2      1    0    0    0    1    0    0    0    1   00000011111111111111110111101111
        150         1       1        0        0         150   8     4   2  2  2    2  0  2  0  0  2      1    0    0    0    1    0    0    0    1   00000011111111111111110111110111
        151         1       1        0        0         151   8     4   2  2  2    2  0  2  0  0  2      1    0    0    0    1    0    0    0    1   00000011111111111111110111111011
        152         1       1        0        0         152   8     4   2  2  2    2  0  2  0  0  2      1    0    0    0    1    0    0    0    1   00000011111111111111110111111101
        153         1       1        0        0         153   8     4   2  2  2    2  0  2  0  0  2      1    0    0    0    1    0    0    0    1   00000011111111111111110111111110
        154         1       1        0        0         154   8     4   2  2  2    2  0  2  0  0  2      1    0    0    0    1    0    0    0    1   00000011111111111111111100111111
        155         1       1        0        0         155   8     4   2  2  2    2  0  2  0  0  2      1    0    0    0    1    0    0    0    1   00000011111111111111111101011111
        156         1       1        0        0         156   8     4   2  2  2    2  0  2  0  0  2      1    0    0    0    1    0    0    0    1   00000011111111111111111101101111
        157         1       1        0        0         157   8     4   2  2  2    2  0  2  0  0  2      1    0    0    0    1    0    0    0    1   00000011111111111111111101110111
        158         1       1        0        0         158   8     4   2  2  2    2  0  2  0  0  2      1    0    0    0    1    0    0    0    1   00000011111111111111111101111011
        159         1       1        0        0         159   8     4   2  2  2    2  0  2  0  0  2      1    0    0    0    1    0    0    0    1   00000011111111111111111101111101
        160         1       1        0        0         160   8     4   2  2  2    2  0  2  0  0  2      1    0    0    0    1    0    0    0    1   00000011111111111111111101111110
        161         1       1        0        0         161   8     4   2  2  2    2  0  2  0  0  2      1    0    0    0    1    0    0    0    1   00000011111111111111111111001111
        162         1       1        0        0         162   8     4   2  2  2    2  0  2  0  0  2      1    0    0    0    1    0    0    0    1   00000011111111111111111111010111
        163         1       1        0        0         163   8     4   2  2  2    2  0  2  0  0  2      1    0    0    0    1    0    0    0    1   00000011111111111111111111011011
        164         1       1        0        0         164   8     4   2  2  2    2  0  2  0  0  2      1    0    0    0    1    0    0    0    1   00000011111111111111111111011101
        165         1       1        0        0         165   8     4   2  2  2    2  0  2  0  0  2      1    0    0    0    1    0    0    0    1   00000011111111111111111111011110
        166         1       1        0        0         166   8     4   2  2  2    2  0  2  0  0  2      1    0    0    0    1    0    0    0    1   00000011111111111111111111110011
        167         1       1        0        0         167   8     4   2  2  2    2  0  2  0  0  2      1    0    0    0    1    0    0    0    1   00000011111111111111111111110101
        168         1       1        0        0         168   8     4   2  2  2    2  0  2  0  0  2      1    0    0    0    1    0    0    0    1   00000011111111111111111111110110
        169         1       1        0        0         169   8     4   2  2  2    2  0  2  0  0  2      1    0    0    0    1    0    0    0    1   00000011111111111111111111111100
        170         1       1        0        0         170   8     4   2  2  2    2  0  2  0  0  2      1    0    0    0    1    0    0    0    1   00000101001111111111111111111111
        171         1       1        0        0         171   8     4   2  2  2    2  0  2  0  0  2      1    0    0    0    1    0    0    0    1   00000101010111111111111111111111
        172         1       1        0        0         172   8     4   2  2  2    2  0  2  0  0  2      1    0    0    0    1    0    0    0    1   00000101011011111111111111111111
        173         1       1        0        0         173   8     4   2  2  2    2  0  2  0  0  2      1    0    0    0    1    0    0    0    1   00000101011101111111111111111111
        174         1       1        0        0         174   8     4   2  2  2    2  0  2  0  0  2      1    0    0    0    1    0    0    0    1   00000101011110111111111111111111
        175         1       1        0        0         175   8     4   2  2  2    2  0  2  0  0  2      1    0    0    0    1    0    0    0    1   00000101011111011111111111111111
        176         1       1        0        0         176   8     4   2  2  2    2  0  2  0  0  2      1    0    0    0    1    0    0    0    1   00000101011111101111111111111111
        177         1       1        0        0         177   8     4   2  2  2    2  0  2  0  0  2      1    0    0    0    1    0    0    0    1   00000101011111110111111111111111
        178         1       1        0        0         178   8     4   2  2  2    2  0  2  0  0  2      1    0    0    0    1    0    0    0    1   00000101011111111011111111111111
        179         1       1        0        0         179   8     4   2  2  2    2  0  2  0  0  2      1    0    0    0    1    0    0    0    1   00000101011111111101111111111111
        180         1       1        0        0         180   8     4   2  2  2    2  0  2  0  0  2      1    0    0    0    1    0    0    0    1   00000101011111111110111111111111
        181         1       1        0        0         181   8     4   2  2  2    2  0  2  0  0  2      1    0    0    0    1    0    0    0    1   00000101011111111111011111111111
        182         1       1        0        0         182   8     4   2  2  2    2  0  2  0  0  2      1    0    0    0    1    0    0    0    1   00000101011111111111101111111111
        183         1       1        0        0         183   8     4   2  2  2    2  0  2  0  0  2      1    0    0    0    1    0    0    0    1   00000101011111111111110111111111
        184         1       1        0        0         184   8     4   2  2  2    2  0  2  0  0  2      1    0    0    0    1    0    0    0    1   00000101011111111111111011111111
        185         1       1        0        0         185   8     4   2  2  2    2  0  2  0  0  2      1    0    0    0    1    0    0    0    1   00000101011111111111111101111111
        186         1       1        0        0         186   8     4   2  2  2    2  0  2  0  0  2      1    0    0    0    1    0    0    0    1   00000101011111111111111110111111
        187         1       1        0        0         187   8     4   2  2  2    2  0  2  0  0  2      1    0    0    0    1    0    0    0    1   00000101011111111111111111011111
        188         1       1        0        0         188   8     4   2  2  2    2  0  2  0  0  2      1    0    0    0    1    0    0    0    1   00000101011111111111111111101111
        189         1       1        0        0         189   8     4   2  2  2    2  0  2  0  0  2      1    0    0    0    1    0    0    0    1   00000101011111111111111111110111
        190         1       1        0        0         190   8     4   2  2  2    2  0  2  0  0  2      1    0    0    0    1    0    0    0    1   00000101011111111111111111111011
        191         1       1        0        0         191   8     4   2  2  2    2  0  2  0  0  2      1    0    0    0    1    0    0    0    1   00000101011111111111111111111101
        192         1       1        0        0         192   8     4   2  2  2    2  0  2  0  0  2      1    0    0    0    1    0    0    0    1   00000101011111111111111111111110
        193         1       1        0        0         193   8     4   2  2  2    2  0  2  0  0  2      1    0    0    0    1    0    0    0    1   00000101101011111111111111111111
        194         1       1        0        0         194   8     4   2  2  2    2  0  2  0  0  2      1    0    0    0    1    0    0    0    1   00000101101101111111111111111111
        195         1       1        0        0         195   8     4   2  2  2    2  0  2  0  0  2      1    0    0    0    1    0    0    0    1   00000101101110111111111111111111
        196         1       1        0        0         196   8     4   2  2  2    2  0  2  0  0  2      1    0    0    0    1    0    0    0    1   00000101101111011111111111111111
        197         1       1        0        0         197   8     4   2  2  2    2  0  2  0  0  2      1    0    0    0    1    0    0    0    1   00000101101111101111111111111111
        198         1       1        0        0         198   8     4   2  2  2    2  0  2  0  0  2      1    0    0    0    1    0    0    0    1   00000101101111110111111111111111
        199         1       1        0        0         199   8     4   2  2  2    2  0  2  0  0  2      1    0    0    0    1    0    0    0    1   00000101101111111011111111111111
        200         1       1        0        0         200   8     4   2  2  2    2  0  2  0  0  2      1    0    0    0    1    0    0    0    1   00000101101111111101111111111111
        201         1       1        0        0         201   8     4   2  2  2    2  0  2  0  0  2      1    0    0    0    1    0    0    0    1   00000101101111111110111111111111
        202         1       1        0        0         202   8     4   2  2  2    2  0  2  0  0  2      1    0    0    0    1    0    0    0    1   00000101101111111111011111111111
        203         1       1        0        0         203   8     4   2  2  2    2  0  2  0  0  2      1    0    0    0    1    0    0    0    1   00000101101111111111101111111111
        204         1       1        0        0         204   8     4   2  2  2    2  0  2  0  0  2      1    0    0    0    1    0    0    0    1   00000101101111111111110111111111
        205         1       1        0        0         205   8     4   2  2  2    2  0  2  0  0  2      1    0    0    0    1    0    0    0    1   00000101101111111111111011111111
        206         1       1        0        0         206   8     4   2  2  2    2  0  2  0  0  2      1    0    0    0    1    0    0    0    1   00000101101111111111111101111111
        207         1       1        0        0         207   8     4   2  2  2    2  0  2  0  0  2      1    0    0    0    1    0    0    0    1   00000101101111111111111110111111
        208         1       1        0        0         208   8     4   2  2  2    2  0  2  0  0  2      1    0    0    0    1    0    0    0    1   00000101101111111111111111011111
        209         1       1        0        0         209   8     4   2  2  2    2  0  2  0  0  2      1    0    0    0    1    0    0    0    1   00000101101111111111111111101111
        210         1       1        0        0         210   8     4   2  2  2    2  0  2  0  0  2      1    0    0    0    1    0    0    0    1   00000101101111111111111111110111
        211         1       1        0        0         211   8     4   2  2  2    2  0  2  0  0  2      1    0    0    0    1    0    0    0    1   00000101101111111111111111111011
        212         1       1        0        0         212   8     4   2  2  2    2  0  2  0  0  2      1    0    0    0    1    0    0    0    1   00000101101111111111111111111101
        213         1       1        0        0         213   8     4   2  2  2    2  0  2  0  0  2      1    0    0    0    1    0    0    0    1   00000101101111111111111111111110
        214         1       1        0        0         214   8     4   2  2  2    2  0  2  0  0  2      1    0    0    0    1    0    0    0    1   00000101111100111111111111111111
        215         1       1        0        0         215   8     4   2  2  2    2  0  2  0  0  2      1    0    0    0    1    0    0    0    1   00000101111101011111111111111111
        216         1       1        0        0         216   8     4   2  2  2    2  0  2  0  0  2      1    0    0    0    1    0    0    0    1   00000101111101101111111111111111
        217         1       1        0        0         217   8     4   2  2  2    2  0  2  0  0  2      1    0    0    0    1    0    0    0    1   00000101111101110111111111111111
        218         1       1        0        0         218   8     4   2  2  2    2  0  2  0  0  2      1    0    0    0    1    0    0    0    1   00000101111101111011111111111111
        219         1       1        0        0         219   8     4   2  2  2    2  0  2  0  0  2      1    0    0    0    1    0    0    0    1   00000101111101111101111111111111
        220         1       1        0        0         220   8     4   2  2  2    2  0  2  0  0  2      1    0    0    0    1    0    0    0    1   00000101111101111110111111111111
        221         1       1        0        0         221   8     4   2  2  2    2  0  2  0  0  2      1    0    0    0    1    0    0    0    1   00000101111101111111011111111111
        222         1       1        0        0         222   8     4   2  2  2    2  0  2  0  0  2      1    0    0    0    1    0    0    0    1   00000101111101111111101111111111
        223         1       1        0        0         223   8     4   2  2  2    2  0  2  0  0  2      1    0    0    0    1    0    0    0    1   00000101111101111111110111111111
        224         1       1        0        0         224   8     4   2  2  2    2  0  2  0  0  2      1    0    0    0    1    0    0    0    1   00000101111101111111111011111111
        225         1       1        0        0         225   8     4   2  2  2    2  0  2  0  0  2      1    0    0    0    1    0    0    0    1   00000101111101111111111101111111
        226         1       1        0        0         226   8     4   2  2  2    2  0  2  0  0  2      1    0    0    0    1    0    0    0    1   00000101111101111111111110111111
        227         1       1        0        0         227   8     4   2  2  2    2  0  2  0  0  2      1    0    0    0    1    0    0    0    1   00000101111101111111111111011111
        228         1       1        0        0         228   8     4   2  2  2    2  0  2  0  0  2      1    0    0    0    1    0    0    0    1   00000101111101111111111111101111
        229         1       1        0        0         229   8     4   2  2  2    2  0  2  0  0  2      1    0    0    0    1    0    0    0    1   00000101111101111111111111110111
        230         1       1        0        0         230   8     4   2  2  2    2  0  2  0  0  2      1    0    0    0    1    0    0    0    1   00000101111101111111111111111011
        231         1       1        0        0         231   8     4   2  2  2    2  0  2  0  0  2      1    0    0    0    1    0    0    0    1   00000101111101111111111111111101
        232         1       1        0        0         232   8     4   2  2  2    2  0  2  0  0  2      1    0    0    0    1    0    0    0    1   00000101111101111111111111111110
        233         1       1        0        0         233   8     4   2  2  2    2  0  2  0  0  2      1    0    0    0    1    0    0    0    1   00000101111110101111111111111111
        234         1       1        0        0         234   8     4   2  2  2    2  0  2  0  0  2      1    0    0    0    1    0    0    0    1   00000101111110110111111111111111
        235         1       1        0        0         235   8     4   2  2  2    2  0  2  0  0  2      1    0    0    0    1    0    0    0    1   00000101111110111011111111111111
        236         1       1        0        0         236   8     4   2  2  2    2  0  2  0  0  2      1    0    0    0    1    0    0    0    1   00000101111110111101111111111111
        237         1       1        0        0         237   8     4   2  2  2    2  0  2  0  0  2      1    0    0    0    1    0    0    0    1   00000101111110111110111111111111
        238         1       1        0        0         238   8     4   2  2  2    2  0  2  0  0  2      1    0    0    0    1    0    0    0    1   00000101111110111111011111111111
        239         1       1        0        0         239   8     4   2  2  2    2  0  2  0  0  2      1    0    0    0    1    0    0    0    1   00000101111110111111101111111111
        240         1       1        0        0         240   8     4   2  2  2    2  0  2  0  0  2      1    0    0    0    1    0    0    0    1   00000101111110111111110111111111
        241         1       1        0        0         241   8     4   2  2  2    2  0  2  0  0  2      1    0    0    0    1    0    0    0    1   00000101111110111111111011111111
        242         1       1        0        0         242   8     4   2  2  2    2  0  2  0  0  2      1    0    0    0    1    0    0    0    1   00000101111110111111111101111111
        243         1       1        0        0         243   8     4   2  2  2    2  0  2  0  0  2      1    0    0    0    1    0    0    0    1   00000101111110111111111110111111
        244         1       1        0        0         244   8     4   2  2  2    2  0  2  0  0  2      1    0    0    0    1    0    0    0    1   00000101111110111111111111011111
        245         1       1        0        0         245   8     4   2  2  2    2  0  2  0  0  2      1    0    0    0    1    0    0    0    1   00000101111110111111111111101111
        246         1       1        0        0         246   8     4   2  2  2    2  0  2  0  0  2      1    0    0    0    1    0    0    0    1   00000101111110111111111111110111
        247         1       1        0        0         247   8     4   2  2  2    2  0  2  0  0  2      1    0    0    0    1    0    0    0    1   00000101111110111111111111111011
        248         1       1        0        0         248   8     4   2  2  2    2  0  2  0  0  2      1    0    0    0    1    0    0    0    1   00000101111110111111111111111101
        249         1       1        0        0         249   8     4   2  2  2    2  0  2  0  0  2      1    0    0    0    1    0    0    0    1   00000101111110111111111111111110
        250         1       1        0        0         250   8     4   2  2  2    2  0  2  0  0  2      1    0    0    0    1    0    0    0    1   00000101111111110011111111111111
        251         1       1        0        0         251   8     4   2  2  2    2  0  2  0  0  2      1    0    0    0    1    0    0    0    1   00000101111111110101111111111111
        252         1       1        0        0         252   8     4   2  2  2    2  0  2  0  0  2      1    0    0    0    1    0    0    0    1   00000101111111110110111111111111
        253         1       1        0        0         253   8     4   2  2  2    2  0  2  0  0  2      1    0    0    0    1    0    0    0    1   00000101111111110111011111111111
        254         1       1        0        0         254   8     4   2  2  2    2  0  2  0  0  2      1    0    0    0    1    0    0    0    1   00000101111111110111101111111111
        255         1       1        0        0         255   8     4   2  2  2    2  0  2  0  0  2      1    0    0    0    1    0    0    0    1   00000101111111110111110111111111
        256         1       1        0        0         256   8     4   2  2  2    2  0  2  0  0  2      1    0    0    0    1    0    0    0    1   00000101111111110111111011111111
        257         1       1        0        0         257   8     4   2  2  2    2  0  2  0  0  2      1    0    0    0    1    0    0    0    1   00000101111111110111111101111111
        258         1       1        0        0         258   8     4   2  2  2    2  0  2  0  0  2      1    0    0    0    1    0    0    0    1   00000101111111110111111110111111
        259         1       1        0        0         259   8     4   2  2  2    2  0  2  0  0  2      1    0    0    0    1    0    0    0    1   00000101111111110111111111011111
        260         1       1        0        0         260   8     4   2  2  2    2  0  2  0  0  2      1    0    0    0    1    0    0    0    1   00000101111111110111111111101111
        261         1       1        0        0         261   8     4   2  2  2    2  0  2  0  0  2      1    0    0    0    1    0    0    0    1   00000101111111110111111111110111
        262         1       1        0        0         262   8     4   2  2  2    2  0  2  0  0  2      1    0    0    0    1    0    0    0    1   00000101111111110111111111111011
        263         1       1        0        0         263   8     4   2  2  2    2  0  2  0  0  2      1    0    0    0    1    0    0    0    1   00000101111111110111111111111101
        264         1       1        0        0         264   8     4   2  2  2    2  0  2  0  0  2      1    0    0    0    1    0    0    0    1   00000101111111110111111111111110
        265         1       1        0        0         265   8     4   2  2  2    2  0  2  0  0  2      1    0    0    0    1    0    0    0    1   00000101111111111010111111111111
        266         1       1        0        0         266   8     4   2  2  2    2  0  2  0  0  2      1    0    0    0    1    0    0    0    1   00000101111111111011011111111111
        267         1       1        0        0         267   8     4   2  2  2    2  0  2  0  0  2      1    0    0    0    1    0    0    0    1   00000101111111111011101111111111
        268         1       1        0        0         268   8     4   2  2  2    2  0  2  0  0  2      1    0    0    0    1    0    0    0    1   00000101111111111011110111111111
        269         1       1        0        0         269   8     4   2  2  2    2  0  2  0  0  2      1    0    0    0    1    0    0    0    1   00000101111111111011111011111111
        270         1       1        0        0         270   8     4   2  2  2    2  0  2  0  0  2      1    0    0    0    1    0    0    0    1   00000101111111111011111101111111
        271         1       1        0        0         271   8     4   2  2  2    2  0  2  0  0  2      1    0    0    0    1    0    0    0    1   00000101111111111011111110111111
        272         1       1        0        0         272   8     4   2  2  2    2  0  2  0  0  2      1    0    0    0    1    0    0    0    1   00000101111111111011111111011111
        273         1       1        0        0         273   8     4   2  2  2    2  0  2  0  0  2      1    0    0    0    1    0    0    0    1   00000101111111111011111111101111
        274         1       1        0        0         274   8     4   2  2  2    2  0  2  0  0  2      1    0    0    0    1    0    0    0    1   00000101111111111011111111110111
        275         1       1        0        0         275   8     4   2  2  2    2  0  2  0  0  2      1    0    0    0    1    0    0    0    1   00000101111111111011111111111011
        276         1       1        0        0         276   8     4   2  2  2    2  0  2  0  0  2      1    0    0    0    1    0    0    0    1   00000101111111111011111111111101
        277         1       1        0        0         277   8     4   2  2  2    2  0  2  0  0  2      1    0    0    0    1    0    0    0    1   00000101111111111011111111111110
        278         1       1        0        0         278   8     4   2  2  2    2  0  2  0  0  2      1    0    0    0    1    0    0    0    1   00000101111111111111001111111111
        279         1       1        0        0         279   8     4   2  2  2    2  0  2  0  0  2      1    0    0    0    1    0    0    0    1   00000101111111111111010111111111
        280         1       1        0        0         280   8     4   2  2  2    2  0  2  0  0  2      1    0    0    0    1    0    0    0    1   00000101111111111111011011111111
        281         1       1        0        0         281   8     4   2  2  2    2  0  2  0  0  2      1    0    0    0    1    0    0    0    1   00000101111111111111011101111111
        282         1       1        0        0         282   8     4   2  2  2    2  0  2  0  0  2      1    0    0    0    1    0    0    0    1   00000101111111111111011110111111
        283         1       1        0        0         283   8     4   2  2  2    2  0  2  0  0  2      1    0    0    0    1    0    0    0    1   00000101111111111111011111011111
        284         1       1        0        0         284   8     4   2  2  2    2  0  2  0  0  2      1    0    0    0    1    0    0    0    1   00000101111111111111011111101111
        285         1       1        0        0         285   8     4   2  2  2    2  0  2  0  0  2      1    0    0    0    1    0    0    0    1   00000101111111111111011111110111
        286         1       1        0        0         286   8     4   2  2  2    2  0  2  0  0  2      1    0    0    0    1    0    0    0    1   00000101111111111111011111111011
        287         1       1        0        0         287   8     4   2  2  2    2  0  2  0  0  2      1    0    0    0    1    0    0    0    1   00000101111111111111011111111101
        288         1       1        0        0         288   8     4   2  2  2    2  0  2  0  0  2      1    0    0    0    1    0    0    0    1   00000101111111111111011111111110
        289         1       1        0        0         289   8     4   2  2  2    2  0  2  0  0  2      1    0    0    0    1    0    0    0    1   00000101111111111111101011111111
        290         1       1        0        0         290   8     4   2  2  2    2  0  2  0  0  2      1    0    0    0    1    0    0    0    1   00000101111111111111101101111111
        291         1       1        0        0         291   8     4   2  2  2    2  0  2  0  0  2      1    0    0    0    1    0    0    0    1   00000101111111111111101110111111
        292         1       1        0        0         292   8     4   2  2  2    2  0  2  0  0  2      1    0    0    0    1    0    0    0    1   00000101111111111111101111011111
        293         1       1        0        0         293   8     4   2  2  2    2  0  2  0  0  2      1    0    0    0    1    0    0    0    1   00000101111111111111101111101111
        294         1       1        0        0         294   8     4   2  2  2    2  0  2  0  0  2      1    0    0    0    1    0    0    0    1   00000101111111111111101111110111
        295         1       1        0        0         295   8     4   2  2  2    2  0  2  0  0  2      1    0    0    0    1    0    0    0    1   00000101111111111111101111111011
        296         1       1        0        0         296   8     4   2  2  2    2  0  2  0  0  2      1    0    0    0    1    0    0    0    1   00000101111111111111101111111101
        297         1       1        0        0         297   8     4   2  2  2    2  0  2  0  0  2      1    0    0    0    1    0    0    0    1   00000101111111111111101111111110
        298         1       1        0        0         298   8     4   2  2  2    2  0  2  0  0  2      1    0    0    0    1    0    0    0    1   00000101111111111111111100111111
        299         1       1        0        0         299   8     4   2  2  2    2  0  2  0  0  2      1    0    0    0    1    0    0    0    1   00000101111111111111111101011111
        300         1       1        0        0         300   8     4   2  2  2    2  0  2  0  0  2      1    0    0    0    1    0    0    0    1   00000101111111111111111101101111
        301         1       1        0        0         301   8     4   2  2  2    2  0  2  0  0  2      1    0    0    0    1    0    0    0    1   00000101111111111111111101110111
        302         1       1        0        0         302   8     4   2  2  2    2  0  2  0  0  2      1    0    0    0    1    0    0    0    1   00000101111111111111111101111011
        303         1       1        0        0         303   8     4   2  2  2    2  0  2  0  0  2      1    0    0    0    1    0    0    0    1   00000101111111111111111101111101
        304         1       1        0        0         304   8     4   2  2  2    2  0  2  0  0  2      1    0    0    0    1    0    0    0    1   00000101111111111111111101111110
        305         1       1        0        0         305   8     4   2  2  2    2  0  2  0  0  2      1    0    0    0    1    0    0    0    1   00000101111111111111111110101111
        306         1       1        0        0         306   8     4   2  2  2    2  0  2  0  0  2      1    0    0    0    1    0    0    0    1   00000101111111111111111110110111
        307         1       1        0        0         307   8     4   2  2  2    2  0  2  0  0  2      1    0    0    0    1    0    0    0    1   00000101111111111111111110111011
        308         1       1        0        0         308   8     4   2  2  2    2  0  2  0  0  2      1    0    0    0    1    0    0    0    1   00000101111111111111111110111101
        309         1       1        0        0         309   8     4   2  2  2    2  0  2  0  0  2      1    0    0    0    1    0    0    0    1   00000101111111111111111110111110
        310         1       1        0        0         310   8     4   2  2  2    2  0  2  0  0  2      1    0    0    0    1    0    0    0    1   00000101111111111111111111110011
        311         1       1        0        0         311   8     4   2  2  2    2  0  2  0  0  2      1    0    0    0    1    0    0    0    1   00000101111111111111111111110101
        312         1       1        0        0         312   8     4   2  2  2    2  0  2  0  0  2      1    0    0    0    1    0    0    0    1   00000101111111111111111111110110
        313         1       1        0        0         313   8     4   2  2  2    2  0  2  0  0  2      1    0    0    0    1    0    0    0    1   00000101111111111111111111111010
        314         1       1        0        0         314   8     4   2  2  2    2  0  2  0  0  2      1    0    0    0    1    0    0    0    1   00000110001111111111111111111111
        315         1       1        0        0         315   8     4   2  2  2    2  0  2  0  0  2      1    0    0    0    1    0    0    0    1   00000110010111111111111111111111
        316         1       1        0        0         316   8     4   2  2  2    2  0  2  0  0  2      1    0    0    0    1    0    0    0    1   00000110011011111111111111111111
        317         1       1        0        0         317   8     4   2  2  2    2  0  2  0  0  2      1    0    0    0    1    0    0    0    1   00000110011101111111111111111111
        318         1       1        0        0         318   8     4   2  2  2    2  0  2  0  0  2      1    0    0    0    1    0    0    0    1   00000110011110111111111111111111
        319         1       1        0        0         319   8     4   2  2  2    2  0  2  0  0  2      1    0    0    0    1    0    0    0    1   00000110011111011111111111111111
        320         1       1        0        0         320   8     4   2  2  2    2  0  2  0  0  2      1    0    0    0    1    0    0    0    1   00000110011111101111111111111111
        321         1       1        0        0         321   8     4   2  2  2    2  0  2  0  0  2      1    0    0    0    1    0    0    0    1   00000110011111110111111111111111
        322         1       1        0        0         322   8     4   2  2  2    2  0  2  0  0  2      1    0    0    0    1    0    0    0    1   00000110011111111011111111111111
        323         1       1        0        0         323   8     4   2  2  2    2  0  2  0  0  2      1    0    0    0    1    0    0    0    1   00000110011111111101111111111111
        324         1       1        0        0         324   8     4   2  2  2    2  0  2  0  0  2      1    0    0    0    1    0    0    0    1   00000110011111111110111111111111
        325         1       1        0        0         325   8     4   2  2  2    2  0  2  0  0  2      1    0    0    0    1    0    0    0    1   00000110011111111111011111111111
        326         1       1        0        0         326   8     4   2  2  2    2  0  2  0  0  2      1    0    0    0    1    0    0    0    1   00000110011111111111101111111111
        327         1       1        0        0         327   8     4   2  2  2    2  0  2  0  0  2      1    0    0    0    1    0    0    0    1   00000110011111111111110111111111
        328         1       1        0        0         328   8     4   2  2  2    2  0  2  0  0  2      1    0    0    0    1    0    0    0    1   00000110011111111111111011111111
        329         1       1        0        0         329   8     4   2  2  2    2  0  2  0  0  2      1    0    0    0    1    0    0    0    1   00000110011111111111111101111111
        330         1       1        0        0         330   8     4   2  2  2    2  0  2  0  0  2      1    0    0    0    1    0    0    0    1   00000110011111111111111110111111
        331         1       1        0        0         331   8     4   2  2  2    2  0  2  0  0  2      1    0    0    0    1    0    0    0    1   00000110011111111111111111011111
        332         1       1        0        0         332   8     4   2  2  2    2  0  2  0  0  2      1    0    0    0    1    0    0    0    1   00000110011111111111111111101111
        333         1       1        0        0         333   8     4   2  2  2    2  0  2  0  0  2      1    0    0    0    1    0    0    0    1   00000110011111111111111111110111
        334         1       1        0        0         334   8     4   2  2  2    2  0  2  0  0  2      1    0    0    0    1    0    0    0    1   00000110011111111111111111111011
        335         1       1        0        0         335   8     4   2  2  2    2  0  2  0  0  2      1    0    0    0    1    0    0    0    1   00000110011111111111111111111101
        336         1       1        0        0         336   8     4   2  2  2    2  0  2  0  0  2      1    0    0    0    1    0    0    0    1   00000110011111111111111111111110
        337         1       1        0        0         337   8     4   2  2  2    2  0  2  0  0  2      1    0    0    0    1    0    0    0    1   00000110100111111111111111111111
        338         1       1        0        0         338   8     4   2  2  2    2  0  2  0  0  2      1    0    0    0    1    0    0    0    1   00000110101101111111111111111111
        339         1       1        0        0         339   8     4   2  2  2    2  0  2  0  0  2      1    0    0    0    1    0    0    0    1   00000110101110111111111111111111
        340         1       1        0        0         340   8     4   2  2  2    2  0  2  0  0  2      1    0    0    0    1    0    0    0    1   00000110101111011111111111111111
        341         1       1        0        0         341   8     4   2  2  2    2  0  2  0  0  2      1    0    0    0    1    0    0    0    1   00000110101111101111111111111111
        342         1       1        0        0         342   8     4   2  2  2    2  0  2  0  0  2      1    0    0    0    1    0    0    0    1   00000110101111110111111111111111
        343         1       1        0        0         343   8     4   2  2  2    2  0  2  0  0  2      1    0    0    0    1    0    0    0    1   00000110101111111011111111111111
        344         1       1        0        0         344   8     4   2  2  2    2  0  2  0  0  2      1    0    0    0    1    0    0    0    1   00000110101111111101111111111111
        345         1       1        0        0         345   8     4   2  2  2    2  0  2  0  0  2      1    0    0    0    1    0    0    0    1   00000110101111111110111111111111
        346         1       1        0        0         346   8     4   2  2  2    2  0  2  0  0  2      1    0    0    0    1    0    0    0    1   00000110101111111111011111111111
        347         1       1        0        0         347   8     4   2  2  2    2  0  2  0  0  2      1    0    0    0    1    0    0    0    1   00000110101111111111101111111111
        348         1       1        0        0         348   8     4   2  2  2    2  0  2  0  0  2      1    0    0    0    1    0    0    0    1   00000110101111111111110111111111
        349         1       1        0        0         349   8     4   2  2  2    2  0  2  0  0  2      1    0    0    0    1    0    0    0    1   00000110101111111111111011111111
        350         1       1        0        0         350   8     4   2  2  2    2  0  2  0  0  2      1    0    0    0    1    0    0    0    1   00000110101111111111111101111111
        351         1       1        0        0         351   8     4   2  2  2    2  0  2  0  0  2      1    0    0    0    1    0    0    0    1   00000110101111111111111110111111
        352         1       1        0        0         352   8     4   2  2  2    2  0  2  0  0  2      1    0    0    0    1    0    0    0    1   00000110101111111111111111011111
        353         1       1        0        0         353   8     4   2  2  2    2  0  2  0  0  2      1    0    0    0    1    0    0    0    1   00000110101111111111111111101111
        354         1       1        0        0         354   8     4   2  2  2    2  0  2  0  0  2      1    0    0    0    1    0    0    0    1   00000110101111111111111111110111
        355         1       1        0        0         355   8     4   2  2  2    2  0  2  0  0  2      1    0    0    0    1    0    0    0    1   00000110101111111111111111111011
        356         1       1        0        0         356   8     4   2  2  2    2  0  2  0  0  2      1    0    0    0    1    0    0    0    1   00000110101111111111111111111101
        357         1       1        0        0         357   8     4   2  2  2    2  0  2  0  0  2      1    0    0    0    1    0    0    0    1   00000110101111111111111111111110
        358         1       1        0        0         358   8     4   2  2  2    2  0  2  0  0  2      1    0    0    0    1    0    0    0    1   00000110111100111111111111111111
        359         1       1        0        0         359   8     4   2  2  2    2  0  2  0  0  2      1    0    0    0    1    0    0    0    1   00000110111101011111111111111111
        360         1       1        0        0         360   8     4   2  2  2    2  0  2  0  0  2      1    0    0    0    1    0    0    0    1   00000110111101101111111111111111
        361         1       1        0        0         361   8     4   2  2  2    2  0  2  0  0  2      1    0    0    0    1    0    0    0    1   00000110111101110111111111111111
        362         1       1        0        0         362   8     4   2  2  2    2  0  2  0  0  2      1    0    0    0    1    0    0    0    1   00000110111101111011111111111111
        363         1       1        0        0         363   8     4   2  2  2    2  0  2  0  0  2      1    0    0    0    1    0    0    0    1   00000110111101111101111111111111
        364         1       1        0        0         364   8     4   2  2  2    2  0  2  0  0  2      1    0    0    0    1    0    0    0    1   00000110111101111110111111111111
        365         1       1        0        0         365   8     4   2  2  2    2  0  2  0  0  2      1    0    0    0    1    0    0    0    1   00000110111101111111011111111111
        366         1       1        0        0         366   8     4   2  2  2    2  0  2  0  0  2      1    0    0    0    1    0    0    0    1   00000110111101111111101111111111
        367         1       1        0        0         367   8     4   2  2  2    2  0  2  0  0  2      1    0    0    0    1    0    0    0    1   00000110111101111111110111111111
        368         1       1        0        0         368   8     4   2  2  2    2  0  2  0  0  2      1    0    0    0    1    0    0    0    1   00000110111101111111111011111111
        369         1       1        0        0         369   8     4   2  2  2    2  0  2  0  0  2      1    0    0    0    1    0    0    0    1   00000110111101111111111101111111
        370         1       1        0        0         370   8     4   2  2  2    2  0  2  0  0  2      1    0    0    0    1    0    0    0    1   00000110111101111111111110111111
        371         1       1        0        0         371   8     4   2  2  2    2  0  2  0  0  2      1    0    0    0    1    0    0    0    1   00000110111101111111111111011111
        372         1       1        0        0         372   8     4   2  2  2    2  0  2  0  0  2      1    0    0    0    1    0    0    0    1   00000110111101111111111111101111
        373         1       1        0        0         373   8     4   2  2  2    2  0  2  0  0  2      1    0    0    0    1    0    0    0    1   00000110111101111111111111110111
        374         1       1        0        0         374   8     4   2  2  2    2  0  2  0  0  2      1    0    0    0    1    0    0    0    1   00000110111101111111111111111011
        375         1       1        0        0         375   8     4   2  2  2    2  0  2  0  0  2      1    0    0    0    1    0    0    0    1   00000110111101111111111111111101
        376         1       1        0        0         376   8     4   2  2  2    2  0  2  0  0  2      1    0    0    0    1    0    0    0    1   00000110111101111111111111111110
        377         1       1        0        0         377   8     4   2  2  2    2  0  2  0  0  2      1    0    0    0    1    0    0    0    1   00000110111110011111111111111111
        378         1       1        0        0         378   8     4   2  2  2    2  0  2  0  0  2      1    0    0    0    1    0    0    0    1   00000110111110110111111111111111
        379         1       1        0        0         379   8     4   2  2  2    2  0  2  0  0  2      1    0    0    0    1    0    0    0    1   00000110111110111011111111111111
        380         1       1        0        0         380   8     4   2  2  2    2  0  2  0  0  2      1    0    0    0    1    0    0    0    1   00000110111110111101111111111111
        381         1       1        0        0         381   8     4   2  2  2    2  0  2  0  0  2      1    0    0    0    1    0    0    0    1   00000110111110111110111111111111
        382         1       1        0        0         382   8     4   2  2  2    2  0  2  0  0  2      1    0    0    0    1    0    0    0    1   00000110111110111111011111111111
        383         1       1        0        0         383   8     4   2  2  2    2  0  2  0  0  2      1    0    0    0    1    0    0    0    1   00000110111110111111101111111111
        384         1       1        0        0         384   8     4   2  2  2    2  0  2  0  0  2      1    0    0    0    1    0    0    0    1   00000110111110111111110111111111
        385         1       1        0        0         385   8     4   2  2  2    2  0  2  0  0  2      1    0    0    0    1    0    0    0    1   00000110111110111111111011111111
        386         1       1        0        0         386   8     4   2  2  2    2  0  2  0  0  2      1    0    0    0    1    0    0    0    1   00000110111110111111111101111111
        387         1       1        0        0         387   8     4   2  2  2    2  0  2  0  0  2      1    0    0    0    1    0    0    0    1   00000110111110111111111110111111
        388         1       1        0        0         388   8     4   2  2  2    2  0  2  0  0  2      1    0    0    0    1    0    0    0    1   00000110111110111111111111011111
        389         1       1        0        0         389   8     4   2  2  2    2  0  2  0  0  2      1    0    0    0    1    0    0    0    1   00000110111110111111111111101111
        390         1       1        0        0         390   8     4   2  2  2    2  0  2  0  0  2      1    0    0    0    1    0    0    0    1   00000110111110111111111111110111
        391         1       1        0        0         391   8     4   2  2  2    2  0  2  0  0  2      1    0    0    0    1    0    0    0    1   00000110111110111111111111111011
        392         1       1        0        0         392   8     4   2  2  2    2  0  2  0  0  2      1    0    0    0    1    0    0    0    1   00000110111110111111111111111101
        393         1       1        0        0         393   8     4   2  2  2    2  0  2  0  0  2      1    0    0    0    1    0    0    0    1   00000110111110111111111111111110
        394         1       1        0        0         394   8     4   2  2  2    2  0  2  0  0  2      1    0    0    0    1    0    0    0    1   00000110111111110011111111111111
        395         1       1        0        0         395   8     4   2  2  2    2  0  2  0  0  2      1    0    0    0    1    0    0    0    1   00000110111111110101111111111111
        396         1       1        0        0         396   8     4   2  2  2    2  0  2  0  0  2      1    0    0    0    1    0    0    0    1   00000110111111110110111111111111
        397         1       1        0        0         397   8     4   2  2  2    2  0  2  0  0  2      1    0    0    0    1    0    0    0    1   00000110111111110111011111111111
        398         1       1        0        0         398   8     4   2  2  2    2  0  2  0  0  2      1    0    0    0    1    0    0    0    1   00000110111111110111101111111111
        399         1       1        0        0         399   8     4   2  2  2    2  0  2  0  0  2      1    0    0    0    1    0    0    0    1   00000110111111110111110111111111
        400         1       1        0        0         400   8     4   2  2  2    2  0  2  0  0  2      1    0    0    0    1    0    0    0    1   00000110111111110111111011111111
        401         1       1        0        0         401   8     4   2  2  2    2  0  2  0  0  2      1    0    0    0    1    0    0    0    1   00000110111111110111111101111111
        402         1       1        0        0         402   8     4   2  2  2    2  0  2  0  0  2      1    0    0    0    1    0    0    0    1   00000110111111110111111110111111
        403         1       1        0        0         403   8     4   2  2  2    2  0  2  0  0  2      1    0    0    0    1    0    0    0    1   00000110111111110111111111011111
        404         1       1        0        0         404   8     4   2  2  2    2  0  2  0  0  2      1    0    0    0    1    0    0    0    1   00000110111111110111111111101111
        405         1       1        0        0         405   8     4   2  2  2    2  0  2  0  0  2      1    0    0    0    1    0    0    0    1   00000110111111110111111111110111
        406         1       1        0        0         406   8     4   2  2  2    2  0  2  0  0  2      1    0    0    0    1    0    0    0    1   00000110111111110111111111111011
        407         1       1        0        0         407   8     4   2  2  2    2  0  2  0  0  2      1    0    0    0    1    0    0    0    1   00000110111111110111111111111101
        408         1       1        0        0         408   8     4   2  2  2    2  0  2  0  0  2      1    0    0    0    1    0    0    0    1   00000110111111110111111111111110
        409         1       1        0        0         409   8     4   2  2  2    2  0  2  0  0  2      1    0    0    0    1    0    0    0    1   00000110111111111001111111111111
        410         1       1        0        0         410   8     4   2  2  2    2  0  2  0  0  2      1    0    0    0    1    0    0    0    1   00000110111111111011011111111111
        411         1       1        0        0         411   8     4   2  2  2    2  0  2  0  0  2      1    0    0    0    1    0    0    0    1   00000110111111111011101111111111
        412         1       1        0        0         412   8     4   2  2  2    2  0  2  0  0  2      1    0    0    0    1    0    0    0    1   00000110111111111011110111111111
        413         1       1        0        0         413   8     4   2  2  2    2  0  2  0  0  2      1    0    0    0    1    0    0    0    1   00000110111111111011111011111111
        414         1       1        0        0         414   8     4   2  2  2    2  0  2  0  0  2      1    0    0    0    1    0    0    0    1   00000110111111111011111101111111
        415         1       1        0        0         415   8     4   2  2  2    2  0  2  0  0  2      1    0    0    0    1    0    0    0    1   00000110111111111011111110111111
        416         1       1        0        0         416   8     4   2  2  2    2  0  2  0  0  2      1    0    0    0    1    0    0    0    1   00000110111111111011111111011111
        417         1       1        0        0         417   8     4   2  2  2    2  0  2  0  0  2      1    0    0    0    1    0    0    0    1   00000110111111111011111111101111
        418         1       1        0        0         418   8     4   2  2  2    2  0  2  0  0  2      1    0    0    0    1    0    0    0    1   00000110111111111011111111110111
        419         1       1        0        0         419   8     4   2  2  2    2  0  2  0  0  2      1    0    0    0    1    0    0    0    1   00000110111111111011111111111011
        420         1       1        0        0         420   8     4   2  2  2    2  0  2  0  0  2      1    0    0    0    1    0    0    0    1   00000110111111111011111111111101
        421         1       1        0        0         421   8     4   2  2  2    2  0  2  0  0  2      1    0    0    0    1    0    0    0    1   00000110111111111011111111111110
        422         1       1        0        0         422   8     4   2  2  2    2  0  2  0  0  2      1    0    0    0    1    0    0    0    1   00000110111111111111001111111111
        423         1       1        0        0         423   8     4   2  2  2    2  0  2  0  0  2      1    0    0    0    1    0    0    0    1   00000110111111111111010111111111
        424         1       1        0        0         424   8     4   2  2  2    2  0  2  0  0  2      1    0    0    0    1    0    0    0    1   00000110111111111111011011111111
        425         1       1        0        0         425   8     4   2  2  2    2  0  2  0  0  2      1    0    0    0    1    0    0    0    1   00000110111111111111011101111111
        426         1       1        0        0         426   8     4   2  2  2    2  0  2  0  0  2      1    0    0    0    1    0    0    0    1   00000110111111111111011110111111
        427         1       1        0        0         427   8     4   2  2  2    2  0  2  0  0  2      1    0    0    0    1    0    0    0    1   00000110111111111111011111011111
        428         1       1        0        0         428   8     4   2  2  2    2  0  2  0  0  2      1    0    0    0    1    0    0    0    1   00000110111111111111011111101111
        429         1       1        0        0         429   8     4   2  2  2    2  0  2  0  0  2      1    0    0    0    1    0    0    0    1   00000110111111111111011111110111
        430         1       1        0        0         430   8     4   2  2  2    2  0  2  0  0  2      1    0    0    0    1    0    0    0    1   00000110111111111111011111111011
        431         1       1        0        0         431   8     4   2  2  2    2  0  2  0  0  2      1    0    0    0    1    0    0    0    1   00000110111111111111011111111101
        432         1       1        0        0         432   8     4   2  2  2    2  0  2  0  0  2      1    0    0    0    1    0    0    0    1   00000110111111111111011111111110
        433         1       1        0        0         433   8     4   2  2  2    2  0  2  0  0  2      1    0    0    0    1    0    0    0    1   00000110111111111111100111111111
        434         1       1        0        0         434   8     4   2  2  2    2  0  2  0  0  2      1    0    0    0    1    0    0    0    1   00000110111111111111101101111111
        435         1       1        0        0         435   8     4   2  2  2    2  0  2  0  0  2      1    0    0    0    1    0    0    0    1   00000110111111111111101110111111
        436         1       1        0        0         436   8     4   2  2  2    2  0  2  0  0  2      1    0    0    0    1    0    0    0    1   00000110111111111111101111011111
        437         1       1        0        0         437   8     4   2  2  2    2  0  2  0  0  2      1    0    0    0    1    0    0    0    1   00000110111111111111101111101111
        438         1       1        0        0         438   8     4   2  2  2    2  0  2  0  0  2      1    0    0    0    1    0    0    0    1   00000110111111111111101111110111
        439         1       1        0        0         439   8     4   2  2  2    2  0  2  0  0  2      1    0    0    0    1    0    0    0    1   00000110111111111111101111111011
        440         1       1        0        0         440   8     4   2  2  2    2  0  2  0  0  2      1    0    0    0    1    0    0    0    1   00000110111111111111101111111101
        441         1       1        0        0         441   8     4   2  2  2    2  0  2  0  0  2      1    0    0    0    1    0    0    0    1   00000110111111111111101111111110
        442         1       1        0        0         442   8     4   2  2  2    2  0  2  0  0  2      1    0    0    0    1    0    0    0    1   00000110111111111111111100111111
        443         1       1        0        0         443   8     4   2  2  2    2  0  2  0  0  2      1    0    0    0    1    0    0    0    1   00000110111111111111111101011111
        444         1       1        0        0         444   8     4   2  2  2    2  0  2  0  0  2      1    0    0    0    1    0    0    0    1   00000110111111111111111101101111
        445         1       1        0        0         445   8     4   2  2  2    2  0  2  0  0  2      1    0    0    0    1    0    0    0    1   00000110111111111111111101110111
        446         1       1        0        0         446   8     4   2  2  2    2  0  2  0  0  2      1    0    0    0    1    0    0    0    1   00000110111111111111111101111011
        447         1       1        0        0         447   8     4   2  2  2    2  0  2  0  0  2      1    0    0    0    1    0    0    0    1   00000110111111111111111101111101
        448         1       1        0        0         448   8     4   2  2  2    2  0  2  0  0  2      1    0    0    0    1    0    0    0    1   00000110111111111111111101111110
        449         1       1        0        0         449   8     4   2  2  2    2  0  2  0  0  2      1    0    0    0    1    0    0    0    1   00000110111111111111111110011111
        450         1       1        0        0         450   8     4   2  2  2    2  0  2  0  0  2      1    0    0    0    1    0    0    0    1   00000110111111111111111110110111
        451         1       1        0        0         451   8     4   2  2  2    2  0  2  0  0  2      1    0    0    0    1    0    0    0    1   00000110111111111111111110111011
        452         1       1        0        0         452   8     4   2  2  2    2  0  2  0  0  2      1    0    0    0    1    0    0    0    1   00000110111111111111111110111101
        453         1       1        0        0         453   8     4   2  2  2    2  0  2  0  0  2      1    0    0    0    1    0    0    0    1   00000110111111111111111110111110
        454         1       1        0        0         454   8     4   2  2  2    2  0  2  0  0  2      1    0    0    0    1    0    0    0    1   00000110111111111111111111110011
        455         1       1        0        0         455   8     4   2  2  2    2  0  2  0  0  2      1    0    0    0    1    0    0    0    1   00000110111111111111111111110101
        456         1       1        0        0         456   8     4   2  2  2    2  0  2  0  0  2      1    0    0    0    1    0    0    0    1   00000110111111111111111111110110
        457         1       1        0        0         457   8     4   2  2  2    2  0  2  0  0  2      1    0    0    0    1    0    0    0    1   00000110111111111111111111111001
        458         1       1        0        0         458   8     4   2  2  2    2  0  2  0  0  2      1    0    0    0    1    0    0    0    1   00000111000111111111111111111111
        459         1       1        0        0         459   8     4   2  2  2    2  0  2  0  0  2      1    0    0    0    1    0    0    0    1   00000111001011111111111111111111
        460         1       1        0        0         460   8     4   2  2  2    2  0  2  0  0  2      1    0    0    0    1    0    0    0    1   00000111001101111111111111111111
        461         1       1        0        0         461   8     4   2  2  2    2  0  2  0  0  2      1    0    0    0    1    0    0    0    1   00000111001110111111111111111111
        462         1       1        0        0         462   8     4   2  2  2    2  0  2  0  0  2      1    0    0    0    1    0    0    0    1   00000111001111011111111111111111
        463         1       1        0        0         463   8     4   2  2  2    2  0  2  0  0  2      1    0    0    0    1    0    0    0    1   00000111001111101111111111111111
        464         1       1        0        0         464   8     4   2  2  2    2  0  2  0  0  2      1    0    0    0    1    0    0    0    1   00000111001111110111111111111111
        465         1       1        0        0         465   8     4   2  2  2    2  0  2  0  0  2      1    0    0    0    1    0    0    0    1   00000111001111111011111111111111
        466         1       1        0        0         466   8     4   2  2  2    2  0  2  0  0  2      1    0    0    0    1    0    0    0    1   00000111001111111101111111111111
        467         1       1        0        0         467   8     4   2  2  2    2  0  2  0  0  2      1    0    0    0    1    0    0    0    1   00000111001111111110111111111111
        468         1       1        0        0         468   8     4   2  2  2    2  0  2  0  0  2      1    0    0    0    1    0    0    0    1   00000111001111111111011111111111
        469         1       1        0        0         469   8     4   2  2  2    2  0  2  0  0  2      1    0    0    0    1    0    0    0    1   00000111001111111111101111111111
        470         1       1        0        0         470   8     4   2  2  2    2  0  2  0  0  2      1    0    0    0    1    0    0    0    1   00000111001111111111110111111111
        471         1       1        0        0         471   8     4   2  2  2    2  0  2  0  0  2      1    0    0    0    1    0    0    0    1   00000111001111111111111011111111
        472         1       1        0        0         472   8     4   2  2  2    2  0  2  0  0  2      1    0    0    0    1    0    0    0    1   00000111001111111111111101111111
        473         1       1        0        0         473   8     4   2  2  2    2  0  2  0  0  2      1    0    0    0    1    0    0    0    1   00000111001111111111111110111111
        474         1       1        0        0         474   8     4   2  2  2    2  0  2  0  0  2      1    0    0    0    1    0    0    0    1   00000111001111111111111111011111
        475         1       1        0        0         475   8     4   2  2  2    2  0  2  0  0  2      1    0    0    0    1    0    0    0    1   00000111001111111111111111101111
        476         1       1        0        0         476   8     4   2  2  2    2  0  2  0  0  2      1    0    0    0    1    0    0    0    1   00000111001111111111111111110111
        477         1       1        0        0         477   8     4   2  2  2    2  0  2  0  0  2      1    0    0    0    1    0    0    0    1   00000111001111111111111111111011
        478         1       1        0        0         478   8     4   2  2  2    2  0  2  0  0  2      1    0    0    0    1    0    0    0    1   00000111001111111111111111111101
        479         1       1        0        0         479   8     4   2  2  2    2  0  2  0  0  2      1    0    0    0    1    0    0    0    1   00000111001111111111111111111110
        480         1       1        0        0         480   8     4   2  2  2    2  0  2  0  0  2      1    0    0    0    1    0    0    0    1   00000111010011111111111111111111
        481         1       1        0        0         481   8     4   2  2  2    2  0  2  0  0  2      1    0    0    0    1    0    0    0    1   00000111010101111111111111111111
        482         1       1        0        0         482   8     4   2  2  2    2  0  2  0  0  2      1    0    0    0    1    0    0    0    1   00000111010110111111111111111111
        483         1       1        0        0         483   8     4   2  2  2    2  0  2  0  0  2      1    0    0    0    1    0    0    0    1   00000111010111011111111111111111
        484         1       1        0        0         484   8     4   2  2  2    2  0  2  0  0  2      1    0    0    0    1    0    0    0    1   00000111010111101111111111111111
        485         1       1        0        0         485   8     4   2  2  2    2  0  2  0  0  2      1    0    0    0    1    0    0    0    1   00000111010111110111111111111111
        486         1       1        0        0         486   8     4   2  2  2    2  0  2  0  0  2      1    0    0    0    1    0    0    0    1   00000111010111111011111111111111
        487         1       1        0        0         487   8     4   2  2  2    2  0  2  0  0  2      1    0    0    0    1    0    0    0    1   00000111010111111101111111111111
        488         1       1        0        0         488   8     4   2  2  2    2  0  2  0  0  2      1    0    0    0    1    0    0    0    1   00000111010111111110111111111111
        489         1       1        0        0         489   8     4   2  2  2    2  0  2  0  0  2      1    0    0    0    1    0    0    0    1   00000111010111111111011111111111
        490         1       1        0        0         490   8     4   2  2  2    2  0  2  0  0  2      1    0    0    0    1    0    0    0    1   00000111010111111111101111111111
        491         1       1        0        0         491   8     4   2  2  2    2  0  2  0  0  2      1    0    0    0    1    0    0    0    1   00000111010111111111110111111111
        492         1       1        0        0         492   8     4   2  2  2    2  0  2  0  0  2      1    0    0    0    1    0    0    0    1   00000111010111111111111011111111
        493         1       1        0        0         493   8     4   2  2  2    2  0  2  0  0  2      1    0    0    0    1    0    0    0    1   00000111010111111111111101111111
        494         1       1        0        0         494   8     4   2  2  2    2  0  2  0  0  2      1    0    0    0    1    0    0    0    1   00000111010111111111111110111111
        495         1       1        0        0         495   8     4   2  2  2    2  0  2  0  0  2      1    0    0    0    1    0    0    0    1   00000111010111111111111111011111
        496         1       1        0        0         496   8     4   2  2  2    2  0  2  0  0  2      1    0    0    0    1    0    0    0    1   00000111010111111111111111101111
        497         1       1        0        0         497   8     4   2  2  2    2  0  2  0  0  2      1    0    0    0    1    0    0    0    1   00000111010111111111111111110111
        498         1       1        0        0         498   8     4   2  2  2    2  0  2  0  0  2      1    0    0    0    1    0    0    0    1   00000111010111111111111111111011
        499         1       1        0        0         499   8     4   2  2  2    2  0  2  0  0  2      1    0    0    0    1    0    0    0    1   00000111010111111111111111111101
        500         1       1        0        0         500   8     4   2  2  2    2  0  2  0  0  2      1    0    0    0    1    0    0    0    1   00000111010111111111111111111110
        501         1       1        0        0         501   8     4   2  2  2    2  0  2  0  0  2      1    0    0    0    1    0    0    0    1   00000111011001111111111111111111
        502         1       1        0        0         502   8     4   2  2  2    2  0  2  0  0  2      1    0    0    0    1    0    0    0    1   00000111011010111111111111111111
        503         1       1        0        0         503   8     4   2  2  2    2  0  2  0  0  2      1    0    0    0    1    0    0    0    1   00000111011011011111111111111111
        504         1       1        0        0         504   8     4   2  2  2    2  0  2  0  0  2      1    0    0    0    1    0    0    0    1   00000111011011101111111111111111
        505         1       1        0        0         505   8     4   2  2  2    2  0  2  0  0  2      1    0    0    0    1    0    0    0    1   00000111011011110111111111111111
        506         1       1        0        0         506   8     4   2  2  2    2  0  2  0  0  2      1    0    0    0    1    0    0    0    1   00000111011011111011111111111111
        507         1       1        0        0         507   8     4   2  2  2    2  0  2  0  0  2      1    0    0    0    1    0    0    0    1   00000111011011111101111111111111
        508         1       1        0        0         508   8     4   2  2  2    2  0  2  0  0  2      1    0    0    0    1    0    0    0    1   00000111011011111110111111111111
        509         1       1        0        0         509   8     4   2  2  2    2  0  2  0  0  2      1    0    0    0    1    0    0    0    1   00000111011011111111011111111111
        510         1       1        0        0         510   8     4   2  2  2    2  0  2  0  0  2      1    0    0    0    1    0    0    0    1   00000111011011111111101111111111
        511         1       1        0        0         511   8     4   2  2  2    2  0  2  0  0  2      1    0    0    0    1    0    0    0    1   00000111011011111111110111111111
        512         1       1        0        0         512   8     4   2  2  2    2  0  2  0  0  2      1    0    0    0    1    0    0    0    1   00000111011011111111111011111111
        513         1       1        0        0         513   8     4   2  2  2    2  0  2  0  0  2      1    0    0    0    1    0    0    0    1   00000111011011111111111101111111
        514         1       1        0        0         514   8     4   2  2  2    2  0  2  0  0  2      1    0    0    0    1    0    0    0    1   00000111011011111111111110111111
        515         1       1        0        0         515   8     4   2  2  2    2  0  2  0  0  2      1    0    0    0    1    0    0    0    1   00000111011011111111111111011111
        516         1       1        0        0         516   8     4   2  2  2    2  0  2  0  0  2      1    0    0    0    1    0    0    0    1   00000111011011111111111111101111
        517         1       1        0        0         517   8     4   2  2  2    2  0  2  0  0  2      1    0    0    0    1    0    0    0    1   00000111011011111111111111110111
        518         1       1        0        0         518   8     4   2  2  2    2  0  2  0  0  2      1    0    0    0    1    0    0    0    1   00000111011011111111111111111011
        519         1       1        0        0         519   8     4   2  2  2    2  0  2  0  0  2      1    0    0    0    1    0    0    0    1   00000111011011111111111111111101
        520         1       1        0        0         520   8     4   2  2  2    2  0  2  0  0  2      1    0    0    0    1    0    0    0    1   00000111011011111111111111111110
        521         1       1        0        0         521   8     4   2  2  2    2  0  2  0  0  2      1    0    0    0    1    0    0    0    1   00000111011100111111111111111111
        522         1       1        0        0         522   8     4   2  2  2    2  0  2  0  0  2      1    0    0    0    1    0    0    0    1   00000111011101011111111111111111
        523         1       1        0        0         523   8     4   2  2  2    2  0  2  0  0  2      1    0    0    0    1    0    0    0    1   00000111011101101111111111111111
        524         1       1        0        0         524   8     4   2  2  2    2  0  2  0  0  2      1    0    0    0    1    0    0    0    1   00000111011101110111111111111111
        525         1       1        0        0         525   8     4   2  2  2    2  0  2  0  0  2      1    0    0    0    1    0    0    0    1   00000111011101111011111111111111
        526         1       1        0        0         526   8     4   2  2  2    2  0  2  0  0  2      1    0    0    0    1    0    0    0    1   00000111011101111101111111111111
        527         1       1        0        0         527   8     4   2  2  2    2  0  2  0  0  2      1    0    0    0    1    0    0    0    1   00000111011101111110111111111111
        528         1       1        0        0         528   8     4   2  2  2    2  0  2  0  0  2      1    0    0    0    1    0    0    0    1   00000111011101111111011111111111
        529         1       1        0        0         529   8     4   2  2  2    2  0  2  0  0  2      1    0    0    0    1    0    0    0    1   00000111011101111111101111111111
        530         1       1        0        0         530   8     4   2  2  2    2  0  2  0  0  2      1    0    0    0    1    0    0    0    1   00000111011101111111110111111111
        531         1       1        0        0         531   8     4   2  2  2    2  0  2  0  0  2      1    0    0    0    1    0    0    0    1   00000111011101111111111011111111
        532         1       1        0        0         532   8     4   2  2  2    2  0  2  0  0  2      1    0    0    0    1    0    0    0    1   00000111011101111111111101111111
        533         1       1        0        0         533   8     4   2  2  2    2  0  2  0  0  2      1    0    0    0    1    0    0    0    1   00000111011101111111111110111111
        534         1       1        0        0         534   8     4   2  2  2    2  0  2  0  0  2      1    0    0    0    1    0    0    0    1   00000111011101111111111111011111
        535         1       1        0        0         535   8     4   2  2  2    2  0  2  0  0  2      1    0    0    0    1    0    0    0    1   00000111011101111111111111101111
        536         1       1        0        0         536   8     4   2  2  2    2  0  2  0  0  2      1    0    0    0    1    0    0    0    1   00000111011101111111111111110111
        537         1       1        0        0         537   8     4   2  2  2    2  0  2  0  0  2      1    0    0    0    1    0    0    0    1   00000111011101111111111111111011
        538         1       1        0        0         538   8     4   2  2  2    2  0  2  0  0  2      1    0    0    0    1    0    0    0    1   00000111011101111111111111111101
        539         1       1        0        0         539   8     4   2  2  2    2  0  2  0  0  2      1    0    0    0    1    0    0    0    1   00000111011101111111111111111110
        540         1       1        0        0         540   8     4   2  2  2    2  0  2  0  0  2      1    0    0    0    1    0    0    0    1   00000111011110011111111111111111
        541         1       1        0        0         541   8     4   2  2  2    2  0  2  0  0  2      1    0    0    0    1    0    0    0    1   00000111011110101111111111111111
        542         1       1        0        0         542   8     4   2  2  2    2  0  2  0  0  2      1    0    0    0    1    0    0    0    1   00000111011110110111111111111111
        543         1       1        0        0         543   8     4   2  2  2    2  0  2  0  0  2      1    0    0    0    1    0    0    0    1   00000111011110111011111111111111
        544         1       1        0        0         544   8     4   2  2  2    2  0  2  0  0  2      1    0    0    0    1    0    0    0    1   00000111011110111101111111111111
        545         1       1        0        0         545   8     4   2  2  2    2  0  2  0  0  2      1    0    0    0    1    0    0    0    1   00000111011110111110111111111111
        546         1       1        0        0         546   8     4   2  2  2    2  0  2  0  0  2      1    0    0    0    1    0    0    0    1   00000111011110111111011111111111
        547         1       1        0        0         547   8     4   2  2  2    2  0  2  0  0  2      1    0    0    0    1    0    0    0    1   00000111011110111111101111111111
        548         1       1        0        0         548   8     4   2  2  2    2  0  2  0  0  2      1    0    0    0    1    0    0    0    1   00000111011110111111110111111111
        549         1       1        0        0         549   8     4   2  2  2    2  0  2  0  0  2      1    0    0    0    1    0    0    0    1   00000111011110111111111011111111
        550         1       1        0        0         550   8     4   2  2  2    2  0  2  0  0  2      1    0    0    0    1    0    0    0    1   00000111011110111111111101111111
        551         1       1        0        0         551   8     4   2  2  2    2  0  2  0  0  2      1    0    0    0    1    0    0    0    1   00000111011110111111111110111111
        552         1       1        0        0         552   8     4   2  2  2    2  0  2  0  0  2      1    0    0    0    1    0    0    0    1   00000111011110111111111111011111
        553         1       1        0        0         553   8     4   2  2  2    2  0  2  0  0  2      1    0    0    0    1    0    0    0    1   00000111011110111111111111101111
        554         1       1        0        0         554   8     4   2  2  2    2  0  2  0  0  2      1    0    0    0    1    0    0    0    1   00000111011110111111111111110111
        555         1       1        0        0         555   8     4   2  2  2    2  0  2  0  0  2      1    0    0    0    1    0    0    0    1   00000111011110111111111111111011
        556         1       1        0        0         556   8     4   2  2  2    2  0  2  0  0  2      1    0    0    0    1    0    0    0    1   00000111011110111111111111111101
        557         1       1        0        0         557   8     4   2  2  2    2  0  2  0  0  2      1    0    0    0    1    0    0    0    1   00000111011110111111111111111110
        558         1       1        0        0         558   8     4   2  2  2    2  0  2  0  0  2      1    0    0    0    1    0    0    0    1   00000111011111001111111111111111
        559         1       1        0        0         559   8     4   2  2  2    2  0  2  0  0  2      1    0    0    0    1    0    0    0    1   00000111011111010111111111111111
        560         1       1        0        0         560   8     4   2  2  2    2  0  2  0  0  2      1    0    0    0    1    0    0    0    1   00000111011111011011111111111111
        561         1       1        0        0         561   8     4   2  2  2    2  0  2  0  0  2      1    0    0    0    1    0    0    0    1   00000111011111011101111111111111
        562         1       1        0        0         562   8     4   2  2  2    2  0  2  0  0  2      1    0    0    0    1    0    0    0    1   00000111011111011110111111111111
        563         1       1        0        0         563   8     4   2  2  2    2  0  2  0  0  2      1    0    0    0    1    0    0    0    1   00000111011111011111011111111111
        564         1       1        0        0         564   8     4   2  2  2    2  0  2  0  0  2      1    0    0    0    1    0    0    0    1   00000111011111011111101111111111
        565         1       1        0        0         565   8     4   2  2  2    2  0  2  0  0  2      1    0    0    0    1    0    0    0    1   00000111011111011111110111111111
        566         1       1        0        0         566   8     4   2  2  2    2  0  2  0  0  2      1    0    0    0    1    0    0    0    1   00000111011111011111111011111111
        567         1       1        0        0         567   8     4   2  2  2    2  0  2  0  0  2      1    0    0    0    1    0    0    0    1   00000111011111011111111101111111
        568         1       1        0        0         568   8     4   2  2  2    2  0  2  0  0  2      1    0    0    0    1    0    0    0    1   00000111011111011111111110111111
        569         1       1        0        0         569   8     4   2  2  2    2  0  2  0  0  2      1    0    0    0    1    0    0    0    1   00000111011111011111111111011111
        570         1       1        0        0         570   8     4   2  2  2    2  0  2  0  0  2      1    0    0    0    1    0    0    0    1   00000111011111011111111111101111
        571         1       1        0        0         571   8     4   2  2  2    2  0  2  0  0  2      1    0    0    0    1    0    0    0    1   00000111011111011111111111110111
        572         1       1        0        0         572   8     4   2  2  2    2  0  2  0  0  2      1    0    0    0    1    0    0    0    1   00000111011111011111111111111011
        573         1       1        0        0         573   8     4   2  2  2    2  0  2  0  0  2      1    0    0    0    1    0    0    0    1   00000111011111011111111111111101
        574         1       1        0        0         574   8     4   2  2  2    2  0  2  0  0  2      1    0    0    0    1    0    0    0    1   00000111011111011111111111111110
        575         1       1        0        0         575   8     4   2  2  2    2  0  2  0  0  2      1    0    0    0    1    0    0    0    1   00000111011111100111111111111111
        576         1       1        0        0         576   8     4   2  2  2    2  0  2  0  0  2      1    0    0    0    1    0    0    0    1   00000111011111101011111111111111
        577         1       1        0        0         577   8     4   2  2  2    2  0  2  0  0  2      1    0    0    0    1    0    0    0    1   00000111011111101101111111111111
        578         1       1        0        0         578   8     4   2  2  2    2  0  2  0  0  2      1    0    0    0    1    0    0    0    1   00000111011111101110111111111111
        579         1       1        0        0         579   8     4   2  2  2    2  0  2  0  0  2      1    0    0    0    1    0    0    0    1   00000111011111101111011111111111
        580         1       1        0        0         580   8     4   2  2  2    2  0  2  0  0  2      1    0    0    0    1    0    0    0    1   00000111011111101111101111111111
        581         1       1        0        0         581   8     4   2  2  2    2  0  2  0  0  2      1    0    0    0    1    0    0    0    1   00000111011111101111110111111111
        582         1       1        0        0         582   8     4   2  2  2    2  0  2  0  0  2      1    0    0    0    1    0    0    0    1   00000111011111101111111011111111
        583         1       1        0        0         583   8     4   2  2  2    2  0  2  0  0  2      1    0    0    0    1    0    0    0    1   00000111011111101111111101111111
        584         1       1        0        0         584   8     4   2  2  2    2  0  2  0  0  2      1    0    0    0    1    0    0    0    1   00000111011111101111111110111111
        585         1       1        0        0         585   8     4   2  2  2    2  0  2  0  0  2      1    0    0    0    1    0    0    0    1   00000111011111101111111111011111
        586         1       1        0        0         586   8     4   2  2  2    2  0  2  0  0  2      1    0    0    0    1    0    0    0    1   00000111011111101111111111101111
        587         1       1        0        0         587   8     4   2  2  2    2  0  2  0  0  2      1    0    0    0    1    0    0    0    1   00000111011111101111111111110111
        588         1       1        0        0         588   8     4   2  2  2    2  0  2  0  0  2      1    0    0    0    1    0    0    0    1   00000111011111101111111111111011
        589         1       1        0        0         589   8     4   2  2  2    2  0  2  0  0  2      1    0    0    0    1    0    0    0    1   00000111011111101111111111111101
        590         1       1        0        0         590   8     4   2  2  2    2  0  2  0  0  2      1    0    0    0    1    0    0    0    1   00000111011111101111111111111110
        591         1       1        0        0         591   8     4   2  2  2    2  0  2  0  0  2      1    0    0    0    1    0    0    0    1   00000111011111110011111111111111
        592         1       1        0        0         592   8     4   2  2  2    2  0  2  0  0  2      1    0    0    0    1    0    0    0    1   00000111011111110101111111111111
        593         1       1        0        0         593   8     4   2  2  2    2  0  2  0  0  2      1    0    0    0    1    0    0    0    1   00000111011111110110111111111111
        594         1       1        0        0         594   8     4   2  2  2    2  0  2  0  0  2      1    0    0    0    1    0    0    0    1   00000111011111110111011111111111
        595         1       1        0        0         595   8     4   2  2  2    2  0  2  0  0  2      1    0    0    0    1    0    0    0    1   00000111011111110111101111111111
        596         1       1        0        0         596   8     4   2  2  2    2  0  2  0  0  2      1    0    0    0    1    0    0    0    1   00000111011111110111110111111111
        597         1       1        0        0         597   8     4   2  2  2    2  0  2  0  0  2      1    0    0    0    1    0    0    0    1   00000111011111110111111011111111
        598         1       1        0        0         598   8     4   2  2  2    2  0  2  0  0  2      1    0    0    0    1    0    0    0    1   00000111011111110111111101111111
        599         1       1        0        0         599   8     4   2  2  2    2  0  2  0  0  2      1    0    0    0    1    0    0    0    1   00000111011111110111111110111111
        600         1       1        0        0         600   8     4   2  2  2    2  0  2  0  0  2      1    0    0    0    1    0    0    0    1   00000111011111110111111111011111
        601         1       1        0        0         601   8     4   2  2  2    2  0  2  0  0  2      1    0    0    0    1    0    0    0    1   00000111011111110111111111101111
        602         1       1        0        0         602   8     4   2  2  2    2  0  2  0  0  2      1    0    0    0    1    0    0    0    1   00000111011111110111111111110111
        603         1       1        0        0         603   8     4   2  2  2    2  0  2  0  0  2      1    0    0    0    1    0    0    0    1   00000111011111110111111111111011
        604         1       1        0        0         604   8     4   2  2  2    2  0  2  0  0  2      1    0    0    0    1    0    0    0    1   00000111011111110111111111111101
        605         1       1        0        0         605   8     4   2  2  2    2  0  2  0  0  2      1    0    0    0    1    0    0    0    1   00000111011111110111111111111110
        606         1       1        0        0         606   8     4   2  2  2    2  0  2  0  0  2      1    0    0    0    1    0    0    0    1   00000111011111111001111111111111
        607         1       1        0        0         607   8     4   2  2  2    2  0  2  0  0  2      1    0    0    0    1    0    0    0    1   00000111011111111010111111111111
        608         1       1        0        0         608   8     4   2  2  2    2  0  2  0  0  2      1    0    0    0    1    0    0    0    1   00000111011111111011011111111111
        609         1       1        0        0         609   8     4   2  2  2    2  0  2  0  0  2      1    0    0    0    1    0    0    0    1   00000111011111111011101111111111
        610         1       1        0        0         610   8     4   2  2  2    2  0  2  0  0  2      1    0    0    0    1    0    0    0    1   00000111011111111011110111111111
        611         1       1        0        0         611   8     4   2  2  2    2  0  2  0  0  2      1    0    0    0    1    0    0    0    1   00000111011111111011111011111111
        612         1       1        0        0         612   8     4   2  2  2    2  0  2  0  0  2      1    0    0    0    1    0    0    0    1   00000111011111111011111101111111
        613         1       1        0        0         613   8     4   2  2  2    2  0  2  0  0  2      1    0    0    0    1    0    0    0    1   00000111011111111011111110111111
        614         1       1        0        0         614   8     4   2  2  2    2  0  2  0  0  2      1    0    0    0    1    0    0    0    1   00000111011111111011111111011111
        615         1       1        0        0         615   8     4   2  2  2    2  0  2  0  0  2      1    0    0    0    1    0    0    0    1   00000111011111111011111111101111
        616         1       1        0        0         616   8     4   2  2  2    2  0  2  0  0  2      1    0    0    0    1    0    0    0    1   00000111011111111011111111110111
        617         1       1        0        0         617   8     4   2  2  2    2  0  2  0  0  2      1    0    0    0    1    0    0    0    1   00000111011111111011111111111011
        618         1       1        0        0         618   8     4   2  2  2    2  0  2  0  0  2      1    0    0    0    1    0    0    0    1   00000111011111111011111111111101
        619         1       1        0        0         619   8     4   2  2  2    2  0  2  0  0  2      1    0    0    0    1    0    0    0    1   00000111011111111011111111111110
        620         1       1        0        0         620   8     4   2  2  2    2  0  2  0  0  2      1    0    0    0    1    0    0    0    1   00000111011111111100111111111111
        621         1       1        0        0         621   8     4   2  2  2    2  0  2  0  0  2      1    0    0    0    1    0    0    0    1   00000111011111111101011111111111
        622         1       1        0        0         622   8     4   2  2  2    2  0  2  0  0  2      1    0    0    0    1    0    0    0    1   00000111011111111101101111111111
        623         1       1        0        0         623   8     4   2  2  2    2  0  2  0  0  2      1    0    0    0    1    0    0    0    1   00000111011111111101110111111111
        624         1       1        0        0         624   8     4   2  2  2    2  0  2  0  0  2      1    0    0    0    1    0    0    0    1   00000111011111111101111011111111
        625         1       1        0        0         625   8     4   2  2  2    2  0  2  0  0  2      1    0    0    0    1    0    0    0    1   00000111011111111101111101111111
        626         1       1        0        0         626   8     4   2  2  2    2  0  2  0  0  2      1    0    0    0    1    0    0    0    1   00000111011111111101111110111111
        627         1       1        0        0         627   8     4   2  2  2    2  0  2  0  0  2      1    0    0    0    1    0    0    0    1   00000111011111111101111111011111
        628         1       1        0        0         628   8     4   2  2  2    2  0  2  0  0  2      1    0    0    0    1    0    0    0    1   00000111011111111101111111101111
        629         1       1        0        0         629   8     4   2  2  2    2  0  2  0  0  2      1    0    0    0    1    0    0    0    1   00000111011111111101111111110111
        630         1       1        0        0         630   8     4   2  2  2    2  0  2  0  0  2      1    0    0    0    1    0    0    0    1   00000111011111111101111111111011
        631         1       1        0        0         631   8     4   2  2  2    2  0  2  0  0  2      1    0    0    0    1    0    0    0    1   00000111011111111101111111111101
        632         1       1        0        0         632   8     4   2  2  2    2  0  2  0  0  2      1    0    0    0    1    0    0    0    1   00000111011111111101111111111110
        633         1       1        0        0         633   8     4   2  2  2    2  0  2  0  0  2      1    0    0    0    1    0    0    0    1   00000111011111111110011111111111
        634         1       1        0        0         634   8     4   2  2  2    2  0  2  0  0  2      1    0    0    0    1    0    0    0    1   00000111011111111110101111111111
        635         1       1        0        0         635   8     4   2  2  2    2  0  2  0  0  2      1    0    0    0    1    0    0    0    1   00000111011111111110110111111111
        636         1       1        0        0         636   8     4   2  2  2    2  0  2  0  0  2      1    0    0    0    1    0    0    0    1   00000111011111111110111011111111
        637         1       1        0        0         637   8     4   2  2  2    2  0  2  0  0  2      1    0    0    0    1    0    0    0    1   00000111011111111110111101111111
        638         1       1        0        0         638   8     4   2  2  2    2  0  2  0  0  2      1    0    0    0    1    0    0    0    1   00000111011111111110111110111111
        639         1       1        0        0         639   8     4   2  2  2    2  0  2  0  0  2      1    0    0    0    1    0    0    0    1   00000111011111111110111111011111
        640         1       1        0        0         640   8     4   2  2  2    2  0  2  0  0  2      1    0    0    0    1    0    0    0    1   00000111011111111110111111101111
        641         1       1        0        0         641   8     4   2  2  2    2  0  2  0  0  2      1    0    0    0    1    0    0    0    1   00000111011111111110111111110111
        642         1       1        0        0         642   8     4   2  2  2    2  0  2  0  0  2      1    0    0    0    1    0    0    0    1   00000111011111111110111111111011
        643         1       1        0        0         643   8     4   2  2  2    2  0  2  0  0  2      1    0    0    0    1    0    0    0    1   00000111011111111110111111111101
        644         1       1        0        0         644   8     4   2  2  2    2  0  2  0  0  2      1    0    0    0    1    0    0    0    1   00000111011111111110111111111110
        645         1       1        0        0         645   8     4   2  2  2    2  0  2  0  0  2      1    0    0    0    1    0    0    0    1   00000111011111111111001111111111
        646         1       1        0        0         646   8     4   2  2  2    2  0  2  0  0  2      1    0    0    0    1    0    0    0    1   00000111011111111111010111111111
        647         1       1        0        0         647   8     4   2  2  2    2  0  2  0  0  2      1    0    0    0    1    0    0    0    1   00000111011111111111011011111111
        648         1       1        0        0         648   8     4   2  2  2    2  0  2  0  0  2      1    0    0    0    1    0    0    0    1   00000111011111111111011101111111
        649         1       1        0        0         649   8     4   2  2  2    2  0  2  0  0  2      1    0    0    0    1    0    0    0    1   00000111011111111111011110111111
        650         1       1        0        0         650   8     4   2  2  2    2  0  2  0  0  2      1    0    0    0    1    0    0    0    1   00000111011111111111011111011111
        651         1       1        0        0         651   8     4   2  2  2    2  0  2  0  0  2      1    0    0    0    1    0    0    0    1   00000111011111111111011111101111
        652         1       1        0        0         652   8     4   2  2  2    2  0  2  0  0  2      1    0    0    0    1    0    0    0    1   00000111011111111111011111110111
        653         1       1        0        0         653   8     4   2  2  2    2  0  2  0  0  2      1    0    0    0    1    0    0    0    1   00000111011111111111011111111011
        654         1       1        0        0         654   8     4   2  2  2    2  0  2  0  0  2      1    0    0    0    1    0    0    0    1   00000111011111111111011111111101
        655         1       1        0        0         655   8     4   2  2  2    2  0  2  0  0  2      1    0    0    0    1    0    0    0    1   00000111011111111111011111111110
        656         1       1        0        0         656   8     4   2  2  2    2  0  2  0  0  2      1    0    0    0    1    0    0    0    1   00000111011111111111100111111111
        657         1       1        0        0         657   8     4   2  2  2    2  0  2  0  0  2      1    0    0    0    1    0    0    0    1   00000111011111111111101011111111
        658         1       1        0        0         658   8     4   2  2  2    2  0  2  0  0  2      1    0    0    0    1    0    0    0    1   00000111011111111111101101111111
        659         1       1        0        0         659   8     4   2  2  2    2  0  2  0  0  2      1    0    0    0    1    0    0    0    1   00000111011111111111101110111111
        660         1       1        0        0         660   8     4   2  2  2    2  0  2  0  0  2      1    0    0    0    1    0    0    0    1   00000111011111111111101111011111
        661         1       1        0        0         661   8     4   2  2  2    2  0  2  0  0  2      1    0    0    0    1    0    0    0    1   00000111011111111111101111101111
        662         1       1        0        0         662   8     4   2  2  2    2  0  2  0  0  2      1    0    0    0    1    0    0    0    1   00000111011111111111101111110111
        663         1       1        0        0         663   8     4   2  2  2    2  0  2  0  0  2      1    0    0    0    1    0    0    0    1   00000111011111111111101111111011
        664         1       1        0        0         664   8     4   2  2  2    2  0  2  0  0  2      1    0    0    0    1    0    0    0    1   00000111011111111111101111111101
        665         1       1        0        0         665   8     4   2  2  2    2  0  2  0  0  2      1    0    0    0    1    0    0    0    1   00000111011111111111101111111110
        666         1       1        0        0         666   8     4   2  2  2    2  0  2  0  0  2      1    0    0    0    1    0    0    0    1   00000111011111111111110011111111
        667         1       1        0        0         667   8     4   2  2  2    2  0  2  0  0  2      1    0    0    0    1    0    0    0    1   00000111011111111111110101111111
        668         1       1        0        0         668   8     4   2  2  2    2  0  2  0  0  2      1    0    0    0    1    0    0    0    1   00000111011111111111110110111111
        669         1       1        0        0         669   8     4   2  2  2    2  0  2  0  0  2      1    0    0    0    1    0    0    0    1   00000111011111111111110111011111
        670         1       1        0        0         670   8     4   2  2  2    2  0  2  0  0  2      1    0    0    0    1    0    0    0    1   00000111011111111111110111101111
        671         1       1        0        0         671   8     4   2  2  2    2  0  2  0  0  2      1    0    0    0    1    0    0    0    1   00000111011111111111110111110111
        672         1       1        0        0         672   8     4   2  2  2    2  0  2  0  0  2      1    0    0    0    1    0    0    0    1   00000111011111111111110111111011
        673         1       1        0        0         673   8     4   2  2  2    2  0  2  0  0  2      1    0    0    0    1    0    0    0    1   00000111011111111111110111111101
        674         1       1        0        0         674   8     4   2  2  2    2  0  2  0  0  2      1    0    0    0    1    0    0    0    1   00000111011111111111110111111110
        675         1       1        0        0         675   8     4   2  2  2    2  0  2  0  0  2      1    0    0    0    1    0    0    0    1   00000111011111111111111001111111
        676         1       1        0        0         676   8     4   2  2  2    2  0  2  0  0  2      1    0    0    0    1    0    0    0    1   00000111011111111111111010111111
        677         1       1        0        0         677   8     4   2  2  2    2  0  2  0  0  2      1    0    0    0    1    0    0    0    1   00000111011111111111111011011111
        678         1       1        0        0         678   8     4   2  2  2    2  0  2  0  0  2      1    0    0    0    1    0    0    0    1   00000111011111111111111011101111
        679         1       1        0        0         679   8     4   2  2  2    2  0  2  0  0  2      1    0    0    0    1    0    0    0    1   00000111011111111111111011110111
        680         1       1        0        0         680   8     4   2  2  2    2  0  2  0  0  2      1    0    0    0    1    0    0    0    1   00000111011111111111111011111011
        681         1       1        0        0         681   8     4   2  2  2    2  0  2  0  0  2      1    0    0    0    1    0    0    0    1   00000111011111111111111011111101
        682         1       1        0        0         682   8     4   2  2  2    2  0  2  0  0  2      1    0    0    0    1    0    0    0    1   00000111011111111111111011111110
        683         1       1        0        0         683   8     4   2  2  2    2  0  2  0  0  2      1    0    0    0    1    0    0    0    1   00000111011111111111111100111111
        684         1       1        0        0         684   8     4   2  2  2    2  0  2  0  0  2      1    0    0    0    1    0    0    0    1   00000111011111111111111101011111
        685         1       1        0        0         685   8     4   2  2  2    2  0  2  0  0  2      1    0    0    0    1    0    0    0    1   00000111011111111111111101101111
        686         1       1        0        0         686   8     4   2  2  2    2  0  2  0  0  2      1    0    0    0    1    0    0    0    1   00000111011111111111111101110111
        687         1       1        0        0         687   8     4   2  2  2    2  0  2  0  0  2      1    0    0    0    1    0    0    0    1   00000111011111111111111101111011
        688         1       1        0        0         688   8     4   2  2  2    2  0  2  0  0  2      1    0    0    0    1    0    0    0    1   00000111011111111111111101111101
        689         1       1        0        0         689   8     4   2  2  2    2  0  2  0  0  2      1    0    0    0    1    0    0    0    1   00000111011111111111111101111110
        690         1       1        0        0         690   8     4   2  2  2    2  0  2  0  0  2      1    0    0    0    1    0    0    0    1   00000111011111111111111110011111
        691         1       1        0        0         691   8     4   2  2  2    2  0  2  0  0  2      1    0    0    0    1    0    0    0    1   00000111011111111111111110101111
        692         1       1        0        0         692   8     4   2  2  2    2  0  2  0  0  2      1    0    0    0    1    0    0    0    1   00000111011111111111111110110111
        693         1       1        0        0         693   8     4   2  2  2    2  0  2  0  0  2      1    0    0    0    1    0    0    0    1   00000111011111111111111110111011
        694         1       1        0        0         694   8     4   2  2  2    2  0  2  0  0  2      1    0    0    0    1    0    0    0    1   00000111011111111111111110111101
        695         1       1        0        0         695   8     4   2  2  2    2  0  2  0  0  2      1    0    0    0    1    0    0    0    1   00000111011111111111111110111110
        696         1       1        0        0         696   8     4   2  2  2    2  0  2  0  0  2      1    0    0    0    1    0    0    0    1   00000111011111111111111111001111
        697         1       1        0        0         697   8     4   2  2  2    2  0  2  0  0  2      1    0    0    0    1    0    0    0    1   00000111011111111111111111010111
        698         1       1        0        0         698   8     4   2  2  2    2  0  2  0  0  2      1    0    0    0    1    0    0    0    1   00000111011111111111111111011011
        699         1       1        0        0         699   8     4   2  2  2    2  0  2  0  0  2      1    0    0    0    1    0    0    0    1   00000111011111111111111111011101
        700         1       1        0        0         700   8     4   2  2  2    2  0  2  0  0  2      1    0    0    0    1    0    0    0    1   00000111011111111111111111011110
        701         1       1        0        0         701   8     4   2  2  2    2  0  2  0  0  2      1    0    0    0    1    0    0    0    1   00000111011111111111111111100111
        702         1       1        0        0         702   8     4   2  2  2    2  0  2  0  0  2      1    0    0    0    1    0    0    0    1   00000111011111111111111111101011
        703         1       1        0        0         703   8     4   2  2  2    2  0  2  0  0  2      1    0    0    0    1    0    0    0    1   00000111011111111111111111101101
        704         1       1        0        0         704   8     4   2  2  2    2  0  2  0  0  2      1    0    0    0    1    0    0    0    1   00000111011111111111111111101110
        705         1       1        0        0         705   8     4   2  2  2    2  0  2  0  0  2      1    0    0    0    1    0    0    0    1   00000111011111111111111111110011
        706         1       1        0        0         706   8     4   2  2  2    2  0  2  0  0  2      1    0    0    0    1    0    0    0    1   00000111011111111111111111110101
        707         1       1        0        0         707   8     4   2  2  2    2  0  2  0  0  2      1    0    0    0    1    0    0    0    1   00000111011111111111111111110110
        708         1       1        0        0         708   8     4   2  2  2    2  0  2  0  0  2      1    0    0    0    1    0    0    0    1   00000111011111111111111111111001
        709         1       1        0        0         709   8     4   2  2  2    2  0  2  0  0  2      1    0    0    0    1    0    0    0    1   00000111011111111111111111111010
        710         1       1        0        0         710   8     4   2  2  2    2  0  2  0  0  2      1    0    0    0    1    0    0    0    1   00000111011111111111111111111100
        711         1       1        0        0         711   8     4   2  2  2    2  0  2  0  0  2      1    0    0    0    1    0    0    0    1   00000111100011111111111111111111
        712         1       1        0        0         712   8     4   2  2  2    2  0  2  0  0  2      1    0    0    0    1    0    0    0    1   00000111100101111111111111111111
        713         1       1        0        0         713   8     4   2  2  2    2  0  2  0  0  2      1    0    0    0    1    0    0    0    1   00000111100110111111111111111111
        714         1       1        0        0         714   8     4   2  2  2    2  0  2  0  0  2      1    0    0    0    1    0    0    0    1   00000111100111011111111111111111
        715         1       1        0        0         715   8     4   2  2  2    2  0  2  0  0  2      1    0    0    0    1    0    0    0    1   00000111100111101111111111111111
        716         1       1        0        0         716   8     4   2  2  2    2  0  2  0  0  2      1    0    0    0    1    0    0    0    1   00000111100111110111111111111111
        717         1       1        0        0         717   8     4   2  2  2    2  0  2  0  0  2      1    0    0    0    1    0    0    0    1   00000111100111111011111111111111
        718         1       1        0        0         718   8     4   2  2  2    2  0  2  0  0  2      1    0    0    0    1    0    0    0    1   00000111100111111101111111111111
        719         1       1        0        0         719   8     4   2  2  2    2  0  2  0  0  2      1    0    0    0    1    0    0    0    1   00000111100111111110111111111111
        720         1       1        0        0         720   8     4   2  2  2    2  0  2  0  0  2      1    0    0    0    1    0    0    0    1   00000111100111111111011111111111
        721         1       1        0        0         721   8     4   2  2  2    2  0  2  0  0  2      1    0    0    0    1    0    0    0    1   00000111100111111111101111111111
        722         1       1        0        0         722   8     4   2  2  2    2  0  2  0  0  2      1    0    0    0    1    0    0    0    1   00000111100111111111110111111111
        723         1       1        0        0         723   8     4   2  2  2    2  0  2  0  0  2      1    0    0    0    1    0    0    0    1   00000111100111111111111011111111
        724         1       1        0        0         724   8     4   2  2  2    2  0  2  0  0  2      1    0    0    0    1    0    0    0    1   00000111100111111111111101111111
        725         1       1        0        0         725   8     4   2  2  2    2  0  2  0  0  2      1    0    0    0    1    0    0    0    1   00000111100111111111111110111111
        726         1       1        0        0         726   8     4   2  2  2    2  0  2  0  0  2      1    0    0    0    1    0    0    0    1   00000111100111111111111111011111
        727         1       1        0        0         727   8     4   2  2  2    2  0  2  0  0  2      1    0    0    0    1    0    0    0    1   00000111100111111111111111101111
        728         1       1        0        0         728   8     4   2  2  2    2  0  2  0  0  2      1    0    0    0    1    0    0    0    1   00000111100111111111111111110111
        729         1       1        0        0         729   8     4   2  2  2    2  0  2  0  0  2      1    0    0    0    1    0    0    0    1   00000111100111111111111111111011
        730         1       1        0        0         730   8     4   2  2  2    2  0  2  0  0  2      1    0    0    0    1    0    0    0    1   00000111100111111111111111111101
        731         1       1        0        0         731   8     4   2  2  2    2  0  2  0  0  2      1    0    0    0    1    0    0    0    1   00000111100111111111111111111110
        732         1       1        0        0         732   8     4   2  2  2    2  0  2  0  0  2      1    0    0    0    1    0    0    0    1   00000111101001111111111111111111
        733         1       1        0        0         733   8     4   2  2  2    2  0  2  0  0  2      1    0    0    0    1    0    0    0    1   00000111101010111111111111111111
        734         1       1        0        0         734   8     4   2  2  2    2  0  2  0  0  2      1    0    0    0    1    0    0    0    1   00000111101011011111111111111111
        735         1       1        0        0         735   8     4   2  2  2    2  0  2  0  0  2      1    0    0    0    1    0    0    0    1   00000111101011101111111111111111
        736         1       1        0        0         736   8     4   2  2  2    2  0  2  0  0  2      1    0    0    0    1    0    0    0    1   00000111101011110111111111111111
        737         1       1        0        0         737   8     4   2  2  2    2  0  2  0  0  2      1    0    0    0    1    0    0    0    1   00000111101011111011111111111111
        738         1       1        0        0         738   8     4   2  2  2    2  0  2  0  0  2      1    0    0    0    1    0    0    0    1   00000111101011111101111111111111
        739         1       1        0        0         739   8     4   2  2  2    2  0  2  0  0  2      1    0    0    0    1    0    0    0    1   00000111101011111110111111111111
        740         1       1        0        0         740   8     4   2  2  2    2  0  2  0  0  2      1    0    0    0    1    0    0    0    1   00000111101011111111011111111111
        741         1       1        0        0         741   8     4   2  2  2    2  0  2  0  0  2      1    0    0    0    1    0    0    0    1   00000111101011111111101111111111
        742         1       1        0        0         742   8     4   2  2  2    2  0  2  0  0  2      1    0    0    0    1    0    0    0    1   00000111101011111111110111111111
        743         1       1        0        0         743   8     4   2  2  2    2  0  2  0  0  2      1    0    0    0    1    0    0    0    1   00000111101011111111111011111111
        744         1       1        0        0         744   8     4   2  2  2    2  0  2  0  0  2      1    0    0    0    1    0    0    0    1   00000111101011111111111101111111
        745         1       1        0        0         745   8     4   2  2  2    2  0  2  0  0  2      1    0    0    0    1    0    0    0    1   00000111101011111111111110111111
        746         1       1        0        0         746   8     4   2  2  2    2  0  2  0  0  2      1    0    0    0    1    0    0    0    1   00000111101011111111111111011111
        747         1       1        0        0         747   8     4   2  2  2    2  0  2  0  0  2      1    0    0    0    1    0    0    0    1   00000111101011111111111111101111
        748         1       1        0        0         748   8     4   2  2  2    2  0  2  0  0  2      1    0    0    0    1    0    0    0    1   00000111101011111111111111110111
        749         1       1        0        0         749   8     4   2  2  2    2  0  2  0  0  2      1    0    0    0    1    0    0    0    1   00000111101011111111111111111011
        750         1       1        0        0         750   8     4   2  2  2    2  0  2  0  0  2      1    0    0    0    1    0    0    0    1   00000111101011111111111111111101
        751         1       1        0        0         751   8     4   2  2  2    2  0  2  0  0  2      1    0    0    0    1    0    0    0    1   00000111101011111111111111111110
        752         1       1        0        0         752   8     4   2  2  2    2  0  2  0  0  2      1    0    0    0    1    0    0    0    1   00000111101100111111111111111111
        753         1       1        0        0         753   8     4   2  2  2    2  0  2  0  0  2      1    0    0    0    1    0    0    0    1   00000111101101011111111111111111
        754         1       1        0        0         754   8     4   2  2  2    2  0  2  0  0  2      1    0    0    0    1    0    0    0    1   00000111101101101111111111111111
        755         1       1        0        0         755   8     4   2  2  2    2  0  2  0  0  2      1    0    0    0    1    0    0    0    1   00000111101101110111111111111111
        756         1       1        0        0         756   8     4   2  2  2    2  0  2  0  0  2      1    0    0    0    1    0    0    0    1   00000111101101111011111111111111
        757         1       1        0        0         757   8     4   2  2  2    2  0  2  0  0  2      1    0    0    0    1    0    0    0    1   00000111101101111101111111111111
        758         1       1        0        0         758   8     4   2  2  2    2  0  2  0  0  2      1    0    0    0    1    0    0    0    1   00000111101101111110111111111111
        759         1       1        0        0         759   8     4   2  2  2    2  0  2  0  0  2      1    0    0    0    1    0    0    0    1   00000111101101111111011111111111
        760         1       1        0        0         760   8     4   2  2  2    2  0  2  0  0  2      1    0    0    0    1    0    0    0    1   00000111101101111111101111111111
        761         1       1        0        0         761   8     4   2  2  2    2  0  2  0  0  2      1    0    0    0    1    0    0    0    1   00000111101101111111110111111111
        762         1       1        0        0         762   8     4   2  2  2    2  0  2  0  0  2      1    0    0    0    1    0    0    0    1   00000111101101111111111011111111
        763         1       1        0        0         763   8     4   2  2  2    2  0  2  0  0  2      1    0    0    0    1    0    0    0    1   00000111101101111111111101111111
        764         1       1        0        0         764   8     4   2  2  2    2  0  2  0  0  2      1    0    0    0    1    0    0    0    1   00000111101101111111111110111111
        765         1       1        0        0         765   8     4   2  2  2    2  0  2  0  0  2      1    0    0    0    1    0    0    0    1   00000111101101111111111111011111
        766         1       1        0        0         766   8     4   2  2  2    2  0  2  0  0  2      1    0    0    0    1    0    0    0    1   00000111101101111111111111101111
        767         1       1        0        0         767   8     4   2  2  2    2  0  2  0  0  2      1    0    0    0    1    0    0    0    1   00000111101101111111111111110111
        768         1       1        0        0         768   8     4   2  2  2    2  0  2  0  0  2      1    0    0    0    1    0    0    0    1   00000111101101111111111111111011
        769         1       1        0        0         769   8     4   2  2  2    2  0  2  0  0  2      1    0    0    0    1    0    0    0    1   00000111101101111111111111111101
        770         1       1        0        0         770   8     4   2  2  2    2  0  2  0  0  2      1    0    0    0    1    0    0    0    1   00000111101101111111111111111110
        771         1       1        0        0         771   8     4   2  2  2    2  0  2  0  0  2      1    0    0    0    1    0    0    0    1   00000111101110011111111111111111
        772         1       1        0        0         772   8     4   2  2  2    2  0  2  0  0  2      1    0    0    0    1    0    0    0    1   00000111101110101111111111111111
        773         1       1        0        0         773   8     4   2  2  2    2  0  2  0  0  2      1    0    0    0    1    0    0    0    1   00000111101110110111111111111111
        774         1       1        0        0         774   8     4   2  2  2    2  0  2  0  0  2      1    0    0    0    1    0    0    0    1   00000111101110111011111111111111
        775         1       1        0        0         775   8     4   2  2  2    2  0  2  0  0  2      1    0    0    0    1    0    0    0    1   00000111101110111101111111111111
        776         1       1        0        0         776   8     4   2  2  2    2  0  2  0  0  2      1    0    0    0    1    0    0    0    1   00000111101110111110111111111111
        777         1       1        0        0         777   8     4   2  2  2    2  0  2  0  0  2      1    0    0    0    1    0    0    0    1   00000111101110111111011111111111
        778         1       1        0        0         778   8     4   2  2  2    2  0  2  0  0  2      1    0    0    0    1    0    0    0    1   00000111101110111111101111111111
        779         1       1        0        0         779   8     4   2  2  2    2  0  2  0  0  2      1    0    0    0    1    0    0    0    1   00000111101110111111110111111111
        780         1       1        0        0         780   8     4   2  2  2    2  0  2  0  0  2      1    0    0    0    1    0    0    0    1   00000111101110111111111011111111
        781         1       1        0        0         781   8     4   2  2  2    2  0  2  0  0  2      1    0    0    0    1    0    0    0    1   00000111101110111111111101111111
        782         1       1        0        0         782   8     4   2  2  2    2  0  2  0  0  2      1    0    0    0    1    0    0    0    1   00000111101110111111111110111111
        783         1       1        0        0         783   8     4   2  2  2    2  0  2  0  0  2      1    0    0    0    1    0    0    0    1   00000111101110111111111111011111
        784         1       1        0        0         784   8     4   2  2  2    2  0  2  0  0  2      1    0    0    0    1    0    0    0    1   00000111101110111111111111101111
        785         1       1        0        0         785   8     4   2  2  2    2  0  2  0  0  2      1    0    0    0    1    0    0    0    1   00000111101110111111111111110111
        786         1       1        0        0         786   8     4   2  2  2    2  0  2  0  0  2      1    0    0    0    1    0    0    0    1   00000111101110111111111111111011
        787         1       1        0        0         787   8     4   2  2  2    2  0  2  0  0  2      1    0    0    0    1    0    0    0    1   00000111101110111111111111111101
        788         1       1        0        0         788   8     4   2  2  2    2  0  2  0  0  2      1    0    0    0    1    0    0    0    1   00000111101110111111111111111110
        789         1       1        0        0         789   8     4   2  2  2    2  0  2  0  0  2      1    0    0    0    1    0    0    0    1   00000111101111001111111111111111
        790         1       1        0        0         790   8     4   2  2  2    2  0  2  0  0  2      1    0    0    0    1    0    0    0    1   00000111101111010111111111111111
        791         1       1        0        0         791   8     4   2  2  2    2  0  2  0  0  2      1    0    0    0    1    0    0    0    1   00000111101111011011111111111111
        792         1       1        0        0         792   8     4   2  2  2    2  0  2  0  0  2      1    0    0    0    1    0    0    0    1   00000111101111011101111111111111
        793         1       1        0        0         793   8     4   2  2  2    2  0  2  0  0  2      1    0    0    0    1    0    0    0    1   00000111101111011110111111111111
        794         1       1        0        0         794   8     4   2  2  2    2  0  2  0  0  2      1    0    0    0    1    0    0    0    1   00000111101111011111011111111111
        795         1       1        0        0         795   8     4   2  2  2    2  0  2  0  0  2      1    0    0    0    1    0    0    0    1   00000111101111011111101111111111
        796         1       1        0        0         796   8     4   2  2  2    2  0  2  0  0  2      1    0    0    0    1    0    0    0    1   00000111101111011111110111111111
        797         1       1        0        0         797   8     4   2  2  2    2  0  2  0  0  2      1    0    0    0    1    0    0    0    1   00000111101111011111111011111111
        798         1       1        0        0         798   8     4   2  2  2    2  0  2  0  0  2      1    0    0    0    1    0    0    0    1   00000111101111011111111101111111
        799         1       1        0        0         799   8     4   2  2  2    2  0  2  0  0  2      1    0    0    0    1    0    0    0    1   00000111101111011111111110111111
        800         1       1        0        0         800   8     4   2  2  2    2  0  2  0  0  2      1    0    0    0    1    0    0    0    1   00000111101111011111111111011111
        801         1       1        0        0         801   8     4   2  2  2    2  0  2  0  0  2      1    0    0    0    1    0    0    0    1   00000111101111011111111111101111
        802         1       1        0        0         802   8     4   2  2  2    2  0  2  0  0  2      1    0    0    0    1    0    0    0    1   00000111101111011111111111110111
        803         1       1        0        0         803   8     4   2  2  2    2  0  2  0  0  2      1    0    0    0    1    0    0    0    1   00000111101111011111111111111011
        804         1       1        0        0         804   8     4   2  2  2    2  0  2  0  0  2      1    0    0    0    1    0    0    0    1   00000111101111011111111111111101
        805         1       1        0        0         805   8     4   2  2  2    2  0  2  0  0  2      1    0    0    0    1    0    0    0    1   00000111101111011111111111111110
        806         1       1        0        0         806   8     4   2  2  2    2  0  2  0  0  2      1    0    0    0    1    0    0    0    1   00000111101111100111111111111111
        807         1       1        0        0         807   8     4   2  2  2    2  0  2  0  0  2      1    0    0    0    1    0    0    0    1   00000111101111101011111111111111
        808         1       1        0        0         808   8     4   2  2  2    2  0  2  0  0  2      1    0    0    0    1    0    0    0    1   00000111101111101101111111111111
        809         1       1        0        0         809   8     4   2  2  2    2  0  2  0  0  2      1    0    0    0    1    0    0    0    1   00000111101111101110111111111111
        810         1       1        0        0         810   8     4   2  2  2    2  0  2  0  0  2      1    0    0    0    1    0    0    0    1   00000111101111101111011111111111
        811         1       1        0        0         811   8     4   2  2  2    2  0  2  0  0  2      1    0    0    0    1    0    0    0    1   00000111101111101111101111111111
        812         1       1        0        0         812   8     4   2  2  2    2  0  2  0  0  2      1    0    0    0    1    0    0    0    1   00000111101111101111110111111111
        813         1       1        0        0         813   8     4   2  2  2    2  0  2  0  0  2      1    0    0    0    1    0    0    0    1   00000111101111101111111011111111
        814         1       1        0        0         814   8     4   2  2  2    2  0  2  0  0  2      1    0    0    0    1    0    0    0    1   00000111101111101111111101111111
        815         1       1        0        0         815   8     4   2  2  2    2  0  2  0  0  2      1    0    0    0    1    0    0    0    1   00000111101111101111111110111111
        816         1       1        0        0         816   8     4   2  2  2    2  0  2  0  0  2      1    0    0    0    1    0    0    0    1   00000111101111101111111111011111
        817         1       1        0        0         817   8     4   2  2  2    2  0  2  0  0  2      1    0    0    0    1    0    0    0    1   00000111101111101111111111101111
        818         1       1        0        0         818   8     4   2  2  2    2  0  2  0  0  2      1    0    0    0    1    0    0    0    1   00000111101111101111111111110111
        819         1       1        0        0         819   8     4   2  2  2    2  0  2  0  0  2      1    0    0    0    1    0    0    0    1   00000111101111101111111111111011
        820         1       1        0        0         820   8     4   2  2  2    2  0  2  0  0  2      1    0    0    0    1    0    0    0    1   00000111101111101111111111111101
        821         1       1        0        0         821   8     4   2  2  2    2  0  2  0  0  2      1    0    0    0    1    0    0    0    1   00000111101111101111111111111110
        822         1       1        0        0         822   8     4   2  2  2    2  0  2  0  0  2      1    0    0    0    1    0    0    0    1   00000111101111110011111111111111
        823         1       1        0        0         823   8     4   2  2  2    2  0  2  0  0  2      1    0    0    0    1    0    0    0    1   00000111101111110101111111111111
        824         1       1        0        0         824   8     4   2  2  2    2  0  2  0  0  2      1    0    0    0    1    0    0    0    1   00000111101111110110111111111111
        825         1       1        0        0         825   8     4   2  2  2    2  0  2  0  0  2      1    0    0    0    1    0    0    0    1   00000111101111110111011111111111
        826         1       1        0        0         826   8     4   2  2  2    2  0  2  0  0  2      1    0    0    0    1    0    0    0    1   00000111101111110111101111111111
        827         1       1        0        0         827   8     4   2  2  2    2  0  2  0  0  2      1    0    0    0    1    0    0    0    1   00000111101111110111110111111111
        828         1       1        0        0         828   8     4   2  2  2    2  0  2  0  0  2      1    0    0    0    1    0    0    0    1   00000111101111110111111011111111
        829         1       1        0        0         829   8     4   2  2  2    2  0  2  0  0  2      1    0    0    0    1    0    0    0    1   00000111101111110111111101111111
        830         1       1        0        0         830   8     4   2  2  2    2  0  2  0  0  2      1    0    0    0    1    0    0    0    1   00000111101111110111111110111111
        831         1       1        0        0         831   8     4   2  2  2    2  0  2  0  0  2      1    0    0    0    1    0    0    0    1   00000111101111110111111111011111
        832         1       1        0        0         832   8     4   2  2  2    2  0  2  0  0  2      1    0    0    0    1    0    0    0    1   00000111101111110111111111101111
        833         1       1        0        0         833   8     4   2  2  2    2  0  2  0  0  2      1    0    0    0    1    0    0    0    1   00000111101111110111111111110111
        834         1       1        0        0         834   8     4   2  2  2    2  0  2  0  0  2      1    0    0    0    1    0    0    0    1   00000111101111110111111111111011
        835         1       1        0        0         835   8     4   2  2  2    2  0  2  0  0  2      1    0    0    0    1    0    0    0    1   00000111101111110111111111111101
        836         1       1        0        0         836   8     4   2  2  2    2  0  2  0  0  2      1    0    0    0    1    0    0    0    1   00000111101111110111111111111110
        837         1       1        0        0         837   8     4   2  2  2    2  0  2  0  0  2      1    0    0    0    1    0    0    0    1   00000111101111111001111111111111
        838         1       1        0        0         838   8     4   2  2  2    2  0  2  0  0  2      1    0    0    0    1    0    0    0    1   00000111101111111010111111111111
        839         1       1        0        0         839   8     4   2  2  2    2  0  2  0  0  2      1    0    0    0    1    0    0    0    1   00000111101111111011011111111111
        840         1       1        0        0         840   8     4   2  2  2    2  0  2  0  0  2      1    0    0    0    1    0    0    0    1   00000111101111111011101111111111
        841         1       1        0        0         841   8     4   2  2  2    2  0  2  0  0  2      1    0    0    0    1    0    0    0    1   00000111101111111011110111111111
        842         1       1        0        0         842   8     4   2  2  2    2  0  2  0  0  2      1    0    0    0    1    0    0    0    1   00000111101111111011111011111111
        843         1       1        0        0         843   8     4   2  2  2    2  0  2  0  0  2      1    0    0    0    1    0    0    0    1   00000111101111111011111101111111
        844         1       1        0        0         844   8     4   2  2  2    2  0  2  0  0  2      1    0    0    0    1    0    0    0    1   00000111101111111011111110111111
        845         1       1        0        0         845   8     4   2  2  2    2  0  2  0  0  2      1    0    0    0    1    0    0    0    1   00000111101111111011111111011111
        846         1       1        0        0         846   8     4   2  2  2    2  0  2  0  0  2      1    0    0    0    1    0    0    0    1   00000111101111111011111111101111
        847         1       1        0        0         847   8     4   2  2  2    2  0  2  0  0  2      1    0    0    0    1    0    0    0    1   00000111101111111011111111110111
        848         1       1        0        0         848   8     4   2  2  2    2  0  2  0  0  2      1    0    0    0    1    0    0    0    1   00000111101111111011111111111011
        849         1       1        0        0         849   8     4   2  2  2    2  0  2  0  0  2      1    0    0    0    1    0    0    0    1   00000111101111111011111111111101
        850         1       1        0        0         850   8     4   2  2  2    2  0  2  0  0  2      1    0    0    0    1    0    0    0    1   00000111101111111011111111111110
        851         1       1        0        0         851   8     4   2  2  2    2  0  2  0  0  2      1    0    0    0    1    0    0    0    1   00000111101111111100111111111111
        852         1       1        0        0         852   8     4   2  2  2    2  0  2  0  0  2      1    0    0    0    1    0    0    0    1   00000111101111111101011111111111
        853         1       1        0        0         853   8     4   2  2  2    2  0  2  0  0  2      1    0    0    0    1    0    0    0    1   00000111101111111101101111111111
        854         1       1        0        0         854   8     4   2  2  2    2  0  2  0  0  2      1    0    0    0    1    0    0    0    1   00000111101111111101110111111111
        855         1       1        0        0         855   8     4   2  2  2    2  0  2  0  0  2      1    0    0    0    1    0    0    0    1   00000111101111111101111011111111
        856         1       1        0        0         856   8     4   2  2  2    2  0  2  0  0  2      1    0    0    0    1    0    0    0    1   00000111101111111101111101111111
        857         1       1        0        0         857   8     4   2  2  2    2  0  2  0  0  2      1    0    0    0    1    0    0    0    1   00000111101111111101111110111111
        858         1       1        0        0         858   8     4   2  2  2    2  0  2  0  0  2      1    0    0    0    1    0    0    0    1   00000111101111111101111111011111
        859         1       1        0        0         859   8     4   2  2  2    2  0  2  0  0  2      1    0    0    0    1    0    0    0    1   00000111101111111101111111101111
        860         1       1        0        0         860   8     4   2  2  2    2  0  2  0  0  2      1    0    0    0    1    0    0    0    1   00000111101111111101111111110111
        861         1       1        0        0         861   8     4   2  2  2    2  0  2  0  0  2      1    0    0    0    1    0    0    0    1   00000111101111111101111111111011
        862         1       1        0        0         862   8     4   2  2  2    2  0  2  0  0  2      1    0    0    0    1    0    0    0    1   00000111101111111101111111111101
        863         1       1        0        0         863   8     4   2  2  2    2  0  2  0  0  2      1    0    0    0    1    0    0    0    1   00000111101111111101111111111110
        864         1       1        0        0         864   8     4   2  2  2    2  0  2  0  0  2      1    0    0    0    1    0    0    0    1   00000111101111111110011111111111
        865         1       1        0        0         865   8     4   2  2  2    2  0  2  0  0  2      1    0    0    0    1    0    0    0    1   00000111101111111110101111111111
        866         1       1        0        0         866   8     4   2  2  2    2  0  2  0  0  2      1    0    0    0    1    0    0    0    1   00000111101111111110110111111111
        867         1       1        0        0         867   8     4   2  2  2    2  0  2  0  0  2      1    0    0    0    1    0    0    0    1   00000111101111111110111011111111
        868         1       1        0        0         868   8     4   2  2  2    2  0  2  0  0  2      1    0    0    0    1    0    0    0    1   00000111101111111110111101111111
        869         1       1        0        0         869   8     4   2  2  2    2  0  2  0  0  2      1    0    0    0    1    0    0    0    1   00000111101111111110111110111111
        870         1       1        0        0         870   8     4   2  2  2    2  0  2  0  0  2      1    0    0    0    1    0    0    0    1   00000111101111111110111111011111
        871         1       1        0        0         871   8     4   2  2  2    2  0  2  0  0  2      1    0    0    0    1    0    0    0    1   00000111101111111110111111101111
        872         1       1        0        0         872   8     4   2  2  2    2  0  2  0  0  2      1    0    0    0    1    0    0    0    1   00000111101111111110111111110111
        873         1       1        0        0         873   8     4   2  2  2    2  0  2  0  0  2      1    0    0    0    1    0    0    0    1   00000111101111111110111111111011
        874         1       1        0        0         874   8     4   2  2  2    2  0  2  0  0  2      1    0    0    0    1    0    0    0    1   00000111101111111110111111111101
        875         1       1        0        0         875   8     4   2  2  2    2  0  2  0  0  2      1    0    0    0    1    0    0    0    1   00000111101111111110111111111110
        876         1       1        0        0         876   8     4   2  2  2    2  0  2  0  0  2      1    0    0    0    1    0    0    0    1   00000111101111111111001111111111
        877         1       1        0        0         877   8     4   2  2  2    2  0  2  0  0  2      1    0    0    0    1    0    0    0    1   00000111101111111111010111111111
        878         1       1        0        0         878   8     4   2  2  2    2  0  2  0  0  2      1    0    0    0    1    0    0    0    1   00000111101111111111011011111111
        879         1       1        0        0         879   8     4   2  2  2    2  0  2  0  0  2      1    0    0    0    1    0    0    0    1   00000111101111111111011101111111
        880         1       1        0        0         880   8     4   2  2  2    2  0  2  0  0  2      1    0    0    0    1    0    0    0    1   00000111101111111111011110111111
        881         1       1        0        0         881   8     4   2  2  2    2  0  2  0  0  2      1    0    0    0    1    0    0    0    1   00000111101111111111011111011111
        882         1       1        0        0         882   8     4   2  2  2    2  0  2  0  0  2      1    0    0    0    1    0    0    0    1   00000111101111111111011111101111
        883         1       1        0        0         883   8     4   2  2  2    2  0  2  0  0  2      1    0    0    0    1    0    0    0    1   00000111101111111111011111110111
        884         1       1        0        0         884   8     4   2  2  2    2  0  2  0  0  2      1    0    0    0    1    0    0    0    1   00000111101111111111011111111011
        885         1       1        0        0         885   8     4   2  2  2    2  0  2  0  0  2      1    0    0    0    1    0    0    0    1   00000111101111111111011111111101
        886         1       1        0        0         886   8     4   2  2  2    2  0  2  0  0  2      1    0    0    0    1    0    0    0    1   00000111101111111111011111111110
        887         1       1        0        0         887   8     4   2  2  2    2  0  2  0  0  2      1    0    0    0    1    0    0    0    1   00000111101111111111100111111111
        888         1       1        0        0         888   8     4   2  2  2    2  0  2  0  0  2      1    0    0    0    1    0    0    0    1   00000111101111111111101011111111
        889         1       1        0        0         889   8     4   2  2  2    2  0  2  0  0  2      1    0    0    0    1    0    0    0    1   00000111101111111111101101111111
        890         1       1        0        0         890   8     4   2  2  2    2  0  2  0  0  2      1    0    0    0    1    0    0    0    1   00000111101111111111101110111111
        891         1       1        0        0         891   8     4   2  2  2    2  0  2  0  0  2      1    0    0    0    1    0    0    0    1   00000111101111111111101111011111
        892         1       1        0        0         892   8     4   2  2  2    2  0  2  0  0  2      1    0    0    0    1    0    0    0    1   00000111101111111111101111101111
        893         1       1        0        0         893   8     4   2  2  2    2  0  2  0  0  2      1    0    0    0    1    0    0    0    1   00000111101111111111101111110111
        894         1       1        0        0         894   8     4   2  2  2    2  0  2  0  0  2      1    0    0    0    1    0    0    0    1   00000111101111111111101111111011
        895         1       1        0        0         895   8     4   2  2  2    2  0  2  0  0  2      1    0    0    0    1    0    0    0    1   00000111101111111111101111111101
        896         1       1        0        0         896   8     4   2  2  2    2  0  2  0  0  2      1    0    0    0    1    0    0    0    1   00000111101111111111101111111110
        897         1       1        0        0         897   8     4   2  2  2    2  0  2  0  0  2      1    0    0    0    1    0    0    0    1   00000111101111111111110011111111
        898         1       1        0        0         898   8     4   2  2  2    2  0  2  0  0  2      1    0    0    0    1    0    0    0    1   00000111101111111111110101111111
        899         1       1        0        0         899   8     4   2  2  2    2  0  2  0  0  2      1    0    0    0    1    0    0    0    1   00000111101111111111110110111111
        900         1       1        0        0         900   8     4   2  2  2    2  0  2  0  0  2      1    0    0    0    1    0    0    0    1   00000111101111111111110111011111
        901         1       1        0        0         901   8     4   2  2  2    2  0  2  0  0  2      1    0    0    0    1    0    0    0    1   00000111101111111111110111101111
        902         1       1        0        0         902   8     4   2  2  2    2  0  2  0  0  2      1    0    0    0    1    0    0    0    1   00000111101111111111110111110111
        903         1       1        0        0         903   8     4   2  2  2    2  0  2  0  0  2      1    0    0    0    1    0    0    0    1   00000111101111111111110111111011
        904         1       1        0        0         904   8     4   2  2  2    2  0  2  0  0  2      1    0    0    0    1    0    0    0    1   00000111101111111111110111111101
        905         1       1        0        0         905   8     4   2  2  2    2  0  2  0  0  2      1    0    0    0    1    0    0    0    1   00000111101111111111110111111110
        906         1       1        0        0         906   8     4   2  2  2    2  0  2  0  0  2      1    0    0    0    1    0    0    0    1   00000111101111111111111001111111
        907         1       1        0        0         907   8     4   2  2  2    2  0  2  0  0  2      1    0    0    0    1    0    0    0    1   00000111101111111111111010111111
        908         1       1        0        0         908   8     4   2  2  2    2  0  2  0  0  2      1    0    0    0    1    0    0    0    1   00000111101111111111111011011111
        909         1       1        0        0         909   8     4   2  2  2    2  0  2  0  0  2      1    0    0    0    1    0    0    0    1   00000111101111111111111011101111
        910         1       1        0        0         910   8     4   2  2  2    2  0  2  0  0  2      1    0    0    0    1    0    0    0    1   00000111101111111111111011110111
        911         1       1        0        0         911   8     4   2  2  2    2  0  2  0  0  2      1    0    0    0    1    0    0    0    1   00000111101111111111111011111011
        912         1       1        0        0         912   8     4   2  2  2    2  0  2  0  0  2      1    0    0    0    1    0    0    0    1   00000111101111111111111011111101
        913         1       1        0        0         913   8     4   2  2  2    2  0  2  0  0  2      1    0    0    0    1    0    0    0    1   00000111101111111111111011111110
        914         1       1        0        0         914   8     4   2  2  2    2  0  2  0  0  2      1    0    0    0    1    0    0    0    1   00000111101111111111111100111111
        915         1       1        0        0         915   8     4   2  2  2    2  0  2  0  0  2      1    0    0    0    1    0    0    0    1   00000111101111111111111101011111
        916         1       1        0        0         916   8     4   2  2  2    2  0  2  0  0  2      1    0    0    0    1    0    0    0    1   00000111101111111111111101101111
        917         1       1        0        0         917   8     4   2  2  2    2  0  2  0  0  2      1    0    0    0    1    0    0    0    1   00000111101111111111111101110111
        918         1       1        0        0         918   8     4   2  2  2    2  0  2  0  0  2      1    0    0    0    1    0    0    0    1   00000111101111111111111101111011
        919         1       1        0        0         919   8     4   2  2  2    2  0  2  0  0  2      1    0    0    0    1    0    0    0    1   00000111101111111111111101111101
        920         1       1        0        0         920   8     4   2  2  2    2  0  2  0  0  2      1    0    0    0    1    0    0    0    1   00000111101111111111111101111110
        921         1       1        0        0         921   8     4   2  2  2    2  0  2  0  0  2      1    0    0    0    1    0    0    0    1   00000111101111111111111110011111
        922         1       1        0        0         922   8     4   2  2  2    2  0  2  0  0  2      1    0    0    0    1    0    0    0    1   00000111101111111111111110101111
        923         1       1        0        0         923   8     4   2  2  2    2  0  2  0  0  2      1    0    0    0    1    0    0    0    1   00000111101111111111111110110111
        924         1       1        0        0         924   8     4   2  2  2    2  0  2  0  0  2      1    0    0    0    1    0    0    0    1   00000111101111111111111110111011
        925         1       1        0        0         925   8     4   2  2  2    2  0  2  0  0  2      1    0    0    0    1    0    0    0    1   00000111101111111111111110111101
        926         1       1        0        0         926   8     4   2  2  2    2  0  2  0  0  2      1    0    0    0    1    0    0    0    1   00000111101111111111111110111110
        927         1       1        0        0         927   8     4   2  2  2    2  0  2  0  0  2      1    0    0    0    1    0    0    0    1   00000111101111111111111111001111
        928         1       1        0        0         928   8     4   2  2  2    2  0  2  0  0  2      1    0    0    0    1    0    0    0    1   00000111101111111111111111010111
        929         1       1        0        0         929   8     4   2  2  2    2  0  2  0  0  2      1    0    0    0    1    0    0    0    1   00000111101111111111111111011011
        930         1       1        0        0         930   8     4   2  2  2    2  0  2  0  0  2      1    0    0    0    1    0    0    0    1   00000111101111111111111111011101
        931         1       1        0        0         931   8     4   2  2  2    2  0  2  0  0  2      1    0    0    0    1    0    0    0    1   00000111101111111111111111011110
        932         1       1        0        0         932   8     4   2  2  2    2  0  2  0  0  2      1    0    0    0    1    0    0    0    1   00000111101111111111111111100111
        933         1       1        0        0         933   8     4   2  2  2    2  0  2  0  0  2      1    0    0    0    1    0    0    0    1   00000111101111111111111111101011
        934         1       1        0        0         934   8     4   2  2  2    2  0  2  0  0  2      1    0    0    0    1    0    0    0    1   00000111101111111111111111101101
        935         1       1        0        0         935   8     4   2  2  2    2  0  2  0  0  2      1    0    0    0    1    0    0    0    1   00000111101111111111111111101110
        936         1       1        0        0         936   8     4   2  2  2    2  0  2  0  0  2      1    0    0    0    1    0    0    0    1   00000111101111111111111111110011
        937         1       1        0        0         937   8     4   2  2  2    2  0  2  0  0  2      1    0    0    0    1    0    0    0    1   00000111101111111111111111110101
        938         1       1        0        0         938   8     4   2  2  2    2  0  2  0  0  2      1    0    0    0    1    0    0    0    1   00000111101111111111111111110110
        939         1       1        0        0         939   8     4   2  2  2    2  0  2  0  0  2      1    0    0    0    1    0    0    0    1   00000111101111111111111111111001
        940         1       1        0        0         940   8     4   2  2  2    2  0  2  0  0  2      1    0    0    0    1    0    0    0    1   00000111101111111111111111111010
        941         1       1        0        0         941   8     4   2  2  2    2  0  2  0  0  2      1    0    0    0    1    0    0    0    1   00000111101111111111111111111100
        942         1       1        0        0         942   8     4   2  2  2    2  0  2  0  0  2      1    0    0    0    1    0    0    0    1   00000111110001111111111111111111
        943         1       1        0        0         943   8     4   2  2  2    2  0  2  0  0  2      1    0    0    0    1    0    0    0    1   00000111110010111111111111111111
        944         1       1        0        0         944   8     4   2  2  2    2  0  2  0  0  2      1    0    0    0    1    0    0    0    1   00000111110011011111111111111111
        945         1       1        0        0         945   8     4   2  2  2    2  0  2  0  0  2      1    0    0    0    1    0    0    0    1   00000111110011101111111111111111
        946         1       1        0        0         946   8     4   2  2  2    2  0  2  0  0  2      1    0    0    0    1    0    0    0    1   00000111110011110111111111111111
        947         1       1        0        0         947   8     4   2  2  2    2  0  2  0  0  2      1    0    0    0    1    0    0    0    1   00000111110011111011111111111111
        948         1       1        0        0         948   8     4   2  2  2    2  0  2  0  0  2      1    0    0    0    1    0    0    0    1   00000111110011111101111111111111
        949         1       1        0        0         949   8     4   2  2  2    2  0  2  0  0  2      1    0    0    0    1    0    0    0    1   00000111110011111110111111111111
        950         1       1        0        0         950   8     4   2  2  2    2  0  2  0  0  2      1    0    0    0    1    0    0    0    1   00000111110011111111011111111111
        951         1       1        0        0         951   8     4   2  2  2    2  0  2  0  0  2      1    0    0    0    1    0    0    0    1   00000111110011111111101111111111
        952         1       1        0        0         952   8     4   2  2  2    2  0  2  0  0  2      1    0    0    0    1    0    0    0    1   00000111110011111111110111111111
        953         1       1        0        0         953   8     4   2  2  2    2  0  2  0  0  2      1    0    0    0    1    0    0    0    1   00000111110011111111111011111111
        954         1       1        0        0         954   8     4   2  2  2    2  0  2  0  0  2      1    0    0    0    1    0    0    0    1   00000111110011111111111101111111
        955         1       1        0        0         955   8     4   2  2  2    2  0  2  0  0  2      1    0    0    0    1    0    0    0    1   00000111110011111111111110111111
        956         1       1        0        0         956   8     4   2  2  2    2  0  2  0  0  2      1    0    0    0    1    0    0    0    1   00000111110011111111111111011111
        957         1       1        0        0         957   8     4   2  2  2    2  0  2  0  0  2      1    0    0    0    1    0    0    0    1   00000111110011111111111111101111
        958         1       1        0        0         958   8     4   2  2  2    2  0  2  0  0  2      1    0    0    0    1    0    0    0    1   00000111110011111111111111110111
        959         1       1        0        0         959   8     4   2  2  2    2  0  2  0  0  2      1    0    0    0    1    0    0    0    1   00000111110011111111111111111011
        960         1       1        0        0         960   8     4   2  2  2    2  0  2  0  0  2      1    0    0    0    1    0    0    0    1   00000111110011111111111111111101
        961         1       1        0        0         961   8     4   2  2  2    2  0  2  0  0  2      1    0    0    0    1    0    0    0    1   00000111110011111111111111111110
        962         1       1        0        0         962   8     4   2  2  2    2  0  2  0  0  2      1    0    0    0    1    0    0    0    1   00000111110100111111111111111111
        963         1       1        0        0         963   8     4   2  2  2    2  0  2  0  0  2      1    0    0    0    1    0    0    0    1   00000111110101011111111111111111
        964         1       1        0        0         964   8     4   2  2  2    2  0  2  0  0  2      1    0    0    0    1    0    0    0    1   00000111110101101111111111111111
        965         1       1        0        0         965   8     4   2  2  2    2  0  2  0  0  2      1    0    0    0    1    0    0    0    1   00000111110101110111111111111111
        966         1       1        0        0         966   8     4   2  2  2    2  0  2  0  0  2      1    0    0    0    1    0    0    0    1   00000111110101111011111111111111
        967         1       1        0        0         967   8     4   2  2  2    2  0  2  0  0  2      1    0    0    0    1    0    0    0    1   00000111110101111101111111111111
        968         1       1        0        0         968   8     4   2  2  2    2  0  2  0  0  2      1    0    0    0    1    0    0    0    1   00000111110101111110111111111111
        969         1       1        0        0         969   8     4   2  2  2    2  0  2  0  0  2      1    0    0    0    1    0    0    0    1   00000111110101111111011111111111
        970         1       1        0        0         970   8     4   2  2  2    2  0  2  0  0  2      1    0    0    0    1    0    0    0    1   00000111110101111111101111111111
        971         1       1        0        0         971   8     4   2  2  2    2  0  2  0  0  2      1    0    0    0    1    0    0    0    1   00000111110101111111110111111111
        972         1       1        0        0         972   8     4   2  2  2    2  0  2  0  0  2      1    0    0    0    1    0    0    0    1   00000111110101111111111011111111
        973         1       1        0        0         973   8     4   2  2  2    2  0  2  0  0  2      1    0    0    0    1    0    0    0    1   00000111110101111111111101111111
        974         1       1        0        0         974   8     4   2  2  2    2  0  2  0  0  2      1    0    0    0    1    0    0    0    1   00000111110101111111111110111111
        975         1       1        0        0         975   8     4   2  2  2    2  0  2  0  0  2      1    0    0    0    1    0    0    0    1   00000111110101111111111111011111
        976         1       1        0        0         976   8     4   2  2  2    2  0  2  0  0  2      1    0    0    0    1    0    0    0    1   00000111110101111111111111101111
        977         1       1        0        0         977   8     4   2  2  2    2  0  2  0  0  2      1    0    0    0    1    0    0    0    1   00000111110101111111111111110111
        978         1       1        0        0         978   8     4   2  2  2    2  0  2  0  0  2      1    0    0    0    1    0    0    0    1   00000111110101111111111111111011
        979         1       1        0        0         979   8     4   2  2  2    2  0  2  0  0  2      1    0    0    0    1    0    0    0    1   00000111110101111111111111111101
        980         1       1        0        0         980   8     4   2  2  2    2  0  2  0  0  2      1    0    0    0    1    0    0    0    1   00000111110101111111111111111110
        981         1       1        0        0         981   8     4   2  2  2    2  0  2  0  0  2      1    0    0    0    1    0    0    0    1   00000111110110011111111111111111
        982         1       1        0        0         982   8     4   2  2  2    2  0  2  0  0  2      1    0    0    0    1    0    0    0    1   00000111110110101111111111111111
        983         1       1        0        0         983   8     4   2  2  2    2  0  2  0  0  2      1    0    0    0    1    0    0    0    1   00000111110110110111111111111111
        984         1       1        0        0         984   8     4   2  2  2    2  0  2  0  0  2      1    0    0    0    1    0    0    0    1   00000111110110111011111111111111
        985         1       1        0        0         985   8     4   2  2  2    2  0  2  0  0  2      1    0    0    0    1    0    0    0    1   00000111110110111101111111111111
        986         1       1        0        0         986   8     4   2  2  2    2  0  2  0  0  2      1    0    0    0    1    0    0    0    1   00000111110110111110111111111111
        987         1       1        0        0         987   8     4   2  2  2    2  0  2  0  0  2      1    0    0    0    1    0    0    0    1   00000111110110111111011111111111
        988         1       1        0        0         988   8     4   2  2  2    2  0  2  0  0  2      1    0    0    0    1    0    0    0    1   00000111110110111111101111111111
        989         1       1        0        0         989   8     4   2  2  2    2  0  2  0  0  2      1    0    0    0    1    0    0    0    1   00000111110110111111110111111111
        990         1       1        0        0         990   8     4   2  2  2    2  0  2  0  0  2      1    0    0    0    1    0    0    0    1   00000111110110111111111011111111
        991         1       1        0        0         991   8     4   2  2  2    2  0  2  0  0  2      1    0    0    0    1    0    0    0    1   00000111110110111111111101111111
        992         1       1        0        0         992   8     4   2  2  2    2  0  2  0  0  2      1    0    0    0    1    0    0    0    1   00000111110110111111111110111111
        993         1       1        0        0         993   8     4   2  2  2    2  0  2  0  0  2      1    0    0    0    1    0    0    0    1   00000111110110111111111111011111
        994         1       1        0        0         994   8     4   2  2  2    2  0  2  0  0  2      1    0    0    0    1    0    0    0    1   00000111110110111111111111101111
        995         1       1        0        0         995   8     4   2  2  2    2  0  2  0  0  2      1    0    0    0    1    0    0    0    1   00000111110110111111111111110111
        996         1       1        0        0         996   8     4   2  2  2    2  0  2  0  0  2      1    0    0    0    1    0    0    0    1   00000111110110111111111111111011
        997         1       1        0        0         997   8     4   2  2  2    2  0  2  0  0  2      1    0    0    0    1    0    0    0    1   00000111110110111111111111111101
        998         1       1        0        0         998   8     4   2  2  2    2  0  2  0  0  2      1    0    0    0    1    0    0    0    1   00000111110110111111111111111110
        999         1       1        0        0         999   8     4   2  2  2    2  0  2  0  0  2      1    0    0    0    1    0    0    0    1   00000111110111001111111111111111
       1000         1       1        0        0        1000   8     4   2  2  2    2  0  2  0  0  2      1    0    0    0    1    0    0    0    1   00000111110111010111111111111111
       1001         1       1        0        0        1001   8     4   2  2  2    2  0  2  0  0  2      1    0    0    0    1    0    0    0    1   00000111110111011011111111111111
       1002         1       1        0        0        1002   8     4   2  2  2    2  0  2  0  0  2      1    0    0    0    1    0    0    0    1   00000111110111011101111111111111
       1003         1       1        0        0        1003   8     4   2  2  2    2  0  2  0  0  2      1    0    0    0    1    0    0    0    1   00000111110111011110111111111111
       1004         1       1        0        0        1004   8     4   2  2  2    2  0  2  0  0  2      1    0    0    0    1    0    0    0    1   00000111110111011111011111111111
       1005         1       1        0        0        1005   8     4   2  2  2    2  0  2  0  0  2      1    0    0    0    1    0    0    0    1   00000111110111011111101111111111
       1006         1       1        0        0        1006   8     4   2  2  2    2  0  2  0  0  2      1    0    0    0    1    0    0    0    1   00000111110111011111110111111111
       1007         1       1        0        0        1007   8     4   2  2  2    2  0  2  0  0  2      1    0    0    0    1    0    0    0    1   00000111110111011111111011111111
       1008         1       1        0        0        1008   8     4   2  2  2    2  0  2  0  0  2      1    0    0    0    1    0    0    0    1   00000111110111011111111101111111
       1009         1       1        0        0        1009   8     4   2  2  2    2  0  2  0  0  2      1    0    0    0    1    0    0    0    1   00000111110111011111111110111111
       1010         1       1        0        0        1010   8     4   2  2  2    2  0  2  0  0  2      1    0    0    0    1    0    0    0    1   00000111110111011111111111011111
       1011         1       1        0        0        1011   8     4   2  2  2    2  0  2  0  0  2      1    0    0    0    1    0    0    0    1   00000111110111011111111111101111
       1012         1       1        0        0        1012   8     4   2  2  2    2  0  2  0  0  2      1    0    0    0    1    0    0    0    1   00000111110111011111111111110111
       1013         1       1        0        0        1013   8     4   2  2  2    2  0  2  0  0  2      1    0    0    0    1    0    0    0    1   00000111110111011111111111111011
       1014         1       1        0        0        1014   8     4   2  2  2    2  0  2  0  0  2      1    0    0    0    1    0    0    0    1   00000111110111011111111111111101
       1015         1       1        0        0        1015   8     4   2  2  2    2  0  2  0  0  2      1    0    0    0    1    0    0    0    1   00000111110111011111111111111110
       1016         1       1        0        0        1016   8     4   2  2  2    2  0  2  0  0  2      1    0    0    0    1    0    0    0    1   00000111110111100111111111111111
       1017         1       1        0        0        1017   8     4   2  2  2    2  0  2  0  0  2      1    0    0    0    1    0    0    0    1   00000111110111101011111111111111
       1018         1       1        0        0        1018   8     4   2  2  2    2  0  2  0  0  2      1    0    0    0    1    0    0    0    1   00000111110111101101111111111111
       1019         1       1        0        0        1019   8     4   2  2  2    2  0  2  0  0  2      1    0    0    0    1    0    0    0    1   00000111110111101110111111111111
       1020         1       1        0        0        1020   8     4   2  2  2    2  0  2  0  0  2      1    0    0    0    1    0    0    0    1   00000111110111101111011111111111
       1021         1       1        0        0        1021   8     4   2  2  2    2  0  2  0  0  2      1    0    0    0    1    0    0    0    1   00000111110111101111101111111111
       1022         1       1        0        0        1022   8     4   2  2  2    2  0  2  0  0  2      1    0    0    0    1    0    0    0    1   00000111110111101111110111111111
       1023         1       1        0        0        1023   8     4   2  2  2    2  0  2  0  0  2      1    0    0    0    1    0    0    0    1   00000111110111101111111011111111
       1024         1       1        0        0        1024   8     4   2  2  2    2  0  2  0  0  2      1    0    0    0    1    0    0    0    1   00000111110111101111111101111111
       1025         1       1        0        0        1025   8     4   2  2  2    2  0  2  0  0  2      1    0    0    0    1    0    0    0    1   00000111110111101111111110111111
       1026         1       1        0        0        1026   8     4   2  2  2    2  0  2  0  0  2      1    0    0    0    1    0    0    0    1   00000111110111101111111111011111
       1027         1       1        0        0        1027   8     4   2  2  2    2  0  2  0  0  2      1    0    0    0    1    0    0    0    1   00000111110111101111111111101111
       1028         1       1        0        0        1028   8     4   2  2  2    2  0  2  0  0  2      1    0    0    0    1    0    0    0    1   00000111110111101111111111110111
       1029         1       1        0        0        1029   8     4   2  2  2    2  0  2  0  0  2      1    0    0    0    1    0    0    0    1   00000111110111101111111111111011
       1030         1       1        0        0        1030   8     4   2  2  2    2  0  2  0  0  2      1    0    0    0    1    0    0    0    1   00000111110111101111111111111101
       1031         1       1        0        0        1031   8     4   2  2  2    2  0  2  0  0  2      1    0    0    0    1    0    0    0    1   00000111110111101111111111111110
       1032         1       1        0        0        1032   8     4   2  2  2    2  0  2  0  0  2      1    0    0    0    1    0    0    0    1   00000111110111110011111111111111
       1033         1       1        0        0        1033   8     4   2  2  2    2  0  2  0  0  2      1    0    0    0    1    0    0    0    1   00000111110111110101111111111111
       1034         1       1        0        0        1034   8     4   2  2  2    2  0  2  0  0  2      1    0    0    0    1    0    0    0    1   00000111110111110110111111111111
       1035         1       1        0        0        1035   8     4   2  2  2    2  0  2  0  0  2      1    0    0    0    1    0    0    0    1   00000111110111110111011111111111
       1036         1       1        0        0        1036   8     4   2  2  2    2  0  2  0  0  2      1    0    0    0    1    0    0    0    1   00000111110111110111101111111111
       1037         1       1        0        0        1037   8     4   2  2  2    2  0  2  0  0  2      1    0    0    0    1    0    0    0    1   00000111110111110111110111111111
       1038         1       1        0        0        1038   8     4   2  2  2    2  0  2  0  0  2      1    0    0    0    1    0    0    0    1   00000111110111110111111011111111
       1039         1       1        0        0        1039   8     4   2  2  2    2  0  2  0  0  2      1    0    0    0    1    0    0    0    1   00000111110111110111111101111111
       1040         1       1        0        0        1040   8     4   2  2  2    2  0  2  0  0  2      1    0    0    0    1    0    0    0    1   00000111110111110111111110111111
       1041         1       1        0        0        1041   8     4   2  2  2    2  0  2  0  0  2      1    0    0    0    1    0    0    0    1   00000111110111110111111111011111
       1042         1       1        0        0        1042   8     4   2  2  2    2  0  2  0  0  2      1    0    0    0    1    0    0    0    1   00000111110111110111111111101111
       1043         1       1        0        0        1043   8     4   2  2  2    2  0  2  0  0  2      1    0    0    0    1    0    0    0    1   00000111110111110111111111110111
       1044         1       1        0        0        1044   8     4   2  2  2    2  0  2  0  0  2      1    0    0    0    1    0    0    0    1   00000111110111110111111111111011
       1045         1       1        0        0        1045   8     4   2  2  2    2  0  2  0  0  2      1    0    0    0    1    0    0    0    1   00000111110111110111111111111101
       1046         1       1        0        0        1046   8     4   2  2  2    2  0  2  0  0  2      1    0    0    0    1    0    0    0    1   00000111110111110111111111111110
       1047         1       1        0        0        1047   8     4   2  2  2    2  0  2  0  0  2      1    0    0    0    1    0    0    0    1   00000111110111111001111111111111
       1048         1       1        0        0        1048   8     4   2  2  2    2  0  2  0  0  2      1    0    0    0    1    0    0    0    1   00000111110111111010111111111111
       1049         1       1        0        0        1049   8     4   2  2  2    2  0  2  0  0  2      1    0    0    0    1    0    0    0    1   00000111110111111011011111111111
       1050         1       1        0        0        1050   8     4   2  2  2    2  0  2  0  0  2      1    0    0    0    1    0    0    0    1   00000111110111111011101111111111
       1051         1       1        0        0        1051   8     4   2  2  2    2  0  2  0  0  2      1    0    0    0    1    0    0    0    1   00000111110111111011110111111111
       1052         1       1        0        0        1052   8     4   2  2  2    2  0  2  0  0  2      1    0    0    0    1    0    0    0    1   00000111110111111011111011111111
       1053         1       1        0        0        1053   8     4   2  2  2    2  0  2  0  0  2      1    0    0    0    1    0    0    0    1   00000111110111111011111101111111
       1054         1       1        0        0        1054   8     4   2  2  2    2  0  2  0  0  2      1    0    0    0    1    0    0    0    1   00000111110111111011111110111111
       1055         1       1        0        0        1055   8     4   2  2  2    2  0  2  0  0  2      1    0    0    0    1    0    0    0    1   00000111110111111011111111011111
       1056         1       1        0        0        1056   8     4   2  2  2    2  0  2  0  0  2      1    0    0    0    1    0    0    0    1   00000111110111111011111111101111
       1057         1       1        0        0        1057   8     4   2  2  2    2  0  2  0  0  2      1    0    0    0    1    0    0    0    1   00000111110111111011111111110111
       1058         1       1        0        0        1058   8     4   2  2  2    2  0  2  0  0  2      1    0    0    0    1    0    0    0    1   00000111110111111011111111111011
       1059         1       1        0        0        1059   8     4   2  2  2    2  0  2  0  0  2      1    0    0    0    1    0    0    0    1   00000111110111111011111111111101
       1060         1       1        0        0        1060   8     4   2  2  2    2  0  2  0  0  2      1    0    0    0    1    0    0    0    1   00000111110111111011111111111110
       1061         1       1        0        0        1061   8     4   2  2  2    2  0  2  0  0  2      1    0    0    0    1    0    0    0    1   00000111110111111100111111111111
       1062         1       1        0        0        1062   8     4   2  2  2    2  0  2  0  0  2      1    0    0    0    1    0    0    0    1   00000111110111111101011111111111
       1063         1       1        0        0        1063   8     4   2  2  2    2  0  2  0  0  2      1    0    0    0    1    0    0    0    1   00000111110111111101101111111111
       1064         1       1        0        0        1064   8     4   2  2  2    2  0  2  0  0  2      1    0    0    0    1    0    0    0    1   00000111110111111101110111111111
       1065         1       1        0        0        1065   8     4   2  2  2    2  0  2  0  0  2      1    0    0    0    1    0    0    0    1   00000111110111111101111011111111
       1066         1       1        0        0        1066   8     4   2  2  2    2  0  2  0  0  2      1    0    0    0    1    0    0    0    1   00000111110111111101111101111111
       1067         1       1        0        0        1067   8     4   2  2  2    2  0  2  0  0  2      1    0    0    0    1    0    0    0    1   00000111110111111101111110111111
       1068         1       1        0        0        1068   8     4   2  2  2    2  0  2  0  0  2      1    0    0    0    1    0    0    0    1   00000111110111111101111111011111
       1069         1       1        0        0        1069   8     4   2  2  2    2  0  2  0  0  2      1    0    0    0    1    0    0    0    1   00000111110111111101111111101111
       1070         1       1        0        0        1070   8     4   2  2  2    2  0  2  0  0  2      1    0    0    0    1    0    0    0    1   00000111110111111101111111110111
       1071         1       1        0        0        1071   8     4   2  2  2    2  0  2  0  0  2      1    0    0    0    1    0    0    0    1   00000111110111111101111111111011
       1072         1       1        0        0        1072   8     4   2  2  2    2  0  2  0  0  2      1    0    0    0    1    0    0    0    1   00000111110111111101111111111101
       1073         1       1        0        0        1073   8     4   2  2  2    2  0  2  0  0  2      1    0    0    0    1    0    0    0    1   00000111110111111101111111111110
       1074         1       1        0        0        1074   8     4   2  2  2    2  0  2  0  0  2      1    0    0    0    1    0    0    0    1   00000111110111111110011111111111
       1075         1       1        0        0        1075   8     4   2  2  2    2  0  2  0  0  2      1    0    0    0    1    0    0    0    1   00000111110111111110101111111111
       1076         1       1        0        0        1076   8     4   2  2  2    2  0  2  0  0  2      1    0    0    0    1    0    0    0    1   00000111110111111110110111111111
       1077         1       1        0        0        1077   8     4   2  2  2    2  0  2  0  0  2      1    0    0    0    1    0    0    0    1   00000111110111111110111011111111
       1078         1       1        0        0        1078   8     4   2  2  2    2  0  2  0  0  2      1    0    0    0    1    0    0    0    1   00000111110111111110111101111111
       1079         1       1        0        0        1079   8     4   2  2  2    2  0  2  0  0  2      1    0    0    0    1    0    0    0    1   00000111110111111110111110111111
       1080         1       1        0        0        1080   8     4   2  2  2    2  0  2  0  0  2      1    0    0    0    1    0    0    0    1   00000111110111111110111111011111
       1081         1       1        0        0        1081   8     4   2  2  2    2  0  2  0  0  2      1    0    0    0    1    0    0    0    1   00000111110111111110111111101111
       1082         1       1        0        0        1082   8     4   2  2  2    2  0  2  0  0  2      1    0    0    0    1    0    0    0    1   00000111110111111110111111110111
       1083         1       1        0        0        1083   8     4   2  2  2    2  0  2  0  0  2      1    0    0    0    1    0    0    0    1   00000111110111111110111111111011
       1084         1       1        0        0        1084   8     4   2  2  2    2  0  2  0  0  2      1    0    0    0    1    0    0    0    1   00000111110111111110111111111101
       1085         1       1        0        0        1085   8     4   2  2  2    2  0  2  0  0  2      1    0    0    0    1    0    0    0    1   00000111110111111110111111111110
       1086         1       1        0        0        1086   8     4   2  2  2    2  0  2  0  0  2      1    0    0    0    1    0    0    0    1   00000111110111111111001111111111
       1087         1       1        0        0        1087   8     4   2  2  2    2  0  2  0  0  2      1    0    0    0    1    0    0    0    1   00000111110111111111010111111111
       1088         1       1        0        0        1088   8     4   2  2  2    2  0  2  0  0  2      1    0    0    0    1    0    0    0    1   00000111110111111111011011111111
       1089         1       1        0        0        1089   8     4   2  2  2    2  0  2  0  0  2      1    0    0    0    1    0    0    0    1   00000111110111111111011101111111
       1090         1       1        0        0        1090   8     4   2  2  2    2  0  2  0  0  2      1    0    0    0    1    0    0    0    1   00000111110111111111011110111111
       1091         1       1        0        0        1091   8     4   2  2  2    2  0  2  0  0  2      1    0    0    0    1    0    0    0    1   00000111110111111111011111011111
       1092         1       1        0        0        1092   8     4   2  2  2    2  0  2  0  0  2      1    0    0    0    1    0    0    0    1   00000111110111111111011111101111
       1093         1       1        0        0        1093   8     4   2  2  2    2  0  2  0  0  2      1    0    0    0    1    0    0    0    1   00000111110111111111011111110111
       1094         1       1        0        0        1094   8     4   2  2  2    2  0  2  0  0  2      1    0    0    0    1    0    0    0    1   00000111110111111111011111111011
       1095         1       1        0        0        1095   8     4   2  2  2    2  0  2  0  0  2      1    0    0    0    1    0    0    0    1   00000111110111111111011111111101
       1096         1       1        0        0        1096   8     4   2  2  2    2  0  2  0  0  2      1    0    0    0    1    0    0    0    1   00000111110111111111011111111110
       1097         1       1        0        0        1097   8     4   2  2  2    2  0  2  0  0  2      1    0    0    0    1    0    0    0    1   00000111110111111111100111111111
       1098         1       1        0        0        1098   8     4   2  2  2    2  0  2  0  0  2      1    0    0    0    1    0    0    0    1   00000111110111111111101011111111
       1099         1       1        0        0        1099   8     4   2  2  2    2  0  2  0  0  2      1    0    0    0    1    0    0    0    1   00000111110111111111101101111111
       1100         1       1        0        0        1100   8     4   2  2  2    2  0  2  0  0  2      1    0    0    0    1    0    0    0    1   00000111110111111111101110111111
       1101         1       1        0        0        1101   8     4   2  2  2    2  0  2  0  0  2      1    0    0    0    1    0    0    0    1   00000111110111111111101111011111
       1102         1       1        0        0        1102   8     4   2  2  2    2  0  2  0  0  2      1    0    0    0    1    0    0    0    1   00000111110111111111101111101111
       1103         1       1        0        0        1103   8     4   2  2  2    2  0  2  0  0  2      1    0    0    0    1    0    0    0    1   00000111110111111111101111110111
       1104         1       1        0        0        1104   8     4   2  2  2    2  0  2  0  0  2      1    0    0    0    1    0    0    0    1   00000111110111111111101111111011
       1105         1       1        0        0        1105   8     4   2  2  2    2  0  2  0  0  2      1    0    0    0    1    0    0    0    1   00000111110111111111101111111101
       1106         1       1        0        0        1106   8     4   2  2  2    2  0  2  0  0  2      1    0    0    0    1    0    0    0    1   00000111110111111111101111111110
       1107         1       1        0        0        1107   8     4   2  2  2    2  0  2  0  0  2      1    0    0    0    1    0    0    0    1   00000111110111111111110011111111
       1108         1       1        0        0        1108   8     4   2  2  2    2  0  2  0  0  2      1    0    0    0    1    0    0    0    1   00000111110111111111110101111111
       1109         1       1        0        0        1109   8     4   2  2  2    2  0  2  0  0  2      1    0    0    0    1    0    0    0    1   00000111110111111111110110111111
       1110         1       1        0        0        1110   8     4   2  2  2    2  0  2  0  0  2      1    0    0    0    1    0    0    0    1   00000111110111111111110111011111
       1111         1       1        0        0        1111   8     4   2  2  2    2  0  2  0  0  2      1    0    0    0    1    0    0    0    1   00000111110111111111110111101111
       1112         1       1        0        0        1112   8     4   2  2  2    2  0  2  0  0  2      1    0    0    0    1    0    0    0    1   00000111110111111111110111110111
       1113         1       1        0        0        1113   8     4   2  2  2    2  0  2  0  0  2      1    0    0    0    1    0    0    0    1   00000111110111111111110111111011
       1114         1       1        0        0        1114   8     4   2  2  2    2  0  2  0  0  2      1    0    0    0    1    0    0    0    1   00000111110111111111110111111101
       1115         1       1        0        0        1115   8     4   2  2  2    2  0  2  0  0  2      1    0    0    0    1    0    0    0    1   00000111110111111111110111111110
       1116         1       1        0        0        1116   8     4   2  2  2    2  0  2  0  0  2      1    0    0    0    1    0    0    0    1   00000111110111111111111001111111
       1117         1       1        0        0        1117   8     4   2  2  2    2  0  2  0  0  2      1    0    0    0    1    0    0    0    1   00000111110111111111111010111111
       1118         1       1        0        0        1118   8     4   2  2  2    2  0  2  0  0  2      1    0    0    0    1    0    0    0    1   00000111110111111111111011011111
       1119         1       1        0        0        1119   8     4   2  2  2    2  0  2  0  0  2      1    0    0    0    1    0    0    0    1   00000111110111111111111011101111
       1120         1       1        0        0        1120   8     4   2  2  2    2  0  2  0  0  2      1    0    0    0    1    0    0    0    1   00000111110111111111111011110111
       1121         1       1        0        0        1121   8     4   2  2  2    2  0  2  0  0  2      1    0    0    0    1    0    0    0    1   00000111110111111111111011111011
       1122         1       1        0        0        1122   8     4   2  2  2    2  0  2  0  0  2      1    0    0    0    1    0    0    0    1   00000111110111111111111011111101
       1123         1       1        0        0        1123   8     4   2  2  2    2  0  2  0  0  2      1    0    0    0    1    0    0    0    1   00000111110111111111111011111110
       1124         1       1        0        0        1124   8     4   2  2  2    2  0  2  0  0  2      1    0    0    0    1    0    0    0    1   00000111110111111111111100111111
       1125         1       1        0        0        1125   8     4   2  2  2    2  0  2  0  0  2      1    0    0    0    1    0    0    0    1   00000111110111111111111101011111
       1126         1       1        0        0        1126   8     4   2  2  2    2  0  2  0  0  2      1    0    0    0    1    0    0    0    1   00000111110111111111111101101111
       1127         1       1        0        0        1127   8     4   2  2  2    2  0  2  0  0  2      1    0    0    0    1    0    0    0    1   00000111110111111111111101110111
       1128         1       1        0        0        1128   8     4   2  2  2    2  0  2  0  0  2      1    0    0    0    1    0    0    0    1   00000111110111111111111101111011
       1129         1       1        0        0        1129   8     4   2  2  2    2  0  2  0  0  2      1    0    0    0    1    0    0    0    1   00000111110111111111111101111101
       1130         1       1        0        0        1130   8     4   2  2  2    2  0  2  0  0  2      1    0    0    0    1    0    0    0    1   00000111110111111111111101111110
       1131         1       1        0        0        1131   8     4   2  2  2    2  0  2  0  0  2      1    0    0    0    1    0    0    0    1   00000111110111111111111110011111
       1132         1       1        0        0        1132   8     4   2  2  2    2  0  2  0  0  2      1    0    0    0    1    0    0    0    1   00000111110111111111111110101111
       1133         1       1        0        0        1133   8     4   2  2  2    2  0  2  0  0  2      1    0    0    0    1    0    0    0    1   00000111110111111111111110110111
       1134         1       1        0        0        1134   8     4   2  2  2    2  0  2  0  0  2      1    0    0    0    1    0    0    0    1   00000111110111111111111110111011
       1135         1       1        0        0        1135   8     4   2  2  2    2  0  2  0  0  2      1    0    0    0    1    0    0    0    1   00000111110111111111111110111101
       1136         1       1        0        0        1136   8     4   2  2  2    2  0  2  0  0  2      1    0    0    0    1    0    0    0    1   00000111110111111111111110111110
       1137         1       1        0        0        1137   8     4   2  2  2    2  0  2  0  0  2      1    0    0    0    1    0    0    0    1   00000111110111111111111111001111
       1138         1       1        0        0        1138   8     4   2  2  2    2  0  2  0  0  2      1    0    0    0    1    0    0    0    1   00000111110111111111111111010111
       1139         1       1        0        0        1139   8     4   2  2  2    2  0  2  0  0  2      1    0    0    0    1    0    0    0    1   00000111110111111111111111011011
       1140         1       1        0        0        1140   8     4   2  2  2    2  0  2  0  0  2      1    0    0    0    1    0    0    0    1   00000111110111111111111111011101
       1141         1       1        0        0        1141   8     4   2  2  2    2  0  2  0  0  2      1    0    0    0    1    0    0    0    1   00000111110111111111111111011110
       1142         1       1        0        0        1142   8     4   2  2  2    2  0  2  0  0  2      1    0    0    0    1    0    0    0    1   00000111110111111111111111100111
       1143         1       1        0        0        1143   8     4   2  2  2    2  0  2  0  0  2      1    0    0    0    1    0    0    0    1   00000111110111111111111111101011
       1144         1       1        0        0        1144   8     4   2  2  2    2  0  2  0  0  2      1    0    0    0    1    0    0    0    1   00000111110111111111111111101101
       1145         1       1        0        0        1145   8     4   2  2  2    2  0  2  0  0  2      1    0    0    0    1    0    0    0    1   00000111110111111111111111101110
       1146         1       1        0        0        1146   8     4   2  2  2    2  0  2  0  0  2      1    0    0    0    1    0    0    0    1   00000111110111111111111111110011
       1147         1       1        0        0        1147   8     4   2  2  2    2  0  2  0  0  2      1    0    0    0    1    0    0    0    1   00000111110111111111111111110101
       1148         1       1        0        0        1148   8     4   2  2  2    2  0  2  0  0  2      1    0    0    0    1    0    0    0    1   00000111110111111111111111110110
       1149         1       1        0        0        1149   8     4   2  2  2    2  0  2  0  0  2      1    0    0    0    1    0    0    0    1   00000111110111111111111111111001
       1150         1       1        0        0        1150   8     4   2  2  2    2  0  2  0  0  2      1    0    0    0    1    0    0    0    1   00000111110111111111111111111010
       1151         1       1        0        0        1151   8     4   2  2  2    2  0  2  0  0  2      1    0    0    0    1    0    0    0    1   00000111110111111111111111111100
       1152         1       1        0        0        1152   8     4   2  2  2    2  0  2  0  0  2      1    0    0    0    1    0    0    0    1   00000111111000111111111111111111
       1153         1       1        0        0        1153   8     4   2  2  2    2  0  2  0  0  2      1    0    0    0    1    0    0    0    1   00000111111001011111111111111111
       1154         1       1        0        0        1154   8     4   2  2  2    2  0  2  0  0  2      1    0    0    0    1    0    0    0    1   00000111111001101111111111111111
       1155         1       1        0        0        1155   8     4   2  2  2    2  0  2  0  0  2      1    0    0    0    1    0    0    0    1   00000111111001110111111111111111
       1156         1       1        0        0        1156   8     4   2  2  2    2  0  2  0  0  2      1    0    0    0    1    0    0    0    1   00000111111001111011111111111111
       1157         1       1        0        0        1157   8     4   2  2  2    2  0  2  0  0  2      1    0    0    0    1    0    0    0    1   00000111111001111101111111111111
       1158         1       1        0        0        1158   8     4   2  2  2    2  0  2  0  0  2      1    0    0    0    1    0    0    0    1   00000111111001111110111111111111
       1159         1       1        0        0        1159   8     4   2  2  2    2  0  2  0  0  2      1    0    0    0    1    0    0    0    1   00000111111001111111011111111111
       1160         1       1        0        0        1160   8     4   2  2  2    2  0  2  0  0  2      1    0    0    0    1    0    0    0    1   00000111111001111111101111111111
       1161         1       1        0        0        1161   8     4   2  2  2    2  0  2  0  0  2      1    0    0    0    1    0    0    0    1   00000111111001111111110111111111
       1162         1       1        0        0        1162   8     4   2  2  2    2  0  2  0  0  2      1    0    0    0    1    0    0    0    1   00000111111001111111111011111111
       1163         1       1        0        0        1163   8     4   2  2  2    2  0  2  0  0  2      1    0    0    0    1    0    0    0    1   00000111111001111111111101111111
       1164         1       1        0        0        1164   8     4   2  2  2    2  0  2  0  0  2      1    0    0    0    1    0    0    0    1   00000111111001111111111110111111
       1165         1       1        0        0        1165   8     4   2  2  2    2  0  2  0  0  2      1    0    0    0    1    0    0    0    1   00000111111001111111111111011111
       1166         1       1        0        0        1166   8     4   2  2  2    2  0  2  0  0  2      1    0    0    0    1    0    0    0    1   00000111111001111111111111101111
       1167         1       1        0        0        1167   8     4   2  2  2    2  0  2  0  0  2      1    0    0    0    1    0    0    0    1   00000111111001111111111111110111
       1168         1       1        0        0        1168   8     4   2  2  2    2  0  2  0  0  2      1    0    0    0    1    0    0    0    1   00000111111001111111111111111011
       1169         1       1        0        0        1169   8     4   2  2  2    2  0  2  0  0  2      1    0    0    0    1    0    0    0    1   00000111111001111111111111111101
       1170         1       1        0        0        1170   8     4   2  2  2    2  0  2  0  0  2      1    0    0    0    1    0    0    0    1   00000111111001111111111111111110
       1171         1       1        0        0        1171   8     4   2  2  2    2  0  2  0  0  2      1    0    0    0    1    0    0    0    1   00000111111010011111111111111111
       1172         1       1        0        0        1172   8     4   2  2  2    2  0  2  0  0  2      1    0    0    0    1    0    0    0    1   00000111111010101111111111111111
       1173         1       1        0        0        1173   8     4   2  2  2    2  0  2  0  0  2      1    0    0    0    1    0    0    0    1   00000111111010110111111111111111
       1174         1       1        0        0        1174   8     4   2  2  2    2  0  2  0  0  2      1    0    0    0    1    0    0    0    1   00000111111010111011111111111111
       1175         1       1        0        0        1175   8     4   2  2  2    2  0  2  0  0  2      1    0    0    0    1    0    0    0    1   00000111111010111101111111111111
       1176         1       1        0        0        1176   8     4   2  2  2    2  0  2  0  0  2      1    0    0    0    1    0    0    0    1   00000111111010111110111111111111
       1177         1       1        0        0        1177   8     4   2  2  2    2  0  2  0  0  2      1    0    0    0    1    0    0    0    1   00000111111010111111011111111111
       1178         1       1        0        0        1178   8     4   2  2  2    2  0  2  0  0  2      1    0    0    0    1    0    0    0    1   00000111111010111111101111111111
       1179         1       1        0        0        1179   8     4   2  2  2    2  0  2  0  0  2      1    0    0    0    1    0    0    0    1   00000111111010111111110111111111
       1180         1       1        0        0        1180   8     4   2  2  2    2  0  2  0  0  2      1    0    0    0    1    0    0    0    1   00000111111010111111111011111111
       1181         1       1        0        0        1181   8     4   2  2  2    2  0  2  0  0  2      1    0    0    0    1    0    0    0    1   00000111111010111111111101111111
       1182         1       1        0        0        1182   8     4   2  2  2    2  0  2  0  0  2      1    0    0    0    1    0    0    0    1   00000111111010111111111110111111
       1183         1       1        0        0        1183   8     4   2  2  2    2  0  2  0  0  2      1    0    0    0    1    0    0    0    1   00000111111010111111111111011111
       1184         1       1        0        0        1184   8     4   2  2  2    2  0  2  0  0  2      1    0    0    0    1    0    0    0    1   00000111111010111111111111101111
       1185         1       1        0        0        1185   8     4   2  2  2    2  0  2  0  0  2      1    0    0    0    1    0    0    0    1   00000111111010111111111111110111
       1186         1       1        0        0        1186   8     4   2  2  2    2  0  2  0  0  2      1    0    0    0    1    0    0    0    1   00000111111010111111111111111011
       1187         1       1        0        0        1187   8     4   2  2  2    2  0  2  0  0  2      1    0    0    0    1    0    0    0    1   00000111111010111111111111111101
       1188         1       1        0        0        1188   8     4   2  2  2    2  0  2  0  0  2      1    0    0    0    1    0    0    0    1   00000111111010111111111111111110
       1189         1       1        0        0        1189   8     4   2  2  2    2  0  2  0  0  2      1    0    0    0    1    0    0    0    1   00000111111011001111111111111111
       1190         1       1        0        0        1190   8     4   2  2  2    2  0  2  0  0  2      1    0    0    0    1    0    0    0    1   00000111111011010111111111111111
       1191         1       1        0        0        1191   8     4   2  2  2    2  0  2  0  0  2      1    0    0    0    1    0    0    0    1   00000111111011011011111111111111
       1192         1       1        0        0        1192   8     4   2  2  2    2  0  2  0  0  2      1    0    0    0    1    0    0    0    1   00000111111011011101111111111111
       1193         1       1        0        0        1193   8     4   2  2  2    2  0  2  0  0  2      1    0    0    0    1    0    0    0    1   00000111111011011110111111111111
       1194         1       1        0        0        1194   8     4   2  2  2    2  0  2  0  0  2      1    0    0    0    1    0    0    0    1   00000111111011011111011111111111
       1195         1       1        0        0        1195   8     4   2  2  2    2  0  2  0  0  2      1    0    0    0    1    0    0    0    1   00000111111011011111101111111111
       1196         1       1        0        0        1196   8     4   2  2  2    2  0  2  0  0  2      1    0    0    0    1    0    0    0    1   00000111111011011111110111111111
       1197         1       1        0        0        1197   8     4   2  2  2    2  0  2  0  0  2      1    0    0    0    1    0    0    0    1   00000111111011011111111011111111
       1198         1       1        0        0        1198   8     4   2  2  2    2  0  2  0  0  2      1    0    0    0    1    0    0    0    1   00000111111011011111111101111111
       1199         1       1        0        0        1199   8     4   2  2  2    2  0  2  0  0  2      1    0    0    0    1    0    0    0    1   00000111111011011111111110111111
       1200         1       1        0        0        1200   8     4   2  2  2    2  0  2  0  0  2      1    0    0    0    1    0    0    0    1   00000111111011011111111111011111
       1201         1       1        0        0        1201   8     4   2  2  2    2  0  2  0  0  2      1    0    0    0    1    0    0    0    1   00000111111011011111111111101111
       1202         1       1        0        0        1202   8     4   2  2  2    2  0  2  0  0  2      1    0    0    0    1    0    0    0    1   00000111111011011111111111110111
       1203         1       1        0        0        1203   8     4   2  2  2    2  0  2  0  0  2      1    0    0    0    1    0    0    0    1   00000111111011011111111111111011
       1204         1       1        0        0        1204   8     4   2  2  2    2  0  2  0  0  2      1    0    0    0    1    0    0    0    1   00000111111011011111111111111101
       1205         1       1        0        0        1205   8     4   2  2  2    2  0  2  0  0  2      1    0    0    0    1    0    0    0    1   00000111111011011111111111111110
       1206         1       1        0        0        1206   8     4   2  2  2    2  0  2  0  0  2      1    0    0    0    1    0    0    0    1   00000111111011100111111111111111
       1207         1       1        0        0        1207   8     4   2  2  2    2  0  2  0  0  2      1    0    0    0    1    0    0    0    1   00000111111011101011111111111111
       1208         1       1        0        0        1208   8     4   2  2  2    2  0  2  0  0  2      1    0    0    0    1    0    0    0    1   00000111111011101101111111111111
       1209         1       1        0        0        1209   8     4   2  2  2    2  0  2  0  0  2      1    0    0    0    1    0    0    0    1   00000111111011101110111111111111
       1210         1       1        0        0        1210   8     4   2  2  2    2  0  2  0  0  2      1    0    0    0    1    0    0    0    1   00000111111011101111011111111111
       1211         1       1        0        0        1211   8     4   2  2  2    2  0  2  0  0  2      1    0    0    0    1    0    0    0    1   00000111111011101111101111111111
       1212         1       1        0        0        1212   8     4   2  2  2    2  0  2  0  0  2      1    0    0    0    1    0    0    0    1   00000111111011101111110111111111
       1213         1       1        0        0        1213   8     4   2  2  2    2  0  2  0  0  2      1    0    0    0    1    0    0    0    1   00000111111011101111111011111111
       1214         1       1        0        0        1214   8     4   2  2  2    2  0  2  0  0  2      1    0    0    0    1    0    0    0    1   00000111111011101111111101111111
       1215         1       1        0        0        1215   8     4   2  2  2    2  0  2  0  0  2      1    0    0    0    1    0    0    0    1   00000111111011101111111110111111
       1216         1       1        0        0        1216   8     4   2  2  2    2  0  2  0  0  2      1    0    0    0    1    0    0    0    1   00000111111011101111111111011111
       1217         1       1        0        0        1217   8     4   2  2  2    2  0  2  0  0  2      1    0    0    0    1    0    0    0    1   00000111111011101111111111101111
       1218         1       1        0        0        1218   8     4   2  2  2    2  0  2  0  0  2      1    0    0    0    1    0    0    0    1   00000111111011101111111111110111
       1219         1       1        0        0        1219   8     4   2  2  2    2  0  2  0  0  2      1    0    0    0    1    0    0    0    1   00000111111011101111111111111011
       1220         1       1        0        0        1220   8     4   2  2  2    2  0  2  0  0  2      1    0    0    0    1    0    0    0    1   00000111111011101111111111111101
       1221         1       1        0        0        1221   8     4   2  2  2    2  0  2  0  0  2      1    0    0    0    1    0    0    0    1   00000111111011101111111111111110
       1222         1       1        0        0        1222   8     4   2  2  2    2  0  2  0  0  2      1    0    0    0    1    0    0    0    1   00000111111011110011111111111111
       1223         1       1        0        0        1223   8     4   2  2  2    2  0  2  0  0  2      1    0    0    0    1    0    0    0    1   00000111111011110101111111111111
       1224         1       1        0        0        1224   8     4   2  2  2    2  0  2  0  0  2      1    0    0    0    1    0    0    0    1   00000111111011110110111111111111
       1225         1       1        0        0        1225   8     4   2  2  2    2  0  2  0  0  2      1    0    0    0    1    0    0    0    1   00000111111011110111011111111111
       1226         1       1        0        0        1226   8     4   2  2  2    2  0  2  0  0  2      1    0    0    0    1    0    0    0    1   00000111111011110111101111111111
       1227         1       1        0        0        1227   8     4   2  2  2    2  0  2  0  0  2      1    0    0    0    1    0    0    0    1   00000111111011110111110111111111
       1228         1       1        0        0        1228   8     4   2  2  2    2  0  2  0  0  2      1    0    0    0    1    0    0    0    1   00000111111011110111111011111111
       1229         1       1        0        0        1229   8     4   2  2  2    2  0  2  0  0  2      1    0    0    0    1    0    0    0    1   00000111111011110111111101111111
       1230         1       1        0        0        1230   8     4   2  2  2    2  0  2  0  0  2      1    0    0    0    1    0    0    0    1   00000111111011110111111110111111
       1231         1       1        0        0        1231   8     4   2  2  2    2  0  2  0  0  2      1    0    0    0    1    0    0    0    1   00000111111011110111111111011111
       1232         1       1        0        0        1232   8     4   2  2  2    2  0  2  0  0  2      1    0    0    0    1    0    0    0    1   00000111111011110111111111101111
       1233         1       1        0        0        1233   8     4   2  2  2    2  0  2  0  0  2      1    0    0    0    1    0    0    0    1   00000111111011110111111111110111
       1234         1       1        0        0        1234   8     4   2  2  2    2  0  2  0  0  2      1    0    0    0    1    0    0    0    1   00000111111011110111111111111011
       1235         1       1        0        0        1235   8     4   2  2  2    2  0  2  0  0  2      1    0    0    0    1    0    0    0    1   00000111111011110111111111111101
       1236         1       1        0        0        1236   8     4   2  2  2    2  0  2  0  0  2      1    0    0    0    1    0    0    0    1   00000111111011110111111111111110
       1237         1       1        0        0        1237   8     4   2  2  2    2  0  2  0  0  2      1    0    0    0    1    0    0    0    1   00000111111011111001111111111111
       1238         1       1        0        0        1238   8     4   2  2  2    2  0  2  0  0  2      1    0    0    0    1    0    0    0    1   00000111111011111010111111111111
       1239         1       1        0        0        1239   8     4   2  2  2    2  0  2  0  0  2      1    0    0    0    1    0    0    0    1   00000111111011111011011111111111
       1240         1       1        0        0        1240   8     4   2  2  2    2  0  2  0  0  2      1    0    0    0    1    0    0    0    1   00000111111011111011101111111111
       1241         1       1        0        0        1241   8     4   2  2  2    2  0  2  0  0  2      1    0    0    0    1    0    0    0    1   00000111111011111011110111111111
       1242         1       1        0        0        1242   8     4   2  2  2    2  0  2  0  0  2      1    0    0    0    1    0    0    0    1   00000111111011111011111011111111
       1243         1       1        0        0        1243   8     4   2  2  2    2  0  2  0  0  2      1    0    0    0    1    0    0    0    1   00000111111011111011111101111111
       1244         1       1        0        0        1244   8     4   2  2  2    2  0  2  0  0  2      1    0    0    0    1    0    0    0    1   00000111111011111011111110111111
       1245         1       1        0        0        1245   8     4   2  2  2    2  0  2  0  0  2      1    0    0    0    1    0    0    0    1   00000111111011111011111111011111
       1246         1       1        0        0        1246   8     4   2  2  2    2  0  2  0  0  2      1    0    0    0    1    0    0    0    1   00000111111011111011111111101111
       1247         1       1        0        0        1247   8     4   2  2  2    2  0  2  0  0  2      1    0    0    0    1    0    0    0    1   00000111111011111011111111110111
       1248         1       1        0        0        1248   8     4   2  2  2    2  0  2  0  0  2      1    0    0    0    1    0    0    0    1   00000111111011111011111111111011
       1249         1       1        0        0        1249   8     4   2  2  2    2  0  2  0  0  2      1    0    0    0    1    0    0    0    1   00000111111011111011111111111101
       1250         1       1        0        0        1250   8     4   2  2  2    2  0  2  0  0  2      1    0    0    0    1    0    0    0    1   00000111111011111011111111111110
       1251         1       1        0        0        1251   8     4   2  2  2    2  0  2  0  0  2      1    0    0    0    1    0    0    0    1   00000111111011111100111111111111
       1252         1       1        0        0        1252   8     4   2  2  2    2  0  2  0  0  2      1    0    0    0    1    0    0    0    1   00000111111011111101011111111111
       1253         1       1        0        0        1253   8     4   2  2  2    2  0  2  0  0  2      1    0    0    0    1    0    0    0    1   00000111111011111101101111111111
       1254         1       1        0        0        1254   8     4   2  2  2    2  0  2  0  0  2      1    0    0    0    1    0    0    0    1   00000111111011111101110111111111
       1255         1       1        0        0        1255   8     4   2  2  2    2  0  2  0  0  2      1    0    0    0    1    0    0    0    1   00000111111011111101111011111111
       1256         1       1        0        0        1256   8     4   2  2  2    2  0  2  0  0  2      1    0    0    0    1    0    0    0    1   00000111111011111101111101111111
       1257         1       1        0        0        1257   8     4   2  2  2    2  0  2  0  0  2      1    0    0    0    1    0    0    0    1   00000111111011111101111110111111
       1258         1       1        0        0        1258   8     4   2  2  2    2  0  2  0  0  2      1    0    0    0    1    0    0    0    1   00000111111011111101111111011111
       1259         1       1        0        0        1259   8     4   2  2  2    2  0  2  0  0  2      1    0    0    0    1    0    0    0    1   00000111111011111101111111101111
       1260         1       1        0        0        1260   8     4   2  2  2    2  0  2  0  0  2      1    0    0    0    1    0    0    0    1   00000111111011111101111111110111
       1261         1       1        0        0        1261   8     4   2  2  2    2  0  2  0  0  2      1    0    0    0    1    0    0    0    1   00000111111011111101111111111011
       1262         1       1        0        0        1262   8     4   2  2  2    2  0  2  0  0  2      1    0    0    0    1    0    0    0    1   00000111111011111101111111111101
       1263         1       1        0        0        1263   8     4   2  2  2    2  0  2  0  0  2      1    0    0    0    1    0    0    0    1   00000111111011111101111111111110
       1264         1       1        0        0        1264   8     4   2  2  2    2  0  2  0  0  2      1    0    0    0    1    0    0    0    1   00000111111011111110011111111111
       1265         1       1        0        0        1265   8     4   2  2  2    2  0  2  0  0  2      1    0    0    0    1    0    0    0    1   00000111111011111110101111111111
       1266         1       1        0        0        1266   8     4   2  2  2    2  0  2  0  0  2      1    0    0    0    1    0    0    0    1   00000111111011111110110111111111
       1267         1       1        0        0        1267   8     4   2  2  2    2  0  2  0  0  2      1    0    0    0    1    0    0    0    1   00000111111011111110111011111111
       1268         1       1        0        0        1268   8     4   2  2  2    2  0  2  0  0  2      1    0    0    0    1    0    0    0    1   00000111111011111110111101111111
       1269         1       1        0        0        1269   8     4   2  2  2    2  0  2  0  0  2      1    0    0    0    1    0    0    0    1   00000111111011111110111110111111
       1270         1       1        0        0        1270   8     4   2  2  2    2  0  2  0  0  2      1    0    0    0    1    0    0    0    1   00000111111011111110111111011111
       1271         1       1        0        0        1271   8     4   2  2  2    2  0  2  0  0  2      1    0    0    0    1    0    0    0    1   00000111111011111110111111101111
       1272         1       1        0        0        1272   8     4   2  2  2    2  0  2  0  0  2      1    0    0    0    1    0    0    0    1   00000111111011111110111111110111
       1273         1       1        0        0        1273   8     4   2  2  2    2  0  2  0  0  2      1    0    0    0    1    0    0    0    1   00000111111011111110111111111011
       1274         1       1        0        0        1274   8     4   2  2  2    2  0  2  0  0  2      1    0    0    0    1    0    0    0    1   00000111111011111110111111111101
       1275         1       1        0        0        1275   8     4   2  2  2    2  0  2  0  0  2      1    0    0    0    1    0    0    0    1   00000111111011111110111111111110
       1276         1       1        0        0        1276   8     4   2  2  2    2  0  2  0  0  2      1    0    0    0    1    0    0    0    1   00000111111011111111001111111111
       1277         1       1        0        0        1277   8     4   2  2  2    2  0  2  0  0  2      1    0    0    0    1    0    0    0    1   00000111111011111111010111111111
       1278         1       1        0        0        1278   8     4   2  2  2    2  0  2  0  0  2      1    0    0    0    1    0    0    0    1   00000111111011111111011011111111
       1279         1       1        0        0        1279   8     4   2  2  2    2  0  2  0  0  2      1    0    0    0    1    0    0    0    1   00000111111011111111011101111111
       1280         1       1        0        0        1280   8     4   2  2  2    2  0  2  0  0  2      1    0    0    0    1    0    0    0    1   00000111111011111111011110111111
       1281         1       1        0        0        1281   8     4   2  2  2    2  0  2  0  0  2      1    0    0    0    1    0    0    0    1   00000111111011111111011111011111
       1282         1       1        0        0        1282   8     4   2  2  2    2  0  2  0  0  2      1    0    0    0    1    0    0    0    1   00000111111011111111011111101111
       1283         1       1        0        0        1283   8     4   2  2  2    2  0  2  0  0  2      1    0    0    0    1    0    0    0    1   00000111111011111111011111110111
       1284         1       1        0        0        1284   8     4   2  2  2    2  0  2  0  0  2      1    0    0    0    1    0    0    0    1   00000111111011111111011111111011
       1285         1       1        0        0        1285   8     4   2  2  2    2  0  2  0  0  2      1    0    0    0    1    0    0    0    1   00000111111011111111011111111101
       1286         1       1        0        0        1286   8     4   2  2  2    2  0  2  0  0  2      1    0    0    0    1    0    0    0    1   00000111111011111111011111111110
       1287         1       1        0        0        1287   8     4   2  2  2    2  0  2  0  0  2      1    0    0    0    1    0    0    0    1   00000111111011111111100111111111
       1288         1       1        0        0        1288   8     4   2  2  2    2  0  2  0  0  2      1    0    0    0    1    0    0    0    1   00000111111011111111101011111111
       1289         1       1        0        0        1289   8     4   2  2  2    2  0  2  0  0  2      1    0    0    0    1    0    0    0    1   00000111111011111111101101111111
       1290         1       1        0        0        1290   8     4   2  2  2    2  0  2  0  0  2      1    0    0    0    1    0    0    0    1   00000111111011111111101110111111
       1291         1       1        0        0        1291   8     4   2  2  2    2  0  2  0  0  2      1    0    0    0    1    0    0    0    1   00000111111011111111101111011111
       1292         1       1        0        0        1292   8     4   2  2  2    2  0  2  0  0  2      1    0    0    0    1    0    0    0    1   00000111111011111111101111101111
       1293         1       1        0        0        1293   8     4   2  2  2    2  0  2  0  0  2      1    0    0    0    1    0    0    0    1   00000111111011111111101111110111
       1294         1       1        0        0        1294   8     4   2  2  2    2  0  2  0  0  2      1    0    0    0    1    0    0    0    1   00000111111011111111101111111011
       1295         1       1        0        0        1295   8     4   2  2  2    2  0  2  0  0  2      1    0    0    0    1    0    0    0    1   00000111111011111111101111111101
       1296         1       1        0        0        1296   8     4   2  2  2    2  0  2  0  0  2      1    0    0    0    1    0    0    0    1   00000111111011111111101111111110
       1297         1       1        0        0        1297   8     4   2  2  2    2  0  2  0  0  2      1    0    0    0    1    0    0    0    1   00000111111011111111110011111111
       1298         1       1        0        0        1298   8     4   2  2  2    2  0  2  0  0  2      1    0    0    0    1    0    0    0    1   00000111111011111111110101111111
       1299         1       1        0        0        1299   8     4   2  2  2    2  0  2  0  0  2      1    0    0    0    1    0    0    0    1   00000111111011111111110110111111
       1300         1       1        0        0        1300   8     4   2  2  2    2  0  2  0  0  2      1    0    0    0    1    0    0    0    1   00000111111011111111110111011111
       1301         1       1        0        0        1301   8     4   2  2  2    2  0  2  0  0  2      1    0    0    0    1    0    0    0    1   00000111111011111111110111101111
       1302         1       1        0        0        1302   8     4   2  2  2    2  0  2  0  0  2      1    0    0    0    1    0    0    0    1   00000111111011111111110111110111
       1303         1       1        0        0        1303   8     4   2  2  2    2  0  2  0  0  2      1    0    0    0    1    0    0    0    1   00000111111011111111110111111011
       1304         1       1        0        0        1304   8     4   2  2  2    2  0  2  0  0  2      1    0    0    0    1    0    0    0    1   00000111111011111111110111111101
       1305         1       1        0        0        1305   8     4   2  2  2    2  0  2  0  0  2      1    0    0    0    1    0    0    0    1   00000111111011111111110111111110
       1306         1       1        0        0        1306   8     4   2  2  2    2  0  2  0  0  2      1    0    0    0    1    0    0    0    1   00000111111011111111111001111111
       1307         1       1        0        0        1307   8     4   2  2  2    2  0  2  0  0  2      1    0    0    0    1    0    0    0    1   00000111111011111111111010111111
       1308         1       1        0        0        1308   8     4   2  2  2    2  0  2  0  0  2      1    0    0    0    1    0    0    0    1   00000111111011111111111011011111
       1309         1       1        0        0        1309   8     4   2  2  2    2  0  2  0  0  2      1    0    0    0    1    0    0    0    1   00000111111011111111111011101111
       1310         1       1        0        0        1310   8     4   2  2  2    2  0  2  0  0  2      1    0    0    0    1    0    0    0    1   00000111111011111111111011110111
       1311         1       1        0        0        1311   8     4   2  2  2    2  0  2  0  0  2      1    0    0    0    1    0    0    0    1   00000111111011111111111011111011
       1312         1       1        0        0        1312   8     4   2  2  2    2  0  2  0  0  2      1    0    0    0    1    0    0    0    1   00000111111011111111111011111101
       1313         1       1        0        0        1313   8     4   2  2  2    2  0  2  0  0  2      1    0    0    0    1    0    0    0    1   00000111111011111111111011111110
       1314         1       1        0        0        1314   8     4   2  2  2    2  0  2  0  0  2      1    0    0    0    1    0    0    0    1   00000111111011111111111100111111
       1315         1       1        0        0        1315   8     4   2  2  2    2  0  2  0  0  2      1    0    0    0    1    0    0    0    1   00000111111011111111111101011111
       1316         1       1        0        0        1316   8     4   2  2  2    2  0  2  0  0  2      1    0    0    0    1    0    0    0    1   00000111111011111111111101101111
       1317         1       1        0        0        1317   8     4   2  2  2    2  0  2  0  0  2      1    0    0    0    1    0    0    0    1   00000111111011111111111101110111
       1318         1       1        0        0        1318   8     4   2  2  2    2  0  2  0  0  2      1    0    0    0    1    0    0    0    1   00000111111011111111111101111011
       1319         1       1        0        0        1319   8     4   2  2  2    2  0  2  0  0  2      1    0    0    0    1    0    0    0    1   00000111111011111111111101111101
       1320         1       1        0        0        1320   8     4   2  2  2    2  0  2  0  0  2      1    0    0    0    1    0    0    0    1   00000111111011111111111101111110
       1321         1       1        0        0        1321   8     4   2  2  2    2  0  2  0  0  2      1    0    0    0    1    0    0    0    1   00000111111011111111111110011111
       1322         1       1        0        0        1322   8     4   2  2  2    2  0  2  0  0  2      1    0    0    0    1    0    0    0    1   00000111111011111111111110101111
       1323         1       1        0        0        1323   8     4   2  2  2    2  0  2  0  0  2      1    0    0    0    1    0    0    0    1   00000111111011111111111110110111
       1324         1       1        0        0        1324   8     4   2  2  2    2  0  2  0  0  2      1    0    0    0    1    0    0    0    1   00000111111011111111111110111011
       1325         1       1        0        0        1325   8     4   2  2  2    2  0  2  0  0  2      1    0    0    0    1    0    0    0    1   00000111111011111111111110111101
       1326         1       1        0        0        1326   8     4   2  2  2    2  0  2  0  0  2      1    0    0    0    1    0    0    0    1   00000111111011111111111110111110
       1327         1       1        0        0        1327   8     4   2  2  2    2  0  2  0  0  2      1    0    0    0    1    0    0    0    1   00000111111011111111111111001111
       1328         1       1        0        0        1328   8     4   2  2  2    2  0  2  0  0  2      1    0    0    0    1    0    0    0    1   00000111111011111111111111010111
       1329         1       1        0        0        1329   8     4   2  2  2    2  0  2  0  0  2      1    0    0    0    1    0    0    0    1   00000111111011111111111111011011
       1330         1       1        0        0        1330   8     4   2  2  2    2  0  2  0  0  2      1    0    0    0    1    0    0    0    1   00000111111011111111111111011101
       1331         1       1        0        0        1331   8     4   2  2  2    2  0  2  0  0  2      1    0    0    0    1    0    0    0    1   00000111111011111111111111011110
       1332         1       1        0        0        1332   8     4   2  2  2    2  0  2  0  0  2      1    0    0    0    1    0    0    0    1   00000111111011111111111111100111
       1333         1       1        0        0        1333   8     4   2  2  2    2  0  2  0  0  2      1    0    0    0    1    0    0    0    1   00000111111011111111111111101011
       1334         1       1        0        0        1334   8     4   2  2  2    2  0  2  0  0  2      1    0    0    0    1    0    0    0    1   00000111111011111111111111101101
       1335         1       1        0        0        1335   8     4   2  2  2    2  0  2  0  0  2      1    0    0    0    1    0    0    0    1   00000111111011111111111111101110
       1336         1       1        0        0        1336   8     4   2  2  2    2  0  2  0  0  2      1    0    0    0    1    0    0    0    1   00000111111011111111111111110011
       1337         1       1        0        0        1337   8     4   2  2  2    2  0  2  0  0  2      1    0    0    0    1    0    0    0    1   00000111111011111111111111110101
       1338         1       1        0        0        1338   8     4   2  2  2    2  0  2  0  0  2      1    0    0    0    1    0    0    0    1   00000111111011111111111111110110
       1339         1       1        0        0        1339   8     4   2  2  2    2  0  2  0  0  2      1    0    0    0    1    0    0    0    1   00000111111011111111111111111001
       1340         1       1        0        0        1340   8     4   2  2  2    2  0  2  0  0  2      1    0    0    0    1    0    0    0    1   00000111111011111111111111111010
       1341         1       1        0        0        1341   8     4   2  2  2    2  0  2  0  0  2      1    0    0    0    1    0    0    0    1   00000111111011111111111111111100
       1342         1       1        0        0        1342   8     4   2  2  2    2  0  2  0  0  2      1    0    0    0    1    0    0    0    1   00000111111100011111111111111111
       1343         1       1        0        0        1343   8     4   2  2  2    2  0  2  0  0  2      1    0    0    0    1    0    0    0    1   00000111111100101111111111111111
       1344         1       1        0        0        1344   8     4   2  2  2    2  0  2  0  0  2      1    0    0    0    1    0    0    0    1   00000111111100110111111111111111
       1345         1       1        0        0        1345   8     4   2  2  2    2  0  2  0  0  2      1    0    0    0    1    0    0    0    1   00000111111100111011111111111111
       1346         1       1        0        0        1346   8     4   2  2  2    2  0  2  0  0  2      1    0    0    0    1    0    0    0    1   00000111111100111101111111111111
       1347         1       1        0        0        1347   8     4   2  2  2    2  0  2  0  0  2      1    0    0    0    1    0    0    0    1   00000111111100111110111111111111
       1348         1       1        0        0        1348   8     4   2  2  2    2  0  2  0  0  2      1    0    0    0    1    0    0    0    1   00000111111100111111011111111111
       1349         1       1        0        0        1349   8     4   2  2  2    2  0  2  0  0  2      1    0    0    0    1    0    0    0    1   00000111111100111111101111111111
       1350         1       1        0        0        1350   8     4   2  2  2    2  0  2  0  0  2      1    0    0    0    1    0    0    0    1   00000111111100111111110111111111
       1351         1       1        0        0        1351   8     4   2  2  2    2  0  2  0  0  2      1    0    0    0    1    0    0    0    1   00000111111100111111111011111111
       1352         1       1        0        0        1352   8     4   2  2  2    2  0  2  0  0  2      1    0    0    0    1    0    0    0    1   00000111111100111111111101111111
       1353         1       1        0        0        1353   8     4   2  2  2    2  0  2  0  0  2      1    0    0    0    1    0    0    0    1   00000111111100111111111110111111
       1354         1       1        0        0        1354   8     4   2  2  2    2  0  2  0  0  2      1    0    0    0    1    0    0    0    1   00000111111100111111111111011111
       1355         1       1        0        0        1355   8     4   2  2  2    2  0  2  0  0  2      1    0    0    0    1    0    0    0    1   00000111111100111111111111101111
       1356         1       1        0        0        1356   8     4   2  2  2    2  0  2  0  0  2      1    0    0    0    1    0    0    0    1   00000111111100111111111111110111
       1357         1       1        0        0        1357   8     4   2  2  2    2  0  2  0  0  2      1    0    0    0    1    0    0    0    1   00000111111100111111111111111011
       1358         1       1        0        0        1358   8     4   2  2  2    2  0  2  0  0  2      1    0    0    0    1    0    0    0    1   00000111111100111111111111111101
       1359         1       1        0        0        1359   8     4   2  2  2    2  0  2  0  0  2      1    0    0    0    1    0    0    0    1   00000111111100111111111111111110
       1360         1       1        0        0        1360   8     4   2  2  2    2  0  2  0  0  2      1    0    0    0    1    0    0    0    1   00000111111101001111111111111111
       1361         1       1        0        0        1361   8     4   2  2  2    2  0  2  0  0  2      1    0    0    0    1    0    0    0    1   00000111111101010111111111111111
       1362         1       1        0        0        1362   8     4   2  2  2    2  0  2  0  0  2      1    0    0    0    1    0    0    0    1   00000111111101011011111111111111
       1363         1       1        0        0        1363   8     4   2  2  2    2  0  2  0  0  2      1    0    0    0    1    0    0    0    1   00000111111101011101111111111111
       1364         1       1        0        0        1364   8     4   2  2  2    2  0  2  0  0  2      1    0    0    0    1    0    0    0    1   00000111111101011110111111111111
       1365         1       1        0        0        1365   8     4   2  2  2    2  0  2  0  0  2      1    0    0    0    1    0    0    0    1   00000111111101011111011111111111
       1366         1       1        0        0        1366   8     4   2  2  2    2  0  2  0  0  2      1    0    0    0    1    0    0    0    1   00000111111101011111101111111111
       1367         1       1        0        0        1367   8     4   2  2  2    2  0  2  0  0  2      1    0    0    0    1    0    0    0    1   00000111111101011111110111111111
       1368         1       1        0        0        1368   8     4   2  2  2    2  0  2  0  0  2      1    0    0    0    1    0    0    0    1   00000111111101011111111011111111
       1369         1       1        0        0        1369   8     4   2  2  2    2  0  2  0  0  2      1    0    0    0    1    0    0    0    1   00000111111101011111111101111111
       1370         1       1        0        0        1370   8     4   2  2  2    2  0  2  0  0  2      1    0    0    0    1    0    0    0    1   00000111111101011111111110111111
       1371         1       1        0        0        1371   8     4   2  2  2    2  0  2  0  0  2      1    0    0    0    1    0    0    0    1   00000111111101011111111111011111
       1372         1       1        0        0        1372   8     4   2  2  2    2  0  2  0  0  2      1    0    0    0    1    0    0    0    1   00000111111101011111111111101111
       1373         1       1        0        0        1373   8     4   2  2  2    2  0  2  0  0  2      1    0    0    0    1    0    0    0    1   00000111111101011111111111110111
       1374         1       1        0        0        1374   8     4   2  2  2    2  0  2  0  0  2      1    0    0    0    1    0    0    0    1   00000111111101011111111111111011
       1375         1       1        0        0        1375   8     4   2  2  2    2  0  2  0  0  2      1    0    0    0    1    0    0    0    1   00000111111101011111111111111101
       1376         1       1        0        0        1376   8     4   2  2  2    2  0  2  0  0  2      1    0    0    0    1    0    0    0    1   00000111111101011111111111111110
       1377         1       1        0        0        1377   8     4   2  2  2    2  0  2  0  0  2      1    0    0    0    1    0    0    0    1   00000111111101100111111111111111
       1378         1       1        0        0        1378   8     4   2  2  2    2  0  2  0  0  2      1    0    0    0    1    0    0    0    1   00000111111101101011111111111111
       1379         1       1        0        0        1379   8     4   2  2  2    2  0  2  0  0  2      1    0    0    0    1    0    0    0    1   00000111111101101101111111111111
       1380         1       1        0        0        1380   8     4   2  2  2    2  0  2  0  0  2      1    0    0    0    1    0    0    0    1   00000111111101101110111111111111
       1381         1       1        0        0        1381   8     4   2  2  2    2  0  2  0  0  2      1    0    0    0    1    0    0    0    1   00000111111101101111011111111111
       1382         1       1        0        0        1382   8     4   2  2  2    2  0  2  0  0  2      1    0    0    0    1    0    0    0    1   00000111111101101111101111111111
       1383         1       1        0        0        1383   8     4   2  2  2    2  0  2  0  0  2      1    0    0    0    1    0    0    0    1   00000111111101101111110111111111
       1384         1       1        0        0        1384   8     4   2  2  2    2  0  2  0  0  2      1    0    0    0    1    0    0    0    1   00000111111101101111111011111111
       1385         1       1        0        0        1385   8     4   2  2  2    2  0  2  0  0  2      1    0    0    0    1    0    0    0    1   00000111111101101111111101111111
       1386         1       1        0        0        1386   8     4   2  2  2    2  0  2  0  0  2      1    0    0    0    1    0    0    0    1   00000111111101101111111110111111
       1387         1       1        0        0        1387   8     4   2  2  2    2  0  2  0  0  2      1    0    0    0    1    0    0    0    1   00000111111101101111111111011111
       1388         1       1        0        0        1388   8     4   2  2  2    2  0  2  0  0  2      1    0    0    0    1    0    0    0    1   00000111111101101111111111101111
       1389         1       1        0        0        1389   8     4   2  2  2    2  0  2  0  0  2      1    0    0    0    1    0    0    0    1   00000111111101101111111111110111
       1390         1       1        0        0        1390   8     4   2  2  2    2  0  2  0  0  2      1    0    0    0    1    0    0    0    1   00000111111101101111111111111011
       1391         1       1        0        0        1391   8     4   2  2  2    2  0  2  0  0  2      1    0    0    0    1    0    0    0    1   00000111111101101111111111111101
       1392         1       1        0        0        1392   8     4   2  2  2    2  0  2  0  0  2      1    0    0    0    1    0    0    0    1   00000111111101101111111111111110
       1393         1       1        0        0        1393   8     4   2  2  2    2  0  2  0  0  2      1    0    0    0    1    0    0    0    1   00000111111101110011111111111111
       1394         1       1        0        0        1394   8     4   2  2  2    2  0  2  0  0  2      1    0    0    0    1    0    0    0    1   00000111111101110101111111111111
       1395         1       1        0        0        1395   8     4   2  2  2    2  0  2  0  0  2      1    0    0    0    1    0    0    0    1   00000111111101110110111111111111
       1396         1       1        0        0        1396   8     4   2  2  2    2  0  2  0  0  2      1    0    0    0    1    0    0    0    1   00000111111101110111011111111111
       1397         1       1        0        0        1397   8     4   2  2  2    2  0  2  0  0  2      1    0    0    0    1    0    0    0    1   00000111111101110111101111111111
       1398         1       1        0        0        1398   8     4   2  2  2    2  0  2  0  0  2      1    0    0    0    1    0    0    0    1   00000111111101110111110111111111
       1399         1       1        0        0        1399   8     4   2  2  2    2  0  2  0  0  2      1    0    0    0    1    0    0    0    1   00000111111101110111111011111111
       1400         1       1        0        0        1400   8     4   2  2  2    2  0  2  0  0  2      1    0    0    0    1    0    0    0    1   00000111111101110111111101111111
       1401         1       1        0        0        1401   8     4   2  2  2    2  0  2  0  0  2      1    0    0    0    1    0    0    0    1   00000111111101110111111110111111
       1402         1       1        0        0        1402   8     4   2  2  2    2  0  2  0  0  2      1    0    0    0    1    0    0    0    1   00000111111101110111111111011111
       1403         1       1        0        0        1403   8     4   2  2  2    2  0  2  0  0  2      1    0    0    0    1    0    0    0    1   00000111111101110111111111101111
       1404         1       1        0        0        1404   8     4   2  2  2    2  0  2  0  0  2      1    0    0    0    1    0    0    0    1   00000111111101110111111111110111
       1405         1       1        0        0        1405   8     4   2  2  2    2  0  2  0  0  2      1    0    0    0    1    0    0    0    1   00000111111101110111111111111011
       1406         1       1        0        0        1406   8     4   2  2  2    2  0  2  0  0  2      1    0    0    0    1    0    0    0    1   00000111111101110111111111111101
       1407         1       1        0        0        1407   8     4   2  2  2    2  0  2  0  0  2      1    0    0    0    1    0    0    0    1   00000111111101110111111111111110
       1408         1       1        0        0        1408   8     4   2  2  2    2  0  2  0  0  2      1    0    0    0    1    0    0    0    1   00000111111101111001111111111111
       1409         1       1        0        0        1409   8     4   2  2  2    2  0  2  0  0  2      1    0    0    0    1    0    0    0    1   00000111111101111010111111111111
       1410         1       1        0        0        1410   8     4   2  2  2    2  0  2  0  0  2      1    0    0    0    1    0    0    0    1   00000111111101111011011111111111
       1411         1       1        0        0        1411   8     4   2  2  2    2  0  2  0  0  2      1    0    0    0    1    0    0    0    1   00000111111101111011101111111111
       1412         1       1        0        0        1412   8     4   2  2  2    2  0  2  0  0  2      1    0    0    0    1    0    0    0    1   00000111111101111011110111111111
       1413         1       1        0        0        1413   8     4   2  2  2    2  0  2  0  0  2      1    0    0    0    1    0    0    0    1   00000111111101111011111011111111
       1414         1       1        0        0        1414   8     4   2  2  2    2  0  2  0  0  2      1    0    0    0    1    0    0    0    1   00000111111101111011111101111111
       1415         1       1        0        0        1415   8     4   2  2  2    2  0  2  0  0  2      1    0    0    0    1    0    0    0    1   00000111111101111011111110111111
       1416         1       1        0        0        1416   8     4   2  2  2    2  0  2  0  0  2      1    0    0    0    1    0    0    0    1   00000111111101111011111111011111
       1417         1       1        0        0        1417   8     4   2  2  2    2  0  2  0  0  2      1    0    0    0    1    0    0    0    1   00000111111101111011111111101111
       1418         1       1        0        0        1418   8     4   2  2  2    2  0  2  0  0  2      1    0    0    0    1    0    0    0    1   00000111111101111011111111110111
       1419         1       1        0        0        1419   8     4   2  2  2    2  0  2  0  0  2      1    0    0    0    1    0    0    0    1   00000111111101111011111111111011
       1420         1       1        0        0        1420   8     4   2  2  2    2  0  2  0  0  2      1    0    0    0    1    0    0    0    1   00000111111101111011111111111101
       1421         1       1        0        0        1421   8     4   2  2  2    2  0  2  0  0  2      1    0    0    0    1    0    0    0    1   00000111111101111011111111111110
       1422         1       1        0        0        1422   8     4   2  2  2    2  0  2  0  0  2      1    0    0    0    1    0    0    0    1   00000111111101111100111111111111
       1423         1       1        0        0        1423   8     4   2  2  2    2  0  2  0  0  2      1    0    0    0    1    0    0    0    1   00000111111101111101011111111111
       1424         1       1        0        0        1424   8     4   2  2  2    2  0  2  0  0  2      1    0    0    0    1    0    0    0    1   00000111111101111101101111111111
       1425         1       1        0        0        1425   8     4   2  2  2    2  0  2  0  0  2      1    0    0    0    1    0    0    0    1   00000111111101111101110111111111
       1426         1       1        0        0        1426   8     4   2  2  2    2  0  2  0  0  2      1    0    0    0    1    0    0    0    1   00000111111101111101111011111111
       1427         1       1        0        0        1427   8     4   2  2  2    2  0  2  0  0  2      1    0    0    0    1    0    0    0    1   00000111111101111101111101111111
       1428         1       1        0        0        1428   8     4   2  2  2    2  0  2  0  0  2      1    0    0    0    1    0    0    0    1   00000111111101111101111110111111
       1429         1       1        0        0        1429   8     4   2  2  2    2  0  2  0  0  2      1    0    0    0    1    0    0    0    1   00000111111101111101111111011111
       1430         1       1        0        0        1430   8     4   2  2  2    2  0  2  0  0  2      1    0    0    0    1    0    0    0    1   00000111111101111101111111101111
       1431         1       1        0        0        1431   8     4   2  2  2    2  0  2  0  0  2      1    0    0    0    1    0    0    0    1   00000111111101111101111111110111
       1432         1       1        0        0        1432   8     4   2  2  2    2  0  2  0  0  2      1    0    0    0    1    0    0    0    1   00000111111101111101111111111011
       1433         1       1        0        0        1433   8     4   2  2  2    2  0  2  0  0  2      1    0    0    0    1    0    0    0    1   00000111111101111101111111111101
       1434         1       1        0        0        1434   8     4   2  2  2    2  0  2  0  0  2      1    0    0    0    1    0    0    0    1   00000111111101111101111111111110
       1435         1       1        0        0        1435   8     4   2  2  2    2  0  2  0  0  2      1    0    0    0    1    0    0    0    1   00000111111101111110011111111111
       1436         1       1        0        0        1436   8     4   2  2  2    2  0  2  0  0  2      1    0    0    0    1    0    0    0    1   00000111111101111110101111111111
       1437         1       1        0        0        1437   8     4   2  2  2    2  0  2  0  0  2      1    0    0    0    1    0    0    0    1   00000111111101111110110111111111
       1438         1       1        0        0        1438   8     4   2  2  2    2  0  2  0  0  2      1    0    0    0    1    0    0    0    1   00000111111101111110111011111111
       1439         1       1        0        0        1439   8     4   2  2  2    2  0  2  0  0  2      1    0    0    0    1    0    0    0    1   00000111111101111110111101111111
       1440         1       1        0        0        1440   8     4   2  2  2    2  0  2  0  0  2      1    0    0    0    1    0    0    0    1   00000111111101111110111110111111
       1441         1       1        0        0        1441   8     4   2  2  2    2  0  2  0  0  2      1    0    0    0    1    0    0    0    1   00000111111101111110111111011111
       1442         1       1        0        0        1442   8     4   2  2  2    2  0  2  0  0  2      1    0    0    0    1    0    0    0    1   00000111111101111110111111101111
       1443         1       1        0        0        1443   8     4   2  2  2    2  0  2  0  0  2      1    0    0    0    1    0    0    0    1   00000111111101111110111111110111
       1444         1       1        0        0        1444   8     4   2  2  2    2  0  2  0  0  2      1    0    0    0    1    0    0    0    1   00000111111101111110111111111011
       1445         1       1        0        0        1445   8     4   2  2  2    2  0  2  0  0  2      1    0    0    0    1    0    0    0    1   00000111111101111110111111111101
       1446         1       1        0        0        1446   8     4   2  2  2    2  0  2  0  0  2      1    0    0    0    1    0    0    0    1   00000111111101111110111111111110
       1447         1       1        0        0        1447   8     4   2  2  2    2  0  2  0  0  2      1    0    0    0    1    0    0    0    1   00000111111101111111001111111111
       1448         1       1        0        0        1448   8     4   2  2  2    2  0  2  0  0  2      1    0    0    0    1    0    0    0    1   00000111111101111111010111111111
       1449         1       1        0        0        1449   8     4   2  2  2    2  0  2  0  0  2      1    0    0    0    1    0    0    0    1   00000111111101111111011011111111
       1450         1       1        0        0        1450   8     4   2  2  2    2  0  2  0  0  2      1    0    0    0    1    0    0    0    1   00000111111101111111011101111111
       1451         1       1        0        0        1451   8     4   2  2  2    2  0  2  0  0  2      1    0    0    0    1    0    0    0    1   00000111111101111111011110111111
       1452         1       1        0        0        1452   8     4   2  2  2    2  0  2  0  0  2      1    0    0    0    1    0    0    0    1   00000111111101111111011111011111
       1453         1       1        0        0        1453   8     4   2  2  2    2  0  2  0  0  2      1    0    0    0    1    0    0    0    1   00000111111101111111011111101111
       1454         1       1        0        0        1454   8     4   2  2  2    2  0  2  0  0  2      1    0    0    0    1    0    0    0    1   00000111111101111111011111110111
       1455         1       1        0        0        1455   8     4   2  2  2    2  0  2  0  0  2      1    0    0    0    1    0    0    0    1   00000111111101111111011111111011
       1456         1       1        0        0        1456   8     4   2  2  2    2  0  2  0  0  2      1    0    0    0    1    0    0    0    1   00000111111101111111011111111101
       1457         1       1        0        0        1457   8     4   2  2  2    2  0  2  0  0  2      1    0    0    0    1    0    0    0    1   00000111111101111111011111111110
       1458         1       1        0        0        1458   8     4   2  2  2    2  0  2  0  0  2      1    0    0    0    1    0    0    0    1   00000111111101111111100111111111
       1459         1       1        0        0        1459   8     4   2  2  2    2  0  2  0  0  2      1    0    0    0    1    0    0    0    1   00000111111101111111101011111111
       1460         1       1        0        0        1460   8     4   2  2  2    2  0  2  0  0  2      1    0    0    0    1    0    0    0    1   00000111111101111111101101111111
       1461         1       1        0        0        1461   8     4   2  2  2    2  0  2  0  0  2      1    0    0    0    1    0    0    0    1   00000111111101111111101110111111
       1462         1       1        0        0        1462   8     4   2  2  2    2  0  2  0  0  2      1    0    0    0    1    0    0    0    1   00000111111101111111101111011111
       1463         1       1        0        0        1463   8     4   2  2  2    2  0  2  0  0  2      1    0    0    0    1    0    0    0    1   00000111111101111111101111101111
       1464         1       1        0        0        1464   8     4   2  2  2    2  0  2  0  0  2      1    0    0    0    1    0    0    0    1   00000111111101111111101111110111
       1465         1       1        0        0        1465   8     4   2  2  2    2  0  2  0  0  2      1    0    0    0    1    0    0    0    1   00000111111101111111101111111011
       1466         1       1        0        0        1466   8     4   2  2  2    2  0  2  0  0  2      1    0    0    0    1    0    0    0    1   00000111111101111111101111111101
       1467         1       1        0        0        1467   8     4   2  2  2    2  0  2  0  0  2      1    0    0    0    1    0    0    0    1   00000111111101111111101111111110
       1468         1       1        0        0        1468   8     4   2  2  2    2  0  2  0  0  2      1    0    0    0    1    0    0    0    1   00000111111101111111110011111111
       1469         1       1        0        0        1469   8     4   2  2  2    2  0  2  0  0  2      1    0    0    0    1    0    0    0    1   00000111111101111111110101111111
       1470         1       1        0        0        1470   8     4   2  2  2    2  0  2  0  0  2      1    0    0    0    1    0    0    0    1   00000111111101111111110110111111
       1471         1       1        0        0        1471   8     4   2  2  2    2  0  2  0  0  2      1    0    0    0    1    0    0    0    1   00000111111101111111110111011111
       1472         1       1        0        0        1472   8     4   2  2  2    2  0  2  0  0  2      1    0    0    0    1    0    0    0    1   00000111111101111111110111101111
       1473         1       1        0        0        1473   8     4   2  2  2    2  0  2  0  0  2      1    0    0    0    1    0    0    0    1   00000111111101111111110111110111
       1474         1       1        0        0        1474   8     4   2  2  2    2  0  2  0  0  2      1    0    0    0    1    0    0    0    1   00000111111101111111110111111011
       1475         1       1        0        0        1475   8     4   2  2  2    2  0  2  0  0  2      1    0    0    0    1    0    0    0    1   00000111111101111111110111111101
       1476         1       1        0        0        1476   8     4   2  2  2    2  0  2  0  0  2      1    0    0    0    1    0    0    0    1   00000111111101111111110111111110
       1477         1       1        0        0        1477   8     4   2  2  2    2  0  2  0  0  2      1    0    0    0    1    0    0    0    1   00000111111101111111111001111111
       1478         1       1        0        0        1478   8     4   2  2  2    2  0  2  0  0  2      1    0    0    0    1    0    0    0    1   00000111111101111111111010111111
       1479         1       1        0        0        1479   8     4   2  2  2    2  0  2  0  0  2      1    0    0    0    1    0    0    0    1   00000111111101111111111011011111
       1480         1       1        0        0        1480   8     4   2  2  2    2  0  2  0  0  2      1    0    0    0    1    0    0    0    1   00000111111101111111111011101111
       1481         1       1        0        0        1481   8     4   2  2  2    2  0  2  0  0  2      1    0    0    0    1    0    0    0    1   00000111111101111111111011110111
       1482         1       1        0        0        1482   8     4   2  2  2    2  0  2  0  0  2      1    0    0    0    1    0    0    0    1   00000111111101111111111011111011
       1483         1       1        0        0        1483   8     4   2  2  2    2  0  2  0  0  2      1    0    0    0    1    0    0    0    1   00000111111101111111111011111101
       1484         1       1        0        0        1484   8     4   2  2  2    2  0  2  0  0  2      1    0    0    0    1    0    0    0    1   00000111111101111111111011111110
       1485         1       1        0        0        1485   8     4   2  2  2    2  0  2  0  0  2      1    0    0    0    1    0    0    0    1   00000111111101111111111100111111
       1486         1       1        0        0        1486   8     4   2  2  2    2  0  2  0  0  2      1    0    0    0    1    0    0    0    1   00000111111101111111111101011111
       1487         1       1        0        0        1487   8     4   2  2  2    2  0  2  0  0  2      1    0    0    0    1    0    0    0    1   00000111111101111111111101101111
       1488         1       1        0        0        1488   8     4   2  2  2    2  0  2  0  0  2      1    0    0    0    1    0    0    0    1   00000111111101111111111101110111
       1489         1       1        0        0        1489   8     4   2  2  2    2  0  2  0  0  2      1    0    0    0    1    0    0    0    1   00000111111101111111111101111011
       1490         1       1        0        0        1490   8     4   2  2  2    2  0  2  0  0  2      1    0    0    0    1    0    0    0    1   00000111111101111111111101111101
       1491         1       1        0        0        1491   8     4   2  2  2    2  0  2  0  0  2      1    0    0    0    1    0    0    0    1   00000111111101111111111101111110
       1492         1       1        0        0        1492   8     4   2  2  2    2  0  2  0  0  2      1    0    0    0    1    0    0    0    1   00000111111101111111111110011111
       1493         1       1        0        0        1493   8     4   2  2  2    2  0  2  0  0  2      1    0    0    0    1    0    0    0    1   00000111111101111111111110101111
       1494         1       1        0        0        1494   8     4   2  2  2    2  0  2  0  0  2      1    0    0    0    1    0    0    0    1   00000111111101111111111110110111
       1495         1       1        0        0        1495   8     4   2  2  2    2  0  2  0  0  2      1    0    0    0    1    0    0    0    1   00000111111101111111111110111011
       1496         1       1        0        0        1496   8     4   2  2  2    2  0  2  0  0  2      1    0    0    0    1    0    0    0    1   00000111111101111111111110111101
       1497         1       1        0        0        1497   8     4   2  2  2    2  0  2  0  0  2      1    0    0    0    1    0    0    0    1   00000111111101111111111110111110
       1498         1       1        0        0        1498   8     4   2  2  2    2  0  2  0  0  2      1    0    0    0    1    0    0    0    1   00000111111101111111111111001111
       1499         1       1        0        0        1499   8     4   2  2  2    2  0  2  0  0  2      1    0    0    0    1    0    0    0    1   00000111111101111111111111010111
       1500         1       1        0        0        1500   8     4   2  2  2    2  0  2  0  0  2      1    0    0    0    1    0    0    0    1   00000111111101111111111111011011
       1501         1       1        0        0        1501   8     4   2  2  2    2  0  2  0  0  2      1    0    0    0    1    0    0    0    1   00000111111101111111111111011101
       1502         1       1        0        0        1502   8     4   2  2  2    2  0  2  0  0  2      1    0    0    0    1    0    0    0    1   00000111111101111111111111011110
       1503         1       1        0        0        1503   8     4   2  2  2    2  0  2  0  0  2      1    0    0    0    1    0    0    0    1   00000111111101111111111111100111
       1504         1       1        0        0        1504   8     4   2  2  2    2  0  2  0  0  2      1    0    0    0    1    0    0    0    1   00000111111101111111111111101011
       1505         1       1        0        0        1505   8     4   2  2  2    2  0  2  0  0  2      1    0    0    0    1    0    0    0    1   00000111111101111111111111101101
       1506         1       1        0        0        1506   8     4   2  2  2    2  0  2  0  0  2      1    0    0    0    1    0    0    0    1   00000111111101111111111111101110
       1507         1       1        0        0        1507   8     4   2  2  2    2  0  2  0  0  2      1    0    0    0    1    0    0    0    1   00000111111101111111111111110011
       1508         1       1        0        0        1508   8     4   2  2  2    2  0  2  0  0  2      1    0    0    0    1    0    0    0    1   00000111111101111111111111110101
       1509         1       1        0        0        1509   8     4   2  2  2    2  0  2  0  0  2      1    0    0    0    1    0    0    0    1   00000111111101111111111111110110
       1510         1       1        0        0        1510   8     4   2  2  2    2  0  2  0  0  2      1    0    0    0    1    0    0    0    1   00000111111101111111111111111001
       1511         1       1        0        0        1511   8     4   2  2  2    2  0  2  0  0  2      1    0    0    0    1    0    0    0    1   00000111111101111111111111111010
       1512         1       1        0        0        1512   8     4   2  2  2    2  0  2  0  0  2      1    0    0    0    1    0    0    0    1   00000111111101111111111111111100
       1513         1       1        0        0        1513   8     4   2  2  2    2  0  2  0  0  2      1    0    0    0    1    0    0    0    1   00000111111110001111111111111111
       1514         1       1        0        0        1514   8     4   2  2  2    2  0  2  0  0  2      1    0    0    0    1    0    0    0    1   00000111111110010111111111111111
       1515         1       1        0        0        1515   8     4   2  2  2    2  0  2  0  0  2      1    0    0    0    1    0    0    0    1   00000111111110011011111111111111
       1516         1       1        0        0        1516   8     4   2  2  2    2  0  2  0  0  2      1    0    0    0    1    0    0    0    1   00000111111110011101111111111111
       1517         1       1        0        0        1517   8     4   2  2  2    2  0  2  0  0  2      1    0    0    0    1    0    0    0    1   00000111111110011110111111111111
       1518         1       1        0        0        1518   8     4   2  2  2    2  0  2  0  0  2      1    0    0    0    1    0    0    0    1   00000111111110011111011111111111
       1519         1       1        0        0        1519   8     4   2  2  2    2  0  2  0  0  2      1    0    0    0    1    0    0    0    1   00000111111110011111101111111111
       1520         1       1        0        0        1520   8     4   2  2  2    2  0  2  0  0  2      1    0    0    0    1    0    0    0    1   00000111111110011111110111111111
       1521         1       1        0        0        1521   8     4   2  2  2    2  0  2  0  0  2      1    0    0    0    1    0    0    0    1   00000111111110011111111011111111
       1522         1       1        0        0        1522   8     4   2  2  2    2  0  2  0  0  2      1    0    0    0    1    0    0    0    1   00000111111110011111111101111111
       1523         1       1        0        0        1523   8     4   2  2  2    2  0  2  0  0  2      1    0    0    0    1    0    0    0    1   00000111111110011111111110111111
       1524         1       1        0        0        1524   8     4   2  2  2    2  0  2  0  0  2      1    0    0    0    1    0    0    0    1   00000111111110011111111111011111
       1525         1       1        0        0        1525   8     4   2  2  2    2  0  2  0  0  2      1    0    0    0    1    0    0    0    1   00000111111110011111111111101111
       1526         1       1        0        0        1526   8     4   2  2  2    2  0  2  0  0  2      1    0    0    0    1    0    0    0    1   00000111111110011111111111110111
       1527         1       1        0        0        1527   8     4   2  2  2    2  0  2  0  0  2      1    0    0    0    1    0    0    0    1   00000111111110011111111111111011
       1528         1       1        0        0        1528   8     4   2  2  2    2  0  2  0  0  2      1    0    0    0    1    0    0    0    1   00000111111110011111111111111101
       1529         1       1        0        0        1529   8     4   2  2  2    2  0  2  0  0  2      1    0    0    0    1    0    0    0    1   00000111111110011111111111111110
       1530         1       1        0        0        1530   8     4   2  2  2    2  0  2  0  0  2      1    0    0    0    1    0    0    0    1   00000111111110100111111111111111
       1531         1       1        0        0        1531   8     4   2  2  2    2  0  2  0  0  2      1    0    0    0    1    0    0    0    1   00000111111110101011111111111111
       1532         1       1        0        0        1532   8     4   2  2  2    2  0  2  0  0  2      1    0    0    0    1    0    0    0    1   00000111111110101101111111111111
       1533         1       1        0        0        1533   8     4   2  2  2    2  0  2  0  0  2      1    0    0    0    1    0    0    0    1   00000111111110101110111111111111
       1534         1       1        0        0        1534   8     4   2  2  2    2  0  2  0  0  2      1    0    0    0    1    0    0    0    1   00000111111110101111011111111111
       1535         1       1        0        0        1535   8     4   2  2  2    2  0  2  0  0  2      1    0    0    0    1    0    0    0    1   00000111111110101111101111111111
       1536         1       1        0        0        1536   8     4   2  2  2    2  0  2  0  0  2      1    0    0    0    1    0    0    0    1   00000111111110101111110111111111
       1537         1       1        0        0        1537   8     4   2  2  2    2  0  2  0  0  2      1    0    0    0    1    0    0    0    1   00000111111110101111111011111111
       1538         1       1        0        0        1538   8     4   2  2  2    2  0  2  0  0  2      1    0    0    0    1    0    0    0    1   00000111111110101111111101111111
       1539         1       1        0        0        1539   8     4   2  2  2    2  0  2  0  0  2      1    0    0    0    1    0    0    0    1   00000111111110101111111110111111
       1540         1       1        0        0        1540   8     4   2  2  2    2  0  2  0  0  2      1    0    0    0    1    0    0    0    1   00000111111110101111111111011111
       1541         1       1        0        0        1541   8     4   2  2  2    2  0  2  0  0  2      1    0    0    0    1    0    0    0    1   00000111111110101111111111101111
       1542         1       1        0        0        1542   8     4   2  2  2    2  0  2  0  0  2      1    0    0    0    1    0    0    0    1   00000111111110101111111111110111
       1543         1       1        0        0        1543   8     4   2  2  2    2  0  2  0  0  2      1    0    0    0    1    0    0    0    1   00000111111110101111111111111011
       1544         1       1        0        0        1544   8     4   2  2  2    2  0  2  0  0  2      1    0    0    0    1    0    0    0    1   00000111111110101111111111111101
       1545         1       1        0        0        1545   8     4   2  2  2    2  0  2  0  0  2      1    0    0    0    1    0    0    0    1   00000111111110101111111111111110
       1546         1       1        0        0        1546   8     4   2  2  2    2  0  2  0  0  2      1    0    0    0    1    0    0    0    1   00000111111110110011111111111111
       1547         1       1        0        0        1547   8     4   2  2  2    2  0  2  0  0  2      1    0    0    0    1    0    0    0    1   00000111111110110101111111111111
       1548         1       1        0        0        1548   8     4   2  2  2    2  0  2  0  0  2      1    0    0    0    1    0    0    0    1   00000111111110110110111111111111
       1549         1       1        0        0        1549   8     4   2  2  2    2  0  2  0  0  2      1    0    0    0    1    0    0    0    1   00000111111110110111011111111111
       1550         1       1        0        0        1550   8     4   2  2  2    2  0  2  0  0  2      1    0    0    0    1    0    0    0    1   00000111111110110111101111111111
       1551         1       1        0        0        1551   8     4   2  2  2    2  0  2  0  0  2      1    0    0    0    1    0    0    0    1   00000111111110110111110111111111
       1552         1       1        0        0        1552   8     4   2  2  2    2  0  2  0  0  2      1    0    0    0    1    0    0    0    1   00000111111110110111111011111111
       1553         1       1        0        0        1553   8     4   2  2  2    2  0  2  0  0  2      1    0    0    0    1    0    0    0    1   00000111111110110111111101111111
       1554         1       1        0        0        1554   8     4   2  2  2    2  0  2  0  0  2      1    0    0    0    1    0    0    0    1   00000111111110110111111110111111
       1555         1       1        0        0        1555   8     4   2  2  2    2  0  2  0  0  2      1    0    0    0    1    0    0    0    1   00000111111110110111111111011111
       1556         1       1        0        0        1556   8     4   2  2  2    2  0  2  0  0  2      1    0    0    0    1    0    0    0    1   00000111111110110111111111101111
       1557         1       1        0        0        1557   8     4   2  2  2    2  0  2  0  0  2      1    0    0    0    1    0    0    0    1   00000111111110110111111111110111
       1558         1       1        0        0        1558   8     4   2  2  2    2  0  2  0  0  2      1    0    0    0    1    0    0    0    1   00000111111110110111111111111011
       1559         1       1        0        0        1559   8     4   2  2  2    2  0  2  0  0  2      1    0    0    0    1    0    0    0    1   00000111111110110111111111111101
       1560         1       1        0        0        1560   8     4   2  2  2    2  0  2  0  0  2      1    0    0    0    1    0    0    0    1   00000111111110110111111111111110
       1561         1       1        0        0        1561   8     4   2  2  2    2  0  2  0  0  2      1    0    0    0    1    0    0    0    1   00000111111110111001111111111111
       1562         1       1        0        0        1562   8     4   2  2  2    2  0  2  0  0  2      1    0    0    0    1    0    0    0    1   00000111111110111010111111111111
       1563         1       1        0        0        1563   8     4   2  2  2    2  0  2  0  0  2      1    0    0    0    1    0    0    0    1   00000111111110111011011111111111
       1564         1       1        0        0        1564   8     4   2  2  2    2  0  2  0  0  2      1    0    0    0    1    0    0    0    1   00000111111110111011101111111111
       1565         1       1        0        0        1565   8     4   2  2  2    2  0  2  0  0  2      1    0    0    0    1    0    0    0    1   00000111111110111011110111111111
       1566         1       1        0        0        1566   8     4   2  2  2    2  0  2  0  0  2      1    0    0    0    1    0    0    0    1   00000111111110111011111011111111
       1567         1       1        0        0        1567   8     4   2  2  2    2  0  2  0  0  2      1    0    0    0    1    0    0    0    1   00000111111110111011111101111111
       1568         1       1        0        0        1568   8     4   2  2  2    2  0  2  0  0  2      1    0    0    0    1    0    0    0    1   00000111111110111011111110111111
       1569         1       1        0        0        1569   8     4   2  2  2    2  0  2  0  0  2      1    0    0    0    1    0    0    0    1   00000111111110111011111111011111
       1570         1       1        0        0        1570   8     4   2  2  2    2  0  2  0  0  2      1    0    0    0    1    0    0    0    1   00000111111110111011111111101111
       1571         1       1        0        0        1571   8     4   2  2  2    2  0  2  0  0  2      1    0    0    0    1    0    0    0    1   00000111111110111011111111110111
       1572         1       1        0        0        1572   8     4   2  2  2    2  0  2  0  0  2      1    0    0    0    1    0    0    0    1   00000111111110111011111111111011
       1573         1       1        0        0        1573   8     4   2  2  2    2  0  2  0  0  2      1    0    0    0    1    0    0    0    1   00000111111110111011111111111101
       1574         1       1        0        0        1574   8     4   2  2  2    2  0  2  0  0  2      1    0    0    0    1    0    0    0    1   00000111111110111011111111111110
       1575         1       1        0        0        1575   8     4   2  2  2    2  0  2  0  0  2      1    0    0    0    1    0    0    0    1   00000111111110111100111111111111
       1576         1       1        0        0        1576   8     4   2  2  2    2  0  2  0  0  2      1    0    0    0    1    0    0    0    1   00000111111110111101011111111111
       1577         1       1        0        0        1577   8     4   2  2  2    2  0  2  0  0  2      1    0    0    0    1    0    0    0    1   00000111111110111101101111111111
       1578         1       1        0        0        1578   8     4   2  2  2    2  0  2  0  0  2      1    0    0    0    1    0    0    0    1   00000111111110111101110111111111
       1579         1       1        0        0        1579   8     4   2  2  2    2  0  2  0  0  2      1    0    0    0    1    0    0    0    1   00000111111110111101111011111111
       1580         1       1        0        0        1580   8     4   2  2  2    2  0  2  0  0  2      1    0    0    0    1    0    0    0    1   00000111111110111101111101111111
       1581         1       1        0        0        1581   8     4   2  2  2    2  0  2  0  0  2      1    0    0    0    1    0    0    0    1   00000111111110111101111110111111
       1582         1       1        0        0        1582   8     4   2  2  2    2  0  2  0  0  2      1    0    0    0    1    0    0    0    1   00000111111110111101111111011111
       1583         1       1        0        0        1583   8     4   2  2  2    2  0  2  0  0  2      1    0    0    0    1    0    0    0    1   00000111111110111101111111101111
       1584         1       1        0        0        1584   8     4   2  2  2    2  0  2  0  0  2      1    0    0    0    1    0    0    0    1   00000111111110111101111111110111
       1585         1       1        0        0        1585   8     4   2  2  2    2  0  2  0  0  2      1    0    0    0    1    0    0    0    1   00000111111110111101111111111011
       1586         1       1        0        0        1586   8     4   2  2  2    2  0  2  0  0  2      1    0    0    0    1    0    0    0    1   00000111111110111101111111111101
       1587         1       1        0        0        1587   8     4   2  2  2    2  0  2  0  0  2      1    0    0    0    1    0    0    0    1   00000111111110111101111111111110
       1588         1       1        0        0        1588   8     4   2  2  2    2  0  2  0  0  2      1    0    0    0    1    0    0    0    1   00000111111110111110011111111111
       1589         1       1        0        0        1589   8     4   2  2  2    2  0  2  0  0  2      1    0    0    0    1    0    0    0    1   00000111111110111110101111111111
       1590         1       1        0        0        1590   8     4   2  2  2    2  0  2  0  0  2      1    0    0    0    1    0    0    0    1   00000111111110111110110111111111
       1591         1       1        0        0        1591   8     4   2  2  2    2  0  2  0  0  2      1    0    0    0    1    0    0    0    1   00000111111110111110111011111111
       1592         1       1        0        0        1592   8     4   2  2  2    2  0  2  0  0  2      1    0    0    0    1    0    0    0    1   00000111111110111110111101111111
       1593         1       1        0        0        1593   8     4   2  2  2    2  0  2  0  0  2      1    0    0    0    1    0    0    0    1   00000111111110111110111110111111
       1594         1       1        0        0        1594   8     4   2  2  2    2  0  2  0  0  2      1    0    0    0    1    0    0    0    1   00000111111110111110111111011111
       1595         1       1        0        0        1595   8     4   2  2  2    2  0  2  0  0  2      1    0    0    0    1    0    0    0    1   00000111111110111110111111101111
       1596         1       1        0        0        1596   8     4   2  2  2    2  0  2  0  0  2      1    0    0    0    1    0    0    0    1   00000111111110111110111111110111
       1597         1       1        0        0        1597   8     4   2  2  2    2  0  2  0  0  2      1    0    0    0    1    0    0    0    1   00000111111110111110111111111011
       1598         1       1        0        0        1598   8     4   2  2  2    2  0  2  0  0  2      1    0    0    0    1    0    0    0    1   00000111111110111110111111111101
       1599         1       1        0        0        1599   8     4   2  2  2    2  0  2  0  0  2      1    0    0    0    1    0    0    0    1   00000111111110111110111111111110
       1600         1       1        0        0        1600   8     4   2  2  2    2  0  2  0  0  2      1    0    0    0    1    0    0    0    1   00000111111110111111001111111111
       1601         1       1        0        0        1601   8     4   2  2  2    2  0  2  0  0  2      1    0    0    0    1    0    0    0    1   00000111111110111111010111111111
       1602         1       1        0        0        1602   8     4   2  2  2    2  0  2  0  0  2      1    0    0    0    1    0    0    0    1   00000111111110111111011011111111
       1603         1       1        0        0        1603   8     4   2  2  2    2  0  2  0  0  2      1    0    0    0    1    0    0    0    1   00000111111110111111011101111111
       1604         1       1        0        0        1604   8     4   2  2  2    2  0  2  0  0  2      1    0    0    0    1    0    0    0    1   00000111111110111111011110111111
       1605         1       1        0        0        1605   8     4   2  2  2    2  0  2  0  0  2      1    0    0    0    1    0    0    0    1   00000111111110111111011111011111
       1606         1       1        0        0        1606   8     4   2  2  2    2  0  2  0  0  2      1    0    0    0    1    0    0    0    1   00000111111110111111011111101111
       1607         1       1        0        0        1607   8     4   2  2  2    2  0  2  0  0  2      1    0    0    0    1    0    0    0    1   00000111111110111111011111110111
       1608         1       1        0        0        1608   8     4   2  2  2    2  0  2  0  0  2      1    0    0    0    1    0    0    0    1   00000111111110111111011111111011
       1609         1       1        0        0        1609   8     4   2  2  2    2  0  2  0  0  2      1    0    0    0    1    0    0    0    1   00000111111110111111011111111101
       1610         1       1        0        0        1610   8     4   2  2  2    2  0  2  0  0  2      1    0    0    0    1    0    0    0    1   00000111111110111111011111111110
       1611         1       1        0        0        1611   8     4   2  2  2    2  0  2  0  0  2      1    0    0    0    1    0    0    0    1   00000111111110111111100111111111
       1612         1       1        0        0        1612   8     4   2  2  2    2  0  2  0  0  2      1    0    0    0    1    0    0    0    1   00000111111110111111101011111111
       1613         1       1        0        0        1613   8     4   2  2  2    2  0  2  0  0  2      1    0    0    0    1    0    0    0    1   00000111111110111111101101111111
       1614         1       1        0        0        1614   8     4   2  2  2    2  0  2  0  0  2      1    0    0    0    1    0    0    0    1   00000111111110111111101110111111
       1615         1       1        0        0        1615   8     4   2  2  2    2  0  2  0  0  2      1    0    0    0    1    0    0    0    1   00000111111110111111101111011111
       1616         1       1        0        0        1616   8     4   2  2  2    2  0  2  0  0  2      1    0    0    0    1    0    0    0    1   00000111111110111111101111101111
       1617         1       1        0        0        1617   8     4   2  2  2    2  0  2  0  0  2      1    0    0    0    1    0    0    0    1   00000111111110111111101111110111
       1618         1       1        0        0        1618   8     4   2  2  2    2  0  2  0  0  2      1    0    0    0    1    0    0    0    1   00000111111110111111101111111011
       1619         1       1        0        0        1619   8     4   2  2  2    2  0  2  0  0  2      1    0    0    0    1    0    0    0    1   00000111111110111111101111111101
       1620         1       1        0        0        1620   8     4   2  2  2    2  0  2  0  0  2      1    0    0    0    1    0    0    0    1   00000111111110111111101111111110
       1621         1       1        0        0        1621   8     4   2  2  2    2  0  2  0  0  2      1    0    0    0    1    0    0    0    1   00000111111110111111110011111111
       1622         1       1        0        0        1622   8     4   2  2  2    2  0  2  0  0  2      1    0    0    0    1    0    0    0    1   00000111111110111111110101111111
       1623         1       1        0        0        1623   8     4   2  2  2    2  0  2  0  0  2      1    0    0    0    1    0    0    0    1   00000111111110111111110110111111
       1624         1       1        0        0        1624   8     4   2  2  2    2  0  2  0  0  2      1    0    0    0    1    0    0    0    1   00000111111110111111110111011111
       1625         1       1        0        0        1625   8     4   2  2  2    2  0  2  0  0  2      1    0    0    0    1    0    0    0    1   00000111111110111111110111101111
       1626         1       1        0        0        1626   8     4   2  2  2    2  0  2  0  0  2      1    0    0    0    1    0    0    0    1   00000111111110111111110111110111
       1627         1       1        0        0        1627   8     4   2  2  2    2  0  2  0  0  2      1    0    0    0    1    0    0    0    1   00000111111110111111110111111011
       1628         1       1        0        0        1628   8     4   2  2  2    2  0  2  0  0  2      1    0    0    0    1    0    0    0    1   00000111111110111111110111111101
       1629         1       1        0        0        1629   8     4   2  2  2    2  0  2  0  0  2      1    0    0    0    1    0    0    0    1   00000111111110111111110111111110
       1630         1       1        0        0        1630   8     4   2  2  2    2  0  2  0  0  2      1    0    0    0    1    0    0    0    1   00000111111110111111111001111111
       1631         1       1        0        0        1631   8     4   2  2  2    2  0  2  0  0  2      1    0    0    0    1    0    0    0    1   00000111111110111111111010111111
       1632         1       1        0        0        1632   8     4   2  2  2    2  0  2  0  0  2      1    0    0    0    1    0    0    0    1   00000111111110111111111011011111
       1633         1       1        0        0        1633   8     4   2  2  2    2  0  2  0  0  2      1    0    0    0    1    0    0    0    1   00000111111110111111111011101111
       1634         1       1        0        0        1634   8     4   2  2  2    2  0  2  0  0  2      1    0    0    0    1    0    0    0    1   00000111111110111111111011110111
       1635         1       1        0        0        1635   8     4   2  2  2    2  0  2  0  0  2      1    0    0    0    1    0    0    0    1   00000111111110111111111011111011
       1636         1       1        0        0        1636   8     4   2  2  2    2  0  2  0  0  2      1    0    0    0    1    0    0    0    1   00000111111110111111111011111101
       1637         1       1        0        0        1637   8     4   2  2  2    2  0  2  0  0  2      1    0    0    0    1    0    0    0    1   00000111111110111111111011111110
       1638         1       1        0        0        1638   8     4   2  2  2    2  0  2  0  0  2      1    0    0    0    1    0    0    0    1   00000111111110111111111100111111
       1639         1       1        0        0        1639   8     4   2  2  2    2  0  2  0  0  2      1    0    0    0    1    0    0    0    1   00000111111110111111111101011111
       1640         1       1        0        0        1640   8     4   2  2  2    2  0  2  0  0  2      1    0    0    0    1    0    0    0    1   00000111111110111111111101101111
       1641         1       1        0        0        1641   8     4   2  2  2    2  0  2  0  0  2      1    0    0    0    1    0    0    0    1   00000111111110111111111101110111
       1642         1       1        0        0        1642   8     4   2  2  2    2  0  2  0  0  2      1    0    0    0    1    0    0    0    1   00000111111110111111111101111011
       1643         1       1        0        0        1643   8     4   2  2  2    2  0  2  0  0  2      1    0    0    0    1    0    0    0    1   00000111111110111111111101111101
       1644         1       1        0        0        1644   8     4   2  2  2    2  0  2  0  0  2      1    0    0    0    1    0    0    0    1   00000111111110111111111101111110
       1645         1       1        0        0        1645   8     4   2  2  2    2  0  2  0  0  2      1    0    0    0    1    0    0    0    1   00000111111110111111111110011111
       1646         1       1        0        0        1646   8     4   2  2  2    2  0  2  0  0  2      1    0    0    0    1    0    0    0    1   00000111111110111111111110101111
       1647         1       1        0        0        1647   8     4   2  2  2    2  0  2  0  0  2      1    0    0    0    1    0    0    0    1   00000111111110111111111110110111
       1648         1       1        0        0        1648   8     4   2  2  2    2  0  2  0  0  2      1    0    0    0    1    0    0    0    1   00000111111110111111111110111011
       1649         1       1        0        0        1649   8     4   2  2  2    2  0  2  0  0  2      1    0    0    0    1    0    0    0    1   00000111111110111111111110111101
       1650         1       1        0        0        1650   8     4   2  2  2    2  0  2  0  0  2      1    0    0    0    1    0    0    0    1   00000111111110111111111110111110
       1651         1       1        0        0        1651   8     4   2  2  2    2  0  2  0  0  2      1    0    0    0    1    0    0    0    1   00000111111110111111111111001111
       1652         1       1        0        0        1652   8     4   2  2  2    2  0  2  0  0  2      1    0    0    0    1    0    0    0    1   00000111111110111111111111010111
       1653         1       1        0        0        1653   8     4   2  2  2    2  0  2  0  0  2      1    0    0    0    1    0    0    0    1   00000111111110111111111111011011
       1654         1       1        0        0        1654   8     4   2  2  2    2  0  2  0  0  2      1    0    0    0    1    0    0    0    1   00000111111110111111111111011101
       1655         1       1        0        0        1655   8     4   2  2  2    2  0  2  0  0  2      1    0    0    0    1    0    0    0    1   00000111111110111111111111011110
       1656         1       1        0        0        1656   8     4   2  2  2    2  0  2  0  0  2      1    0    0    0    1    0    0    0    1   00000111111110111111111111100111
       1657         1       1        0        0        1657   8     4   2  2  2    2  0  2  0  0  2      1    0    0    0    1    0    0    0    1   00000111111110111111111111101011
       1658         1       1        0        0        1658   8     4   2  2  2    2  0  2  0  0  2      1    0    0    0    1    0    0    0    1   00000111111110111111111111101101
       1659         1       1        0        0        1659   8     4   2  2  2    2  0  2  0  0  2      1    0    0    0    1    0    0    0    1   00000111111110111111111111101110
       1660         1       1        0        0        1660   8     4   2  2  2    2  0  2  0  0  2      1    0    0    0    1    0    0    0    1   00000111111110111111111111110011
       1661         1       1        0        0        1661   8     4   2  2  2    2  0  2  0  0  2      1    0    0    0    1    0    0    0    1   00000111111110111111111111110101
       1662         1       1        0        0        1662   8     4   2  2  2    2  0  2  0  0  2      1    0    0    0    1    0    0    0    1   00000111111110111111111111110110
       1663         1       1        0        0        1663   8     4   2  2  2    2  0  2  0  0  2      1    0    0    0    1    0    0    0    1   00000111111110111111111111111001
       1664         1       1        0        0        1664   8     4   2  2  2    2  0  2  0  0  2      1    0    0    0    1    0    0    0    1   00000111111110111111111111111010
       1665         1       1        0        0        1665   8     4   2  2  2    2  0  2  0  0  2      1    0    0    0    1    0    0    0    1   00000111111110111111111111111100
       1666         1       1        0        0        1666   8     4   2  2  2    2  0  2  0  0  2      1    0    0    0    1    0    0    0    1   00000111111111000111111111111111
       1667         1       1        0        0        1667   8     4   2  2  2    2  0  2  0  0  2      1    0    0    0    1    0    0    0    1   00000111111111001011111111111111
       1668         1       1        0        0        1668   8     4   2  2  2    2  0  2  0  0  2      1    0    0    0    1    0    0    0    1   00000111111111001101111111111111
       1669         1       1        0        0        1669   8     4   2  2  2    2  0  2  0  0  2      1    0    0    0    1    0    0    0    1   00000111111111001110111111111111
       1670         1       1        0        0        1670   8     4   2  2  2    2  0  2  0  0  2      1    0    0    0    1    0    0    0    1   00000111111111001111011111111111
       1671         1       1        0        0        1671   8     4   2  2  2    2  0  2  0  0  2      1    0    0    0    1    0    0    0    1   00000111111111001111101111111111
       1672         1       1        0        0        1672   8     4   2  2  2    2  0  2  0  0  2      1    0    0    0    1    0    0    0    1   00000111111111001111110111111111
       1673         1       1        0        0        1673   8     4   2  2  2    2  0  2  0  0  2      1    0    0    0    1    0    0    0    1   00000111111111001111111011111111
       1674         1       1        0        0        1674   8     4   2  2  2    2  0  2  0  0  2      1    0    0    0    1    0    0    0    1   00000111111111001111111101111111
       1675         1       1        0        0        1675   8     4   2  2  2    2  0  2  0  0  2      1    0    0    0    1    0    0    0    1   00000111111111001111111110111111
       1676         1       1        0        0        1676   8     4   2  2  2    2  0  2  0  0  2      1    0    0    0    1    0    0    0    1   00000111111111001111111111011111
       1677         1       1        0        0        1677   8     4   2  2  2    2  0  2  0  0  2      1    0    0    0    1    0    0    0    1   00000111111111001111111111101111
       1678         1       1        0        0        1678   8     4   2  2  2    2  0  2  0  0  2      1    0    0    0    1    0    0    0    1   00000111111111001111111111110111
       1679         1       1        0        0        1679   8     4   2  2  2    2  0  2  0  0  2      1    0    0    0    1    0    0    0    1   00000111111111001111111111111011
       1680         1       1        0        0        1680   8     4   2  2  2    2  0  2  0  0  2      1    0    0    0    1    0    0    0    1   00000111111111001111111111111101
       1681         1       1        0        0        1681   8     4   2  2  2    2  0  2  0  0  2      1    0    0    0    1    0    0    0    1   00000111111111001111111111111110
       1682         1       1        0        0        1682   8     4   2  2  2    2  0  2  0  0  2      1    0    0    0    1    0    0    0    1   00000111111111010011111111111111
       1683         1       1        0        0        1683   8     4   2  2  2    2  0  2  0  0  2      1    0    0    0    1    0    0    0    1   00000111111111010101111111111111
       1684         1       1        0        0        1684   8     4   2  2  2    2  0  2  0  0  2      1    0    0    0    1    0    0    0    1   00000111111111010110111111111111
       1685         1       1        0        0        1685   8     4   2  2  2    2  0  2  0  0  2      1    0    0    0    1    0    0    0    1   00000111111111010111011111111111
       1686         1       1        0        0        1686   8     4   2  2  2    2  0  2  0  0  2      1    0    0    0    1    0    0    0    1   00000111111111010111101111111111
       1687         1       1        0        0        1687   8     4   2  2  2    2  0  2  0  0  2      1    0    0    0    1    0    0    0    1   00000111111111010111110111111111
       1688         1       1        0        0        1688   8     4   2  2  2    2  0  2  0  0  2      1    0    0    0    1    0    0    0    1   00000111111111010111111011111111
       1689         1       1        0        0        1689   8     4   2  2  2    2  0  2  0  0  2      1    0    0    0    1    0    0    0    1   00000111111111010111111101111111
       1690         1       1        0        0        1690   8     4   2  2  2    2  0  2  0  0  2      1    0    0    0    1    0    0    0    1   00000111111111010111111110111111
       1691         1       1        0        0        1691   8     4   2  2  2    2  0  2  0  0  2      1    0    0    0    1    0    0    0    1   00000111111111010111111111011111
       1692         1       1        0        0        1692   8     4   2  2  2    2  0  2  0  0  2      1    0    0    0    1    0    0    0    1   00000111111111010111111111101111
       1693         1       1        0        0        1693   8     4   2  2  2    2  0  2  0  0  2      1    0    0    0    1    0    0    0    1   00000111111111010111111111110111
       1694         1       1        0        0        1694   8     4   2  2  2    2  0  2  0  0  2      1    0    0    0    1    0    0    0    1   00000111111111010111111111111011
       1695         1       1        0        0        1695   8     4   2  2  2    2  0  2  0  0  2      1    0    0    0    1    0    0    0    1   00000111111111010111111111111101
       1696         1       1        0        0        1696   8     4   2  2  2    2  0  2  0  0  2      1    0    0    0    1    0    0    0    1   00000111111111010111111111111110
       1697         1       1        0        0        1697   8     4   2  2  2    2  0  2  0  0  2      1    0    0    0    1    0    0    0    1   00000111111111011001111111111111
       1698         1       1        0        0        1698   8     4   2  2  2    2  0  2  0  0  2      1    0    0    0    1    0    0    0    1   00000111111111011010111111111111
       1699         1       1        0        0        1699   8     4   2  2  2    2  0  2  0  0  2      1    0    0    0    1    0    0    0    1   00000111111111011011011111111111
       1700         1       1        0        0        1700   8     4   2  2  2    2  0  2  0  0  2      1    0    0    0    1    0    0    0    1   00000111111111011011101111111111
       1701         1       1        0        0        1701   8     4   2  2  2    2  0  2  0  0  2      1    0    0    0    1    0    0    0    1   00000111111111011011110111111111
       1702         1       1        0        0        1702   8     4   2  2  2    2  0  2  0  0  2      1    0    0    0    1    0    0    0    1   00000111111111011011111011111111
       1703         1       1        0        0        1703   8     4   2  2  2    2  0  2  0  0  2      1    0    0    0    1    0    0    0    1   00000111111111011011111101111111
       1704         1       1        0        0        1704   8     4   2  2  2    2  0  2  0  0  2      1    0    0    0    1    0    0    0    1   00000111111111011011111110111111
       1705         1       1        0        0        1705   8     4   2  2  2    2  0  2  0  0  2      1    0    0    0    1    0    0    0    1   00000111111111011011111111011111
       1706         1       1        0        0        1706   8     4   2  2  2    2  0  2  0  0  2      1    0    0    0    1    0    0    0    1   00000111111111011011111111101111
       1707         1       1        0        0        1707   8     4   2  2  2    2  0  2  0  0  2      1    0    0    0    1    0    0    0    1   00000111111111011011111111110111
       1708         1       1        0        0        1708   8     4   2  2  2    2  0  2  0  0  2      1    0    0    0    1    0    0    0    1   00000111111111011011111111111011
       1709         1       1        0        0        1709   8     4   2  2  2    2  0  2  0  0  2      1    0    0    0    1    0    0    0    1   00000111111111011011111111111101
       1710         1       1        0        0        1710   8     4   2  2  2    2  0  2  0  0  2      1    0    0    0    1    0    0    0    1   00000111111111011011111111111110
       1711         1       1        0        0        1711   8     4   2  2  2    2  0  2  0  0  2      1    0    0    0    1    0    0    0    1   00000111111111011100111111111111
       1712         1       1        0        0        1712   8     4   2  2  2    2  0  2  0  0  2      1    0    0    0    1    0    0    0    1   00000111111111011101011111111111
       1713         1       1        0        0        1713   8     4   2  2  2    2  0  2  0  0  2      1    0    0    0    1    0    0    0    1   00000111111111011101101111111111
       1714         1       1        0        0        1714   8     4   2  2  2    2  0  2  0  0  2      1    0    0    0    1    0    0    0    1   00000111111111011101110111111111
       1715         1       1        0        0        1715   8     4   2  2  2    2  0  2  0  0  2      1    0    0    0    1    0    0    0    1   00000111111111011101111011111111
       1716         1       1        0        0        1716   8     4   2  2  2    2  0  2  0  0  2      1    0    0    0    1    0    0    0    1   00000111111111011101111101111111
       1717         1       1        0        0        1717   8     4   2  2  2    2  0  2  0  0  2      1    0    0    0    1    0    0    0    1   00000111111111011101111110111111
       1718         1       1        0        0        1718   8     4   2  2  2    2  0  2  0  0  2      1    0    0    0    1    0    0    0    1   00000111111111011101111111011111
       1719         1       1        0        0        1719   8     4   2  2  2    2  0  2  0  0  2      1    0    0    0    1    0    0    0    1   00000111111111011101111111101111
       1720         1       1        0        0        1720   8     4   2  2  2    2  0  2  0  0  2      1    0    0    0    1    0    0    0    1   00000111111111011101111111110111
       1721         1       1        0        0        1721   8     4   2  2  2    2  0  2  0  0  2      1    0    0    0    1    0    0    0    1   00000111111111011101111111111011
       1722         1       1        0        0        1722   8     4   2  2  2    2  0  2  0  0  2      1    0    0    0    1    0    0    0    1   00000111111111011101111111111101
       1723         1       1        0        0        1723   8     4   2  2  2    2  0  2  0  0  2      1    0    0    0    1    0    0    0    1   00000111111111011101111111111110
       1724         1       1        0        0        1724   8     4   2  2  2    2  0  2  0  0  2      1    0    0    0    1    0    0    0    1   00000111111111011110011111111111
       1725         1       1        0        0        1725   8     4   2  2  2    2  0  2  0  0  2      1    0    0    0    1    0    0    0    1   00000111111111011110101111111111
       1726         1       1        0        0        1726   8     4   2  2  2    2  0  2  0  0  2      1    0    0    0    1    0    0    0    1   00000111111111011110110111111111
       1727         1       1        0        0        1727   8     4   2  2  2    2  0  2  0  0  2      1    0    0    0    1    0    0    0    1   00000111111111011110111011111111
       1728         1       1        0        0        1728   8     4   2  2  2    2  0  2  0  0  2      1    0    0    0    1    0    0    0    1   00000111111111011110111101111111
       1729         1       1        0        0        1729   8     4   2  2  2    2  0  2  0  0  2      1    0    0    0    1    0    0    0    1   00000111111111011110111110111111
       1730         1       1        0        0        1730   8     4   2  2  2    2  0  2  0  0  2      1    0    0    0    1    0    0    0    1   00000111111111011110111111011111
       1731         1       1        0        0        1731   8     4   2  2  2    2  0  2  0  0  2      1    0    0    0    1    0    0    0    1   00000111111111011110111111101111
       1732         1       1        0        0        1732   8     4   2  2  2    2  0  2  0  0  2      1    0    0    0    1    0    0    0    1   00000111111111011110111111110111
       1733         1       1        0        0        1733   8     4   2  2  2    2  0  2  0  0  2      1    0    0    0    1    0    0    0    1   00000111111111011110111111111011
       1734         1       1        0        0        1734   8     4   2  2  2    2  0  2  0  0  2      1    0    0    0    1    0    0    0    1   00000111111111011110111111111101
       1735         1       1        0        0        1735   8     4   2  2  2    2  0  2  0  0  2      1    0    0    0    1    0    0    0    1   00000111111111011110111111111110
       1736         1       1        0        0        1736   8     4   2  2  2    2  0  2  0  0  2      1    0    0    0    1    0    0    0    1   00000111111111011111001111111111
       1737         1       1        0        0        1737   8     4   2  2  2    2  0  2  0  0  2      1    0    0    0    1    0    0    0    1   00000111111111011111010111111111
       1738         1       1        0        0        1738   8     4   2  2  2    2  0  2  0  0  2      1    0    0    0    1    0    0    0    1   00000111111111011111011011111111
       1739         1       1        0        0        1739   8     4   2  2  2    2  0  2  0  0  2      1    0    0    0    1    0    0    0    1   00000111111111011111011101111111
       1740         1       1        0        0        1740   8     4   2  2  2    2  0  2  0  0  2      1    0    0    0    1    0    0    0    1   00000111111111011111011110111111
       1741         1       1        0        0        1741   8     4   2  2  2    2  0  2  0  0  2      1    0    0    0    1    0    0    0    1   00000111111111011111011111011111
       1742         1       1        0        0        1742   8     4   2  2  2    2  0  2  0  0  2      1    0    0    0    1    0    0    0    1   00000111111111011111011111101111
       1743         1       1        0        0        1743   8     4   2  2  2    2  0  2  0  0  2      1    0    0    0    1    0    0    0    1   00000111111111011111011111110111
       1744         1       1        0        0        1744   8     4   2  2  2    2  0  2  0  0  2      1    0    0    0    1    0    0    0    1   00000111111111011111011111111011
       1745         1       1        0        0        1745   8     4   2  2  2    2  0  2  0  0  2      1    0    0    0    1    0    0    0    1   00000111111111011111011111111101
       1746         1       1        0        0        1746   8     4   2  2  2    2  0  2  0  0  2      1    0    0    0    1    0    0    0    1   00000111111111011111011111111110
       1747         1       1        0        0        1747   8     4   2  2  2    2  0  2  0  0  2      1    0    0    0    1    0    0    0    1   00000111111111011111100111111111
       1748         1       1        0        0        1748   8     4   2  2  2    2  0  2  0  0  2      1    0    0    0    1    0    0    0    1   00000111111111011111101011111111
       1749         1       1        0        0        1749   8     4   2  2  2    2  0  2  0  0  2      1    0    0    0    1    0    0    0    1   00000111111111011111101101111111
       1750         1       1        0        0        1750   8     4   2  2  2    2  0  2  0  0  2      1    0    0    0    1    0    0    0    1   00000111111111011111101110111111
       1751         1       1        0        0        1751   8     4   2  2  2    2  0  2  0  0  2      1    0    0    0    1    0    0    0    1   00000111111111011111101111011111
       1752         1       1        0        0        1752   8     4   2  2  2    2  0  2  0  0  2      1    0    0    0    1    0    0    0    1   00000111111111011111101111101111
       1753         1       1        0        0        1753   8     4   2  2  2    2  0  2  0  0  2      1    0    0    0    1    0    0    0    1   00000111111111011111101111110111
       1754         1       1        0        0        1754   8     4   2  2  2    2  0  2  0  0  2      1    0    0    0    1    0    0    0    1   00000111111111011111101111111011
       1755         1       1        0        0        1755   8     4   2  2  2    2  0  2  0  0  2      1    0    0    0    1    0    0    0    1   00000111111111011111101111111101
       1756         1       1        0        0        1756   8     4   2  2  2    2  0  2  0  0  2      1    0    0    0    1    0    0    0    1   00000111111111011111101111111110
       1757         1       1        0        0        1757   8     4   2  2  2    2  0  2  0  0  2      1    0    0    0    1    0    0    0    1   00000111111111011111110011111111
       1758         1       1        0        0        1758   8     4   2  2  2    2  0  2  0  0  2      1    0    0    0    1    0    0    0    1   00000111111111011111110101111111
       1759         1       1        0        0        1759   8     4   2  2  2    2  0  2  0  0  2      1    0    0    0    1    0    0    0    1   00000111111111011111110110111111
       1760         1       1        0        0        1760   8     4   2  2  2    2  0  2  0  0  2      1    0    0    0    1    0    0    0    1   00000111111111011111110111011111
       1761         1       1        0        0        1761   8     4   2  2  2    2  0  2  0  0  2      1    0    0    0    1    0    0    0    1   00000111111111011111110111101111
       1762         1       1        0        0        1762   8     4   2  2  2    2  0  2  0  0  2      1    0    0    0    1    0    0    0    1   00000111111111011111110111110111
       1763         1       1        0        0        1763   8     4   2  2  2    2  0  2  0  0  2      1    0    0    0    1    0    0    0    1   00000111111111011111110111111011
       1764         1       1        0        0        1764   8     4   2  2  2    2  0  2  0  0  2      1    0    0    0    1    0    0    0    1   00000111111111011111110111111101
       1765         1       1        0        0        1765   8     4   2  2  2    2  0  2  0  0  2      1    0    0    0    1    0    0    0    1   00000111111111011111110111111110
       1766         1       1        0        0        1766   8     4   2  2  2    2  0  2  0  0  2      1    0    0    0    1    0    0    0    1   00000111111111011111111001111111
       1767         1       1        0        0        1767   8     4   2  2  2    2  0  2  0  0  2      1    0    0    0    1    0    0    0    1   00000111111111011111111010111111
       1768         1       1        0        0        1768   8     4   2  2  2    2  0  2  0  0  2      1    0    0    0    1    0    0    0    1   00000111111111011111111011011111
       1769         1       1        0        0        1769   8     4   2  2  2    2  0  2  0  0  2      1    0    0    0    1    0    0    0    1   00000111111111011111111011101111
       1770         1       1        0        0        1770   8     4   2  2  2    2  0  2  0  0  2      1    0    0    0    1    0    0    0    1   00000111111111011111111011110111
       1771         1       1        0        0        1771   8     4   2  2  2    2  0  2  0  0  2      1    0    0    0    1    0    0    0    1   00000111111111011111111011111011
       1772         1       1        0        0        1772   8     4   2  2  2    2  0  2  0  0  2      1    0    0    0    1    0    0    0    1   00000111111111011111111011111101
       1773         1       1        0        0        1773   8     4   2  2  2    2  0  2  0  0  2      1    0    0    0    1    0    0    0    1   00000111111111011111111011111110
       1774         1       1        0        0        1774   8     4   2  2  2    2  0  2  0  0  2      1    0    0    0    1    0    0    0    1   00000111111111011111111100111111
       1775         1       1        0        0        1775   8     4   2  2  2    2  0  2  0  0  2      1    0    0    0    1    0    0    0    1   00000111111111011111111101011111
       1776         1       1        0        0        1776   8     4   2  2  2    2  0  2  0  0  2      1    0    0    0    1    0    0    0    1   00000111111111011111111101101111
       1777         1       1        0        0        1777   8     4   2  2  2    2  0  2  0  0  2      1    0    0    0    1    0    0    0    1   00000111111111011111111101110111
       1778         1       1        0        0        1778   8     4   2  2  2    2  0  2  0  0  2      1    0    0    0    1    0    0    0    1   00000111111111011111111101111011
       1779         1       1        0        0        1779   8     4   2  2  2    2  0  2  0  0  2      1    0    0    0    1    0    0    0    1   00000111111111011111111101111101
       1780         1       1        0        0        1780   8     4   2  2  2    2  0  2  0  0  2      1    0    0    0    1    0    0    0    1   00000111111111011111111101111110
       1781         1       1        0        0        1781   8     4   2  2  2    2  0  2  0  0  2      1    0    0    0    1    0    0    0    1   00000111111111011111111110011111
       1782         1       1        0        0        1782   8     4   2  2  2    2  0  2  0  0  2      1    0    0    0    1    0    0    0    1   00000111111111011111111110101111
       1783         1       1        0        0        1783   8     4   2  2  2    2  0  2  0  0  2      1    0    0    0    1    0    0    0    1   00000111111111011111111110110111
       1784         1       1        0        0        1784   8     4   2  2  2    2  0  2  0  0  2      1    0    0    0    1    0    0    0    1   00000111111111011111111110111011
       1785         1       1        0        0        1785   8     4   2  2  2    2  0  2  0  0  2      1    0    0    0    1    0    0    0    1   00000111111111011111111110111101
       1786         1       1        0        0        1786   8     4   2  2  2    2  0  2  0  0  2      1    0    0    0    1    0    0    0    1   00000111111111011111111110111110
       1787         1       1        0        0        1787   8     4   2  2  2    2  0  2  0  0  2      1    0    0    0    1    0    0    0    1   00000111111111011111111111001111
       1788         1       1        0        0        1788   8     4   2  2  2    2  0  2  0  0  2      1    0    0    0    1    0    0    0    1   00000111111111011111111111010111
       1789         1       1        0        0        1789   8     4   2  2  2    2  0  2  0  0  2      1    0    0    0    1    0    0    0    1   00000111111111011111111111011011
       1790         1       1        0        0        1790   8     4   2  2  2    2  0  2  0  0  2      1    0    0    0    1    0    0    0    1   00000111111111011111111111011101
       1791         1       1        0        0        1791   8     4   2  2  2    2  0  2  0  0  2      1    0    0    0    1    0    0    0    1   00000111111111011111111111011110
       1792         1       1        0        0        1792   8     4   2  2  2    2  0  2  0  0  2      1    0    0    0    1    0    0    0    1   00000111111111011111111111100111
       1793         1       1        0        0        1793   8     4   2  2  2    2  0  2  0  0  2      1    0    0    0    1    0    0    0    1   00000111111111011111111111101011
       1794         1       1        0        0        1794   8     4   2  2  2    2  0  2  0  0  2      1    0    0    0    1    0    0    0    1   00000111111111011111111111101101
       1795         1       1        0        0        1795   8     4   2  2  2    2  0  2  0  0  2      1    0    0    0    1    0    0    0    1   00000111111111011111111111101110
       1796         1       1        0        0        1796   8     4   2  2  2    2  0  2  0  0  2      1    0    0    0    1    0    0    0    1   00000111111111011111111111110011
       1797         1       1        0        0        1797   8     4   2  2  2    2  0  2  0  0  2      1    0    0    0    1    0    0    0    1   00000111111111011111111111110101
       1798         1       1        0        0        1798   8     4   2  2  2    2  0  2  0  0  2      1    0    0    0    1    0    0    0    1   00000111111111011111111111110110
       1799         1       1        0        0        1799   8     4   2  2  2    2  0  2  0  0  2      1    0    0    0    1    0    0    0    1   00000111111111011111111111111001
       1800         1       1        0        0        1800   8     4   2  2  2    2  0  2  0  0  2      1    0    0    0    1    0    0    0    1   00000111111111011111111111111010
       1801         1       1        0        0        1801   8     4   2  2  2    2  0  2  0  0  2      1    0    0    0    1    0    0    0    1   00000111111111011111111111111100
       1802         1       1        0        0        1802   8     4   2  2  2    2  0  2  0  0  2      1    0    0    0    1    0    0    0    1   00000111111111100011111111111111
       1803         1       1        0        0        1803   8     4   2  2  2    2  0  2  0  0  2      1    0    0    0    1    0    0    0    1   00000111111111100101111111111111
       1804         1       1        0        0        1804   8     4   2  2  2    2  0  2  0  0  2      1    0    0    0    1    0    0    0    1   00000111111111100110111111111111
       1805         1       1        0        0        1805   8     4   2  2  2    2  0  2  0  0  2      1    0    0    0    1    0    0    0    1   00000111111111100111011111111111
       1806         1       1        0        0        1806   8     4   2  2  2    2  0  2  0  0  2      1    0    0    0    1    0    0    0    1   00000111111111100111101111111111
       1807         1       1        0        0        1807   8     4   2  2  2    2  0  2  0  0  2      1    0    0    0    1    0    0    0    1   00000111111111100111110111111111
       1808         1       1        0        0        1808   8     4   2  2  2    2  0  2  0  0  2      1    0    0    0    1    0    0    0    1   00000111111111100111111011111111
       1809         1       1        0        0        1809   8     4   2  2  2    2  0  2  0  0  2      1    0    0    0    1    0    0    0    1   00000111111111100111111101111111
       1810         1       1        0        0        1810   8     4   2  2  2    2  0  2  0  0  2      1    0    0    0    1    0    0    0    1   00000111111111100111111110111111
       1811         1       1        0        0        1811   8     4   2  2  2    2  0  2  0  0  2      1    0    0    0    1    0    0    0    1   00000111111111100111111111011111
       1812         1       1        0        0        1812   8     4   2  2  2    2  0  2  0  0  2      1    0    0    0    1    0    0    0    1   00000111111111100111111111101111
       1813         1       1        0        0        1813   8     4   2  2  2    2  0  2  0  0  2      1    0    0    0    1    0    0    0    1   00000111111111100111111111110111
       1814         1       1        0        0        1814   8     4   2  2  2    2  0  2  0  0  2      1    0    0    0    1    0    0    0    1   00000111111111100111111111111011
       1815         1       1        0        0        1815   8     4   2  2  2    2  0  2  0  0  2      1    0    0    0    1    0    0    0    1   00000111111111100111111111111101
       1816         1       1        0        0        1816   8     4   2  2  2    2  0  2  0  0  2      1    0    0    0    1    0    0    0    1   00000111111111100111111111111110
       1817         1       1        0        0        1817   8     4   2  2  2    2  0  2  0  0  2      1    0    0    0    1    0    0    0    1   00000111111111101001111111111111
       1818         1       1        0        0        1818   8     4   2  2  2    2  0  2  0  0  2      1    0    0    0    1    0    0    0    1   00000111111111101010111111111111
       1819         1       1        0        0        1819   8     4   2  2  2    2  0  2  0  0  2      1    0    0    0    1    0    0    0    1   00000111111111101011011111111111
       1820         1       1        0        0        1820   8     4   2  2  2    2  0  2  0  0  2      1    0    0    0    1    0    0    0    1   00000111111111101011101111111111
       1821         1       1        0        0        1821   8     4   2  2  2    2  0  2  0  0  2      1    0    0    0    1    0    0    0    1   00000111111111101011110111111111
       1822         1       1        0        0        1822   8     4   2  2  2    2  0  2  0  0  2      1    0    0    0    1    0    0    0    1   00000111111111101011111011111111
       1823         1       1        0        0        1823   8     4   2  2  2    2  0  2  0  0  2      1    0    0    0    1    0    0    0    1   00000111111111101011111101111111
       1824         1       1        0        0        1824   8     4   2  2  2    2  0  2  0  0  2      1    0    0    0    1    0    0    0    1   00000111111111101011111110111111
       1825         1       1        0        0        1825   8     4   2  2  2    2  0  2  0  0  2      1    0    0    0    1    0    0    0    1   00000111111111101011111111011111
       1826         1       1        0        0        1826   8     4   2  2  2    2  0  2  0  0  2      1    0    0    0    1    0    0    0    1   00000111111111101011111111101111
       1827         1       1        0        0        1827   8     4   2  2  2    2  0  2  0  0  2      1    0    0    0    1    0    0    0    1   00000111111111101011111111110111
       1828         1       1        0        0        1828   8     4   2  2  2    2  0  2  0  0  2      1    0    0    0    1    0    0    0    1   00000111111111101011111111111011
       1829         1       1        0        0        1829   8     4   2  2  2    2  0  2  0  0  2      1    0    0    0    1    0    0    0    1   00000111111111101011111111111101
       1830         1       1        0        0        1830   8     4   2  2  2    2  0  2  0  0  2      1    0    0    0    1    0    0    0    1   00000111111111101011111111111110
       1831         1       1        0        0        1831   8     4   2  2  2    2  0  2  0  0  2      1    0    0    0    1    0    0    0    1   00000111111111101100111111111111
       1832         1       1        0        0        1832   8     4   2  2  2    2  0  2  0  0  2      1    0    0    0    1    0    0    0    1   00000111111111101101011111111111
       1833         1       1        0        0        1833   8     4   2  2  2    2  0  2  0  0  2      1    0    0    0    1    0    0    0    1   00000111111111101101101111111111
       1834         1       1        0        0        1834   8     4   2  2  2    2  0  2  0  0  2      1    0    0    0    1    0    0    0    1   00000111111111101101110111111111
       1835         1       1        0        0        1835   8     4   2  2  2    2  0  2  0  0  2      1    0    0    0    1    0    0    0    1   00000111111111101101111011111111
       1836         1       1        0        0        1836   8     4   2  2  2    2  0  2  0  0  2      1    0    0    0    1    0    0    0    1   00000111111111101101111101111111
       1837         1       1        0        0        1837   8     4   2  2  2    2  0  2  0  0  2      1    0    0    0    1    0    0    0    1   00000111111111101101111110111111
       1838         1       1        0        0        1838   8     4   2  2  2    2  0  2  0  0  2      1    0    0    0    1    0    0    0    1   00000111111111101101111111011111
       1839         1       1        0        0        1839   8     4   2  2  2    2  0  2  0  0  2      1    0    0    0    1    0    0    0    1   00000111111111101101111111101111
       1840         1       1        0        0        1840   8     4   2  2  2    2  0  2  0  0  2      1    0    0    0    1    0    0    0    1   00000111111111101101111111110111
       1841         1       1        0        0        1841   8     4   2  2  2    2  0  2  0  0  2      1    0    0    0    1    0    0    0    1   00000111111111101101111111111011
       1842         1       1        0        0        1842   8     4   2  2  2    2  0  2  0  0  2      1    0    0    0    1    0    0    0    1   00000111111111101101111111111101
       1843         1       1        0        0        1843   8     4   2  2  2    2  0  2  0  0  2      1    0    0    0    1    0    0    0    1   00000111111111101101111111111110
       1844         1       1        0        0        1844   8     4   2  2  2    2  0  2  0  0  2      1    0    0    0    1    0    0    0    1   00000111111111101110011111111111
       1845         1       1        0        0        1845   8     4   2  2  2    2  0  2  0  0  2      1    0    0    0    1    0    0    0    1   00000111111111101110101111111111
       1846         1       1        0        0        1846   8     4   2  2  2    2  0  2  0  0  2      1    0    0    0    1    0    0    0    1   00000111111111101110110111111111
       1847         1       1        0        0        1847   8     4   2  2  2    2  0  2  0  0  2      1    0    0    0    1    0    0    0    1   00000111111111101110111011111111
       1848         1       1        0        0        1848   8     4   2  2  2    2  0  2  0  0  2      1    0    0    0    1    0    0    0    1   00000111111111101110111101111111
       1849         1       1        0        0        1849   8     4   2  2  2    2  0  2  0  0  2      1    0    0    0    1    0    0    0    1   00000111111111101110111110111111
       1850         1       1        0        0        1850   8     4   2  2  2    2  0  2  0  0  2      1    0    0    0    1    0    0    0    1   00000111111111101110111111011111
       1851         1       1        0        0        1851   8     4   2  2  2    2  0  2  0  0  2      1    0    0    0    1    0    0    0    1   00000111111111101110111111101111
       1852         1       1        0        0        1852   8     4   2  2  2    2  0  2  0  0  2      1    0    0    0    1    0    0    0    1   00000111111111101110111111110111
       1853         1       1        0        0        1853   8     4   2  2  2    2  0  2  0  0  2      1    0    0    0    1    0    0    0    1   00000111111111101110111111111011
       1854         1       1        0        0        1854   8     4   2  2  2    2  0  2  0  0  2      1    0    0    0    1    0    0    0    1   00000111111111101110111111111101
       1855         1       1        0        0        1855   8     4   2  2  2    2  0  2  0  0  2      1    0    0    0    1    0    0    0    1   00000111111111101110111111111110
       1856         1       1        0        0        1856   8     4   2  2  2    2  0  2  0  0  2      1    0    0    0    1    0    0    0    1   00000111111111101111001111111111
       1857         1       1        0        0        1857   8     4   2  2  2    2  0  2  0  0  2      1    0    0    0    1    0    0    0    1   00000111111111101111010111111111
       1858         1       1        0        0        1858   8     4   2  2  2    2  0  2  0  0  2      1    0    0    0    1    0    0    0    1   00000111111111101111011011111111
       1859         1       1        0        0        1859   8     4   2  2  2    2  0  2  0  0  2      1    0    0    0    1    0    0    0    1   00000111111111101111011101111111
       1860         1       1        0        0        1860   8     4   2  2  2    2  0  2  0  0  2      1    0    0    0    1    0    0    0    1   00000111111111101111011110111111
       1861         1       1        0        0        1861   8     4   2  2  2    2  0  2  0  0  2      1    0    0    0    1    0    0    0    1   00000111111111101111011111011111
       1862         1       1        0        0        1862   8     4   2  2  2    2  0  2  0  0  2      1    0    0    0    1    0    0    0    1   00000111111111101111011111101111
       1863         1       1        0        0        1863   8     4   2  2  2    2  0  2  0  0  2      1    0    0    0    1    0    0    0    1   00000111111111101111011111110111
       1864         1       1        0        0        1864   8     4   2  2  2    2  0  2  0  0  2      1    0    0    0    1    0    0    0    1   00000111111111101111011111111011
       1865         1       1        0        0        1865   8     4   2  2  2    2  0  2  0  0  2      1    0    0    0    1    0    0    0    1   00000111111111101111011111111101
       1866         1       1        0        0        1866   8     4   2  2  2    2  0  2  0  0  2      1    0    0    0    1    0    0    0    1   00000111111111101111011111111110
       1867         1       1        0        0        1867   8     4   2  2  2    2  0  2  0  0  2      1    0    0    0    1    0    0    0    1   00000111111111101111100111111111
       1868         1       1        0        0        1868   8     4   2  2  2    2  0  2  0  0  2      1    0    0    0    1    0    0    0    1   00000111111111101111101011111111
       1869         1       1        0        0        1869   8     4   2  2  2    2  0  2  0  0  2      1    0    0    0    1    0    0    0    1   00000111111111101111101101111111
       1870         1       1        0        0        1870   8     4   2  2  2    2  0  2  0  0  2      1    0    0    0    1    0    0    0    1   00000111111111101111101110111111
       1871         1       1        0        0        1871   8     4   2  2  2    2  0  2  0  0  2      1    0    0    0    1    0    0    0    1   00000111111111101111101111011111
       1872         1       1        0        0        1872   8     4   2  2  2    2  0  2  0  0  2      1    0    0    0    1    0    0    0    1   00000111111111101111101111101111
       1873         1       1        0        0        1873   8     4   2  2  2    2  0  2  0  0  2      1    0    0    0    1    0    0    0    1   00000111111111101111101111110111
       1874         1       1        0        0        1874   8     4   2  2  2    2  0  2  0  0  2      1    0    0    0    1    0    0    0    1   00000111111111101111101111111011
       1875         1       1        0        0        1875   8     4   2  2  2    2  0  2  0  0  2      1    0    0    0    1    0    0    0    1   00000111111111101111101111111101
       1876         1       1        0        0        1876   8     4   2  2  2    2  0  2  0  0  2      1    0    0    0    1    0    0    0    1   00000111111111101111101111111110
       1877         1       1        0        0        1877   8     4   2  2  2    2  0  2  0  0  2      1    0    0    0    1    0    0    0    1   00000111111111101111110011111111
       1878         1       1        0        0        1878   8     4   2  2  2    2  0  2  0  0  2      1    0    0    0    1    0    0    0    1   00000111111111101111110101111111
       1879         1       1        0        0        1879   8     4   2  2  2    2  0  2  0  0  2      1    0    0    0    1    0    0    0    1   00000111111111101111110110111111
       1880         1       1        0        0        1880   8     4   2  2  2    2  0  2  0  0  2      1    0    0    0    1    0    0    0    1   00000111111111101111110111011111
       1881         1       1        0        0        1881   8     4   2  2  2    2  0  2  0  0  2      1    0    0    0    1    0    0    0    1   00000111111111101111110111101111
       1882         1       1        0        0        1882   8     4   2  2  2    2  0  2  0  0  2      1    0    0    0    1    0    0    0    1   00000111111111101111110111110111
       1883         1       1        0        0        1883   8     4   2  2  2    2  0  2  0  0  2      1    0    0    0    1    0    0    0    1   00000111111111101111110111111011
       1884         1       1        0        0        1884   8     4   2  2  2    2  0  2  0  0  2      1    0    0    0    1    0    0    0    1   00000111111111101111110111111101
       1885         1       1        0        0        1885   8     4   2  2  2    2  0  2  0  0  2      1    0    0    0    1    0    0    0    1   00000111111111101111110111111110
       1886         1       1        0        0        1886   8     4   2  2  2    2  0  2  0  0  2      1    0    0    0    1    0    0    0    1   00000111111111101111111001111111
       1887         1       1        0        0        1887   8     4   2  2  2    2  0  2  0  0  2      1    0    0    0    1    0    0    0    1   00000111111111101111111010111111
       1888         1       1        0        0        1888   8     4   2  2  2    2  0  2  0  0  2      1    0    0    0    1    0    0    0    1   00000111111111101111111011011111
       1889         1       1        0        0        1889   8     4   2  2  2    2  0  2  0  0  2      1    0    0    0    1    0    0    0    1   00000111111111101111111011101111
       1890         1       1        0        0        1890   8     4   2  2  2    2  0  2  0  0  2      1    0    0    0    1    0    0    0    1   00000111111111101111111011110111
       1891         1       1        0        0        1891   8     4   2  2  2    2  0  2  0  0  2      1    0    0    0    1    0    0    0    1   00000111111111101111111011111011
       1892         1       1        0        0        1892   8     4   2  2  2    2  0  2  0  0  2      1    0    0    0    1    0    0    0    1   00000111111111101111111011111101
       1893         1       1        0        0        1893   8     4   2  2  2    2  0  2  0  0  2      1    0    0    0    1    0    0    0    1   00000111111111101111111011111110
       1894         1       1        0        0        1894   8     4   2  2  2    2  0  2  0  0  2      1    0    0    0    1    0    0    0    1   00000111111111101111111100111111
       1895         1       1        0        0        1895   8     4   2  2  2    2  0  2  0  0  2      1    0    0    0    1    0    0    0    1   00000111111111101111111101011111
       1896         1       1        0        0        1896   8     4   2  2  2    2  0  2  0  0  2      1    0    0    0    1    0    0    0    1   00000111111111101111111101101111
       1897         1       1        0        0        1897   8     4   2  2  2    2  0  2  0  0  2      1    0    0    0    1    0    0    0    1   00000111111111101111111101110111
       1898         1       1        0        0        1898   8     4   2  2  2    2  0  2  0  0  2      1    0    0    0    1    0    0    0    1   00000111111111101111111101111011
       1899         1       1        0        0        1899   8     4   2  2  2    2  0  2  0  0  2      1    0    0    0    1    0    0    0    1   00000111111111101111111101111101
       1900         1       1        0        0        1900   8     4   2  2  2    2  0  2  0  0  2      1    0    0    0    1    0    0    0    1   00000111111111101111111101111110
       1901         1       1        0        0        1901   8     4   2  2  2    2  0  2  0  0  2      1    0    0    0    1    0    0    0    1   00000111111111101111111110011111
       1902         1       1        0        0        1902   8     4   2  2  2    2  0  2  0  0  2      1    0    0    0    1    0    0    0    1   00000111111111101111111110101111
       1903         1       1        0        0        1903   8     4   2  2  2    2  0  2  0  0  2      1    0    0    0    1    0    0    0    1   00000111111111101111111110110111
       1904         1       1        0        0        1904   8     4   2  2  2    2  0  2  0  0  2      1    0    0    0    1    0    0    0    1   00000111111111101111111110111011
       1905         1       1        0        0        1905   8     4   2  2  2    2  0  2  0  0  2      1    0    0    0    1    0    0    0    1   00000111111111101111111110111101
       1906         1       1        0        0        1906   8     4   2  2  2    2  0  2  0  0  2      1    0    0    0    1    0    0    0    1   00000111111111101111111110111110
       1907         1       1        0        0        1907   8     4   2  2  2    2  0  2  0  0  2      1    0    0    0    1    0    0    0    1   00000111111111101111111111001111
       1908         1       1        0        0        1908   8     4   2  2  2    2  0  2  0  0  2      1    0    0    0    1    0    0    0    1   00000111111111101111111111010111
       1909         1       1        0        0        1909   8     4   2  2  2    2  0  2  0  0  2      1    0    0    0    1    0    0    0    1   00000111111111101111111111011011
       1910         1       1        0        0        1910   8     4   2  2  2    2  0  2  0  0  2      1    0    0    0    1    0    0    0    1   00000111111111101111111111011101
       1911         1       1        0        0        1911   8     4   2  2  2    2  0  2  0  0  2      1    0    0    0    1    0    0    0    1   00000111111111101111111111011110
       1912         1       1        0        0        1912   8     4   2  2  2    2  0  2  0  0  2      1    0    0    0    1    0    0    0    1   00000111111111101111111111100111
       1913         1       1        0        0        1913   8     4   2  2  2    2  0  2  0  0  2      1    0    0    0    1    0    0    0    1   00000111111111101111111111101011
       1914         1       1        0        0        1914   8     4   2  2  2    2  0  2  0  0  2      1    0    0    0    1    0    0    0    1   00000111111111101111111111101101
       1915         1       1        0        0        1915   8     4   2  2  2    2  0  2  0  0  2      1    0    0    0    1    0    0    0    1   00000111111111101111111111101110
       1916         1       1        0        0        1916   8     4   2  2  2    2  0  2  0  0  2      1    0    0    0    1    0    0    0    1   00000111111111101111111111110011
       1917         1       1        0        0        1917   8     4   2  2  2    2  0  2  0  0  2      1    0    0    0    1    0    0    0    1   00000111111111101111111111110101
       1918         1       1        0        0        1918   8     4   2  2  2    2  0  2  0  0  2      1    0    0    0    1    0    0    0    1   00000111111111101111111111110110
       1919         1       1        0        0        1919   8     4   2  2  2    2  0  2  0  0  2      1    0    0    0    1    0    0    0    1   00000111111111101111111111111001
       1920         1       1        0        0        1920   8     4   2  2  2    2  0  2  0  0  2      1    0    0    0    1    0    0    0    1   00000111111111101111111111111010
       1921         1       1        0        0        1921   8     4   2  2  2    2  0  2  0  0  2      1    0    0    0    1    0    0    0    1   00000111111111101111111111111100
       1922         1       1        0        0        1922   8     4   2  2  2    2  0  2  0  0  2      1    0    0    0    1    0    0    0    1   00000111111111110001111111111111
       1923         1       1        0        0        1923   8     4   2  2  2    2  0  2  0  0  2      1    0    0    0    1    0    0    0    1   00000111111111110010111111111111
       1924         1       1        0        0        1924   8     4   2  2  2    2  0  2  0  0  2      1    0    0    0    1    0    0    0    1   00000111111111110011011111111111
       1925         1       1        0        0        1925   8     4   2  2  2    2  0  2  0  0  2      1    0    0    0    1    0    0    0    1   00000111111111110011101111111111
       1926         1       1        0        0        1926   8     4   2  2  2    2  0  2  0  0  2      1    0    0    0    1    0    0    0    1   00000111111111110011110111111111
       1927         1       1        0        0        1927   8     4   2  2  2    2  0  2  0  0  2      1    0    0    0    1    0    0    0    1   00000111111111110011111011111111
       1928         1       1        0        0        1928   8     4   2  2  2    2  0  2  0  0  2      1    0    0    0    1    0    0    0    1   00000111111111110011111101111111
       1929         1       1        0        0        1929   8     4   2  2  2    2  0  2  0  0  2      1    0    0    0    1    0    0    0    1   00000111111111110011111110111111
       1930         1       1        0        0        1930   8     4   2  2  2    2  0  2  0  0  2      1    0    0    0    1    0    0    0    1   00000111111111110011111111011111
       1931         1       1        0        0        1931   8     4   2  2  2    2  0  2  0  0  2      1    0    0    0    1    0    0    0    1   00000111111111110011111111101111
       1932         1       1        0        0        1932   8     4   2  2  2    2  0  2  0  0  2      1    0    0    0    1    0    0    0    1   00000111111111110011111111110111
       1933         1       1        0        0        1933   8     4   2  2  2    2  0  2  0  0  2      1    0    0    0    1    0    0    0    1   00000111111111110011111111111011
       1934         1       1        0        0        1934   8     4   2  2  2    2  0  2  0  0  2      1    0    0    0    1    0    0    0    1   00000111111111110011111111111101
       1935         1       1        0        0        1935   8     4   2  2  2    2  0  2  0  0  2      1    0    0    0    1    0    0    0    1   00000111111111110011111111111110
       1936         1       1        0        0        1936   8     4   2  2  2    2  0  2  0  0  2      1    0    0    0    1    0    0    0    1   00000111111111110100111111111111
       1937         1       1        0        0        1937   8     4   2  2  2    2  0  2  0  0  2      1    0    0    0    1    0    0    0    1   00000111111111110101011111111111
       1938         1       1        0        0        1938   8     4   2  2  2    2  0  2  0  0  2      1    0    0    0    1    0    0    0    1   00000111111111110101101111111111
       1939         1       1        0        0        1939   8     4   2  2  2    2  0  2  0  0  2      1    0    0    0    1    0    0    0    1   00000111111111110101110111111111
       1940         1       1        0        0        1940   8     4   2  2  2    2  0  2  0  0  2      1    0    0    0    1    0    0    0    1   00000111111111110101111011111111
       1941         1       1        0        0        1941   8     4   2  2  2    2  0  2  0  0  2      1    0    0    0    1    0    0    0    1   00000111111111110101111101111111
       1942         1       1        0        0        1942   8     4   2  2  2    2  0  2  0  0  2      1    0    0    0    1    0    0    0    1   00000111111111110101111110111111
       1943         1       1        0        0        1943   8     4   2  2  2    2  0  2  0  0  2      1    0    0    0    1    0    0    0    1   00000111111111110101111111011111
       1944         1       1        0        0        1944   8     4   2  2  2    2  0  2  0  0  2      1    0    0    0    1    0    0    0    1   00000111111111110101111111101111
       1945         1       1        0        0        1945   8     4   2  2  2    2  0  2  0  0  2      1    0    0    0    1    0    0    0    1   00000111111111110101111111110111
       1946         1       1        0        0        1946   8     4   2  2  2    2  0  2  0  0  2      1    0    0    0    1    0    0    0    1   00000111111111110101111111111011
       1947         1       1        0        0        1947   8     4   2  2  2    2  0  2  0  0  2      1    0    0    0    1    0    0    0    1   00000111111111110101111111111101
       1948         1       1        0        0        1948   8     4   2  2  2    2  0  2  0  0  2      1    0    0    0    1    0    0    0    1   00000111111111110101111111111110
       1949         1       1        0        0        1949   8     4   2  2  2    2  0  2  0  0  2      1    0    0    0    1    0    0    0    1   00000111111111110110011111111111
       1950         1       1        0        0        1950   8     4   2  2  2    2  0  2  0  0  2      1    0    0    0    1    0    0    0    1   00000111111111110110101111111111
       1951         1       1        0        0        1951   8     4   2  2  2    2  0  2  0  0  2      1    0    0    0    1    0    0    0    1   00000111111111110110110111111111
       1952         1       1        0        0        1952   8     4   2  2  2    2  0  2  0  0  2      1    0    0    0    1    0    0    0    1   00000111111111110110111011111111
       1953         1       1        0        0        1953   8     4   2  2  2    2  0  2  0  0  2      1    0    0    0    1    0    0    0    1   00000111111111110110111101111111
       1954         1       1        0        0        1954   8     4   2  2  2    2  0  2  0  0  2      1    0    0    0    1    0    0    0    1   00000111111111110110111110111111
       1955         1       1        0        0        1955   8     4   2  2  2    2  0  2  0  0  2      1    0    0    0    1    0    0    0    1   00000111111111110110111111011111
       1956         1       1        0        0        1956   8     4   2  2  2    2  0  2  0  0  2      1    0    0    0    1    0    0    0    1   00000111111111110110111111101111
       1957         1       1        0        0        1957   8     4   2  2  2    2  0  2  0  0  2      1    0    0    0    1    0    0    0    1   00000111111111110110111111110111
       1958         1       1        0        0        1958   8     4   2  2  2    2  0  2  0  0  2      1    0    0    0    1    0    0    0    1   00000111111111110110111111111011
       1959         1       1        0        0        1959   8     4   2  2  2    2  0  2  0  0  2      1    0    0    0    1    0    0    0    1   00000111111111110110111111111101
       1960         1       1        0        0        1960   8     4   2  2  2    2  0  2  0  0  2      1    0    0    0    1    0    0    0    1   00000111111111110110111111111110
       1961         1       1        0        0        1961   8     4   2  2  2    2  0  2  0  0  2      1    0    0    0    1    0    0    0    1   00000111111111110111001111111111
       1962         1       1        0        0        1962   8     4   2  2  2    2  0  2  0  0  2      1    0    0    0    1    0    0    0    1   00000111111111110111010111111111
       1963         1       1        0        0        1963   8     4   2  2  2    2  0  2  0  0  2      1    0    0    0    1    0    0    0    1   00000111111111110111011011111111
       1964         1       1        0        0        1964   8     4   2  2  2    2  0  2  0  0  2      1    0    0    0    1    0    0    0    1   00000111111111110111011101111111
       1965         1       1        0        0        1965   8     4   2  2  2    2  0  2  0  0  2      1    0    0    0    1    0    0    0    1   00000111111111110111011110111111
       1966         1       1        0        0        1966   8     4   2  2  2    2  0  2  0  0  2      1    0    0    0    1    0    0    0    1   00000111111111110111011111011111
       1967         1       1        0        0        1967   8     4   2  2  2    2  0  2  0  0  2      1    0    0    0    1    0    0    0    1   00000111111111110111011111101111
       1968         1       1        0        0        1968   8     4   2  2  2    2  0  2  0  0  2      1    0    0    0    1    0    0    0    1   00000111111111110111011111110111
       1969         1       1        0        0        1969   8     4   2  2  2    2  0  2  0  0  2      1    0    0    0    1    0    0    0    1   00000111111111110111011111111011
       1970         1       1        0        0        1970   8     4   2  2  2    2  0  2  0  0  2      1    0    0    0    1    0    0    0    1   00000111111111110111011111111101
       1971         1       1        0        0        1971   8     4   2  2  2    2  0  2  0  0  2      1    0    0    0    1    0    0    0    1   00000111111111110111011111111110
       1972         1       1        0        0        1972   8     4   2  2  2    2  0  2  0  0  2      1    0    0    0    1    0    0    0    1   00000111111111110111100111111111
       1973         1       1        0        0        1973   8     4   2  2  2    2  0  2  0  0  2      1    0    0    0    1    0    0    0    1   00000111111111110111101011111111
       1974         1       1        0        0        1974   8     4   2  2  2    2  0  2  0  0  2      1    0    0    0    1    0    0    0    1   00000111111111110111101101111111
       1975         1       1        0        0        1975   8     4   2  2  2    2  0  2  0  0  2      1    0    0    0    1    0    0    0    1   00000111111111110111101110111111
       1976         1       1        0        0        1976   8     4   2  2  2    2  0  2  0  0  2      1    0    0    0    1    0    0    0    1   00000111111111110111101111011111
       1977         1       1        0        0        1977   8     4   2  2  2    2  0  2  0  0  2      1    0    0    0    1    0    0    0    1   00000111111111110111101111101111
       1978         1       1        0        0        1978   8     4   2  2  2    2  0  2  0  0  2      1    0    0    0    1    0    0    0    1   00000111111111110111101111110111
       1979         1       1        0        0        1979   8     4   2  2  2    2  0  2  0  0  2      1    0    0    0    1    0    0    0    1   00000111111111110111101111111011
       1980         1       1        0        0        1980   8     4   2  2  2    2  0  2  0  0  2      1    0    0    0    1    0    0    0    1   00000111111111110111101111111101
       1981         1       1        0        0        1981   8     4   2  2  2    2  0  2  0  0  2      1    0    0    0    1    0    0    0    1   00000111111111110111101111111110
       1982         1       1        0        0        1982   8     4   2  2  2    2  0  2  0  0  2      1    0    0    0    1    0    0    0    1   00000111111111110111110011111111
       1983         1       1        0        0        1983   8     4   2  2  2    2  0  2  0  0  2      1    0    0    0    1    0    0    0    1   00000111111111110111110101111111
       1984         1       1        0        0        1984   8     4   2  2  2    2  0  2  0  0  2      1    0    0    0    1    0    0    0    1   00000111111111110111110110111111
       1985         1       1        0        0        1985   8     4   2  2  2    2  0  2  0  0  2      1    0    0    0    1    0    0    0    1   00000111111111110111110111011111
       1986         1       1        0        0        1986   8     4   2  2  2    2  0  2  0  0  2      1    0    0    0    1    0    0    0    1   00000111111111110111110111101111
       1987         1       1        0        0        1987   8     4   2  2  2    2  0  2  0  0  2      1    0    0    0    1    0    0    0    1   00000111111111110111110111110111
       1988         1       1        0        0        1988   8     4   2  2  2    2  0  2  0  0  2      1    0    0    0    1    0    0    0    1   00000111111111110111110111111011
       1989         1       1        0        0        1989   8     4   2  2  2    2  0  2  0  0  2      1    0    0    0    1    0    0    0    1   00000111111111110111110111111101
       1990         1       1        0        0        1990   8     4   2  2  2    2  0  2  0  0  2      1    0    0    0    1    0    0    0    1   00000111111111110111110111111110
       1991         1       1        0        0        1991   8     4   2  2  2    2  0  2  0  0  2      1    0    0    0    1    0    0    0    1   00000111111111110111111001111111
       1992         1       1        0        0        1992   8     4   2  2  2    2  0  2  0  0  2      1    0    0    0    1    0    0    0    1   00000111111111110111111010111111
       1993         1       1        0        0        1993   8     4   2  2  2    2  0  2  0  0  2      1    0    0    0    1    0    0    0    1   00000111111111110111111011011111
       1994         1       1        0        0        1994   8     4   2  2  2    2  0  2  0  0  2      1    0    0    0    1    0    0    0    1   00000111111111110111111011101111
       1995         1       1        0        0        1995   8     4   2  2  2    2  0  2  0  0  2      1    0    0    0    1    0    0    0    1   00000111111111110111111011110111
       1996         1       1        0        0        1996   8     4   2  2  2    2  0  2  0  0  2      1    0    0    0    1    0    0    0    1   00000111111111110111111011111011
       1997         1       1        0        0        1997   8     4   2  2  2    2  0  2  0  0  2      1    0    0    0    1    0    0    0    1   00000111111111110111111011111101
       1998         1       1        0        0        1998   8     4   2  2  2    2  0  2  0  0  2      1    0    0    0    1    0    0    0    1   00000111111111110111111011111110
       1999         1       1        0        0        1999   8     4   2  2  2    2  0  2  0  0  2      1    0    0    0    1    0    0    0    1   00000111111111110111111100111111
       2000         1       1        0        0        2000   8     4   2  2  2    2  0  2  0  0  2      1    0    0    0    1    0    0    0    1   00000111111111110111111101011111
       2001         1       1        0        0        2001   8     4   2  2  2    2  0  2  0  0  2      1    0    0    0    1    0    0    0    1   00000111111111110111111101101111
       2002         1       1        0        0        2002   8     4   2  2  2    2  0  2  0  0  2      1    0    0    0    1    0    0    0    1   00000111111111110111111101110111
       2003         1       1        0        0        2003   8     4   2  2  2    2  0  2  0  0  2      1    0    0    0    1    0    0    0    1   00000111111111110111111101111011
       2004         1       1        0        0        2004   8     4   2  2  2    2  0  2  0  0  2      1    0    0    0    1    0    0    0    1   00000111111111110111111101111101
       2005         1       1        0        0        2005   8     4   2  2  2    2  0  2  0  0  2      1    0    0    0    1    0    0    0    1   00000111111111110111111101111110
       2006         1       1        0        0        2006   8     4   2  2  2    2  0  2  0  0  2      1    0    0    0    1    0    0    0    1   00000111111111110111111110011111
       2007         1       1        0        0        2007   8     4   2  2  2    2  0  2  0  0  2      1    0    0    0    1    0    0    0    1   00000111111111110111111110101111
       2008         1       1        0        0        2008   8     4   2  2  2    2  0  2  0  0  2      1    0    0    0    1    0    0    0    1   00000111111111110111111110110111
       2009         1       1        0        0        2009   8     4   2  2  2    2  0  2  0  0  2      1    0    0    0    1    0    0    0    1   00000111111111110111111110111011
       2010         1       1        0        0        2010   8     4   2  2  2    2  0  2  0  0  2      1    0    0    0    1    0    0    0    1   00000111111111110111111110111101
       2011         1       1        0        0        2011   8     4   2  2  2    2  0  2  0  0  2      1    0    0    0    1    0    0    0    1   00000111111111110111111110111110
       2012         1       1        0        0        2012   8     4   2  2  2    2  0  2  0  0  2      1    0    0    0    1    0    0    0    1   00000111111111110111111111001111
       2013         1       1        0        0        2013   8     4   2  2  2    2  0  2  0  0  2      1    0    0    0    1    0    0    0    1   00000111111111110111111111010111
       2014         1       1        0        0        2014   8     4   2  2  2    2  0  2  0  0  2      1    0    0    0    1    0    0    0    1   00000111111111110111111111011011
       2015         1       1        0        0        2015   8     4   2  2  2    2  0  2  0  0  2      1    0    0    0    1    0    0    0    1   00000111111111110111111111011101
       2016         1       1        0        0        2016   8     4   2  2  2    2  0  2  0  0  2      1    0    0    0    1    0    0    0    1   00000111111111110111111111011110
       2017         1       1        0        0        2017   8     4   2  2  2    2  0  2  0  0  2      1    0    0    0    1    0    0    0    1   00000111111111110111111111100111
       2018         1       1        0        0        2018   8     4   2  2  2    2  0  2  0  0  2      1    0    0    0    1    0    0    0    1   00000111111111110111111111101011
       2019         1       1        0        0        2019   8     4   2  2  2    2  0  2  0  0  2      1    0    0    0    1    0    0    0    1   00000111111111110111111111101101
       2020         1       1        0        0        2020   8     4   2  2  2    2  0  2  0  0  2      1    0    0    0    1    0    0    0    1   00000111111111110111111111101110
       2021         1       1        0        0        2021   8     4   2  2  2    2  0  2  0  0  2      1    0    0    0    1    0    0    0    1   00000111111111110111111111110011
       2022         1       1        0        0        2022   8     4   2  2  2    2  0  2  0  0  2      1    0    0    0    1    0    0    0    1   00000111111111110111111111110101
       2023         1       1        0        0        2023   8     4   2  2  2    2  0  2  0  0  2      1    0    0    0    1    0    0    0    1   00000111111111110111111111110110
       2024         1       1        0        0        2024   8     4   2  2  2    2  0  2  0  0  2      1    0    0    0    1    0    0    0    1   00000111111111110111111111111001
       2025         1       1        0        0        2025   8     4   2  2  2    2  0  2  0  0  2      1    0    0    0    1    0    0    0    1   00000111111111110111111111111010
       2026         1       1        0        0        2026   8     4   2  2  2    2  0  2  0  0  2      1    0    0    0    1    0    0    0    1   00000111111111110111111111111100
       2027         1       1        0        0        2027   8     4   2  2  2    2  0  2  0  0  2      1    0    0    0    1    0    0    0    1   00000111111111111000111111111111
       2028         1       1        0        0        2028   8     4   2  2  2    2  0  2  0  0  2      1    0    0    0    1    0    0    0    1   00000111111111111001011111111111
       2029         1       1        0        0        2029   8     4   2  2  2    2  0  2  0  0  2      1    0    0    0    1    0    0    0    1   00000111111111111001101111111111
       2030         1       1        0        0        2030   8     4   2  2  2    2  0  2  0  0  2      1    0    0    0    1    0    0    0    1   00000111111111111001110111111111
       2031         1       1        0        0        2031   8     4   2  2  2    2  0  2  0  0  2      1    0    0    0    1    0    0    0    1   00000111111111111001111011111111
       2032         1       1        0        0        2032   8     4   2  2  2    2  0  2  0  0  2      1    0    0    0    1    0    0    0    1   00000111111111111001111101111111
       2033         1       1        0        0        2033   8     4   2  2  2    2  0  2  0  0  2      1    0    0    0    1    0    0    0    1   00000111111111111001111110111111
       2034         1       1        0        0        2034   8     4   2  2  2    2  0  2  0  0  2      1    0    0    0    1    0    0    0    1   00000111111111111001111111011111
       2035         1       1        0        0        2035   8     4   2  2  2    2  0  2  0  0  2      1    0    0    0    1    0    0    0    1   00000111111111111001111111101111
       2036         1       1        0        0        2036   8     4   2  2  2    2  0  2  0  0  2      1    0    0    0    1    0    0    0    1   00000111111111111001111111110111
       2037         1       1        0        0        2037   8     4   2  2  2    2  0  2  0  0  2      1    0    0    0    1    0    0    0    1   00000111111111111001111111111011
       2038         1       1        0        0        2038   8     4   2  2  2    2  0  2  0  0  2      1    0    0    0    1    0    0    0    1   00000111111111111001111111111101
       2039         1       1        0        0        2039   8     4   2  2  2    2  0  2  0  0  2      1    0    0    0    1    0    0    0    1   00000111111111111001111111111110
       2040         1       1        0        0        2040   8     4   2  2  2    2  0  2  0  0  2      1    0    0    0    1    0    0    0    1   00000111111111111010011111111111
       2041         1       1        0        0        2041   8     4   2  2  2    2  0  2  0  0  2      1    0    0    0    1    0    0    0    1   00000111111111111010101111111111
       2042         1       1        0        0        2042   8     4   2  2  2    2  0  2  0  0  2      1    0    0    0    1    0    0    0    1   00000111111111111010110111111111
       2043         1       1        0        0        2043   8     4   2  2  2    2  0  2  0  0  2      1    0    0    0    1    0    0    0    1   00000111111111111010111011111111
       2044         1       1        0        0        2044   8     4   2  2  2    2  0  2  0  0  2      1    0    0    0    1    0    0    0    1   00000111111111111010111101111111
       2045         1       1        0        0        2045   8     4   2  2  2    2  0  2  0  0  2      1    0    0    0    1    0    0    0    1   00000111111111111010111110111111
       2046         1       1        0        0        2046   8     4   2  2  2    2  0  2  0  0  2      1    0    0    0    1    0    0    0    1   00000111111111111010111111011111
       2047         1       1        0        0        2047   8     4   2  2  2    2  0  2  0  0  2      1    0    0    0    1    0    0    0    1   00000111111111111010111111101111
       2048         1       1        0        0        2048   8     4   2  2  2    2  0  2  0  0  2      1    0    0    0    1    0    0    0    1   00000111111111111010111111110111
       2049         1       1        0        0        2049   8     4   2  2  2    2  0  2  0  0  2      1    0    0    0    1    0    0    0    1   00000111111111111010111111111011
       2050         1       1        0        0        2050   8     4   2  2  2    2  0  2  0  0  2      1    0    0    0    1    0    0    0    1   00000111111111111010111111111101
       2051         1       1        0        0        2051   8     4   2  2  2    2  0  2  0  0  2      1    0    0    0    1    0    0    0    1   00000111111111111010111111111110
       2052         1       1        0        0        2052   8     4   2  2  2    2  0  2  0  0  2      1    0    0    0    1    0    0    0    1   00000111111111111011001111111111
       2053         1       1        0        0        2053   8     4   2  2  2    2  0  2  0  0  2      1    0    0    0    1    0    0    0    1   00000111111111111011010111111111
       2054         1       1        0        0        2054   8     4   2  2  2    2  0  2  0  0  2      1    0    0    0    1    0    0    0    1   00000111111111111011011011111111
       2055         1       1        0        0        2055   8     4   2  2  2    2  0  2  0  0  2      1    0    0    0    1    0    0    0    1   00000111111111111011011101111111
       2056         1       1        0        0        2056   8     4   2  2  2    2  0  2  0  0  2      1    0    0    0    1    0    0    0    1   00000111111111111011011110111111
       2057         1       1        0        0        2057   8     4   2  2  2    2  0  2  0  0  2      1    0    0    0    1    0    0    0    1   00000111111111111011011111011111
       2058         1       1        0        0        2058   8     4   2  2  2    2  0  2  0  0  2      1    0    0    0    1    0    0    0    1   00000111111111111011011111101111
       2059         1       1        0        0        2059   8     4   2  2  2    2  0  2  0  0  2      1    0    0    0    1    0    0    0    1   00000111111111111011011111110111
       2060         1       1        0        0        2060   8     4   2  2  2    2  0  2  0  0  2      1    0    0    0    1    0    0    0    1   00000111111111111011011111111011
       2061         1       1        0        0        2061   8     4   2  2  2    2  0  2  0  0  2      1    0    0    0    1    0    0    0    1   00000111111111111011011111111101
       2062         1       1        0        0        2062   8     4   2  2  2    2  0  2  0  0  2      1    0    0    0    1    0    0    0    1   00000111111111111011011111111110
       2063         1       1        0        0        2063   8     4   2  2  2    2  0  2  0  0  2      1    0    0    0    1    0    0    0    1   00000111111111111011100111111111
       2064         1       1        0        0        2064   8     4   2  2  2    2  0  2  0  0  2      1    0    0    0    1    0    0    0    1   00000111111111111011101011111111
       2065         1       1        0        0        2065   8     4   2  2  2    2  0  2  0  0  2      1    0    0    0    1    0    0    0    1   00000111111111111011101101111111
       2066         1       1        0        0        2066   8     4   2  2  2    2  0  2  0  0  2      1    0    0    0    1    0    0    0    1   00000111111111111011101110111111
       2067         1       1        0        0        2067   8     4   2  2  2    2  0  2  0  0  2      1    0    0    0    1    0    0    0    1   00000111111111111011101111011111
       2068         1       1        0        0        2068   8     4   2  2  2    2  0  2  0  0  2      1    0    0    0    1    0    0    0    1   00000111111111111011101111101111
       2069         1       1        0        0        2069   8     4   2  2  2    2  0  2  0  0  2      1    0    0    0    1    0    0    0    1   00000111111111111011101111110111
       2070         1       1        0        0        2070   8     4   2  2  2    2  0  2  0  0  2      1    0    0    0    1    0    0    0    1   00000111111111111011101111111011
       2071         1       1        0        0        2071   8     4   2  2  2    2  0  2  0  0  2      1    0    0    0    1    0    0    0    1   00000111111111111011101111111101
       2072         1       1        0        0        2072   8     4   2  2  2    2  0  2  0  0  2      1    0    0    0    1    0    0    0    1   00000111111111111011101111111110
       2073         1       1        0        0        2073   8     4   2  2  2    2  0  2  0  0  2      1    0    0    0    1    0    0    0    1   00000111111111111011110011111111
       2074         1       1        0        0        2074   8     4   2  2  2    2  0  2  0  0  2      1    0    0    0    1    0    0    0    1   00000111111111111011110101111111
       2075         1       1        0        0        2075   8     4   2  2  2    2  0  2  0  0  2      1    0    0    0    1    0    0    0    1   00000111111111111011110110111111
       2076         1       1        0        0        2076   8     4   2  2  2    2  0  2  0  0  2      1    0    0    0    1    0    0    0    1   00000111111111111011110111011111
       2077         1       1        0        0        2077   8     4   2  2  2    2  0  2  0  0  2      1    0    0    0    1    0    0    0    1   00000111111111111011110111101111
       2078         1       1        0        0        2078   8     4   2  2  2    2  0  2  0  0  2      1    0    0    0    1    0    0    0    1   00000111111111111011110111110111
       2079         1       1        0        0        2079   8     4   2  2  2    2  0  2  0  0  2      1    0    0    0    1    0    0    0    1   00000111111111111011110111111011
       2080         1       1        0        0        2080   8     4   2  2  2    2  0  2  0  0  2      1    0    0    0    1    0    0    0    1   00000111111111111011110111111101
       2081         1       1        0        0        2081   8     4   2  2  2    2  0  2  0  0  2      1    0    0    0    1    0    0    0    1   00000111111111111011110111111110
       2082         1       1        0        0        2082   8     4   2  2  2    2  0  2  0  0  2      1    0    0    0    1    0    0    0    1   00000111111111111011111001111111
       2083         1       1        0        0        2083   8     4   2  2  2    2  0  2  0  0  2      1    0    0    0    1    0    0    0    1   00000111111111111011111010111111
       2084         1       1        0        0        2084   8     4   2  2  2    2  0  2  0  0  2      1    0    0    0    1    0    0    0    1   00000111111111111011111011011111
       2085         1       1        0        0        2085   8     4   2  2  2    2  0  2  0  0  2      1    0    0    0    1    0    0    0    1   00000111111111111011111011101111
       2086         1       1        0        0        2086   8     4   2  2  2    2  0  2  0  0  2      1    0    0    0    1    0    0    0    1   00000111111111111011111011110111
       2087         1       1        0        0        2087   8     4   2  2  2    2  0  2  0  0  2      1    0    0    0    1    0    0    0    1   00000111111111111011111011111011
       2088         1       1        0        0        2088   8     4   2  2  2    2  0  2  0  0  2      1    0    0    0    1    0    0    0    1   00000111111111111011111011111101
       2089         1       1        0        0        2089   8     4   2  2  2    2  0  2  0  0  2      1    0    0    0    1    0    0    0    1   00000111111111111011111011111110
       2090         1       1        0        0        2090   8     4   2  2  2    2  0  2  0  0  2      1    0    0    0    1    0    0    0    1   00000111111111111011111100111111
       2091         1       1        0        0        2091   8     4   2  2  2    2  0  2  0  0  2      1    0    0    0    1    0    0    0    1   00000111111111111011111101011111
       2092         1       1        0        0        2092   8     4   2  2  2    2  0  2  0  0  2      1    0    0    0    1    0    0    0    1   00000111111111111011111101101111
       2093         1       1        0        0        2093   8     4   2  2  2    2  0  2  0  0  2      1    0    0    0    1    0    0    0    1   00000111111111111011111101110111
       2094         1       1        0        0        2094   8     4   2  2  2    2  0  2  0  0  2      1    0    0    0    1    0    0    0    1   00000111111111111011111101111011
       2095         1       1        0        0        2095   8     4   2  2  2    2  0  2  0  0  2      1    0    0    0    1    0    0    0    1   00000111111111111011111101111101
       2096         1       1        0        0        2096   8     4   2  2  2    2  0  2  0  0  2      1    0    0    0    1    0    0    0    1   00000111111111111011111101111110
       2097         1       1        0        0        2097   8     4   2  2  2    2  0  2  0  0  2      1    0    0    0    1    0    0    0    1   00000111111111111011111110011111
       2098         1       1        0        0        2098   8     4   2  2  2    2  0  2  0  0  2      1    0    0    0    1    0    0    0    1   00000111111111111011111110101111
       2099         1       1        0        0        2099   8     4   2  2  2    2  0  2  0  0  2      1    0    0    0    1    0    0    0    1   00000111111111111011111110110111
       2100         1       1        0        0        2100   8     4   2  2  2    2  0  2  0  0  2      1    0    0    0    1    0    0    0    1   00000111111111111011111110111011
       2101         1       1        0        0        2101   8     4   2  2  2    2  0  2  0  0  2      1    0    0    0    1    0    0    0    1   00000111111111111011111110111101
       2102         1       1        0        0        2102   8     4   2  2  2    2  0  2  0  0  2      1    0    0    0    1    0    0    0    1   00000111111111111011111110111110
       2103         1       1        0        0        2103   8     4   2  2  2    2  0  2  0  0  2      1    0    0    0    1    0    0    0    1   00000111111111111011111111001111
       2104         1       1        0        0        2104   8     4   2  2  2    2  0  2  0  0  2      1    0    0    0    1    0    0    0    1   00000111111111111011111111010111
       2105         1       1        0        0        2105   8     4   2  2  2    2  0  2  0  0  2      1    0    0    0    1    0    0    0    1   00000111111111111011111111011011
       2106         1       1        0        0        2106   8     4   2  2  2    2  0  2  0  0  2      1    0    0    0    1    0    0    0    1   00000111111111111011111111011101
       2107         1       1        0        0        2107   8     4   2  2  2    2  0  2  0  0  2      1    0    0    0    1    0    0    0    1   00000111111111111011111111011110
       2108         1       1        0        0        2108   8     4   2  2  2    2  0  2  0  0  2      1    0    0    0    1    0    0    0    1   00000111111111111011111111100111
       2109         1       1        0        0        2109   8     4   2  2  2    2  0  2  0  0  2      1    0    0    0    1    0    0    0    1   00000111111111111011111111101011
       2110         1       1        0        0        2110   8     4   2  2  2    2  0  2  0  0  2      1    0    0    0    1    0    0    0    1   00000111111111111011111111101101
       2111         1       1        0        0        2111   8     4   2  2  2    2  0  2  0  0  2      1    0    0    0    1    0    0    0    1   00000111111111111011111111101110
       2112         1       1        0        0        2112   8     4   2  2  2    2  0  2  0  0  2      1    0    0    0    1    0    0    0    1   00000111111111111011111111110011
       2113         1       1        0        0        2113   8     4   2  2  2    2  0  2  0  0  2      1    0    0    0    1    0    0    0    1   00000111111111111011111111110101
       2114         1       1        0        0        2114   8     4   2  2  2    2  0  2  0  0  2      1    0    0    0    1    0    0    0    1   00000111111111111011111111110110
       2115         1       1        0        0        2115   8     4   2  2  2    2  0  2  0  0  2      1    0    0    0    1    0    0    0    1   00000111111111111011111111111001
       2116         1       1        0        0        2116   8     4   2  2  2    2  0  2  0  0  2      1    0    0    0    1    0    0    0    1   00000111111111111011111111111010
       2117         1       1        0        0        2117   8     4   2  2  2    2  0  2  0  0  2      1    0    0    0    1    0    0    0    1   00000111111111111011111111111100
       2118         1       1        0        0        2118   8     4   2  2  2    2  0  2  0  0  2      1    0    0    0    1    0    0    0    1   00000111111111111100011111111111
       2119         1       1        0        0        2119   8     4   2  2  2    2  0  2  0  0  2      1    0    0    0    1    0    0    0    1   00000111111111111100101111111111
       2120         1       1        0        0        2120   8     4   2  2  2    2  0  2  0  0  2      1    0    0    0    1    0    0    0    1   00000111111111111100110111111111
       2121         1       1        0        0        2121   8     4   2  2  2    2  0  2  0  0  2      1    0    0    0    1    0    0    0    1   00000111111111111100111011111111
       2122         1       1        0        0        2122   8     4   2  2  2    2  0  2  0  0  2      1    0    0    0    1    0    0    0    1   00000111111111111100111101111111
       2123         1       1        0        0        2123   8     4   2  2  2    2  0  2  0  0  2      1    0    0    0    1    0    0    0    1   00000111111111111100111110111111
       2124         1       1        0        0        2124   8     4   2  2  2    2  0  2  0  0  2      1    0    0    0    1    0    0    0    1   00000111111111111100111111011111
       2125         1       1        0        0        2125   8     4   2  2  2    2  0  2  0  0  2      1    0    0    0    1    0    0    0    1   00000111111111111100111111101111
       2126         1       1        0        0        2126   8     4   2  2  2    2  0  2  0  0  2      1    0    0    0    1    0    0    0    1   00000111111111111100111111110111
       2127         1       1        0        0        2127   8     4   2  2  2    2  0  2  0  0  2      1    0    0    0    1    0    0    0    1   00000111111111111100111111111011
       2128         1       1        0        0        2128   8     4   2  2  2    2  0  2  0  0  2      1    0    0    0    1    0    0    0    1   00000111111111111100111111111101
       2129         1       1        0        0        2129   8     4   2  2  2    2  0  2  0  0  2      1    0    0    0    1    0    0    0    1   00000111111111111100111111111110
       2130         1       1        0        0        2130   8     4   2  2  2    2  0  2  0  0  2      1    0    0    0    1    0    0    0    1   00000111111111111101001111111111
       2131         1       1        0        0        2131   8     4   2  2  2    2  0  2  0  0  2      1    0    0    0    1    0    0    0    1   00000111111111111101010111111111
       2132         1       1        0        0        2132   8     4   2  2  2    2  0  2  0  0  2      1    0    0    0    1    0    0    0    1   00000111111111111101011011111111
       2133         1       1        0        0        2133   8     4   2  2  2    2  0  2  0  0  2      1    0    0    0    1    0    0    0    1   00000111111111111101011101111111
       2134         1       1        0        0        2134   8     4   2  2  2    2  0  2  0  0  2      1    0    0    0    1    0    0    0    1   00000111111111111101011110111111
       2135         1       1        0        0        2135   8     4   2  2  2    2  0  2  0  0  2      1    0    0    0    1    0    0    0    1   00000111111111111101011111011111
       2136         1       1        0        0        2136   8     4   2  2  2    2  0  2  0  0  2      1    0    0    0    1    0    0    0    1   00000111111111111101011111101111
       2137         1       1        0        0        2137   8     4   2  2  2    2  0  2  0  0  2      1    0    0    0    1    0    0    0    1   00000111111111111101011111110111
       2138         1       1        0        0        2138   8     4   2  2  2    2  0  2  0  0  2      1    0    0    0    1    0    0    0    1   00000111111111111101011111111011
       2139         1       1        0        0        2139   8     4   2  2  2    2  0  2  0  0  2      1    0    0    0    1    0    0    0    1   00000111111111111101011111111101
       2140         1       1        0        0        2140   8     4   2  2  2    2  0  2  0  0  2      1    0    0    0    1    0    0    0    1   00000111111111111101011111111110
       2141         1       1        0        0        2141   8     4   2  2  2    2  0  2  0  0  2      1    0    0    0    1    0    0    0    1   00000111111111111101100111111111
       2142         1       1        0        0        2142   8     4   2  2  2    2  0  2  0  0  2      1    0    0    0    1    0    0    0    1   00000111111111111101101011111111
       2143         1       1        0        0        2143   8     4   2  2  2    2  0  2  0  0  2      1    0    0    0    1    0    0    0    1   00000111111111111101101101111111
       2144         1       1        0        0        2144   8     4   2  2  2    2  0  2  0  0  2      1    0    0    0    1    0    0    0    1   00000111111111111101101110111111
       2145         1       1        0        0        2145   8     4   2  2  2    2  0  2  0  0  2      1    0    0    0    1    0    0    0    1   00000111111111111101101111011111
       2146         1       1        0        0        2146   8     4   2  2  2    2  0  2  0  0  2      1    0    0    0    1    0    0    0    1   00000111111111111101101111101111
       2147         1       1        0        0        2147   8     4   2  2  2    2  0  2  0  0  2      1    0    0    0    1    0    0    0    1   00000111111111111101101111110111
       2148         1       1        0        0        2148   8     4   2  2  2    2  0  2  0  0  2      1    0    0    0    1    0    0    0    1   00000111111111111101101111111011
       2149         1       1        0        0        2149   8     4   2  2  2    2  0  2  0  0  2      1    0    0    0    1    0    0    0    1   00000111111111111101101111111101
       2150         1       1        0        0        2150   8     4   2  2  2    2  0  2  0  0  2      1    0    0    0    1    0    0    0    1   00000111111111111101101111111110
       2151         1       1        0        0        2151   8     4   2  2  2    2  0  2  0  0  2      1    0    0    0    1    0    0    0    1   00000111111111111101110011111111
       2152         1       1        0        0        2152   8     4   2  2  2    2  0  2  0  0  2      1    0    0    0    1    0    0    0    1   00000111111111111101110101111111
       2153         1       1        0        0        2153   8     4   2  2  2    2  0  2  0  0  2      1    0    0    0    1    0    0    0    1   00000111111111111101110110111111
       2154         1       1        0        0        2154   8     4   2  2  2    2  0  2  0  0  2      1    0    0    0    1    0    0    0    1   00000111111111111101110111011111
       2155         1       1        0        0        2155   8     4   2  2  2    2  0  2  0  0  2      1    0    0    0    1    0    0    0    1   00000111111111111101110111101111
       2156         1       1        0        0        2156   8     4   2  2  2    2  0  2  0  0  2      1    0    0    0    1    0    0    0    1   00000111111111111101110111110111
       2157         1       1        0        0        2157   8     4   2  2  2    2  0  2  0  0  2      1    0    0    0    1    0    0    0    1   00000111111111111101110111111011
       2158         1       1        0        0        2158   8     4   2  2  2    2  0  2  0  0  2      1    0    0    0    1    0    0    0    1   00000111111111111101110111111101
       2159         1       1        0        0        2159   8     4   2  2  2    2  0  2  0  0  2      1    0    0    0    1    0    0    0    1   00000111111111111101110111111110
       2160         1       1        0        0        2160   8     4   2  2  2    2  0  2  0  0  2      1    0    0    0    1    0    0    0    1   00000111111111111101111001111111
       2161         1       1        0        0        2161   8     4   2  2  2    2  0  2  0  0  2      1    0    0    0    1    0    0    0    1   00000111111111111101111010111111
       2162         1       1        0        0        2162   8     4   2  2  2    2  0  2  0  0  2      1    0    0    0    1    0    0    0    1   00000111111111111101111011011111
       2163         1       1        0        0        2163   8     4   2  2  2    2  0  2  0  0  2      1    0    0    0    1    0    0    0    1   00000111111111111101111011101111
       2164         1       1        0        0        2164   8     4   2  2  2    2  0  2  0  0  2      1    0    0    0    1    0    0    0    1   00000111111111111101111011110111
       2165         1       1        0        0        2165   8     4   2  2  2    2  0  2  0  0  2      1    0    0    0    1    0    0    0    1   00000111111111111101111011111011
       2166         1       1        0        0        2166   8     4   2  2  2    2  0  2  0  0  2      1    0    0    0    1    0    0    0    1   00000111111111111101111011111101
       2167         1       1        0        0        2167   8     4   2  2  2    2  0  2  0  0  2      1    0    0    0    1    0    0    0    1   00000111111111111101111011111110
       2168         1       1        0        0        2168   8     4   2  2  2    2  0  2  0  0  2      1    0    0    0    1    0    0    0    1   00000111111111111101111100111111
       2169         1       1        0        0        2169   8     4   2  2  2    2  0  2  0  0  2      1    0    0    0    1    0    0    0    1   00000111111111111101111101011111
       2170         1       1        0        0        2170   8     4   2  2  2    2  0  2  0  0  2      1    0    0    0    1    0    0    0    1   00000111111111111101111101101111
       2171         1       1        0        0        2171   8     4   2  2  2    2  0  2  0  0  2      1    0    0    0    1    0    0    0    1   00000111111111111101111101110111
       2172         1       1        0        0        2172   8     4   2  2  2    2  0  2  0  0  2      1    0    0    0    1    0    0    0    1   00000111111111111101111101111011
       2173         1       1        0        0        2173   8     4   2  2  2    2  0  2  0  0  2      1    0    0    0    1    0    0    0    1   00000111111111111101111101111101
       2174         1       1        0        0        2174   8     4   2  2  2    2  0  2  0  0  2      1    0    0    0    1    0    0    0    1   00000111111111111101111101111110
       2175         1       1        0        0        2175   8     4   2  2  2    2  0  2  0  0  2      1    0    0    0    1    0    0    0    1   00000111111111111101111110011111
       2176         1       1        0        0        2176   8     4   2  2  2    2  0  2  0  0  2      1    0    0    0    1    0    0    0    1   00000111111111111101111110101111
       2177         1       1        0        0        2177   8     4   2  2  2    2  0  2  0  0  2      1    0    0    0    1    0    0    0    1   00000111111111111101111110110111
       2178         1       1        0        0        2178   8     4   2  2  2    2  0  2  0  0  2      1    0    0    0    1    0    0    0    1   00000111111111111101111110111011
       2179         1       1        0        0        2179   8     4   2  2  2    2  0  2  0  0  2      1    0    0    0    1    0    0    0    1   00000111111111111101111110111101
       2180         1       1        0        0        2180   8     4   2  2  2    2  0  2  0  0  2      1    0    0    0    1    0    0    0    1   00000111111111111101111110111110
       2181         1       1        0        0        2181   8     4   2  2  2    2  0  2  0  0  2      1    0    0    0    1    0    0    0    1   00000111111111111101111111001111
       2182         1       1        0        0        2182   8     4   2  2  2    2  0  2  0  0  2      1    0    0    0    1    0    0    0    1   00000111111111111101111111010111
       2183         1       1        0        0        2183   8     4   2  2  2    2  0  2  0  0  2      1    0    0    0    1    0    0    0    1   00000111111111111101111111011011
       2184         1       1        0        0        2184   8     4   2  2  2    2  0  2  0  0  2      1    0    0    0    1    0    0    0    1   00000111111111111101111111011101
       2185         1       1        0        0        2185   8     4   2  2  2    2  0  2  0  0  2      1    0    0    0    1    0    0    0    1   00000111111111111101111111011110
       2186         1       1        0        0        2186   8     4   2  2  2    2  0  2  0  0  2      1    0    0    0    1    0    0    0    1   00000111111111111101111111100111
       2187         1       1        0        0        2187   8     4   2  2  2    2  0  2  0  0  2      1    0    0    0    1    0    0    0    1   00000111111111111101111111101011
       2188         1       1        0        0        2188   8     4   2  2  2    2  0  2  0  0  2      1    0    0    0    1    0    0    0    1   00000111111111111101111111101101
       2189         1       1        0        0        2189   8     4   2  2  2    2  0  2  0  0  2      1    0    0    0    1    0    0    0    1   00000111111111111101111111101110
       2190         1       1        0        0        2190   8     4   2  2  2    2  0  2  0  0  2      1    0    0    0    1    0    0    0    1   00000111111111111101111111110011
       2191         1       1        0        0        2191   8     4   2  2  2    2  0  2  0  0  2      1    0    0    0    1    0    0    0    1   00000111111111111101111111110101
[truncated: 59,581,887 more chars]
