# Supplementary material for: Stabilizing lattice oxygen redox in layered sodium transition metal oxide through spin singlet state
Source: Nat Commun. 2023 Nov 23;14:7665. doi: 10.1038/s41467-023-43031-6 (PMC10667238; doi:10.1038/s41467-023-43031-6)
Supplement: Supplementary file 5 — Supplementary Data 1 [file 41467_2023_43031_MOESM5_ESM.zip › Data_SI/3.66_plateau_x=0.16667/ewald+DFT_screening/ewald_calc_pymatgen.py]

import os
from pymatgen import Structure
from pymatgen.analysis import ewald

fresults=open("ewald_results.txt", 'w')

for i in range(1,329564):
    print(str(i), end="  ", file = fresults)
    os.system('rm temp vasp* POSCAR_*')
    os.system('~/sourcecode/enumlib-master/src/makestr.x struct_enum.out %s' %i)
    os.system('mv vasp.* vasp_%s' %i)
    os.system("sed -n '16,39 p' vasp_%s > temp" %i)
    os.system('cat head temp tail_pos >> POSCAR_%s' %i)
    struc=Structure.from_file("POSCAR_%s" %i)
    struc.add_oxidation_state_by_element({"Na":1, "Cu":2.5, "Mn":4, "O":-2})
    ewald_value=ewald.EwaldSummation(struc)
    print(ewald_value.total_energy, file = fresults)

fresults.close()
