# Supplementary material for: Stabilizing lattice oxygen redox in layered sodium transition metal oxide through spin singlet state
Source: Nat Commun. 2023 Nov 23;14:7665. doi: 10.1038/s41467-023-43031-6 (PMC10667238; doi:10.1038/s41467-023-43031-6)
Supplement: Supplementary file 5 — Supplementary Data 1 [file 41467_2023_43031_MOESM5_ESM.zip › Data_SI/3.66_plateau_x=0.16667/ewald+DFT_screening/ewald_results_sorted.txt]

320781	-6159.543357
326288	-6159.326937
328456	-6159.128463
320778	-6159.009136
320768	-6158.90288
321592	-6158.900948
325300	-6158.861725
320763	-6158.762829
325323	-6158.762448
320765	-6158.735401
325315	-6158.695371
322131	-6158.655076
321775	-6158.642572
321697	-6158.552668
320844	-6158.548236
326337	-6158.529861
326299	-6158.527439
320848	-6158.525392
321827	-6158.521651
328584	-6158.517925
321608	-6158.500961
326295	-6158.486426
320875	-6158.473647
321932	-6158.459341
328484	-6158.456597
171113	-6158.454751
326356	-6158.442898
328481	-6158.432373
273698	-6158.431384
291206	-6158.426238
325305	-6158.422558
322214	-6158.414565
289746	-6158.407288
300744	-6158.402862
172382	-6158.399662
228709	-6158.394526
311507	-6158.39441
228332	-6158.39121
328451	-6158.387229
320823	-6158.386918
311689	-6158.384602
325446	-6158.382139
326323	-6158.380935
325426	-6158.369747
172309	-6158.365559
229279	-6158.361944
325382	-6158.36132
272970	-6158.355824
173289	-6158.354782
322770	-6158.332709
272543	-6158.326721
294489	-6158.322933
293144	-6158.315635
321708	-6158.31334
325620	-6158.311141
320815	-6158.305792
325497	-6158.305302
321588	-6158.302495
320906	-6158.299761
320813	-6158.283285
326345	-6158.282538
301092	-6158.280755
301578	-6158.27998
227946	-6158.278212
323445	-6158.267802
314744	-6158.264126
322124	-6158.263279
172007	-6158.262694
175095	-6158.262254
294492	-6158.259173
228322	-6158.257281
301013	-6158.251014
174949	-6158.24756
320905	-6158.240886
325601	-6158.230301
328604	-6158.226378
311045	-6158.21948
322773	-6158.212441
294254	-6158.212051
321758	-6158.207743
321913	-6158.203437
321974	-6158.201385
273701	-6158.199536
320864	-6158.197068
228186	-6158.194296
311802	-6158.17586
171096	-6158.174508
320826	-6158.173653
322045	-6158.164418
320824	-6158.162666
175098	-6158.158614
310987	-6158.156624
290663	-6158.155285
326321	-6158.155278
329392	-6158.15222
320849	-6158.151147
322768	-6158.149762
321776	-6158.142092
320855	-6158.141566
324144	-6158.139183
322492	-6158.139172
172292	-6158.135252
328500	-6158.135235
321604	-6158.134341
304363	-6158.12923
318206	-6158.120288
325448	-6158.112427
304015	-6158.10726
325459	-6158.106983
325523	-6158.102908
229668	-6158.100054
325608	-6158.096183
272348	-6158.095648
329207	-6158.095642
325339	-6158.095588
173230	-6158.092805
229280	-6158.090216
301086	-6158.081705
325427	-6158.081391
321584	-6158.078737
228733	-6158.078652
172366	-6158.078524
228887	-6158.077952
328482	-6158.076307
252142	-6158.07613
326335	-6158.074506
321698	-6158.074439
228438	-6158.074258
309171	-6158.073791
273351	-6158.073513
272831	-6158.071282
255568	-6158.069663
323785	-6158.06709
321858	-6158.06698
227950	-6158.066959
311760	-6158.063098
321789	-6158.061827
324129	-6158.061079
326338	-6158.060835
323344	-6158.060098
325529	-6158.056409
252998	-6158.056266
320814	-6158.055426
228337	-6158.052214
272790	-6158.050736
314708	-6158.044416
273580	-6158.044273
255562	-6158.043343
174776	-6158.043231
280360	-6158.042794
327130	-6158.039979
272458	-6158.037702
322495	-6158.037548
252100	-6158.036737
311060	-6158.034692
325401	-6158.028081
323441	-6158.022696
189899	-6158.022586
273140	-6158.021675
175032	-6158.014445
322128	-6158.008347
281186	-6158.006477
252095	-6158.005668
249737	-6158.004985
320854	-6157.996337
325665	-6157.995172
321682	-6157.990632
300747	-6157.986924
326324	-6157.984989
221992	-6157.984317
190524	-6157.98366
310782	-6157.982828
222667	-6157.9814
283701	-6157.971695
253831	-6157.971535
321925	-6157.969451
273354	-6157.969409
258192	-6157.968794
229310	-6157.968263
320827	-6157.968044
249743	-6157.962726
326355	-6157.958933
188882	-6157.957221
172162	-6157.955937
328920	-6157.954938
211906	-6157.953272
222275	-6157.952985
320816	-6157.950191
280705	-6157.949184
174932	-6157.945067
311721	-6157.944686
301015	-6157.944444
282617	-6157.941896
329477	-6157.940605
171053	-6157.940508
188939	-6157.939157
325485	-6157.936452
328493	-6157.936284
252862	-6157.935868
246157	-6157.934345
228191	-6157.933107
228328	-6157.932452
301572	-6157.93195
325590	-6157.930927
321981	-6157.930765
190897	-6157.929063
171046	-6157.928201
283113	-6157.927902
171990	-6157.927389
311098	-6157.925631
282348	-6157.924921
192243	-6157.922303
325480	-6157.919311
300738	-6157.918995
320914	-6157.918102
303683	-6157.914791
325676	-6157.912632
253828	-6157.909173
311274	-6157.907682
172803	-6157.905046
228400	-6157.904289
311261	-6157.902133
322897	-6157.901844
255393	-6157.901778
190021	-6157.899901
314756	-6157.896726
222683	-6157.896673
323152	-6157.89423
290351	-6157.89348
284524	-6157.892698
284528	-6157.892577
175035	-6157.892161
303404	-6157.891552
324216	-6157.891045
329248	-6157.891019
273744	-6157.89055
309091	-6157.889051
273115	-6157.888351
325402	-6157.886113
173294	-6157.884836
171116	-6157.880185
292155	-6157.879937
222684	-6157.878922
172861	-6157.877073
283132	-6157.87581
229233	-6157.875007
171139	-6157.874599
171826	-6157.872682
300972	-6157.870902
273002	-6157.869674
273316	-6157.86883
172798	-6157.868749
174717	-6157.867608
305373	-6157.866786
300633	-6157.866369
191602	-6157.864783
172312	-6157.864321
257950	-6157.86327
172175	-6157.863169
228446	-6157.863089
272770	-6157.862728
223308	-6157.860863
171049	-6157.859878
300958	-6157.859658
324207	-6157.857957
249978	-6157.857378
329562	-6157.856273
292202	-6157.853908
321709	-6157.853754
255566	-6157.853348
192386	-6157.850702
325391	-6157.850265
64221	-6157.848494
172385	-6157.84374
221536	-6157.839644
229607	-6157.837222
281769	-6157.836651
72524	-6157.836403
173150	-6157.833845
191585	-6157.831763
273577	-6157.831459
328890	-6157.828855
292878	-6157.827586
322719	-6157.826475
272320	-6157.825273
282462	-6157.824573
292180	-6157.824131
228217	-6157.82266
289931	-6157.820791
190088	-6157.820428
189910	-6157.816241
229719	-6157.815556
255399	-6157.814523
213945	-6157.811385
329381	-6157.81071
311974	-6157.80936
272390	-6157.808408
228933	-6157.807621
325474	-6157.80611
228078	-6157.804284
212603	-6157.80345
301011	-6157.802916
303977	-6157.802898
327344	-6157.801815
321741	-6157.800229
193284	-6157.798197
303810	-6157.797376
325460	-6157.796377
210850	-6157.795278
328882	-6157.793901
321906	-6157.793234
193536	-6157.792441
285784	-6157.792229
301157	-6157.791198
280224	-6157.789471
229670	-6157.787432
107964	-6157.782807
327162	-6157.778834
291181	-6157.778109
278077	-6157.777753
277958	-6157.77659
311748	-6157.773301
301095	-6157.772315
285781	-6157.770099
272564	-6157.768385
211914	-6157.768166
273144	-6157.767577
273325	-6157.766972
171937	-6157.766718
309180	-6157.766598
172071	-6157.766207
301359	-6157.766143
284159	-6157.76457
211729	-6157.76398
272855	-6157.763792
323155	-6157.763515
172954	-6157.76275
172068	-6157.761202
303335	-6157.760977
322040	-6157.760881
258196	-6157.760156
107738	-6157.759626
326322	-6157.759332
281879	-6157.756397
175100	-6157.756268
322736	-6157.755299
329205	-6157.753953
282480	-6157.753836
213947	-6157.752741
325501	-6157.752559
246052	-6157.752429
245993	-6157.752094
255571	-6157.751926
326340	-6157.751379
228930	-6157.750613
172081	-6157.745368
284122	-6157.744476
322737	-6157.74413
174085	-6157.744028
300837	-6157.743843
311591	-6157.743262
198962	-6157.742903
172010	-6157.742812
280364	-6157.741098
321810	-6157.74077
311515	-6157.739549
281501	-6157.737211
252909	-6157.736738
222225	-6157.736552
285846	-6157.735509
223311	-6157.734013
311778	-6157.729842
329081	-6157.729257
223218	-6157.729156
322720	-6157.728457
289905	-6157.727374
281161	-6157.726
321665	-6157.72598
251633	-6157.72489
325630	-6157.722358
223262	-6157.722237
171929	-6157.721976
171059	-6157.721879
172334	-6157.721767
197668	-6157.721516
254812	-6157.72105
291203	-6157.721011
276979	-6157.720518
221524	-6157.719882
321855	-6157.719004
285850	-6157.716744
296423	-6157.716078
211586	-6157.715841
229311	-6157.715179
325680	-6157.714906
323766	-6157.714365
280978	-6157.712745
252445	-6157.712607
251629	-6157.712465
323774	-6157.711394
309439	-6157.710953
171932	-6157.708338
325392	-6157.708296
221423	-6157.706977
189682	-6157.705623
104368	-6157.705305
301672	-6157.705187
301159	-6157.702647
174773	-6157.70221
255286	-6157.701606
311826	-6157.700892
300572	-6157.69889
228680	-6157.698509
303685	-6157.698437
221373	-6157.697791
328523	-6157.696785
304220	-6157.696636
200070	-6157.696629
272462	-6157.695776
172084	-6157.695689
190004	-6157.695657
222019	-6157.694506
280356	-6157.693465
190832	-6157.693149
193533	-6157.692849
272383	-6157.692587
303941	-6157.692296
300913	-6157.692179
213863	-6157.692071
252489	-6157.691966
280296	-6157.691425
325615	-6157.690312
281466	-6157.69019
77266	-6157.690139
72081	-6157.689741
204591	-6157.689234
321759	-6157.688619
173352	-6157.688276
272812	-6157.686934
290354	-6157.686858
294487	-6157.686438
301580	-6157.685186
188921	-6157.684977
221638	-6157.684072
258298	-6157.68331
328514	-6157.682419
228970	-6157.680798
328973	-6157.679567
252054	-6157.679164
310892	-6157.679047
304387	-6157.678167
222620	-6157.677881
284402	-6157.677774
300634	-6157.676078
273118	-6157.675148
303758	-6157.674618
174002	-6157.674126
328827	-6157.672938
308835	-6157.67183
304355	-6157.671171
327244	-6157.671007
323415	-6157.670466
211839	-6157.669727
189747	-6157.669292
296347	-6157.668028
311705	-6157.667507
171763	-6157.665767
188888	-6157.664688
272314	-6157.66369
173292	-6157.663618
311015	-6157.663096
228906	-6157.662974
173637	-6157.662902
173632	-6157.662645
174087	-6157.662638
272453	-6157.66231
63794	-6157.662157
329526	-6157.659687
296489	-6157.659501
280436	-6157.657655
294390	-6157.657302
34784	-6157.656821
322460	-6157.656545
279617	-6157.655154
255289	-6157.654868
191543	-6157.654479
228466	-6157.653982
228677	-6157.653909
64152	-6157.653884
325478	-6157.651246
197906	-6157.650998
172408	-6157.650872
280665	-6157.650704
171105	-6157.650117
196792	-6157.649465
94667	-6157.649418
311817	-6157.649102
281188	-6157.648395
327317	-6157.647909
192227	-6157.645873
324201	-6157.64552
273326	-6157.644224
249806	-6157.643072
196476	-6157.6409
221957	-6157.640521
72536	-6157.639022
72434	-6157.638045
329121	-6157.637157
329297	-6157.636616
204588	-6157.634638
294394	-6157.634436
242933	-6157.634424
324147	-6157.63428
43251	-6157.633748
296426	-6157.633674
300959	-6157.633599
196212	-6157.63249
273093	-6157.630581
192318	-6157.628956
174952	-6157.627998
234626	-6157.62724
296351	-6157.626518
171829	-6157.62618
104573	-6157.62605
229690	-6157.625913
228232	-6157.625658
64242	-6157.625215
292177	-6157.625148
229764	-6157.625093
311988	-6157.625083
228675	-6157.624988
174066	-6157.624713
288272	-6157.624414
286905	-6157.624071
172168	-6157.623732
294483	-6157.622455
104409	-6157.62228
13949	-6157.621235
104371	-6157.620701
324131	-6157.619816
273662	-6157.618599
275804	-6157.618592
278004	-6157.618366
91708	-6157.61781
273748	-6157.617808
189905	-6157.616477
322996	-6157.6152
212289	-6157.613781
329529	-6157.612354
173575	-6157.61191
150049	-6157.609439
300569	-6157.608585
325626	-6157.608181
211939	-6157.606899
246144	-6157.60656
281417	-6157.606287
35248	-6157.606175
246610	-6157.605731
246043	-6157.605388
228684	-6157.605185
304864	-6157.604815
276324	-6157.604598
234683	-6157.603974
277937	-6157.603035
228413	-6157.60229
293970	-6157.602266
300943	-6157.601635
303812	-6157.601625
300824	-6157.599854
300946	-6157.599438
310786	-6157.597291
322463	-6157.595815
193524	-6157.595813
293092	-6157.59532
293946	-6157.595204
126653	-6157.593757
142586	-6157.591668
280691	-6157.5909
321796	-6157.588511
210809	-6157.587342
190552	-6157.586506
201258	-6157.585891
296204	-6157.585037
294252	-6157.584632
322934	-6157.584399
280983	-6157.583881
211537	-6157.581233
321917	-6157.580581
293141	-6157.579116
228751	-6157.579058
251911	-6157.579025
99242	-6157.578603
311010	-6157.578158
173635	-6157.577648
172032	-6157.577544
252116	-6157.57743
296492	-6157.577097
171142	-6157.57678
223264	-6157.576743
293597	-6157.575657
104578	-6157.572739
309231	-6157.571209
242996	-6157.569886
304045	-6157.569842
210866	-6157.569278
288166	-6157.569145
300846	-6157.568772
108827	-6157.568189
256609	-6157.568077
296421	-6157.567182
213154	-6157.567032
280287	-6157.566858
272307	-6157.566512
329530	-6157.566398
94941	-6157.565754
329527	-6157.565559
311824	-6157.565361
35242	-6157.564954
221978	-6157.5628
141424	-6157.562732
136208	-6157.562628
311768	-6157.562449
310792	-6157.561506
296167	-6157.56113
189238	-6157.5611
292174	-6157.55961
280825	-6157.559569
212662	-6157.559184
285594	-6157.559159
34805	-6157.559074
257645	-6157.558478
280669	-6157.557881
246298	-6157.557857
285631	-6157.557003
293909	-6157.556109
251591	-6157.555619
329199	-6157.554981
172901	-6157.553823
214001	-6157.552951
309447	-6157.55274
172295	-6157.552734
189901	-6157.552672
190594	-6157.55265
104346	-6157.551236
136338	-6157.550445
310872	-6157.549958
213155	-6157.549281
197665	-6157.548596
324212	-6157.547767
321897	-6157.547226
171055	-6157.546594
246302	-6157.546314
190538	-6157.545416
174714	-6157.545231
211603	-6157.544902
136438	-6157.544758
310918	-6157.544194
303798	-6157.543358
329226	-6157.543241
118492	-6157.541748
173235	-6157.54158
323322	-6157.54143
222341	-6157.54074
20326	-6157.540241
228091	-6157.538347
252913	-6157.538311
281447	-6157.538014
188884	-6157.537243
326339	-6157.537146
296193	-6157.536616
229542	-6157.536183
174975	-6157.536058
273613	-6157.535873
321807	-6157.535656
228710	-6157.535274
250730	-6157.535213
311761	-6157.534869
281151	-6157.533649
197903	-6157.532762
286705	-6157.532633
326336	-6157.532173
175167	-6157.532108
222721	-6157.529949
273295	-6157.529478
191604	-6157.529415
222718	-6157.529056
196863	-6157.529011
255288	-6157.527944
250724	-6157.527536
221541	-6157.526711
118565	-6157.526205
290635	-6157.525801
190074	-6157.525353
175104	-6157.524885
189576	-6157.524769
50379	-6157.523857
290967	-6157.52263
296417	-6157.521843
229721	-6157.521578
228405	-6157.52125
229093	-6157.519347
272367	-6157.518669
171099	-6157.518662
328891	-6157.51825
185125	-6157.517654
327088	-6157.51756
173133	-6157.517184
190481	-6157.516933
172181	-6157.516796
211716	-6157.516475
172301	-6157.51593
291247	-6157.51453
229261	-6157.514138
294210	-6157.513987
245983	-6157.51395
229636	-6157.51335
214004	-6157.51295
95007	-6157.512606
229096	-6157.512228
173549	-6157.512202
228281	-6157.512195
172164	-6157.512087
236902	-6157.511841
35042	-6157.511737
328930	-6157.511203
149457	-6157.510714
228758	-6157.510598
104326	-6157.510329
172177	-6157.510149
32062	-6157.509965
118383	-6157.509844
321683	-6157.508796
92590	-6157.508757
13930	-6157.508479
276932	-6157.506447
329472	-6157.506189
223224	-6157.50589
228333	-6157.505883
229060	-6157.504972
193518	-6157.504821
311072	-6157.504613
296188	-6157.5036
228223	-6157.503261
31996	-6157.50217
233182	-6157.500631
204740	-6157.499824
211734	-6157.498887
173578	-6157.498592
228428	-6157.49818
171943	-6157.498153
280468	-6157.498051
172337	-6157.497277
272732	-6157.496905
228629	-6157.4969
20777	-6157.496565
325475	-6157.495504
173357	-6157.495078
190759	-6157.49442
283934	-6157.494298
277570	-6157.4933
192389	-6157.493084
32077	-6157.492858
300911	-6157.492505
306001	-6157.492487
223122	-6157.492455
108956	-6157.492455
200065	-6157.492418
184310	-6157.49217
50470	-6157.491666
311621	-6157.491373
192107	-6157.491277
229716	-6157.491002
306148	-6157.490824
277874	-6157.490701
201045	-6157.49034
236827	-6157.490111
251984	-6157.490016
280271	-6157.489811
290994	-6157.489539
253741	-6157.489531
136233	-6157.489232
204097	-6157.489062
258198	-6157.488872
213877	-6157.488321
196473	-6157.486625
188876	-6157.48651
193515	-6157.48651
107747	-6157.486344
14310	-6157.484755
197650	-6157.483832
222450	-6157.483509
328883	-6157.483295
252836	-6157.48306
193361	-6157.482006
35029	-6157.480461
228972	-6157.480224
212719	-6157.480201
258304	-6157.480135
245908	-6157.479808
230412	-6157.479518
246612	-6157.479376
311962	-6157.478204
311777	-6157.47798
291020	-6157.477957
329485	-6157.477613
327280	-6157.477572
204736	-6157.477231
324199	-6157.47702
14291	-6157.476998
275775	-6157.476707
221626	-6157.476594
287553	-6157.476078
136224	-6157.475907
293939	-6157.475834
328921	-6157.475695
50385	-6157.475537
245899	-6157.474724
258302	-6157.474672
322891	-6157.474007
104391	-6157.473338
228857	-6157.472604
190486	-6157.471951
245986	-6157.471115
49488	-6157.469998
329470	-6157.469518
324170	-6157.468817
290659	-6157.468703
322490	-6157.468626
186498	-6157.467899
311294	-6157.467683
311000	-6157.465592
272948	-6157.465233
172876	-6157.464892
273070	-6157.464823
171063	-6157.464607
174781	-6157.464186
172375	-6157.463678
242756	-6157.463628
249699	-6157.46286
221378	-6157.462666
99216	-6157.46151
303770	-6157.461174
222057	-6157.461021
252865	-6157.460693
278080	-6157.460016
232754	-6157.459901
204734	-6157.459396
136395	-6157.459247
311325	-6157.459064
174635	-6157.45802
311980	-6157.45769
281805	-6157.456834
280857	-6157.456068
251977	-6157.455595
228283	-6157.45514
286708	-6157.454549
110004	-6157.454263
322937	-6157.453685
184422	-6157.453463
321945	-6157.453315
43193	-6157.451318
201322	-6157.451166
75111	-6157.45103
28393	-6157.450629
173641	-6157.450163
250049	-6157.450132
228722	-6157.450038
246589	-6157.449999
210815	-6157.449993
245392	-6157.449557
273010	-6157.4492
19040	-6157.448225
113930	-6157.448153
186445	-6157.447546
285844	-6157.447409
211627	-6157.447276
20686	-6157.447186
255283	-6157.446939
230423	-6157.446645
230221	-6157.445619
272534	-6157.445085
190509	-6157.444397
235654	-6157.444385
325536	-6157.444234
244229	-6157.443954
222476	-6157.443778
43828	-6157.443634
322487	-6157.442507
197180	-6157.442373
173263	-6157.441544
172369	-6157.441322
118382	-6157.441311
193561	-6157.441195
273090	-6157.440017
301363	-6157.440015
233081	-6157.439555
173554	-6157.439401
222305	-6157.438656
254057	-6157.438656
304046	-6157.438407
286671	-6157.438354
189912	-6157.437158
306115	-6157.436693
311117	-6157.436496
20789	-6157.43629
221411	-6157.435859
104477	-6157.435563
143259	-6157.434665
191587	-6157.434036
301093	-6157.433702
301581	-6157.433097
223237	-6157.431261
321787	-6157.430939
193509	-6157.429943
228440	-6157.42968
183682	-6157.429372
227943	-6157.428991
175170	-6157.428468
326357	-6157.428181
171939	-6157.427865
329481	-6157.427631
175037	-6157.427179
245382	-6157.426972
287701	-6157.426272
306310	-6157.424969
311110	-6157.424936
308982	-6157.424258
141552	-6157.423358
234063	-6157.423337
187108	-6157.423019
221530	-6157.421117
188223	-6157.419781
185578	-6157.419004
142321	-6157.418943
243253	-6157.418748
311292	-6157.418505
174838	-6157.418083
287463	-6157.417985
281418	-6157.417864
324142	-6157.417065
188210	-6157.416514
186858	-6157.416411
14401	-6157.416205
303409	-6157.416189
296191	-6157.41544
136262	-6157.415354
72195	-6157.414847
305357	-6157.414658
188206	-6157.4146
280432	-6157.414377
245902	-6157.413245
311787	-6157.412887
212250	-6157.412848
198908	-6157.412622
191617	-6157.412371
235477	-6157.411784
242967	-6157.411556
230337	-6157.411007
214067	-6157.410329
307213	-6157.410161
201318	-6157.409928
309123	-6157.409723
286649	-6157.40965
246114	-6157.409311
258117	-6157.407382
293608	-6157.407222
104329	-6157.407082
104885	-6157.406609
197656	-6157.406564
204572	-6157.406049
186346	-6157.405169
228761	-6157.404454
192104	-6157.404233
183708	-6157.403932
184062	-6157.403906
229293	-6157.403289
49493	-6157.403035
293616	-6157.402442
199929	-6157.402389
254904	-6157.402168
211942	-6157.401629
301663	-6157.401568
283232	-6157.401088
243429	-6157.400993
171385	-6157.400816
171766	-6157.400621
288170	-6157.40061
63698	-6157.400566
256613	-6157.400333
249670	-6157.400228
280215	-6157.399889
43238	-6157.399621
141456	-6157.399257
136570	-6157.398745
213136	-6157.397781
304033	-6157.396855
272371	-6157.396647
311517	-6157.39639
189916	-6157.395965
300976	-6157.395795
204092	-6157.39395
211542	-6157.393948
223383	-6157.393933
211855	-6157.393791
284522	-6157.393746
197647	-6157.392193
43863	-6157.391533
118355	-6157.391214
290290	-6157.391089
118542	-6157.390913
211908	-6157.389973
324249	-6157.389831
191638	-6157.389822
233180	-6157.389772
228079	-6157.389694
303909	-6157.389542
276056	-6157.389483
287097	-6157.388929
50476	-6157.388662
229767	-6157.388479
228181	-6157.38834
213685	-6157.387916
236906	-6157.387521
311017	-6157.387307
272316	-6157.386242
19488	-6157.386051
14366	-6157.385806
280250	-6157.385689
309492	-6157.385602
34851	-6157.385253
228260	-6157.384485
229062	-6157.384277
32511	-6157.383148
173233	-6157.382997
171390	-6157.382429
227981	-6157.382177
307212	-6157.381444
184923	-6157.380972
303973	-6157.380863
188310	-6157.380845
118524	-6157.380438
204575	-6157.379364
72054	-6157.379234
221993	-6157.379042
281505	-6157.378852
221942	-6157.378609
254164	-6157.378064
257699	-6157.377992
190902	-6157.377837
184290	-6157.377282
311699	-6157.377189
171439	-6157.376706
280220	-6157.376503
232705	-6157.376326
312836	-6157.376206
242709	-6157.375895
329528	-6157.37575
280675	-6157.375649
229265	-6157.375018
104316	-6157.374904
293610	-6157.3747
311987	-6157.373221
126659	-6157.373019
279298	-6157.372086
212320	-6157.371812
171999	-6157.371706
172411	-6157.371697
288116	-6157.371653
228231	-6157.371527
43976	-6157.371258
278762	-6157.371188
312015	-6157.370433
214070	-6157.370328
189807	-6157.369447
228412	-6157.368838
310925	-6157.368659
273664	-6157.368108
211669	-6157.367593
228183	-6157.367326
296415	-6157.367118
242999	-6157.366533
186484	-6157.365817
296411	-6157.365203
293942	-6157.364928
187011	-6157.364272
273610	-6157.363953
188930	-6157.36343
119455	-6157.363175
189687	-6157.363154
18493	-6157.36287
190383	-6157.362782
171090	-6157.362503
35237	-6157.361956
311779	-6157.361913
236623	-6157.36131
230493	-6157.361054
212724	-6157.360907
110692	-6157.360899
107956	-6157.360775
184129	-6157.360721
191156	-6157.360558
189729	-6157.360051
279621	-6157.359667
230271	-6157.358336
227937	-6157.358336
127008	-6157.358272
232303	-6157.357789
236573	-6157.356923
304379	-6157.3562
223340	-6157.355489
232292	-6157.354621
197641	-6157.35427
292876	-6157.353864
210893	-6157.352735
233114	-6157.35268
227947	-6157.351991
309126	-6157.351578
329512	-6157.350573
329514	-6157.350421
324223	-6157.350102
281162	-6157.349274
232314	-6157.349193
280815	-6157.34823
171831	-6157.348052
280797	-6157.347124
13883	-6157.346943
118412	-6157.346591
233041	-6157.346503
35244	-6157.34622
28843	-6157.346062
155537	-6157.345557
25669	-6157.344545
304228	-6157.344445
305822	-6157.34401
189506	-6157.343918
172185	-6157.343843
233244	-6157.343753
211667	-6157.343368
246049	-6157.343364
228754	-6157.343205
222653	-6157.343075
174127	-6157.342971
172286	-6157.341891
192054	-6157.341718
322999	-6157.341624
278008	-6157.341523
242620	-6157.341459
228445	-6157.341413
189684	-6157.340707
118392	-6157.339994
228394	-6157.339836
256407	-6157.339693
81399	-6157.339646
18458	-6157.338691
188164	-6157.338378
281503	-6157.338235
185564	-6157.337601
211878	-6157.337522
188879	-6157.336907
230408	-6157.336776
228990	-6157.336575
172035	-6157.33441
305993	-6157.334347
68823	-6157.334213
308840	-6157.334134
308945	-6157.333982
251689	-6157.33305
280981	-6157.332413
254863	-6157.33207
309183	-6157.332062
18492	-6157.331989
229766	-6157.331115
228936	-6157.3303
245427	-6157.329955
20684	-6157.3294
49658	-6157.328619
303276	-6157.328612
202379	-6157.328244
126818	-6157.328174
34829	-6157.326661
292863	-6157.326643
171993	-6157.326227
92579	-6157.325989
272796	-6157.325551
251443	-6157.325245
306145	-6157.325106
191214	-6157.324997
228188	-6157.323137
228830	-6157.323043
221689	-6157.322775
255449	-6157.322752
253510	-6157.322683
229260	-6157.32256
197894	-6157.322484
282341	-6157.3215
223080	-6157.321017
43989	-6157.320569
184814	-6157.319891
282610	-6157.319831
184407	-6157.31831
309511	-6157.318219
72017	-6157.318121
275763	-6157.318117
174101	-6157.317679
14382	-6157.317617
20324	-6157.317457
311811	-6157.317425
190024	-6157.317383
227965	-6157.316682
186357	-6157.316153
245959	-6157.316065
300643	-6157.315723
228173	-6157.315314
246786	-6157.315199
202633	-6157.315191
236517	-6157.315168
243422	-6157.314455
188866	-6157.314092
63878	-6157.313687
289899	-6157.313632
91476	-6157.312304
282345	-6157.312242
152092	-6157.312034
172743	-6157.311771
199926	-6157.311753
150040	-6157.31157
32420	-6157.311355
242547	-6157.311298
171898	-6157.311173
174000	-6157.310854
245385	-6157.310808
282614	-6157.310574
272798	-6157.310374
19398	-6157.310174
172817	-6157.309853
32505	-6157.309403
290990	-6157.3092
283697	-6157.30908
204731	-6157.309059
249984	-6157.308875
323340	-6157.308749
323529	-6157.308147
328953	-6157.307665
252060	-6157.307328
197692	-6157.30663
204035	-6157.306063
174044	-6157.305881
325495	-6157.305633
126768	-6157.305568
34826	-6157.30517
245446	-6157.304458
200000	-6157.304345
210857	-6157.304327
175067	-6157.304021
63734	-6157.303889
172360	-6157.303807
329513	-6157.303626
63876	-6157.303338
196464	-6157.303234
246480	-6157.303224
124700	-6157.303027
280844	-6157.302915
175172	-6157.30287
107796	-6157.302731
212248	-6157.302646
229722	-6157.302194
307210	-6157.302081
32278	-6157.302025
13005	-6157.301818
228274	-6157.301332
221485	-6157.300395
197251	-6157.299669
136178	-6157.299448
172945	-6157.298902
277830	-6157.29888
253556	-6157.298643
312008	-6157.298541
223290	-6157.298415
196458	-6157.298219
174072	-6157.296985
150015	-6157.296426
309485	-6157.295066
283943	-6157.295019
35260	-6157.294853
222478	-6157.294678
211534	-6157.293946
13067	-6157.29391
284494	-6157.293904
189810	-6157.293173
236480	-6157.292944
304388	-6157.292924
204031	-6157.292231
311283	-6157.29125
34799	-6157.290825
107961	-6157.290789
63773	-6157.290323
246490	-6157.288453
32526	-6157.288234
20775	-6157.287948
74501	-6157.287839
107931	-6157.287323
63864	-6157.287295
108467	-6157.287116
200035	-6157.286777
211917	-6157.286147
199510	-6157.285664
197891	-6157.285529
322032	-6157.285162
20278	-6157.285157
32264	-6157.284916
188942	-6157.28331
191525	-6157.28267
277135	-6157.282661
13849	-6157.282387
311115	-6157.282321
255431	-6157.281846
109737	-6157.281538
228324	-6157.281124
186218	-6157.280577
20299	-6157.280485
174130	-6157.280225
279514	-6157.279679
155529	-6157.279193
190013	-6157.279179
236831	-6157.278943
193275	-6157.278657
211630	-6157.278046
144514	-6157.27785
210805	-6157.277804
13880	-6157.277772
283680	-6157.277443
285759	-6157.277409
116498	-6157.277271
254816	-6157.277167
312043	-6157.276987
235657	-6157.276641
329507	-6157.276526
244232	-6157.27621
329564	-6157.275599
329005	-6157.275561
280424	-6157.274991
230436	-6157.274932
184639	-6157.274555
183710	-6157.274027
192051	-6157.273318
228983	-6157.272264
210803	-6157.272223
227969	-6157.271839
286468	-6157.271385
290541	-6157.270942
278621	-6157.270547
171680	-6157.270464
52122	-6157.269931
257956	-6157.269771
126823	-6157.269634
311082	-6157.268401
187652	-6157.268036
236596	-6157.267912
221370	-6157.267642
108855	-6157.267387
185543	-6157.267259
230497	-6157.267135
204667	-6157.266847
202652	-6157.26682
221697	-6157.26679
301655	-6157.266326
197885	-6157.266249
284519	-6157.266123
211722	-6157.26555
187693	-6157.264869
236833	-6157.264745
234529	-6157.264606
108797	-6157.264114
67871	-6157.26383
192391	-6157.263436
304082	-6157.263288
80672	-6157.262545
222445	-6157.262114
136746	-6157.261709
253713	-6157.261365
234409	-6157.260357
242536	-6157.259334
287044	-6157.259299
171040	-6157.259058
200131	-6157.25903
141394	-6157.258657
173193	-6157.25855
141445	-6157.258398
228211	-6157.258207
20330	-6157.257668
23445	-6157.257585
49387	-6157.257553
280218	-6157.25713
212895	-6157.256999
214072	-6157.254995
174104	-6157.254933
276901	-6157.254718
81310	-6157.253907
283109	-6157.253775
284491	-6157.25313
277640	-6157.253119
174068	-6157.253049
192321	-6157.252694
80439	-6157.252498
51760	-6157.252186
80668	-6157.252133
232365	-6157.251907
189786	-6157.251714
172842	-6157.251515
185118	-6157.251095
174778	-6157.250908
94623	-6157.250336
173153	-6157.250323
184656	-6157.250318
236997	-6157.249947
171036	-6157.249539
310894	-6157.249534
63707	-6157.248696
213197	-6157.248149
126672	-6157.248009
13858	-6157.24774
213194	-6157.247255
116461	-6157.246502
174618	-6157.246357
191984	-6157.246339
309103	-6157.24586
111971	-6157.245442
155466	-6157.245404
229692	-6157.245086
75115	-6157.244997
279668	-6157.244802
190867	-6157.244732
234405	-6157.244486
174935	-6157.244225
104890	-6157.244199
229095	-6157.244013
191219	-6157.243974
232288	-6157.243172
32499	-6157.242119
252468	-6157.240657
321793	-6157.240536
189820	-6157.240038
222278	-6157.238612
104712	-6157.238373
63709	-6157.238295
186176	-6157.238201
91664	-6157.237372
222180	-6157.237228
184281	-6157.237115
310794	-6157.236991
71931	-6157.236722
222455	-6157.23655
184120	-6157.234522
172746	-6157.234493
194505	-6157.234453
211532	-6157.23368
43824	-6157.233678
34801	-6157.233444
273067	-6157.233365
43857	-6157.233313
243430	-6157.233249
285627	-6157.232983
234055	-6157.232669
232645	-6157.232407
230405	-6157.232368
13854	-6157.232018
32435	-6157.230608
329516	-6157.23057
222300	-6157.230375
243461	-6157.229718
228253	-6157.229681
230531	-6157.229184
109020	-6157.229118
329502	-6157.227893
35177	-6157.227537
199512	-6157.227079
68868	-6157.227051
232300	-6157.226509
223387	-6157.226189
204673	-6157.225995
321784	-6157.225825
188907	-6157.225579
34443	-6157.225566
199963	-6157.225527
196455	-6157.225224
287379	-6157.224601
82469	-6157.224282
141641	-6157.223883
307183	-6157.22333
310995	-6157.223114
290987	-6157.222982
107750	-6157.222924
279296	-6157.222912
107787	-6157.222578
204669	-6157.222045
221632	-6157.221658
310870	-6157.221651
136197	-6157.22156
192246	-6157.221461
280954	-6157.221062
213076	-6157.220497
281137	-6157.220361
275533	-6157.219896
327123	-6157.219127
72518	-6157.218561
204567	-6157.218132
184644	-6157.217699
184135	-6157.21727
172172	-6157.217239
301650	-6157.216685
108848	-6157.216014
28321	-6157.215954
303693	-6157.214924
272303	-6157.214857
190959	-6157.214715
49390	-6157.214222
308964	-6157.21413
287956	-6157.21405
283602	-6157.213919
189276	-6157.213882
273356	-6157.213691
210852	-6157.213336
276896	-6157.213112
188313	-6157.213101
118400	-6157.212908
191579	-6157.21233
230420	-6157.210367
63738	-6157.210358
229609	-6157.210284
253717	-6157.210151
309255	-6157.209817
228259	-6157.209662
23437	-6157.209419
232200	-6157.209357
282107	-6157.209267
242496	-6157.208927
13053	-6157.208762
211389	-6157.20873
172695	-6157.208354
190044	-6157.208268
190491	-6157.208255
172863	-6157.208159
43606	-6157.207581
173551	-6157.207478
174722	-6157.207283
232399	-6157.20639
20690	-6157.205971
183678	-6157.20588
153051	-6157.205221
116688	-6157.204745
254760	-6157.204633
281468	-6157.204365
233019	-6157.203973
288117	-6157.203909
221454	-6157.203901
190742	-6157.203823
278766	-6157.203444
189676	-6157.202479
293211	-6157.202415
245942	-6157.201447
136433	-6157.201248
322894	-6157.200431
306124	-6157.19996
118569	-6157.199927
221668	-6157.199641
174994	-6157.198834
149412	-6157.19871
273552	-6157.198678
303630	-6157.198604
303765	-6157.198538
136703	-6157.198448
171101	-6157.198084
14129	-6157.197615
172801	-6157.196228
250728	-6157.19468
245422	-6157.194589
70195	-6157.194558
321742	-6157.194256
136182	-6157.194083
308302	-6157.193631
211594	-6157.193598
67938	-6157.193506
174977	-6157.193244
68914	-6157.192923
193281	-6157.192362
63609	-6157.192216
68139	-6157.192034
308291	-6157.192013
64217	-6157.191718
45699	-6157.191718
193520	-6157.19162
309202	-6157.191531
303949	-6157.191125
13503	-6157.19042
92599	-6157.190222
13852	-6157.18936
67988	-6157.189228
136191	-6157.188764
285761	-6157.188716
211588	-6157.188583
223344	-6157.187745
281383	-6157.187449
196449	-6157.187301
186431	-6157.187288
296203	-6157.187113
285757	-6157.187074
211881	-6157.186936
94962	-6157.186853
184813	-6157.186358
173175	-6157.185982
212630	-6157.185629
196501	-6157.184657
77326	-6157.184153
184488	-6157.183911
145887	-6157.183682
104341	-6157.183606
184070	-6157.183395
190091	-6157.183225
311606	-6157.182932
149330	-6157.182915
212892	-6157.182837
149042	-6157.182737
119537	-6157.182428
246040	-6157.182155
75284	-6157.181905
142582	-6157.181297
251554	-6157.181036
300840	-6157.180718
288221	-6157.180572
172371	-6157.180283
185127	-6157.180251
174941	-6157.180227
192200	-6157.180095
229579	-6157.179499
189998	-6157.179044
306146	-6157.179039
255188	-6157.17798
290702	-6157.177902
212522	-6157.177892
303967	-6157.177812
228889	-6157.177806
141860	-6157.177713
306294	-6157.177599
172762	-6157.177355
175041	-6157.177151
233163	-6157.17714
136230	-6157.177014
108529	-6157.176931
109050	-6157.176698
174019	-6157.175591
64281	-6157.174826
223119	-6157.174643
195583	-6157.174012
221937	-6157.174009
120250	-6157.173381
171388	-6157.172957
71918	-6157.172204
39971	-6157.171957
151096	-6157.171699
136329	-6157.171403
75844	-6157.171047
277210	-6157.170993
126582	-6157.170862
300829	-6157.170805
243082	-6157.170682
124703	-6157.170583
253759	-6157.169939
143250	-6157.169445
109186	-6157.16903
72196	-6157.16777
136429	-6157.167037
152019	-6157.166886
301203	-6157.166468
308846	-6157.16619
191159	-6157.165959
28752	-6157.16517
287083	-6157.165028
68153	-6157.163849
51681	-6157.163148
212667	-6157.163142
34684	-6157.16298
183684	-6157.162902
20264	-6157.162796
116588	-6157.16259
228656	-6157.162501
236572	-6157.16206
67880	-6157.161657
212894	-6157.161481
51983	-6157.161461
72181	-6157.161427
211840	-6157.161113
34839	-6157.160624
124903	-6157.160132
311852	-6157.159967
246576	-6157.159953
74424	-6157.159682
311991	-6157.159318
152082	-6157.159316
290517	-6157.158882
221477	-6157.158384
236564	-6157.158272
243075	-6157.157985
141574	-6157.157979
296165	-6157.157978
300610	-6157.157796
255432	-6157.157526
232285	-6157.157408
321666	-6157.157295
212605	-6157.157282
188011	-6157.156705
80475	-6157.156625
252423	-6157.156299
233017	-6157.156163
311318	-6157.15591
141645	-6157.155442
303277	-6157.155111
304024	-6157.154898
63873	-6157.15407
229718	-6157.1536
173546	-6157.152537
84508	-6157.152503
258201	-6157.15249
171441	-6157.152454
303638	-6157.152052
222669	-6157.151333
72520	-6157.15043
141444	-6157.150396
272340	-6157.150373
20781	-6157.150352
229294	-6157.150205
31981	-6157.149987
188915	-6157.14972
71779	-6157.149598
32068	-6157.149322
20020	-6157.149077
20787	-6157.148781
104513	-6157.147964
309125	-6157.14774
227971	-6157.145898
185298	-6157.145735
258307	-6157.143754
149664	-6157.143153
243716	-6157.142929
204064	-6157.142818
308295	-6157.142657
228092	-6157.142401
288102	-6157.142276
257696	-6157.141968
63596	-6157.141866
281381	-6157.141763
193367	-6157.141633
329090	-6157.141427
329466	-6157.141226
311106	-6157.141101
99197	-6157.140561
34678	-6157.140403
279712	-6157.140384
280652	-6157.140377
324219	-6157.140244
311070	-6157.139973
280727	-6157.139732
303868	-6157.139602
312829	-6157.139297
118574	-6157.13924
73033	-6157.137806
43859	-6157.137334
172046	-6157.137225
329468	-6157.13654
190796	-6157.135642
204664	-6157.135154
50074	-6157.134688
213967	-6157.134401
234629	-6157.134328
171984	-6157.134028
228070	-6157.133805
329504	-6157.133765
329503	-6157.133765
277792	-6157.133118
194509	-6157.132829
13267	-6157.13273
312813	-6157.132269
200073	-6157.131699
197932	-6157.131115
277828	-6157.131061
233185	-6157.130762
191559	-6157.129881
72031	-6157.129706
183982	-6157.129648
287882	-6157.129561
185303	-6157.129374
123638	-6157.129223
116512	-6157.128727
63729	-6157.128599
222457	-6157.128345
126936	-6157.128051
183942	-6157.127838
172297	-6157.127537
189200	-6157.126807
204001	-6157.126565
280929	-6157.126565
174076	-6157.126067
237001	-6157.125627
34780	-6157.125614
74900	-6157.124648
284398	-6157.124258
64278	-6157.123904
118363	-6157.123487
304394	-6157.123476
311622	-6157.123444
233085	-6157.123086
304074	-6157.122835
192172	-6157.122372
63719	-6157.122055
204702	-6157.121911
95067	-6157.12164
251965	-6157.121466
192355	-6157.121376
324252	-6157.120999
214006	-6157.120869
184308	-6157.12059
221434	-6157.120462
321937	-6157.120458
281449	-6157.120394
283105	-6157.12017
204629	-6157.119825
275666	-6157.119548
183841	-6157.119547
289126	-6157.118998
305738	-6157.118958
309243	-6157.118355
303897	-6157.118293
305996	-6157.118293
303970	-6157.118228
234400	-6157.117827
81411	-6157.117816
84194	-6157.117404
294613	-6157.117212
172961	-6157.116922
286541	-6157.116771
171918	-6157.116643
190994	-6157.116161
221960	-6157.116104
223097	-6157.116017
174843	-6157.115786
190586	-6157.114866
13875	-6157.114844
229638	-6157.113879
222005	-6157.113733
188911	-6157.113678
175070	-6157.113531
172075	-6157.113513
108974	-6157.112462
258121	-6157.111895
235436	-6157.111786
286505	-6157.111687
213949	-6157.111635
188107	-6157.111468
190717	-6157.11127
303357	-6157.111078
286690	-6157.111041
303867	-6157.110737
172062	-6157.110703
234110	-6157.110247
110630	-6157.109511
254631	-6157.109282
229098	-6157.109151
189823	-6157.109079
20793	-6157.108721
124658	-6157.108051
212897	-6157.107899
222022	-6157.107876
329563	-6157.107863
275494	-6157.107724
189679	-6157.10756
108533	-6157.107415
34790	-6157.107407
244071	-6157.107197
63887	-6157.107133
64215	-6157.107052
288034	-6157.106434
222604	-6157.106201
13749	-6157.106134
14370	-6157.106078
17980	-6157.106078
63364	-6157.105822
113887	-6157.105163
304034	-6157.105119
25667	-6157.104876
187633	-6157.10486
190060	-6157.104815
172806	-6157.104783
228649	-6157.104369
104348	-6157.104285
235261	-6157.104111
286684	-6157.103477
171481	-6157.103392
189665	-6157.103389
311649	-6157.103055
234735	-6157.102493
284108	-6157.102288
190445	-6157.102288
136377	-6157.102076
190986	-6157.101786
257702	-6157.101758
124678	-6157.101117
243373	-6157.100005
229577	-6157.099744
230274	-6157.099242
144505	-6157.098984
49499	-6157.098932
211606	-6157.098925
228234	-6157.0984
253558	-6157.098207
256537	-6157.098124
211660	-6157.097838
280283	-6157.097425
32501	-6157.097288
243073	-6157.097287
187697	-6157.097125
236837	-6157.097001
275506	-6157.096655
221364	-6157.09656
198924	-6157.096492
311288	-6157.096396
191619	-6157.095647
222255	-6157.095464
141411	-6157.095435
278634	-6157.095433
329480	-6157.095269
63988	-6157.095139
184507	-6157.094244
202650	-6157.094233
188870	-6157.094115
229596	-6157.094033
303636	-6157.093825
171947	-6157.093695
303800	-6157.09363
282290	-6157.092973
204148	-6157.092821
242610	-6157.092373
285591	-6157.092367
242439	-6157.092365
286582	-6157.09233
20553	-6157.092067
272460	-6157.091526
113947	-6157.090851
109266	-6157.090838
276346	-6157.090389
192281	-6157.090093
52042	-6157.090063
136743	-6157.089789
212362	-6157.088936
90151	-6157.088084
280239	-6157.087343
214076	-6157.087251
138137	-6157.087046
275720	-6157.08699
282458	-6157.086806
287725	-6157.086685
242992	-6157.086583
189787	-6157.086264
186204	-6157.085993
329487	-6157.085748
172047	-6157.085351
251916	-6157.085207
251881	-6157.084859
98427	-6157.084618
311628	-6157.084574
107891	-6157.08451
174750	-6157.084503
191577	-6157.084391
184485	-6157.084261
287095	-6157.084046
211846	-6157.083844
183683	-6157.083298
189240	-6157.082871
82881	-6157.082824
14016	-6157.082268
212860	-6157.082167
72593	-6157.082114
287405	-6157.081167
303756	-6157.080722
300601	-6157.07889
303625	-6157.07883
280246	-6157.078771
199912	-6157.078352
143198	-6157.078279
107742	-6157.07764
142488	-6157.077541
174835	-6157.077062
13736	-6157.07702
196203	-6157.076909
312746	-6157.076881
39888	-6157.076388
281361	-6157.076098
118394	-6157.076096
255159	-6157.075878
173242	-6157.075865
183704	-6157.075848
280987	-6157.075806
[truncated: 327,562 more rows]
[truncated: 1 more columns]
