# Supplementary material for: Stabilizing lattice oxygen redox in layered sodium transition metal oxide through spin singlet state
Source: Nat Commun. 2023 Nov 23;14:7665. doi: 10.1038/s41467-023-43031-6 (PMC10667238; doi:10.1038/s41467-023-43031-6)
Supplement: Supplementary file 5 — Supplementary Data 1 [file 41467_2023_43031_MOESM5_ESM.zip › Data_SI/3.66_plateau_x=0.16667/ewald+DFT_screening/head]

cif2pos.py
1.0
 -5.23648010   0.00000000   8.42553520
  8.01311990   0.00000000   8.42553520
  0.00000000  17.43720000   0.00000000
  Na  Cu  Mn  O
  24  16  32  96
Direct
