# Supplementary material for: Stabilizing lattice oxygen redox in layered sodium transition metal oxide through spin singlet state
Source: Nat Commun. 2023 Nov 23;14:7665. doi: 10.1038/s41467-023-43031-6 (PMC10667238; doi:10.1038/s41467-023-43031-6)
Supplement: Supplementary file 5 — Supplementary Data 1 [file 41467_2023_43031_MOESM5_ESM.zip › Data_SI/3.66_plateau_x=0.16667/ewald+DFT_screening/POTCAR]

  PAW_PBE Na 08Apr2002                   
   1.00000000000000     
 parameters from PSCTR are:
   VRHFIN =Na: s1p0
   LEXCH  = PE
   EATOM  =     5.1581 eV,    0.3791 Ry

   TITEL  = PAW_PBE Na 08Apr2002
   LULTRA =        F    use ultrasoft PP ?
   IUNSCR =        1    unscreen: 0-lin 1-nonlin 2-no
   RPACOR =    1.800    partial core radius
   POMASS =   22.990; ZVAL   =    1.000    mass and valenz
   RCORE  =    2.200    outmost cutoff radius
   RWIGS  =    3.320; RWIGS  =    1.757    wigner-seitz radius (au A)
   ENMAX  =  101.968; ENMIN  =   76.476 eV
   ICORE  =        2    local potential
   LCOR   =        T    correct aug charges
   LPAW   =        T    paw PP
   EAUG   =  250.695
   DEXC   =    0.000
   RMAX   =    2.245    core radius for proj-oper
   RAUG   =    1.300    factor for augmentation sphere
   RDEP   =    2.259    radius for radial grids
   RDEPT  =    2.115    core radius for aug-charge
 
   Atomic configuration
    6 entries
     n  l   j            E        occ.
     1  0  0.50     -1033.6933   2.0000
     2  0  0.50       -56.7526   2.0000
     2  1  1.50       -28.6721   6.0000
     3  0  0.50        -2.7440   1.0000
     3  1  0.50        -1.3606   0.0000
     3  2  1.50        -1.3606   0.0000
   Description
     l       E           TYP  RCUT    TYP  RCUT
     0     -2.7439560     23  2.200
     0     27.2116520     23  2.200
     1     -1.3605826     23  2.200
     2     -1.3605826     23  2.200
   Error from kinetic energy argument (eV)
   NDATA  =      100
   STEP   =   20.000   1.050
 0.348     0.334     0.326     0.310     0.302     0.284     0.267     0.258
 0.240     0.222     0.214     0.197     0.181     0.166     0.151     0.137
 0.124     0.112     0.101     0.853E-01 0.760E-01 0.674E-01 0.559E-01 0.490E-01
 0.428E-01 0.347E-01 0.277E-01 0.237E-01 0.186E-01 0.143E-01 0.109E-01 0.814E-02
 0.600E-02 0.437E-02 0.315E-02 0.227E-02 0.150E-02 0.115E-02 0.878E-03 0.781E-03
 0.729E-03 0.720E-03 0.719E-03 0.706E-03 0.674E-03 0.622E-03 0.554E-03 0.458E-03
 0.380E-03 0.292E-03 0.221E-03 0.179E-03 0.144E-03 0.125E-03 0.118E-03 0.117E-03
 0.116E-03 0.112E-03 0.102E-03 0.878E-04 0.713E-04 0.558E-04 0.437E-04 0.350E-04
 0.317E-04 0.309E-04 0.307E-04 0.295E-04 0.259E-04 0.215E-04 0.163E-04 0.124E-04
 0.103E-04 0.973E-05 0.968E-05 0.927E-05 0.801E-05 0.626E-05 0.453E-05 0.365E-05
 0.338E-05 0.335E-05 0.313E-05 0.253E-05 0.185E-05 0.142E-05 0.129E-05 0.127E-05
 0.116E-05 0.917E-06 0.668E-06 0.563E-06 0.549E-06 0.520E-06 0.423E-06 0.321E-06
 0.275E-06 0.272E-06 0.250E-06 0.201E-06
END of PSCTR-controll parameters
 local part
   85.0376694860515     
 -0.18316046E+02 -0.18302537E+02 -0.18269459E+02 -0.18214412E+02 -0.18137518E+02
 -0.18038951E+02 -0.17918936E+02 -0.17777752E+02 -0.17615727E+02 -0.17433244E+02
 -0.17230737E+02 -0.17008688E+02 -0.16767627E+02 -0.16508125E+02 -0.16230796E+02
 -0.15936287E+02 -0.15625280E+02 -0.15298485E+02 -0.14956637E+02 -0.14600495E+02
 -0.14230839E+02 -0.13848466E+02 -0.13454193E+02 -0.13048849E+02 -0.12633277E+02
 -0.12208332E+02 -0.11774877E+02 -0.11333781E+02 -0.10885919E+02 -0.10432164E+02
 -0.99733927E+01 -0.95104760E+01 -0.90442813E+01 -0.85756691E+01 -0.81054920E+01
 -0.76345934E+01 -0.71638059E+01 -0.66939505E+01 -0.62258350E+01 -0.57602531E+01
 -0.52979829E+01 -0.48397854E+01 -0.43864036E+01 -0.39385605E+01 -0.34969582E+01
 -0.30622766E+01 -0.26351720E+01 -0.22162765E+01 -0.18061963E+01 -0.14055115E+01
 -0.10147747E+01 -0.63451043E+00 -0.26521379E+00  0.92650108E-01  0.43864727E+00
  0.77237572E+00  0.10934664E+01  0.14015840E+01  0.16964275E+01  0.19777313E+01
  0.22452650E+01  0.24988344E+01  0.27382815E+01  0.29634848E+01  0.31743593E+01
  0.33708568E+01  0.35529656E+01  0.37207107E+01  0.38741533E+01  0.40133906E+01
  0.41385557E+01  0.42498164E+01  0.43473749E+01  0.44314668E+01  0.45023602E+01
  0.45603542E+01  0.46057782E+01  0.46389900E+01  0.46603747E+01  0.46703429E+01
  0.46693295E+01  0.46577916E+01  0.46362067E+01  0.46050713E+01  0.45648985E+01
  0.45162160E+01  0.44595642E+01  0.43954938E+01  0.43245639E+01  0.42473392E+01
  0.41643885E+01  0.40762820E+01  0.39835891E+01  0.38868764E+01  0.37867056E+01
  0.36836313E+01  0.35781992E+01  0.34709435E+01  0.33623858E+01  0.32530325E+01
  0.31433734E+01  0.30338801E+01  0.29250038E+01  0.28171749E+01  0.27108005E+01
  0.26062641E+01  0.25039242E+01  0.24041134E+01  0.23071377E+01  0.22132759E+01
  0.21227790E+01  0.20358701E+01  0.19527436E+01  0.18735661E+01  0.17984755E+01
  0.17275816E+01  0.16609668E+01  0.15986860E+01  0.15407677E+01  0.14872147E+01
  0.14380047E+01  0.13930917E+01  0.13524071E+01  0.13158606E+01  0.12833416E+01
  0.12547209E+01  0.12298516E+01  0.12085707E+01  0.11907012E+01  0.11760527E+01
  0.11644239E+01  0.11556040E+01  0.11493739E+01  0.11455087E+01  0.11437786E+01
  0.11439510E+01  0.11457919E+01  0.11490674E+01  0.11535454E+01  0.11589969E+01
  0.11651973E+01  0.11719280E+01  0.11789772E+01  0.11861415E+01  0.11932267E+01
  0.12000491E+01  0.12064358E+01  0.12122262E+01  0.12172722E+01  0.12214390E+01
  0.12246053E+01  0.12266640E+01  0.12275223E+01  0.12271017E+01  0.12253381E+01
  0.12221819E+01  0.12175976E+01  0.12115639E+01  0.12040728E+01  0.11951299E+01
  0.11847533E+01  0.11729735E+01  0.11598321E+01  0.11453820E+01  0.11296857E+01
  0.11128150E+01  0.10948500E+01  0.10758781E+01  0.10559935E+01  0.10352956E+01
  0.10138885E+01  0.99188001E+00  0.96938054E+00  0.94650229E+00  0.92335828E+00
  0.90006141E+00  0.87672359E+00  0.85345485E+00  0.83036256E+00  0.80755063E+00
  0.78511879E+00  0.76316192E+00  0.74176948E+00  0.72102490E+00  0.70100516E+00
  0.68178036E+00  0.66341332E+00  0.64595934E+00  0.62946593E+00  0.61397268E+00
  0.59951112E+00  0.58610472E+00  0.57376887E+00  0.56251106E+00  0.55233096E+00
  0.54322067E+00  0.53516501E+00  0.52814180E+00  0.52212229E+00  0.51707149E+00
  0.51294870E+00  0.50970791E+00  0.50729832E+00  0.50566488E+00  0.50474882E+00
  0.50448820E+00  0.50481850E+00  0.50567319E+00  0.50698431E+00  0.50868306E+00
  0.51070036E+00  0.51296740E+00  0.51541618E+00  0.51798004E+00  0.52059409E+00
  0.52319573E+00  0.52572500E+00  0.52812505E+00  0.53034241E+00  0.53232741E+00
  0.53403435E+00  0.53542186E+00  0.53645302E+00  0.53709558E+00  0.53732201E+00
  0.53710965E+00  0.53644070E+00  0.53530220E+00  0.53368598E+00  0.53158857E+00
  0.52901109E+00  0.52595907E+00  0.52244226E+00  0.51847442E+00  0.51407307E+00
  0.50925924E+00  0.50405718E+00  0.49849401E+00  0.49259944E+00  0.48640542E+00
  0.47994577E+00  0.47325582E+00  0.46637207E+00  0.45933182E+00  0.45217280E+00
  0.44493287E+00  0.43764963E+00  0.43036015E+00  0.42310061E+00  0.41590606E+00
  0.40881011E+00  0.40184470E+00  0.39503983E+00  0.38842338E+00  0.38202089E+00
  0.37585542E+00  0.36994740E+00  0.36431455E+00  0.35897176E+00  0.35393109E+00
  0.34920169E+00  0.34478986E+00  0.34069907E+00  0.33692999E+00  0.33348056E+00
  0.33034612E+00  0.32751950E+00  0.32499116E+00  0.32274934E+00  0.32078024E+00
  0.31906818E+00  0.31759583E+00  0.31634442E+00  0.31529393E+00  0.31442333E+00
  0.31371081E+00  0.31313400E+00  0.31267020E+00  0.31229657E+00  0.31199038E+00
  0.31172919E+00  0.31149107E+00  0.31125477E+00  0.31099991E+00  0.31070717E+00
  0.31035839E+00  0.30993679E+00  0.30942701E+00  0.30881530E+00  0.30808954E+00
  0.30723935E+00  0.30625611E+00  0.30513300E+00  0.30386505E+00  0.30244906E+00
  0.30088367E+00  0.29916924E+00  0.29730788E+00  0.29530331E+00  0.29316085E+00
  0.29088729E+00  0.28849079E+00  0.28598077E+00  0.28336778E+00  0.28066335E+00
  0.27787988E+00  0.27503046E+00  0.27212873E+00  0.26918874E+00  0.26622478E+00
  0.26325124E+00  0.26028249E+00  0.25733269E+00  0.25441570E+00  0.25154490E+00
  0.24873311E+00  0.24599242E+00  0.24333413E+00  0.24076862E+00  0.23830525E+00
  0.23595230E+00  0.23371692E+00  0.23160504E+00  0.22962138E+00  0.22776938E+00
  0.22605123E+00  0.22446785E+00  0.22301889E+00  0.22170277E+00  0.22051672E+00
  0.21945681E+00  0.21851801E+00  0.21769424E+00  0.21697847E+00  0.21636280E+00
  0.21583852E+00  0.21539627E+00  0.21502609E+00  0.21471754E+00  0.21445984E+00
  0.21424193E+00  0.21405265E+00  0.21388076E+00  0.21371512E+00  0.21354478E+00
  0.21335906E+00  0.21314766E+00  0.21290076E+00  0.21260912E+00  0.21226414E+00
  0.21185796E+00  0.21138350E+00  0.21083456E+00  0.21020581E+00  0.20949289E+00
  0.20869239E+00  0.20780188E+00  0.20681994E+00  0.20574614E+00  0.20458101E+00
  0.20332607E+00  0.20198377E+00  0.20055748E+00  0.19905141E+00  0.19747060E+00
  0.19582084E+00  0.19410859E+00  0.19234095E+00  0.19052555E+00  0.18867046E+00
  0.18678413E+00  0.18487529E+00  0.18295287E+00  0.18102590E+00  0.17910345E+00
  0.17719449E+00  0.17530788E+00  0.17345224E+00  0.17163586E+00  0.16986668E+00
  0.16815215E+00  0.16649920E+00  0.16491419E+00  0.16340281E+00  0.16197007E+00
  0.16062025E+00  0.15935688E+00  0.15818269E+00  0.15709960E+00  0.15610875E+00
  0.15521045E+00  0.15440421E+00  0.15368875E+00  0.15306201E+00  0.15252121E+00
  0.15206281E+00  0.15168264E+00  0.15137589E+00  0.15113715E+00  0.15096053E+00
  0.15083967E+00  0.15076782E+00  0.15073792E+00  0.15074264E+00  0.15077448E+00
  0.15082584E+00  0.15088907E+00  0.15095655E+00  0.15102077E+00  0.15107438E+00
  0.15111026E+00  0.15112159E+00  0.15110190E+00  0.15104516E+00  0.15094578E+00
  0.15079869E+00  0.15059939E+00  0.15034394E+00  0.15002905E+00  0.14965204E+00
  0.14921090E+00  0.14870426E+00  0.14813144E+00  0.14749240E+00  0.14678779E+00
  0.14601886E+00  0.14518752E+00  0.14429625E+00  0.14334812E+00  0.14234672E+00
  0.14129615E+00  0.14020092E+00  0.13906598E+00  0.13789658E+00  0.13669829E+00
  0.13547691E+00  0.13423840E+00  0.13298885E+00  0.13173440E+00  0.13048122E+00
  0.12923539E+00  0.12800292E+00  0.12678964E+00  0.12560115E+00  0.12444281E+00
  0.12331964E+00  0.12223632E+00  0.12119711E+00  0.12020585E+00  0.11926591E+00
  0.11838018E+00  0.11755103E+00  0.11678031E+00  0.11606933E+00  0.11541889E+00
  0.11482921E+00  0.11430000E+00  0.11383044E+00  0.11341919E+00  0.11306442E+00
  0.11276382E+00  0.11251464E+00  0.11231372E+00  0.11215750E+00  0.11204211E+00
  0.11196337E+00  0.11191685E+00  0.11189791E+00  0.11190174E+00  0.11192342E+00
  0.11195797E+00  0.11200036E+00  0.11204560E+00  0.11208877E+00  0.11212505E+00
  0.11214978E+00  0.11215852E+00  0.11214705E+00  0.11211142E+00  0.11204802E+00
  0.11195355E+00  0.11182509E+00  0.11166012E+00  0.11145650E+00  0.11121253E+00
  0.11092691E+00  0.11059881E+00  0.11022781E+00  0.10981393E+00  0.10935763E+00
  0.10885978E+00  0.10832165E+00  0.10774493E+00  0.10713164E+00  0.10648417E+00
  0.10580522E+00  0.10509776E+00  0.10436502E+00  0.10361047E+00  0.10283771E+00
  0.10205054E+00  0.10125282E+00  0.10044851E+00  0.99641579E-01  0.98836015E-01
  0.98035747E-01  0.97244626E-01  0.96466387E-01  0.95704613E-01  0.94962701E-01
  0.94243833E-01  0.93550946E-01  0.92886708E-01  0.92253499E-01  0.91653388E-01
  0.91088122E-01  0.90559113E-01  0.90067429E-01  0.89613791E-01  0.89198564E-01
  0.88821765E-01  0.88483061E-01  0.88181777E-01  0.87916906E-01  0.87687125E-01
  0.87490810E-01  0.87326053E-01  0.87190690E-01  0.87082324E-01  0.86998349E-01
  0.86935983E-01  0.86892291E-01  0.86864219E-01  0.86848622E-01  0.86842295E-01
  0.86842003E-01  0.86844512E-01  0.86846620E-01  0.86845187E-01  0.86837167E-01
  0.86819634E-01  0.86789810E-01  0.86745093E-01  0.86683076E-01  0.86601569E-01
  0.86498620E-01  0.86372524E-01  0.86221839E-01  0.86045395E-01  0.85842303E-01
  0.85611955E-01  0.85354032E-01  0.85068503E-01  0.84755617E-01  0.84415907E-01
  0.84050173E-01  0.83659476E-01  0.83245122E-01  0.82808648E-01  0.82351801E-01
  0.81876516E-01  0.81384900E-01  0.80879202E-01  0.80361797E-01  0.79835153E-01
  0.79301814E-01  0.78764372E-01  0.78225440E-01  0.77687632E-01  0.77153531E-01
  0.76625669E-01  0.76106499E-01  0.75598374E-01  0.75103520E-01  0.74624022E-01
  0.74161799E-01  0.73718589E-01  0.73295938E-01  0.72895182E-01  0.72517442E-01
  0.72163613E-01  0.71834361E-01  0.71530116E-01  0.71251072E-01  0.70997187E-01
  0.70768185E-01  0.70563559E-01  0.70382582E-01  0.70224313E-01  0.70087608E-01
  0.69971140E-01  0.69873408E-01  0.69792756E-01  0.69727394E-01  0.69675415E-01
  0.69634815E-01  0.69603513E-01  0.69579373E-01  0.69560223E-01  0.69543876E-01
  0.69528154E-01  0.69510904E-01  0.69490026E-01  0.69463487E-01  0.69429344E-01
  0.69385763E-01  0.69331035E-01  0.69263592E-01  0.69182021E-01  0.69085075E-01
  0.68971682E-01  0.68840956E-01  0.68692200E-01  0.68524913E-01  0.68338789E-01
  0.68133723E-01  0.67909809E-01  0.67667336E-01  0.67406785E-01  0.67128822E-01
  0.66834291E-01  0.66524202E-01  0.66199718E-01  0.65862145E-01  0.65512914E-01
  0.65153565E-01  0.64785732E-01  0.64411126E-01  0.64031517E-01  0.63648718E-01
  0.63264564E-01  0.62880897E-01  0.62499549E-01  0.62122321E-01  0.61750966E-01
  0.61387173E-01  0.61032549E-01  0.60688604E-01  0.60356735E-01  0.60038217E-01
  0.59734187E-01  0.59445637E-01  0.59173406E-01  0.58918175E-01  0.58680457E-01
  0.58460600E-01  0.58258781E-01  0.58075006E-01  0.57909112E-01  0.57760767E-01
  0.57629477E-01  0.57514592E-01  0.57415310E-01  0.57330691E-01  0.57259665E-01
  0.57201045E-01  0.57153540E-01  0.57115768E-01  0.57086274E-01  0.57063541E-01
  0.57046004E-01  0.57032071E-01  0.57020131E-01  0.57008577E-01  0.56995814E-01
  0.56980281E-01  0.56960461E-01  0.56934902E-01  0.56902224E-01  0.56861139E-01
  0.56810459E-01  0.56749109E-01  0.56676134E-01  0.56590711E-01  0.56492150E-01
  0.56379906E-01  0.56253575E-01  0.56112904E-01  0.55957788E-01  0.55788270E-01
  0.55604543E-01  0.55406946E-01  0.55195957E-01  0.54972192E-01  0.54736395E-01
  0.54489432E-01  0.54232277E-01  0.53966005E-01  0.53691778E-01  0.53410834E-01
  0.53124472E-01  0.52834044E-01  0.52540935E-01  0.52246554E-01  0.51952319E-01
  0.51659645E-01  0.51369928E-01  0.51084533E-01  0.50804780E-01  0.50531930E-01
  0.50267174E-01  0.50011623E-01  0.49766294E-01  0.49532100E-01  0.49309849E-01
  0.49100227E-01  0.48903804E-01  0.48721019E-01  0.48552182E-01  0.48397476E-01
  0.48256946E-01  0.48130507E-01  0.48017945E-01  0.47918915E-01  0.47832948E-01
  0.47759456E-01  0.47697738E-01  0.47646989E-01  0.47606305E-01  0.47574700E-01
  0.47551110E-01  0.47534405E-01  0.47523406E-01  0.47516888E-01  0.47513600E-01
  0.47512270E-01  0.47511624E-01  0.47510392E-01  0.47507322E-01  0.47501194E-01
  0.47490830E-01  0.47475106E-01  0.47452963E-01  0.47423417E-01  0.47385568E-01
  0.47338608E-01  0.47281829E-01  0.47214629E-01  0.47136513E-01  0.47047101E-01
  0.46946130E-01  0.46833453E-01  0.46709042E-01  0.46572988E-01  0.46425498E-01
  0.46266892E-01  0.46097603E-01  0.45918170E-01  0.45729229E-01  0.45531513E-01
  0.45325835E-01  0.45113088E-01  0.44894229E-01  0.44670271E-01  0.44442276E-01
  0.44211338E-01  0.43978580E-01  0.43745136E-01  0.43512146E-01  0.43280742E-01
  0.43052040E-01  0.42827125E-01  0.42607044E-01  0.42392795E-01  0.42185316E-01
  0.41985479E-01  0.41794077E-01  0.41611823E-01  0.41439338E-01  0.41277150E-01
  0.41125688E-01  0.40985280E-01  0.40856149E-01  0.40738412E-01  0.40632084E-01
  0.40537068E-01  0.40453170E-01  0.40380087E-01  0.40317423E-01  0.40264684E-01
  0.40221289E-01  0.40186574E-01  0.40159801E-01  0.40140163E-01  0.40126796E-01
  0.40118786E-01  0.40115178E-01  0.40114985E-01  0.40117200E-01  0.40120803E-01
  0.40124771E-01  0.40128088E-01  0.40129754E-01  0.40128796E-01  0.40124276E-01
  0.40115301E-01  0.40101032E-01  0.40080690E-01  0.40053563E-01  0.40019016E-01
  0.39976493E-01  0.39925523E-01  0.39865721E-01  0.39796796E-01  0.39718547E-01
  0.39630867E-01  0.39533747E-01  0.39427268E-01  0.39311606E-01  0.39187027E-01
  0.39053886E-01  0.38912620E-01  0.38763747E-01  0.38607856E-01  0.38445604E-01
  0.38277706E-01  0.38104931E-01  0.37928089E-01  0.37748030E-01  0.37565626E-01
  0.37381773E-01  0.37197375E-01  0.37013338E-01  0.36830562E-01  0.36649932E-01
  0.36472308E-01  0.36298520E-01  0.36129356E-01  0.35965556E-01  0.35807806E-01
  0.35656732E-01  0.35512892E-01  0.35376772E-01  0.35248785E-01  0.35129263E-01
  0.35018460E-01  0.34916545E-01  0.34823604E-01  0.34739641E-01  0.34664574E-01
  0.34598239E-01  0.34540394E-01  0.34490716E-01  0.34448811E-01  0.34414213E-01
  0.34386394E-01  0.34364766E-01  0.34348688E-01  0.34337476E-01  0.34330405E-01
  0.34326722E-01  0.34325646E-01  0.34326383E-01  0.34328130E-01  0.34330081E-01
  0.34331440E-01  0.34331420E-01  0.34329261E-01  0.34324230E-01  0.34315629E-01
  0.34302806E-01  0.34285154E-01  0.34262126E-01  0.34233230E-01  0.34198040E-01
  0.34156196E-01  0.34107409E-01  0.34051462E-01  0.33988210E-01  0.33917582E-01
  0.33839584E-01  0.33754294E-01  0.33661862E-01  0.33562512E-01  0.33456534E-01
  0.33344283E-01  0.33226176E-01  0.33102687E-01  0.32974339E-01  0.32841701E-01
  0.32705384E-01  0.32566028E-01  0.32424301E-01  0.32280893E-01  0.32136503E-01
  0.31991842E-01  0.31847615E-01  0.31704525E-01  0.31563258E-01  0.31424482E-01
  0.31288834E-01  0.31156923E-01  0.31029315E-01  0.30906533E-01  0.30789052E-01
  0.30677291E-01  0.30571613E-01  0.30472323E-01  0.30379661E-01  0.30293804E-01
  0.30214865E-01  0.30142889E-01  0.30077855E-01  0.30019680E-01  0.29968213E-01
  0.29923241E-01  0.29884492E-01  0.29851636E-01  0.29824291E-01  0.29802024E-01
  0.29784358E-01  0.29770778E-01  0.29760734E-01  0.29753649E-01  0.29748924E-01
  0.29745941E-01  0.29744074E-01  0.29742694E-01  0.29741170E-01  0.29738882E-01
  0.29735223E-01  0.29729604E-01  0.29721466E-01  0.29710276E-01  0.29695541E-01
  0.29676807E-01  0.29653665E-01  0.29625757E-01  0.29592773E-01  0.29554460E-01
  0.29510621E-01  0.29461115E-01  0.29405860E-01  0.29344833E-01  0.29278070E-01
  0.29205664E-01  0.29127767E-01  0.29044584E-01  0.28956373E-01  0.28863444E-01
  0.28766150E-01  0.28664889E-01  0.28560098E-01  0.28452244E-01  0.28341825E-01
  0.28229362E-01  0.28115395E-01  0.28000474E-01  0.27885160E-01  0.27770014E-01
  0.27655595E-01  0.27542452E-01  0.27431120E-01  0.27322115E-01  0.27215930E-01
  0.27113026E-01  0.27013832E-01  0.26918738E-01  0.26828093E-01  0.26742202E-01
  0.26661321E-01  0.26585659E-01  0.26515372E-01  0.26450564E-01  0.26391288E-01
  0.26337542E-01  0.26289270E-01  0.26246368E-01  0.26208678E-01  0.26175994E-01
  0.26148061E-01  0.26124583E-01  0.26105222E-01  0.26089603E-01  0.26077317E-01
  0.26067928E-01  0.26060975E-01  0.26055978E-01  0.26052442E-01  0.26049862E-01
  0.26047729E-01  0.26045534E-01  0.26042772E-01  0.26038951E-01  0.26033590E-01
  0.26026229E-01  0.26016433E-01  0.26003795E-01  0.25987939E-01  0.25968525E-01
  0.25945254E-01  0.25917867E-01  0.25886147E-01  0.25849926E-01  0.25809081E-01
  0.25763536E-01  0.25713263E-01  0.25658285E-01  0.25598668E-01  0.25534530E-01
 gradient corrections used for XC
           5
 core charge-density (partial)
  0.29289742E+01  0.29275344E+01  0.29232197E+01  0.29160441E+01  0.29060309E+01
  0.28932126E+01  0.28776305E+01  0.28593346E+01  0.28383830E+01  0.28148421E+01
  0.27887855E+01  0.27602940E+01  0.27294551E+01  0.26963622E+01  0.26611142E+01
  0.26238151E+01  0.25845731E+01  0.25435002E+01  0.25007117E+01  0.24563254E+01
  0.24104609E+01  0.23632396E+01  0.23147835E+01  0.22652148E+01  0.22146557E+01
  0.21632275E+01  0.21110506E+01  0.20582432E+01  0.20049221E+01  0.19512010E+01
  0.18971913E+01  0.18430011E+01  0.17887350E+01  0.17344940E+01  0.16803752E+01
  0.16264718E+01  0.15728726E+01  0.15196619E+01  0.14669199E+01  0.14147219E+01
  0.13631388E+01  0.13122370E+01  0.12620779E+01  0.12127188E+01  0.11642120E+01
  0.11166056E+01  0.10699431E+01  0.10242638E+01  0.97960255E+00  0.93599025E+00
  0.89345371E+00  0.85201586E+00  0.81169589E+00  0.77250935E+00  0.73446838E+00
  0.69758177E+00  0.66185517E+00  0.62729123E+00  0.59388978E+00  0.56164793E+00
  0.53056029E+00  0.50061910E+00  0.47181439E+00  0.44413412E+00  0.41756434E+00
  0.39208937E+00  0.36769187E+00  0.34435306E+00  0.32205280E+00  0.30076976E+00
  0.28048151E+00  0.26116468E+00  0.24279508E+00  0.22534778E+00  0.20879723E+00
  0.19311739E+00  0.17828181E+00  0.16426374E+00  0.15103617E+00  0.13857199E+00
  0.12684401E+00  0.11582506E+00  0.10548807E+00  0.95806098E-01  0.86752441E-01
  0.78300652E-01  0.70424612E-01  0.63098572E-01  0.56297200E-01  0.49995617E-01
  0.44169438E-01  0.38794802E-01  0.33848402E-01  0.29307510E-01  0.25150000E-01
  0.21354367E-01  0.17899744E-01  0.14765915E-01  0.11933325E-01  0.93830899E-02
  0.70970007E-02  0.50575282E-02  0.32478240E-02  0.16517196E-02  0.25372445E-03
 -0.96097898E-03 -0.20065406E-02 -0.28964504E-02 -0.36435470E-02 -0.42600280E-02
 -0.47574612E-02 -0.51467969E-02 -0.54383810E-02 -0.56419697E-02 -0.57667438E-02
 -0.58213247E-02 -0.58137906E-02 -0.57516929E-02 -0.56420736E-02 -0.54914828E-02
 -0.53059962E-02 -0.50912333E-02 -0.48523751E-02 -0.45941829E-02 -0.43210158E-02
 -0.40368495E-02 -0.37452937E-02 -0.34496105E-02 -0.31527320E-02 -0.28572778E-02
 -0.25655724E-02 -0.22796618E-02 -0.20013307E-02 -0.17321182E-02 -0.14733341E-02
 -0.12260744E-02 -0.99123583E-03 -0.76953122E-03 -0.56150308E-03 -0.36753749E-03
 -0.18787723E-03 -0.22634437E-04  0.12819722E-03  0.26473090E-03  0.38717547E-03
  0.49582490E-03  0.59104818E-03  0.67327976E-03  0.74301050E-03  0.80077917E-03
  0.84716437E-03  0.88277707E-03  0.90825355E-03  0.92424887E-03  0.93143078E-03
  0.93047414E-03  0.92205576E-03  0.90684968E-03  0.88552285E-03  0.85873131E-03
  0.82711667E-03  0.79130300E-03  0.75189413E-03  0.70947123E-03  0.66459078E-03
  0.61778284E-03  0.56954961E-03  0.52036430E-03  0.47067024E-03  0.42088027E-03
  0.37137635E-03  0.32250940E-03  0.27459934E-03  0.22793529E-03  0.18277601E-03
  0.13935044E-03  0.97858386E-04  0.58471358E-04  0.21333521E-04 -0.13437276E-04
 -0.45748370E-04 -0.75531076E-04 -0.10273943E-03 -0.12734886E-03 -0.14935485E-03
 -0.16877155E-03 -0.18563036E-03 -0.19997853E-03 -0.21187774E-03 -0.22140273E-03
 -0.22863985E-03 -0.23368574E-03 -0.23664597E-03 -0.23763373E-03 -0.23676861E-03
 -0.23417531E-03 -0.22998252E-03 -0.22432179E-03 -0.21732646E-03 -0.20913067E-03
 -0.19986838E-03 -0.18967253E-03 -0.17867422E-03 -0.16700190E-03 -0.15478075E-03
 -0.14213202E-03 -0.12917246E-03 -0.11601384E-03 -0.10276251E-03 -0.89519035E-04
 -0.76377859E-04 -0.63427068E-04 -0.50748182E-04 -0.38416010E-04 -0.26498556E-04
 -0.15056975E-04 -0.41455672E-05  0.61881720E-05  0.15903471E-04  0.24966159E-04
  0.33348510E-04  0.41029051E-04  0.47992349E-04  0.54228766E-04  0.59734191E-04
  0.64509757E-04  0.68561534E-04  0.71900217E-04  0.74540794E-04  0.76502208E-04
  0.77807014E-04  0.78481032E-04  0.78552996E-04  0.78054206E-04  0.77018184E-04
  0.75480330E-04  0.73477588E-04  0.71048123E-04  0.68231000E-04  0.65065880E-04
  0.61592730E-04  0.57851541E-04  0.53882062E-04  0.49723554E-04  0.45414555E-04
  0.40992665E-04  0.36494345E-04  0.31954735E-04  0.27407491E-04  0.22884642E-04
  0.18416453E-04  0.14031324E-04  0.97556907E-05  0.56139491E-05  0.16283978E-05
 -0.21808061E-05 -0.57956743E-05 -0.92003994E-05 -0.12381353E-04 -0.15327068E-04
 -0.18028213E-04 -0.20477548E-04 -0.22669874E-04 -0.24601967E-04 -0.26272512E-04
 -0.27682013E-04 -0.28832711E-04 -0.29728486E-04 -0.30374754E-04 -0.30778364E-04
 -0.30947481E-04 -0.30891479E-04 -0.30620818E-04 -0.30146930E-04 -0.29482100E-04
 -0.28639344E-04 -0.27632293E-04 -0.26475077E-04 -0.25182208E-04 -0.23768470E-04
 -0.22248809E-04 -0.20638226E-04 -0.18951683E-04 -0.17204000E-04 -0.15409765E-04
 -0.13583253E-04 -0.11738341E-04 -0.98884391E-05 -0.80464176E-05 -0.62245498E-05
 -0.44344551E-05 -0.26870515E-05 -0.99251314E-06  0.63976442E-06  0.22011936E-05
  0.36840168E-05  0.50813234E-05  0.63870590E-05  0.75960305E-05  0.87039041E-05
  0.97071989E-05  0.10603275E-04  0.11390315E-04  0.12067306E-04  0.12634010E-04
  0.13090937E-04  0.13439309E-04  0.13681026E-04  0.13818627E-04  0.13855245E-04
  0.13794565E-04  0.13640778E-04  0.13398535E-04  0.13072894E-04  0.12669277E-04
  0.12193416E-04  0.11651304E-04  0.11049149E-04  0.10393319E-04  0.96903020E-05
  0.89466505E-05  0.81689420E-05  0.73637328E-05  0.65375159E-05  0.56966811E-05
  0.48474767E-05  0.39959739E-05  0.31480339E-05  0.23092766E-05  0.14850535E-05
  0.68042183E-06 -0.99877240E-07 -0.85143847E-06 -0.15702090E-05 -0.22525020E-05
 -0.28950077E-05 -0.34948013E-05 -0.40493481E-05 -0.45565065E-05 -0.50145274E-05
 -0.54220520E-05 -0.57781063E-05 -0.60820944E-05 -0.63337885E-05 -0.65333174E-05
 -0.66811532E-05 -0.67780961E-05 -0.68252574E-05 -0.68240417E-05 -0.67761269E-05
 -0.66834442E-05 -0.65481563E-05 -0.63726352E-05 -0.61594395E-05 -0.59112912E-05
 -0.56310520E-05 -0.53216999E-05 -0.49863057E-05 -0.46280097E-05 -0.42499984E-05
 -0.38554824E-05 -0.34476743E-05 -0.30297676E-05 -0.26049161E-05 -0.21762151E-05
 -0.17466826E-05 -0.13192418E-05 -0.89670590E-06 -0.48176229E-06 -0.76959752E-07
  0.31530403E-06  0.69279318E-06  0.10534430E-05  0.13953680E-05  0.17168682E-05
  0.20164349E-05  0.22927534E-05  0.25447063E-05  0.27713740E-05  0.29720343E-05
  0.31461613E-05  0.32934220E-05  0.34136727E-05  0.35069537E-05  0.35734835E-05
  0.36136513E-05  0.36280096E-05  0.36172649E-05  0.35822684E-05  0.35240062E-05
  0.34435880E-05  0.33422365E-05  0.32212757E-05  0.30821190E-05  0.29262571E-05
  0.27552460E-05  0.25706946E-05  0.23742528E-05  0.21675991E-05  0.19524289E-05
  0.17304426E-05  0.15033348E-05  0.12727827E-05  0.10404362E-05  0.80790756E-06
  0.57676198E-06  0.34850884E-06  0.12459341E-06 -0.93610744E-07 -0.30480860E-06
 -0.50778988E-06 -0.70143446E-06 -0.88471708E-06 -0.10567113E-05 -0.12165925E-05
 -0.13636407E-05 -0.14972417E-05 -0.16168886E-05 -0.17221814E-05 -0.18128271E-05
 -0.18886381E-05 -0.19495305E-05 -0.19955220E-05 -0.20267283E-05 -0.20433598E-05
 -0.20457176E-05 -0.20341890E-05 -0.20092421E-05 -0.19714210E-05 -0.19213394E-05
 -0.18596754E-05 -0.17871645E-05 -0.17045937E-05 -0.16127946E-05 -0.15126367E-05
 -0.14050209E-05 -0.12908723E-05 -0.11711341E-05 -0.10467600E-05 -0.91870842E-06
 -0.78793588E-06 -0.65539061E-06 -0.52200669E-06 -0.38869829E-06 -0.25635422E-06
 -0.12583276E-06  0.20430918E-08  0.12649009E-06  0.24676881E-06  0.36218730E-06
  0.47210436E-06  0.57593236E-06  0.67313968E-06  0.76325268E-06  0.84585730E-06
  0.92060015E-06  0.98718922E-06  0.10453942E-05  0.10950463E-05  0.11360378E-05
  0.11683212E-05  0.11919078E-05  0.12068661E-05  0.12133200E-05  0.12114465E-05
  0.12014730E-05  0.11836748E-05  0.11583716E-05  0.11259247E-05  0.10867334E-05
  0.10412313E-05  0.98988274E-06  0.93317883E-06  0.87163361E-06  0.80578008E-06
  0.73616622E-06  0.66335101E-06  0.58790050E-06  0.51038391E-06  0.43136978E-06
  0.35142233E-06  0.27109777E-06  0.19094096E-06  0.11148201E-06  0.33233264E-07
 -0.43313692E-07 -0.11769070E-06 -0.18945553E-06 -0.25819414E-06 -0.32352271E-06
 -0.38508940E-06 -0.44257588E-06 -0.49569858E-06 -0.54420975E-06 -0.58789814E-06
 -0.62658955E-06 -0.66014705E-06 -0.68847097E-06 -0.71149868E-06 -0.72920405E-06
 -0.74159681E-06 -0.74872155E-06 -0.75065664E-06 -0.74751291E-06 -0.73943210E-06
 -0.72658522E-06 -0.70917072E-06 -0.68741257E-06 -0.66155812E-06 -0.63187596E-06
 -0.59865368E-06 -0.56219545E-06 -0.52281974E-06 -0.48085679E-06 -0.43664626E-06
 -0.39053470E-06 -0.34287316E-06 -0.29401476E-06 -0.24431233E-06 -0.19411612E-06
 -0.14377152E-06 -0.93616936E-07 -0.43981712E-07  0.48158120E-08  0.52470140E-07
  0.98690334E-07  0.14320159E-06  0.18574666E-06  0.22608718E-06  0.26400475E-06
  0.29930194E-06  0.33180313E-06  0.36135514E-06  0.38782773E-06  0.41111396E-06
  0.43113035E-06  0.44781688E-06  0.46113692E-06  0.47107687E-06  0.47764578E-06
  0.48087480E-06  0.48081642E-06  0.47754373E-06  0.47114940E-06  0.46174470E-06
  0.44945836E-06  0.43443527E-06  0.41683525E-06  0.39683164E-06  0.37460985E-06
  0.35036591E-06  0.32430491E-06  0.29663951E-06  0.26758833E-06  0.23737439E-06
  0.20622359E-06  0.17436311E-06  0.14201992E-06  0.10941931E-06  0.76783391E-07
  0.44329773E-07  0.12270180E-07 -0.19190793E-07 -0.49856871E-07 -0.79541215E-07
 -0.10806744E-06 -0.13527058E-06 -0.16099786E-06 -0.18510955E-06 -0.20747948E-06
 -0.22799568E-06 -0.24656079E-06 -0.26309237E-06 -0.27752312E-06 -0.28980106E-06
 -0.29988950E-06 -0.30776698E-06 -0.31342709E-06 -0.31687820E-06 -0.31814308E-06
 -0.31725850E-06 -0.31427463E-06 -0.30925451E-06 -0.30227328E-06 -0.29341753E-06
 -0.28278443E-06 -0.27048089E-06 -0.25662267E-06 -0.24133345E-06 -0.22474381E-06
 -0.20699027E-06 -0.18821427E-06 -0.16856112E-06 -0.14817898E-06 -0.12721783E-06
 -0.10582844E-06 -0.84161382E-07 -0.62366023E-07 -0.40589579E-07 -0.18976186E-07
  0.23339788E-08  0.23205543E-07  0.43508730E-07  0.63120102E-07  0.81923245E-07
  0.99809391E-07  0.11667798E-06  0.13243717E-06  0.14700424E-06  0.16030599E-06
  0.17227900E-06  0.18286988E-06  0.19203541E-06  0.19974263E-06  0.20596885E-06
  0.21070159E-06  0.21393849E-06  0.21568710E-06  0.21596467E-06  0.21479780E-06
  0.21222212E-06  0.20828187E-06  0.20302947E-06  0.19652495E-06  0.18883548E-06
  0.18003476E-06  0.17020240E-06  0.15942331E-06  0.14778701E-06  0.13538700E-06
  0.12232000E-06  0.10868533E-06  0.94584151E-07  0.80118786E-07  0.65392031E-07
  0.50506463E-07  0.35563768E-07  0.20664099E-07  0.59054348E-08 -0.86170121E-08
 -0.22811376E-07 -0.36589677E-07 -0.49868324E-07 -0.62568587E-07 -0.74617020E-07
 -0.85945844E-07 -0.96493291E-07 -0.10620390E-06 -0.11502874E-06 -0.12292567E-06
 -0.12985942E-06 -0.13580173E-06 -0.14073142E-06 -0.14463436E-06 -0.14750349E-06
 -0.14933866E-06 -0.15014659E-06 -0.14994062E-06 -0.14874056E-06 -0.14657243E-06
 -0.14346813E-06 -0.13946520E-06 -0.13460640E-06 -0.12893939E-06 -0.12251628E-06
 -0.11539324E-06 -0.10763006E-06 -0.99289668E-07 -0.90437664E-07 -0.81141858E-07
 -0.71471775E-07 -0.61498165E-07 -0.51292518E-07 -0.40926583E-07 -0.30471889E-07
 -0.19999279E-07 -0.95784587E-08  0.72244391E-09  0.10837297E-07  0.20702365E-07
  0.30256684E-07  0.39442416E-07  0.48205172E-07  0.56494308E-07  0.64263196E-07
  0.71469456E-07  0.78075162E-07  0.84047013E-07  0.89356473E-07  0.93979872E-07
  0.97898479E-07  0.10109854E-06  0.10357128E-06  0.10531288E-06  0.10632440E-06
  0.10661172E-06  0.10618537E-06  0.10506044E-06  0.10325634E-06  0.10079665E-06
  0.97708861E-07  0.94024148E-07  0.89777085E-07  0.85005371E-07  0.79749522E-07
  0.74052561E-07  0.67959693E-07  0.61517965E-07  0.54775934E-07  0.47783313E-07
  0.40590633E-07  0.33248890E-07  0.25809207E-07  0.18322492E-07  0.10839110E-07
  0.34085597E-08 -0.39208394E-08 -0.11102242E-07 -0.18090560E-07 -0.24842735E-07
 -0.31317979E-07 -0.37478013E-07 -0.43287271E-07 -0.48713093E-07 -0.53725890E-07
 -0.58299285E-07 -0.62410238E-07 -0.66039139E-07 -0.69169883E-07 -0.71789916E-07
 -0.73890259E-07 -0.75465509E-07 -0.76513820E-07 -0.77036847E-07 -0.77039689E-07
 -0.76530791E-07 -0.75521839E-07 -0.74027626E-07 -0.72065908E-07 -0.69657239E-07
 -0.66824786E-07 -0.63594140E-07 -0.59993104E-07 -0.56051478E-07 -0.51800829E-07
 -0.47274253E-07 -0.42506137E-07 -0.37531909E-07 -0.32387791E-07 -0.27110544E-07
 -0.21737222E-07 -0.16304919E-07 -0.10850530E-07 -0.54105066E-08 -0.20627424E-10
  0.52842283E-08  0.10470295E-07  0.15505125E-07  0.20357781E-07  0.24999018E-07
  0.29401444E-07  0.33539677E-07  0.37390475E-07  0.40932858E-07  0.44148209E-07
  0.47020363E-07  0.49535668E-07  0.51683042E-07  0.53454004E-07  0.54842687E-07
  0.55845838E-07  0.56462797E-07  0.56695465E-07  0.56548246E-07  0.56027982E-07
  0.55143874E-07  0.53907376E-07  0.52332095E-07  0.50433660E-07  0.48229595E-07
  0.45739169E-07  0.42983244E-07  0.39984116E-07  0.36765344E-07  0.33351574E-07
  0.29768364E-07  0.26042002E-07  0.22199317E-07  0.18267499E-07  0.14273914E-07
  0.10245920E-07  0.62106864E-08  0.21950213E-08 -0.17748020E-08 -0.56732090E-08
 -0.94754816E-08 -0.13157908E-07 -0.16697923E-07 -0.20074240E-07 -0.23266971E-07
 -0.26257738E-07 -0.29029769E-07 -0.31567986E-07 -0.33859077E-07 -0.35891562E-07
 -0.37655835E-07 -0.39144202E-07 -0.40350905E-07 -0.41272128E-07 -0.41905997E-07
 -0.42252559E-07 -0.42313756E-07 -0.42093386E-07 -0.41597046E-07 -0.40832073E-07
 -0.39807466E-07 -0.38533809E-07 -0.37023169E-07 -0.35289003E-07 -0.33346045E-07
 -0.31210190E-07 -0.28898375E-07 -0.26428451E-07 -0.23819052E-07 -0.21089460E-07
 -0.18259474E-07 -0.15349263E-07 -0.12379237E-07 -0.93699041E-08 -0.63417355E-08
 -0.33150315E-08 -0.30979010E-09  0.26544200E-08  0.55585822E-08  0.83843488E-08
  0.11114153E-07  0.13731311E-07  0.16220123E-07  0.18565959E-07  0.20755340E-07
  0.22776014E-07  0.24617014E-07  0.26268714E-07  0.27722876E-07  0.28972678E-07
  0.30012748E-07  0.30839168E-07  0.31449490E-07  0.31842721E-07  0.32019319E-07
  0.31981161E-07  0.31731515E-07  0.31275001E-07  0.30617534E-07  0.29766277E-07
  0.28729566E-07  0.27516848E-07  0.26138596E-07  0.24606231E-07  0.22932030E-07
  0.21129036E-07  0.19210960E-07  0.17192081E-07  0.15087145E-07  0.12911262E-07
  0.10679801E-07  0.84082839E-08  0.61122843E-08  0.38073215E-08  0.15087603E-08
 -0.76828816E-09 -0.30090622E-08 -0.51992421E-08 -0.73250382E-08 -0.93732745E-08
 -0.11331467E-07 -0.13187896E-07 -0.14931672E-07 -0.16552801E-07 -0.18042228E-07
 -0.19391896E-07 -0.20594776E-07 -0.21644902E-07 -0.22537400E-07 -0.23268498E-07
 -0.23835543E-07 -0.24236997E-07 -0.24472438E-07 -0.24542543E-07 -0.24449070E-07
 -0.24194834E-07 -0.23783672E-07 -0.23220405E-07 -0.22510793E-07 -0.21661482E-07
 -0.20679954E-07 -0.19574461E-07 -0.18353964E-07 -0.17028062E-07 -0.15606922E-07
 -0.14101204E-07 -0.12521986E-07 -0.10880680E-07 -0.91889603E-08 -0.74586772E-08
 -0.57017792E-08 -0.39302322E-08 -0.21559413E-08 -0.39067258E-09  0.13540223E-08
  0.30668793E-08  0.47369922E-08  0.63538801E-08  0.79075504E-08  0.93885583E-08
  0.10788062E-07  0.12097873E-07  0.13310500E-07  0.14419193E-07  0.15417974E-07
  0.16301666E-07  0.17065922E-07  0.17707236E-07  0.18222962E-07  0.18611313E-07
  0.18871368E-07  0.19003063E-07  0.19007181E-07  0.18885339E-07  0.18639961E-07
  0.18274256E-07  0.17792187E-07  0.17198431E-07  0.16498343E-07  0.15697913E-07
  0.14803712E-07  0.13822848E-07  0.12762911E-07  0.11631913E-07  0.10438236E-07
  0.91905649E-08  0.78978339E-08  0.65691590E-08  0.52137784E-08  0.38409889E-08
  0.24600848E-08  0.10802963E-08 -0.28927037E-09 -0.16396914E-08 -0.29622815E-08
 -0.42486488E-08 -0.54907455E-08 -0.66809171E-08 -0.78119479E-08 -0.88771025E-08
 -0.98701647E-08 -0.10785471E-07 -0.11617944E-07 -0.12363112E-07 -0.13017138E-07
 -0.13576833E-07 -0.14039671E-07 -0.14403796E-07 -0.14668025E-07 -0.14831849E-07
 -0.14895429E-07 -0.14859584E-07 -0.14725779E-07 -0.14496108E-07 -0.14173269E-07
 -0.13760546E-07 -0.13261770E-07 -0.12681295E-07 -0.12023963E-07 -0.11295059E-07
 -0.10500277E-07 -0.96456780E-08 -0.87376401E-08 -0.77828178E-08 -0.67880923E-08
 -0.57605243E-08 -0.47073050E-08 -0.36357071E-08 -0.25530363E-08 -0.14665822E-08
 -0.38357121E-09  0.68888088E-09  0.17438141E-08  0.27744682E-08  0.37743249E-08
  0.47371479E-08  0.56570204E-08  0.65283802E-08  0.73460522E-08  0.81052777E-08
  0.88017407E-08  0.94315912E-08  0.99914646E-08  0.10478498E-07  0.10890345E-07
 kinetic energy density (partial)
  0.19468480E+03  0.19459536E+03  0.19432732E+03  0.19388146E+03  0.19325911E+03
  0.19246210E+03  0.19149276E+03  0.19035392E+03  0.18904889E+03  0.18758143E+03
  0.18595574E+03  0.18417643E+03  0.18224850E+03  0.18017730E+03  0.17796852E+03
  0.17562817E+03  0.17316250E+03  0.17057802E+03  0.16788146E+03  0.16507969E+03
  0.16217978E+03  0.15918886E+03  0.15611418E+03  0.15296303E+03  0.14974273E+03
  0.14646059E+03  0.14312389E+03  0.13973985E+03  0.13631562E+03  0.13285821E+03
  0.12937454E+03  0.12587137E+03  0.12235528E+03  0.11883269E+03  0.11530979E+03
  0.11179259E+03  0.10828686E+03  0.10479813E+03  0.10133170E+03  0.97892609E+02
  0.94485638E+02  0.91115310E+02  0.87785884E+02  0.84501351E+02  0.81265432E+02
  0.78081584E+02  0.74952995E+02  0.71882592E+02  0.68873039E+02  0.65926746E+02
  0.63045871E+02  0.60232324E+02  0.57487777E+02  0.54813670E+02  0.52211214E+02
  0.49681404E+02  0.47225023E+02  0.44842652E+02  0.42534680E+02  0.40301308E+02
  0.38142563E+02  0.36058302E+02  0.34048228E+02  0.32111890E+02  0.30248699E+02
  0.28457934E+02  0.26738752E+02  0.25090196E+02  0.23511203E+02  0.22000614E+02
  0.20557182E+02  0.19179579E+02  0.17866405E+02  0.16616195E+02  0.15427427E+02
  0.14298527E+02  0.13227881E+02  0.12213836E+02  0.11254708E+02  0.10348792E+02
  0.94943623E+01  0.86896799E+01  0.79329994E+01  0.72225722E+01  0.65566520E+01
  0.59334987E+01  0.53513826E+01  0.48085885E+01  0.43034193E+01  0.38341989E+01
  0.33992757E+01  0.29970253E+01  0.26258528E+01  0.22841955E+01  0.19705250E+01
  0.16833486E+01  0.14212116E+01  0.11826984E+01  0.96643378E+00  0.77108401E+00
  0.59535786E+00  0.43800717E+00  0.29782747E+00  0.17365836E+00  0.64383793E-01
 -0.31067867E-01 -0.11372383E+00 -0.18456703E+00 -0.24453642E+00 -0.29452728E+00
 -0.33539178E+00 -0.36793944E+00 -0.39293790E+00 -0.41111354E+00 -0.42315239E+00
 -0.42970090E+00 -0.43136697E+00 -0.42872086E+00 -0.42229626E+00 -0.41259137E+00
 -0.40006996E+00 -0.38516259E+00 -0.36826771E+00 -0.34975286E+00 -0.32995591E+00
 -0.30918623E+00 -0.28772592E+00 -0.26583105E+00 -0.24373289E+00 -0.22163908E+00
 -0.19973490E+00 -0.17818444E+00 -0.15713177E+00 -0.13670214E+00 -0.11700312E+00
 -0.98125704E-01 -0.80145451E-01 -0.63123526E-01 -0.47107764E-01 -0.32133690E-01
 -0.18225501E-01 -0.53970239E-02  0.63473649E-02  0.17011852E-01  0.26608336E-01
  0.35155613E-01  0.42678597E-01  0.49207578E-01  0.54777516E-01  0.59427379E-01
  0.63199506E-01  0.66139015E-01  0.68293250E-01  0.69711257E-01  0.70443300E-01
  0.70540413E-01  0.70053981E-01  0.69035366E-01  0.67535551E-01  0.65604831E-01
  0.63292523E-01  0.60646711E-01  0.57714023E-01  0.54539432E-01  0.51166082E-01
  0.47635143E-01  0.43985690E-01  0.40254603E-01  0.36476490E-01  0.32683631E-01
  0.28905937E-01  0.25170936E-01  0.21503763E-01  0.17927178E-01  0.14461588E-01
  0.11125090E-01  0.79335182E-02  0.49005073E-02  0.20375635E-02 -0.64585739E-03
 -0.31422634E-02 -0.54460341E-02 -0.75533231E-02 -0.94619563E-02 -0.11171327E-01
 -0.12682289E-01 -0.13997045E-01 -0.15119042E-01 -0.16052856E-01 -0.16804084E-01
 -0.17379236E-01 -0.17785630E-01 -0.18031286E-01 -0.18124822E-01 -0.18075360E-01
 -0.17892428E-01 -0.17585868E-01 -0.17165754E-01 -0.16642301E-01 -0.16025795E-01
 -0.15326514E-01 -0.14554664E-01 -0.13720312E-01 -0.12833326E-01 -0.11903329E-01
 -0.10939641E-01 -0.99512444E-02 -0.89467385E-02 -0.79343099E-02 -0.69217028E-02
 -0.59161940E-02 -0.49245741E-02 -0.39531315E-02 -0.30076411E-02 -0.20933573E-02
 -0.12150103E-02 -0.37680559E-03  0.41757207E-03  0.11649528E-02  0.18626722E-02
  0.25085593E-02  0.31009225E-02  0.36385330E-02  0.41206062E-02  0.45467818E-02
  0.49171017E-02  0.52319874E-02  0.54922157E-02  0.56988939E-02  0.58534338E-02
  0.59575264E-02  0.60131146E-02  0.60223671E-02  0.59876523E-02  0.59115111E-02
  0.57966317E-02  0.56458239E-02  0.54619943E-02  0.52481220E-02  0.50072355E-02
  0.47423902E-02  0.44566470E-02  0.41530520E-02  0.38346175E-02  0.35043040E-02
  0.31650033E-02  0.28195232E-02  0.24705736E-02  0.21207534E-02  0.17725391E-02
  0.14282749E-02  0.10901638E-02  0.76026013E-03  0.44046326E-03  0.13251300E-03
 -0.16201423E-03 -0.44170780E-03 -0.70532416E-03 -0.95178699E-03 -0.11801863E-02
 -0.13897766E-02 -0.15799740E-02 -0.17503525E-02 -0.19006392E-02 -0.20307096E-02
 -0.21405810E-02 -0.22304060E-02 -0.23004655E-02 -0.23511611E-02 -0.23830067E-02
 -0.23966202E-02 -0.23927149E-02 -0.23720905E-02 -0.23356239E-02 -0.22842604E-02
 -0.22190039E-02 -0.21409082E-02 -0.20510678E-02 -0.19506088E-02 -0.18406803E-02
 -0.17224457E-02 -0.15970744E-02 -0.14657343E-02 -0.13295834E-02 -0.11897632E-02
 -0.10473918E-02 -0.90355736E-03 -0.75931208E-03 -0.61566706E-03 -0.47358720E-03
 -0.33398673E-03 -0.19772531E-03 -0.65604593E-04  0.61634684E-04  0.18331509E-03
  0.29882440E-03  0.40761699E-03  0.50921473E-03  0.60320742E-03  0.68925279E-03
  0.76707600E-03  0.83646875E-03  0.89728806E-03  0.94945453E-03  0.99295041E-03
  0.10278172E-02  0.10541532E-02  0.10721104E-02  0.10818915E-02  0.10837464E-02
  0.10779691E-02  0.10648936E-02  0.10448902E-02  0.10183620E-02  0.98574050E-03
  0.94748180E-03  0.90406270E-03  0.85597667E-03  0.80372992E-03  0.74783759E-03
  0.68881993E-03  0.62719869E-03  0.56349358E-03  0.49821887E-03  0.43188020E-03
  0.36497151E-03  0.29797223E-03  0.23134458E-03  0.16553119E-03  0.10095284E-03
  0.38006472E-04 -0.22936541E-04 -0.81531954E-04 -0.13746393E-03 -0.19044611E-03
 -0.24022242E-03 -0.28656770E-03 -0.32928805E-03 -0.36822099E-03 -0.40323544E-03
 -0.43423139E-03 -0.46113951E-03 -0.48392046E-03 -0.50256414E-03 -0.51708862E-03
 -0.52753911E-03 -0.53398662E-03 -0.53652664E-03 -0.53527757E-03 -0.53037918E-03
 -0.52199091E-03 -0.51029012E-03 -0.49547028E-03 -0.47773913E-03 -0.45731682E-03
 -0.43443399E-03 -0.40932988E-03 -0.38225049E-03 -0.35344666E-03 -0.32317225E-03
 -0.29168240E-03 -0.25923175E-03 -0.22607278E-03 -0.19245422E-03 -0.15861953E-03
 -0.12480545E-03 -0.91240703E-04 -0.58144690E-04 -0.25726398E-04  0.58166506E-05
  0.36299319E-04  0.65549667E-04  0.93409655E-04  0.11973572E-03  0.14439925E-03
  0.16728695E-03  0.18830107E-03  0.20735955E-03  0.22439607E-03  0.23935993E-03
  0.25221593E-03  0.26294407E-03  0.27153918E-03  0.27801053E-03  0.28238124E-03
  0.28468773E-03  0.28497905E-03  0.28331613E-03  0.27977104E-03  0.27442613E-03
  0.26737319E-03  0.25871253E-03  0.24855206E-03  0.23700635E-03  0.22419564E-03
  0.21024493E-03  0.19528294E-03  0.17944120E-03  0.16285308E-03  0.14565287E-03
  0.12797482E-03  0.10995234E-03  0.91717063E-04  0.73398106E-04  0.55121246E-04
  0.37008221E-04  0.19176039E-04  0.17363594E-05 -0.15205089E-04 -0.31549021E-04
 -0.47203058E-04 -0.62082129E-04 -0.76108815E-04 -0.89213632E-04 -0.10133526E-03
 -0.11242069E-03 -0.12242534E-03 -0.13131313E-03 -0.13905641E-03 -0.14563596E-03
 -0.15104084E-03 -0.15526821E-03 -0.15832316E-03 -0.16021842E-03 -0.16097406E-03
 -0.16061715E-03 -0.15918139E-03 -0.15670671E-03 -0.15323879E-03 -0.14882865E-03
 -0.14353214E-03 -0.13740942E-03 -0.13052449E-03 -0.12294462E-03 -0.11473982E-03
 -0.10598235E-03 -0.96746120E-04 -0.87106204E-04 -0.77138291E-04 -0.66918179E-04
 -0.56521275E-04 -0.46022104E-04 -0.35493847E-04 -0.25007895E-04 -0.14633430E-04
 -0.44370254E-05  0.55177180E-05  0.15170512E-04  0.24464689E-04  0.33347478E-04
  0.41770245E-04  0.49688708E-04  0.57063110E-04  0.63858359E-04  0.70044139E-04
  0.75594982E-04  0.80490308E-04  0.84714431E-04  0.88256539E-04  0.91110630E-04
  0.93275432E-04  0.94754288E-04  0.95555009E-04  0.95689714E-04  0.95174632E-04
  0.94029896E-04  0.92279301E-04  0.89950063E-04  0.87072544E-04  0.83679976E-04
  0.79808166E-04  0.75495198E-04  0.70781118E-04  0.65707628E-04  0.60317761E-04
  0.54655572E-04  0.48765815E-04  0.42693632E-04  0.36484248E-04  0.30182670E-04
  0.23833392E-04  0.17480118E-04  0.11165494E-04  0.49308495E-05 -0.11840399E-05
 -0.71411771E-05 -0.12904550E-04 -0.18440321E-04 -0.23716996E-04 -0.28705573E-04
 -0.33379677E-04 -0.37715666E-04 -0.41692719E-04 -0.45292909E-04 -0.48501249E-04
 -0.51305718E-04 -0.53697270E-04 -0.55669822E-04 -0.57220222E-04 -0.58348198E-04
 -0.59056295E-04 -0.59349783E-04 -0.59236566E-04 -0.58727059E-04 -0.57834065E-04
 -0.56572628E-04 -0.54959888E-04 -0.53014911E-04 -0.50758520E-04 -0.48213119E-04
 -0.45402503E-04 -0.42351671E-04 -0.39086633E-04 -0.35634214E-04 -0.32021855E-04
 -0.28277423E-04 -0.24429014E-04 -0.20504761E-04 -0.16532651E-04 -0.12540340E-04
 -0.85549810E-05 -0.46030544E-05 -0.71021042E-06  0.30988822E-05  0.68006760E-05
  0.10372874E-04  0.13794550E-04  0.17046253E-04  0.20110103E-04  0.22969874E-04
  0.25611061E-04  0.28020940E-04  0.30188610E-04  0.32105022E-04  0.33762999E-04
  0.35157243E-04  0.36284324E-04  0.37142660E-04  0.37732492E-04  0.38055837E-04
  0.38116434E-04  0.37919686E-04  0.37472581E-04  0.36783618E-04  0.35862712E-04
  0.34721097E-04  0.33371227E-04  0.31826665E-04  0.30101967E-04  0.28212568E-04
  0.26174658E-04  0.24005060E-04  0.21721105E-04  0.19340507E-04  0.16881236E-04
  0.14361398E-04  0.11799109E-04  0.92123741E-05  0.66189767E-05  0.40363611E-05
  0.14815265E-05 -0.10290754E-05 -0.34796376E-05 -0.58550882E-05 -0.81411738E-05
 -0.10324536E-04 -0.12392783E-04 -0.14334544E-04 -0.16139532E-04 -0.17798580E-04
 -0.19303684E-04 -0.20648029E-04 -0.21826007E-04 -0.22833231E-04 -0.23666541E-04
 -0.24323991E-04 -0.24804846E-04 -0.25109554E-04 -0.25239724E-04 -0.25198087E-04
 -0.24988458E-04 -0.24615686E-04 -0.24085604E-04 -0.23404966E-04 -0.22581385E-04
 -0.21623269E-04 -0.20539742E-04 -0.19340577E-04 -0.18036111E-04 -0.16637171E-04
 -0.15154991E-04 -0.13601128E-04 -0.11987380E-04 -0.10325706E-04 -0.86281388E-05
 -0.69067093E-05 -0.51733638E-05 -0.34398884E-05 -0.17178342E-05 -0.18445695E-07
  0.16474069E-05  0.32692924E-05  0.48372780E-05  0.63419855E-05  0.77746418E-05
  0.91271247E-05  0.10392004E-04  0.11562576E-04  0.12632894E-04  0.13597794E-04
  0.14452910E-04  0.15194689E-04  0.15820400E-04  0.16328134E-04  0.16716801E-04
  0.16986120E-04  0.17136609E-04  0.17169561E-04  0.17087025E-04  0.16891773E-04
  0.16587274E-04  0.16177652E-04  0.15667649E-04  0.15062580E-04  0.14368291E-04
  0.13591105E-04  0.12737774E-04  0.11815427E-04  0.10831514E-04  0.97937511E-05
  0.87100657E-05  0.75885388E-05  0.64373497E-05  0.52647196E-05  0.40788571E-05
  0.28879040E-05  0.16998826E-05  0.52264581E-06 -0.63617237E-06 -0.17692025E-05
 -0.28693837E-05 -0.39300042E-05 -0.49447394E-05 -0.59076861E-05 -0.68133940E-05
 -0.76568927E-05 -0.84337161E-05 -0.91399224E-05 -0.97721102E-05 -0.10327431E-04
 -0.10803599E-04 -0.11198893E-04 -0.11512162E-04 -0.11742815E-04 -0.11890825E-04
 -0.11956708E-04 -0.11941517E-04 -0.11846824E-04 -0.11674698E-04 -0.11427683E-04
 -0.11108775E-04 -0.10721389E-04 -0.10269337E-04 -0.97567865E-05 -0.91882327E-05
 -0.85684611E-05 -0.79025105E-05 -0.71956356E-05 -0.64532683E-05 -0.56809787E-05
 -0.48844359E-05 -0.40693688E-05 -0.32415274E-05 -0.24066440E-05 -0.15703963E-05
 -0.73837066E-06  0.83973383E-07  0.89133660E-06  0.16786123E-05  0.24409168E-05
  0.31736173E-05  0.38723587E-05  0.45330867E-05  0.51520701E-05  0.57259191E-05
  0.62516021E-05  0.67264592E-05  0.71482136E-05  0.75149797E-05  0.78252688E-05
  0.80779923E-05  0.82724615E-05  0.84083855E-05  0.84858665E-05  0.85053919E-05
  0.84678246E-05  0.83743911E-05  0.82266667E-05  0.80265598E-05  0.77762928E-05
  0.74783828E-05  0.71356194E-05  0.67510420E-05  0.63279155E-05  0.58697047E-05
  0.53800480E-05  0.48627309E-05  0.43216581E-05  0.37608257E-05  0.31842937E-05
  0.25961576E-05  0.20005213E-05  0.14014694E-05  0.80304087E-06  0.20920302E-06
 -0.37617341E-06 -0.94933824E-06 -0.15066845E-05 -0.20447701E-05 -0.25603375E-05
 -0.30503321E-05 -0.35119196E-05 -0.39425004E-05 -0.43397233E-05 -0.47014966E-05
 -0.50259979E-05 -0.53116816E-05 -0.55572845E-05 -0.57618297E-05 -0.59246280E-05
 -0.60452780E-05 -0.61236641E-05 -0.61599524E-05 -0.61545850E-05 -0.61082730E-05
 -0.60219867E-05 -0.58969458E-05 -0.57346067E-05 -0.55366494E-05 -0.53049626E-05
 -0.50416280E-05 -0.47489032E-05 -0.44292045E-05 -0.40850878E-05 -0.37192298E-05
 -0.33344084E-05 -0.29334826E-05 -0.25193726E-05 -0.20950392E-05 -0.16634637E-05
 -0.12276282E-05 -0.79049568E-06 -0.35499051E-06  0.76019818E-07  0.49974296E-06
  0.91347890E-06  0.13146363E-05  0.17007480E-05  0.20694851E-05  0.24186706E-05
  0.27462907E-05  0.30505062E-05  0.33296618E-05  0.35822935E-05  0.38071363E-05
  0.40031285E-05  0.41694162E-05  0.43053553E-05  0.44105129E-05  0.44846664E-05
  0.45278019E-05  0.45401112E-05  0.45219874E-05  0.44740189E-05  0.43969825E-05
  0.42918359E-05  0.41597079E-05  0.40018889E-05  0.38198195E-05  0.36150789E-05
  0.33893722E-05  0.31445175E-05  0.28824319E-05  0.26051174E-05  0.23146465E-05
  0.20131472E-05  0.17027886E-05  0.13857653E-05  0.10642831E-05  0.74054387E-06
  0.41673137E-06  0.94996887E-07 -0.22255436E-06 -0.53387646E-06 -0.83699544E-06
 -0.11300212E-05 -0.14111587E-05 -0.16787185E-05 -0.19311261E-05 -0.21669311E-05
 -0.23848142E-05 -0.25835947E-05 -0.27622357E-05 -0.29198491E-05 -0.30556992E-05
 -0.31692053E-05 -0.32599429E-05 -0.33276450E-05 -0.33722006E-05 -0.33936539E-05
 -0.33922012E-05 -0.33681877E-05 -0.33221028E-05 -0.32545751E-05 -0.31663656E-05
 -0.30583615E-05 -0.29315678E-05 -0.27870995E-05 -0.26261722E-05 -0.24500930E-05
 -0.22602503E-05 -0.20581033E-05 -0.18451718E-05 -0.16230250E-05 -0.13932702E-05
 -0.11575422E-05 -0.91749163E-06 -0.67477405E-06 -0.43103885E-06 -0.18791853E-06
  0.52981906E-07  0.29009512E-06  0.52190125E-06  0.74693728E-06  0.96380588E-06
  0.11711837E-05  0.13678290E-05  0.15525889E-05  0.17244053E-05  0.18823211E-05
  0.20254846E-05  0.21531537E-05  0.22646996E-05  0.23596090E-05  0.24374859E-05
  0.24980529E-05  0.25411507E-05  0.25667381E-05  0.25748906E-05  0.25657976E-05
  0.25397605E-05  0.24971882E-05  0.24385939E-05  0.23645891E-05  0.22758794E-05
  0.21732574E-05  0.20575973E-05  0.19298470E-05  0.17910217E-05  0.16421957E-05
  0.14844946E-05  0.13190873E-05  0.11471776E-05  0.96999563E-06  0.78878971E-06
  0.60481751E-06  0.41933776E-06  0.23360194E-06  0.48846080E-07 -0.13371719E-06
 -0.31290632E-06 -0.48757821E-06 -0.65663525E-06 -0.81903195E-06 -0.97378112E-06
 -0.11199596E-05 -0.12567135E-05 -0.13832629E-05 -0.14989059E-05 -0.16030225E-05
 -0.16950771E-05 -0.17746214E-05 -0.18412959E-05 -0.18948309E-05 -0.19350477E-05
 -0.19618579E-05 -0.19752632E-05 -0.19753537E-05 -0.19623068E-05 -0.19363843E-05
 -0.18979299E-05 -0.18473654E-05 -0.17851874E-05 -0.17119626E-05 -0.16283235E-05
 -0.15349629E-05 -0.14326289E-05 -0.13221191E-05 -0.12042748E-05 -0.10799743E-05
 -0.95012756E-06 -0.81566894E-06 -0.67755114E-06 -0.53673852E-06 -0.39420062E-06
 -0.25090567E-06 -0.10781424E-06  0.34127052E-07  0.17399157E-06  0.31087853E-06
  0.44391861E-06  0.57227929E-06  0.69516987E-06  0.81184613E-06  0.92161467E-06
  0.10238368E-05  0.11179320E-05  0.12033813E-05  0.12797293E-05  0.13465870E-05
  0.14036333E-05  0.14506159E-05  0.14873525E-05  0.15137311E-05  0.15297095E-05
  0.15353151E-05  0.15306433E-05  0.15158566E-05  0.14911823E-05  0.14569102E-05
  0.14133898E-05  0.13610277E-05  0.13002836E-05  0.12316668E-05  0.11557324E-05
  0.10730768E-05  0.98433336E-06  0.89016771E-06  0.79127294E-06  0.68836468E-06
  0.58217610E-06  0.47345283E-06  0.36294790E-06  0.25141665E-06  0.13961171E-06
  0.28278081E-07 -0.81851698E-07 -0.19006224E-06 -0.29565982E-06 -0.39797666E-06
 -0.49637506E-06 -0.59025121E-06 -0.67903875E-06 -0.76221205E-06 -0.83928919E-06
 -0.90983457E-06 -0.97346125E-06 -0.10298329E-05 -0.10786653E-05 -0.11197277E-05
 -0.11528436E-05 -0.11778914E-05 -0.11948043E-05 -0.12035701E-05 -0.12042308E-05
 -0.11968815E-05 -0.11816691E-05 -0.11587908E-05 -0.11284921E-05 -0.10910647E-05
 -0.10468437E-05 -0.99620526E-06 -0.93956344E-06 -0.87736690E-06 -0.81009563E-06
 -0.73825739E-06 -0.66238398E-06 -0.58302748E-06 -0.50075631E-06 -0.41615130E-06
 -0.32980171E-06 -0.24230122E-06 -0.15424397E-06 -0.66220607E-07  0.21185555E-07
  0.10740231E-06  0.19187220E-06  0.27405604E-06  0.35343622E-06  0.42951991E-06
  0.50184199E-06  0.56996781E-06  0.63349569E-06  0.69205916E-06  0.74532900E-06
  0.79301493E-06  0.83486710E-06  0.87067724E-06  0.90027954E-06  0.92355124E-06
 atomic pseudo charge-density
  0.10000000E+01  0.99323300E+00  0.97322869E+00  0.94085200E+00  0.89746395E+00
  0.84481249E+00  0.78490015E+00  0.71984454E+00  0.65174627E+00  0.58257617E+00
  0.51408911E+00  0.44776745E+00  0.38479332E+00  0.32604568E+00  0.27211704E+00
  0.22334372E+00  0.17984402E+00  0.14155949E+00  0.10829569E+00  0.79759755E-01
  0.55593293E-01  0.35399975E-01  0.18767639E-01  0.52853157E-02 -0.54442628E-02
 -0.13795983E-01 -0.20116790E-01 -0.24722586E-01 -0.27896999E-01 -0.29891535E-01
 -0.30926700E-01 -0.31193771E-01 -0.30856983E-01 -0.30055924E-01 -0.28908019E-01
 -0.27510991E-01 -0.25945243E-01 -0.24276100E-01 -0.22555890E-01 -0.20825856E-01
 -0.19117867E-01 -0.17455959E-01 -0.15857688E-01 -0.14335312E-01 -0.12896810E-01
 -0.11546764E-01 -0.10287091E-01 -0.91176654E-02 -0.80368330E-02 -0.70418264E-02
 -0.61291052E-02 -0.52946233E-02 -0.45340400E-02 -0.38428802E-02 -0.32166563E-02
 -0.26509556E-02 -0.21415028E-02 -0.16842007E-02 -0.12751557E-02 -0.91069034E-03
 -0.58734769E-03 -0.30188836E-03 -0.51283743E-04  0.16729379E-03  0.35648235E-03
  0.51874264E-03  0.65637022E-03  0.77150726E-03  0.86615376E-03  0.94217787E-03
  0.10013252E-02  0.10452275E-02  0.10754100E-02  0.10932981E-02  0.11002237E-02
  0.10974302E-02  0.10860773E-02  0.10672455E-02  0.10419396E-02  0.10110927E-02
  0.97556915E-03  0.93616769E-03  0.89362458E-03  0.84861622E-03  0.80176192E-03
  0.75362652E-03  0.70472297E-03  0.65551480E-03  0.60641861E-03  0.55780647E-03
  0.51000828E-03  0.46331411E-03  0.41797643E-03  0.37421235E-03  0.33220580E-03
  0.29210963E-03  0.25404765E-03  0.21811665E-03  0.18438835E-03  0.15291125E-03
  0.12371250E-03  0.96799635E-04  0.72162317E-04  0.49773965E-04  0.29593366E-04
  0.11566222E-04 -0.43733666E-05 -0.18301468E-04 -0.30302940E-04 -0.40470109E-04
 -0.48901507E-04 -0.55700665E-04 -0.60974958E-04 -0.64834524E-04 -0.67391224E-04
 -0.68757683E-04 -0.69046378E-04 -0.68368795E-04 -0.66834658E-04 -0.64551208E-04
 -0.61622560E-04 -0.58149122E-04 -0.54227081E-04 -0.49947952E-04 -0.45398195E-04
 -0.40658895E-04 -0.35805508E-04 -0.30907660E-04 -0.26029017E-04 -0.21227200E-04
 -0.16553762E-04 -0.12054217E-04 -0.77681068E-05 -0.37291282E-05  0.34712926E-07
  0.35009017E-05  0.66521842E-05  0.94763066E-05  0.11965729E-04  0.14117320E-04
  0.15932028E-04  0.17414545E-04  0.18572957E-04  0.19418391E-04  0.19964653E-04
  0.20227876E-04  0.20226167E-04  0.19979255E-04  0.19508163E-04  0.18834876E-04
  0.17982036E-04  0.16972645E-04  0.15829788E-04  0.14576380E-04  0.13234925E-04
  0.11827303E-04  0.10374576E-04  0.88968149E-05  0.74129563E-05  0.59406708E-05
  0.44962619E-05  0.30945825E-05  0.17489748E-05  0.47122790E-06 -0.72844277E-06
 -0.18413997E-05 -0.28605698E-05 -0.37804149E-05 -0.45968886E-05 -0.53073796E-05
 -0.59106434E-05 -0.64067250E-05 -0.67968715E-05 -0.70834387E-05 -0.72697917E-05
 -0.73602014E-05 -0.73597377E-05 -0.72741615E-05 -0.71098167E-05 -0.68735218E-05
 -0.65724648E-05 -0.62141004E-05 -0.58060506E-05 -0.53560105E-05 -0.48716591E-05
 -0.43605764E-05 -0.38301659E-05 -0.32875853E-05 -0.27396831E-05 -0.21929433E-05
 -0.16534372E-05 -0.11267826E-05 -0.61811109E-06 -0.13204173E-06  0.32733736E-06
  0.75648090E-06  0.11523916E-05  0.15126192E-05  0.18352535E-05  0.21189124E-05
  0.23627243E-05  0.25663070E-05  0.27297418E-05  0.28535448E-05  0.29386349E-05
  0.29862997E-05  0.29981595E-05  0.29761297E-05  0.29223826E-05  0.28393087E-05
  0.27294780E-05  0.25956015E-05  0.24404939E-05  0.22670374E-05  0.20781464E-05
  0.18767348E-05  0.16656847E-05  0.14478176E-05  0.12258675E-05  0.10024571E-05
  0.78007670E-06  0.56106464E-06  0.34759187E-06  0.14164841E-06 -0.54967297E-07
 -0.24065640E-06 -0.41402503E-06 -0.57388733E-06 -0.71926599E-06 -0.84939074E-06
 -0.96369459E-06 -0.10618083E-05 -0.11435531E-05 -0.12089318E-05 -0.12581184E-05
 -0.12914469E-05 -0.13093989E-05 -0.13125902E-05 -0.13017569E-05 -0.12777413E-05
 -0.12414775E-05 -0.11939762E-05 -0.11363105E-05 -0.10696014E-05 -0.99500357E-06
 -0.91369188E-06 -0.82684822E-06 -0.73564913E-06 -0.64125413E-06 -0.54479490E-06
 -0.44736532E-06 -0.35001249E-06 -0.25372864E-06 -0.15944415E-06 -0.68021437E-07
  0.19750005E-07  0.10315767E-06  0.18156908E-06  0.25443385E-06  0.32128488E-06
  0.38173859E-06  0.43549442E-06  0.48233343E-06  0.52211629E-06  0.55478051E-06
  0.58033713E-06  0.59886685E-06  0.61051569E-06  0.61549027E-06  0.61405272E-06
  0.60651537E-06  0.59323520E-06  0.57460816E-06  0.55106346E-06  0.52305774E-06
  0.49106943E-06  0.45559299E-06  0.41713354E-06  0.37620143E-06  0.33330719E-06
  0.28895668E-06  0.24364651E-06  0.19785980E-06  0.15206229E-06  0.10669876E-06
  0.62189853E-07  0.18929243E-07 -0.22718762E-07 -0.62421281E-07 -0.99878513E-07
 -0.13482501E-06 -0.16703059E-06 -0.19630088E-06 -0.22247748E-06 -0.24543786E-06
 -0.26509491E-06 -0.28139615E-06 -0.29432271E-06 -0.30388808E-06 -0.31013655E-06
 -0.31314153E-06 -0.31300363E-06 -0.30984859E-06 -0.30382509E-06 -0.29510246E-06
 -0.28386829E-06 -0.27032596E-06 -0.25469221E-06 -0.23719458E-06 -0.21806898E-06
 -0.19755721E-06 -0.17590454E-06 -0.15335737E-06 -0.13016102E-06 -0.10655747E-06
 -0.82783435E-07 -0.59068348E-07 -0.35632633E-07 -0.12686050E-07  0.95737802E-08
  0.30962699E-07  0.51311160E-07  0.70465213E-07  0.88287319E-07  0.10465699E-06
  0.11947127E-06  0.13264500E-06  0.14411101E-06  0.15382006E-06  0.16174067E-06
  0.16785880E-06  0.17217737E-06  0.17471568E-06  0.17550870E-06  0.17460621E-06
  0.17207189E-06  0.16798231E-06  0.16242579E-06  0.15550127E-06  0.14731707E-06
  0.13798963E-06  0.12764218E-06  0.11640350E-06  0.10440649E-06  0.91786949E-07
  0.78682183E-07  0.65229780E-07  0.51566342E-07  0.37826281E-07  0.24140681E-07
  0.10636205E-07 -0.25659145E-08 -0.15350815E-07 -0.27610857E-07 -0.39246395E-07
 -0.50166447E-07 -0.60289275E-07 -0.69542867E-07 -0.77865316E-07 -0.85205099E-07
 -0.91521259E-07 -0.96783483E-07 -0.10097209E-06 -0.10407791E-06 -0.10610208E-06
 -0.10705578E-06 -0.10695983E-06 -0.10584422E-06 -0.10374767E-06 -0.10071694E-06
 -0.96806278E-07 -0.92076650E-07 -0.86595053E-07 -0.80433717E-07 -0.73669306E-07
 -0.66382099E-07 -0.58655151E-07 -0.50573455E-07 -0.42223105E-07 -0.33690473E-07
 -0.25061396E-07 -0.16420396E-07 -0.78499264E-08  0.57034283E-09  0.87641975E-08
  0.16659503E-07  0.24188778E-07  0.31289704E-07  0.37905587E-07  0.43985744E-07
  0.49485833E-07  0.54368111E-07  0.58601628E-07  0.62162351E-07  0.65033222E-07
  0.67204149E-07  0.68671931E-07  0.69440123E-07  0.69518837E-07  0.68924489E-07
  0.67679497E-07  0.65811916E-07  0.63355046E-07  0.60346988E-07  0.56830166E-07
  0.52850829E-07  0.48458515E-07  0.43705507E-07  0.38646271E-07  0.33336888E-07
  0.27834482E-07  0.22196657E-07  0.16480932E-07  0.10744202E-07  0.50422081E-08
 -0.57096263E-09 -0.60433564E-08 -0.11325596E-07 -0.16371291E-07 -0.21137412E-07
 -0.25584621E-07 -0.29677563E-07 -0.33385109E-07 -0.36680559E-07 -0.39541794E-07
 -0.41951381E-07 -0.43896632E-07 -0.45369619E-07 -0.46367141E-07 -0.46890644E-07
 -0.46946104E-07 -0.46543864E-07 -0.45698438E-07 -0.44428276E-07 -0.42755498E-07
 -0.40705597E-07 -0.38307119E-07 -0.35591320E-07 -0.32591803E-07 -0.29344141E-07
 -0.25885493E-07 -0.22254208E-07 -0.18489433E-07 -0.14630710E-07 -0.10717597E-07
 -0.67892781E-08 -0.28841987E-08  0.96028909E-09  0.47082620E-08  0.83255394E-08
  0.11779973E-07  0.15041713E-07  0.18083440E-07  0.20880578E-07  0.23411462E-07
  0.25657489E-07  0.27603224E-07  0.29236481E-07  0.30548368E-07  0.31533297E-07
  0.32188968E-07  0.32516315E-07  0.32519429E-07  0.32205446E-07  0.31584416E-07
  0.30669135E-07  0.29474967E-07  0.28019638E-07  0.26323014E-07  0.24406861E-07
  0.22294595E-07  0.20011022E-07  0.17582065E-07  0.15034491E-07  0.12395636E-07
  0.96931261E-08  0.69546062E-08  0.42074716E-08  0.14786090E-08 -0.12058522E-08
 -0.38207765E-08 -0.63422437E-08 -0.87477543E-08 -0.11016416E-07 -0.13129112E-07
 -0.15068648E-07 -0.16819874E-07 -0.18369793E-07 -0.19707635E-07 -0.20824914E-07
 -0.21715467E-07 -0.22375454E-07 -0.22803355E-07 -0.22999928E-07 -0.22968157E-07
 -0.22713175E-07 -0.22242166E-07 -0.21564255E-07 -0.20690378E-07 -0.19633136E-07
 -0.18406642E-07 -0.17026347E-07 -0.15508870E-07 -0.13871806E-07 -0.12133542E-07
 -0.10313057E-07 -0.84297323E-08 -0.65031537E-08 -0.45529183E-08 -0.25984463E-08
 -0.65879693E-09  0.12475071E-08  0.31026475E-08  0.48896672E-08  0.65926165E-08
  0.81966858E-08  0.96883250E-08  0.11055349E-07  0.12287025E-07  0.13374152E-07
  0.14309112E-07  0.15085913E-07  0.15700219E-07  0.16149351E-07  0.16432282E-07
  0.16549618E-07  0.16503550E-07  0.16297811E-07  0.15937598E-07  0.15429504E-07
  0.14781416E-07  0.14002417E-07  0.13102676E-07  0.12093325E-07  0.10986330E-07
  0.97943673E-08  0.85306761E-08  0.72089272E-08  0.58430793E-08  0.44472392E-08
  0.30355234E-08  0.16219211E-08  0.22016282E-09 -0.11564068E-08 -0.24949497E-08
 -0.37832480E-08 -0.50098084E-08 -0.61639590E-08 -0.72359354E-08 -0.82169564E-08
 -0.90992889E-08 -0.98763022E-08 -0.10542509E-07 -0.11093598E-07 -0.11526450E-07
 -0.11839145E-07 -0.12030960E-07 -0.12102349E-07 -0.12054922E-07 -0.11891400E-07
 -0.11615572E-07 -0.11232241E-07 -0.10747151E-07 -0.10166922E-07 -0.94989627E-08
 -0.87513908E-08 -0.79329369E-08 -0.70528509E-08 -0.61208030E-08 -0.51467824E-08
 -0.41409955E-08 -0.31137633E-08 -0.20754197E-08 -0.10362123E-08 -0.62046133E-11
  0.10048168E-08  0.19874317E-08  0.29326698E-08  0.38320887E-08  0.46778450E-08
  0.54627588E-08  0.61803700E-08  0.68249869E-08  0.73917265E-08  0.78765461E-08
  0.82762663E-08  0.85885856E-08  0.88120857E-08  0.89462288E-08  0.89913463E-08
  0.89486195E-08  0.88200527E-08  0.86084384E-08  0.83173166E-08  0.79509270E-08
  0.75141558E-08  0.70124769E-08  0.64518895E-08  0.58388508E-08  0.51802064E-08
  0.44831177E-08  0.37549878E-08  0.30033865E-08  0.22359752E-08  0.14604313E-08
  0.68437523E-09 -0.84702145E-10 -0.83950865E-09 -0.15730174E-08 -0.22785293E-08
 -0.29497319E-08 -0.35807530E-08 -0.41662096E-08 -0.47012507E-08 -0.51815951E-08
 -0.56035621E-08 -0.59640968E-08 -0.62607886E-08 -0.64918827E-08 -0.66562859E-08
 -0.67535653E-08 -0.67839410E-08 -0.67482726E-08 -0.66480395E-08 -0.64853160E-08
 -0.62627409E-08 -0.59834822E-08 -0.56511975E-08 -0.52699902E-08 -0.48443628E-08
 -0.43791662E-08 -0.38795477E-08 -0.33508965E-08 -0.27987879E-08 -0.22289270E-08
 -0.16470919E-08 -0.10590774E-08 -0.47063960E-09  0.11255861E-09  0.68499953E-09
  0.12413609E-08  0.17765635E-08  0.22858149E-08  0.27646509E-08  0.32089723E-08
  0.36150780E-08  0.39796935E-08  0.42999957E-08  0.45736318E-08  0.47987347E-08
  0.49739325E-08  0.50983542E-08  0.51716292E-08  0.51938836E-08  0.51657305E-08
  0.50882565E-08  0.49630038E-08  0.47919481E-08  0.45774723E-08  0.43223379E-08
  0.40296516E-08  0.37028305E-08  0.33455640E-08  0.29617738E-08  0.25555731E-08
  0.21312234E-08  0.16930915E-08  0.12456058E-08  0.79321280E-09  0.34033433E-09
 -0.10867445E-09 -0.54956563E-09 -0.97823738E-09 -0.13907708E-08 -0.17834642E-08
 -0.21528650E-08 -0.24957984E-08 -0.28093930E-08 -0.30911037E-08 -0.33387297E-08
 -0.35504308E-08 -0.37247385E-08 -0.38605641E-08 -0.39572031E-08 -0.40143359E-08
 -0.40320245E-08 -0.40107063E-08 -0.39511840E-08 -0.38546124E-08 -0.37224821E-08
 -0.35566001E-08 -0.33590684E-08 -0.31322590E-08 -0.28787876E-08 -0.26014853E-08
 -0.23033680E-08 -0.19876055E-08 -0.16574886E-08 -0.13163962E-08 -0.96776143E-09
 -0.61503827E-09 -0.26166822E-09  0.88952487E-10  0.43350481E-09  0.76877749E-09
  0.10916962E-08  0.13993511E-08  0.16890218E-08  0.19582013E-08  0.22046162E-08
  0.24262451E-08  0.26213342E-08  0.27884099E-08  0.29262885E-08  0.30340831E-08
  0.31112075E-08  0.31573773E-08  0.31726075E-08  0.31572079E-08  0.31117757E-08
  0.30371854E-08  0.29345761E-08  0.28053365E-08  0.26510885E-08  0.24736674E-08
  0.22751021E-08  0.20575930E-08  0.18234881E-08  0.15752595E-08  0.13154773E-08
  0.10467850E-08  0.77187249E-09  0.49345092E-09  0.21422635E-09 -0.63125627E-10
 -0.33598478E-09 -0.60181022E-09 -0.85816330E-09 -0.11027293E-08 -0.13333377E-08
 -0.15479809E-08 -0.17448312E-08 -0.19222556E-08 -0.20788288E-08 -0.22133441E-08
 -0.23248217E-08 -0.24125153E-08 -0.24759159E-08 -0.25147538E-08 -0.25289972E-08
 -0.25188499E-08 -0.24847456E-08 -0.24273408E-08 -0.23475054E-08 -0.22463113E-08
 -0.21250190E-08 -0.19850631E-08 -0.18280360E-08 -0.16556702E-08 -0.14698203E-08
 -0.12724430E-08 -0.10655771E-08 -0.85132303E-09 -0.63182183E-09 -0.40923452E-09
 -0.18572139E-09  0.36578485E-10  0.25556711E-09  0.46920682E-09  0.67553855E-09
  0.87269895E-09  0.10589366E-08  0.12326267E-08  0.13922850E-08  0.15365796E-08
  0.16643414E-08  0.17745729E-08  0.18664551E-08  0.19393533E-08  0.19928203E-08
  0.20265987E-08  0.20406208E-08  0.20350072E-08  0.20100625E-08  0.19662709E-08
  0.19042896E-08  0.18249399E-08  0.17291982E-08  0.16181844E-08  0.14931496E-08
  0.13554623E-08  0.12065941E-08  0.10481049E-08  0.88162609E-09  0.70884489E-09
  0.53148676E-09  0.35129852E-09  0.17003140E-09 -0.10575721E-10 -0.18881262E-09
 -0.36301379E-09 -0.53157385E-09 -0.69296219E-09 -0.84573650E-09 -0.98855517E-09
 -0.11201885E-08 -0.12395287E-08 -0.13455988E-08 -0.14375604E-08 -0.15147194E-08
 -0.15765305E-08 -0.16226002E-08 -0.16526883E-08 -0.16667080E-08 -0.16647250E-08
 -0.16469549E-08 -0.16137589E-08 -0.15656392E-08 -0.15032317E-08 -0.14272985E-08
 -0.13387199E-08 -0.12384844E-08 -0.11276787E-08 -0.10074763E-08 -0.87912535E-09
 -0.74393601E-09 -0.60326780E-09 -0.45851636E-09 -0.31110019E-09 -0.16244712E-09
 -0.13980579E-10  0.13289397E-09  0.27680221E-09  0.41641353E-09  0.55045302E-09
  0.67771284E-09  0.79706315E-09  0.90746220E-09  0.10079655E-08  0.10977338E-08
  0.11760398E-08  0.12422735E-08  0.12959466E-08  0.13366959E-08  0.13642855E-08
  0.13786076E-08  0.13796818E-08  0.13676530E-08  0.13427885E-08  0.13054735E-08
  0.12562060E-08  0.11955912E-08  0.11243343E-08  0.10432323E-08  0.95316509E-09
  0.85508600E-09  0.75001188E-09  0.63901300E-09  0.52320272E-09  0.40372666E-09
  0.28175160E-09  0.15845412E-09  0.35009451E-10 -0.87419235E-10 -0.20769117E-09
 -0.32469796E-09 -0.43737337E-09 -0.54470287E-09 -0.64573279E-09 -0.73957867E-09
 -0.82543264E-09 -0.90256996E-09 -0.97035465E-09 -0.10282446E-08 -0.10757958E-08
 -0.11126664E-08 -0.11386188E-08 -0.11535208E-08 -0.11573460E-08 -0.11501726E-08
 -0.11321818E-08 -0.11036549E-08 -0.10649709E-08 -0.10166014E-08 -0.95910542E-09
 -0.89312282E-09 -0.81936707E-09 -0.73861753E-09 -0.65171152E-09 -0.55953600E-09
 -0.46301880E-09 -0.36311915E-09 -0.26081780E-09 -0.15710710E-09 -0.52981242E-10
  0.50572953E-10  0.15258494E-09  0.25210913E-09  0.34823352E-09  0.44008816E-09
  0.52685319E-09  0.60776599E-09  0.68212744E-09  0.74930718E-09  0.80874831E-09
  0.85997160E-09  0.90257926E-09  0.93625815E-09  0.96078194E-09  0.97601215E-09
  0.98189808E-09  0.97847602E-09  0.96586789E-09  0.94427959E-09  0.91399880E-09
  0.87539193E-09  0.82890014E-09  0.77503424E-09  0.71436903E-09  0.64753715E-09
  0.57522298E-09  0.49815625E-09  0.41710540E-09  0.33287019E-09  0.24627373E-09
  0.15815403E-09  0.69355638E-10 -0.19278456E-10 -0.10691441E-09 -0.19273488E-09
 -0.27594636E-09 -0.35578667E-09 -0.43153242E-09 -0.50250606E-09 -0.56808216E-09
 -0.62769264E-09 -0.68083112E-09 -0.72705670E-09 -0.76599739E-09 -0.79735329E-09
 -0.82089926E-09 -0.83648660E-09 -0.84404369E-09 -0.84357530E-09 -0.83516121E-09
 -0.81895429E-09 -0.79517839E-09 -0.76412599E-09 -0.72615532E-09 -0.68168652E-09
 -0.63119687E-09 -0.57521522E-09 -0.51431602E-09 -0.44911345E-09 -0.38025570E-09
 -0.30841929E-09 -0.23430310E-09 -0.15862180E-09 -0.82098735E-10 -0.54585210E-11
  0.70580024E-10  0.14531044E-09  0.21804453E-09  0.28811793E-09  0.35489565E-09
  0.41777792E-09  0.47620602E-09  0.52966781E-09  0.57770257E-09  0.61990469E-09
  0.65592642E-09  0.68548013E-09  0.70834023E-09  0.72434515E-09  0.73339900E-09
  0.73547265E-09  0.73060368E-09  0.71889519E-09  0.70051358E-09  0.67568587E-09
  0.64469683E-09  0.60788626E-09  0.56564602E-09  0.51841653E-09  0.46668234E-09
  0.41096674E-09  0.35182580E-09  0.28984227E-09  0.22561976E-09  0.15977748E-09
  0.92945057E-10  0.25757221E-10 -0.41152069E-10 -0.10715602E-09 -0.17164157E-09
 -0.23401553E-09 -0.29371001E-09 -0.35018693E-09 -0.40294195E-09 -0.45150830E-09
   17.0075338972103      T
 Non local Part
           0           2   1.18824278939285     
   1.51539802758361        5.89788736199035        5.89788736199035     
   23.1278258340010     
 Reciprocal Space Part
 -0.37332759E+01 -0.39170788E+01 -0.44651486E+01 -0.53675331E+01 -0.66078594E+01
 -0.81636507E+01 -0.10006760E+02 -0.12103913E+02 -0.14417343E+02 -0.16905518E+02
 -0.19523926E+02 -0.22225920E+02 -0.24963589E+02 -0.27688656E+02 -0.30353362E+02
 -0.32911340E+02 -0.35318444E+02 -0.37533529E+02 -0.39519163E+02 -0.41242250E+02
 -0.42674564E+02 -0.43793185E+02 -0.44580811E+02 -0.45025969E+02 -0.45123104E+02
 -0.44872549E+02 -0.44280388E+02 -0.43358205E+02 -0.42122738E+02 -0.40595439E+02
 -0.38801954E+02 -0.36771540E+02 -0.34536422E+02 -0.32131122E+02 -0.29591752E+02
 -0.26955307E+02 -0.24258965E+02 -0.21539404E+02 -0.18832149E+02 -0.16170983E+02
 -0.13587393E+02 -0.11110098E+02 -0.87646488E+01 -0.65731025E+01 -0.45537858E+01
 -0.27211414E+01 -0.10856594E+01  0.34610752E+00  0.15714511E+01  0.25913398E+01
  0.34101858E+01  0.40355525E+01  0.44778134E+01  0.47497715E+01  0.48662488E+01
  0.48436583E+01  0.46995665E+01  0.44522588E+01  0.41203157E+01  0.37222097E+01
  0.32759302E+01  0.27986442E+01  0.23063974E+01  0.18138605E+01  0.13341249E+01
  0.87854736E+00  0.45664681E+00  0.76050135E-01 -0.25751334E+00 -0.54017250E+00
 -0.76983388E+00 -0.94606461E+00 -0.10699443E+01 -0.11438915E+01 -0.11714712E+01
 -0.11571888E+01 -0.11062777E+01 -0.10244857E+01 -0.91786581E+00 -0.79257723E+00
 -0.65470003E+00 -0.51006825E+00 -0.36412404E+00 -0.22179531E+00 -0.87398430E-01
  0.35433299E-01  0.14379532E+00  0.23553243E+00  0.30923566E+00  0.36421730E+00
  0.40046662E+00  0.41858882E+00  0.41973062E+00  0.40549542E+00  0.37785153E+00
  0.33903671E+00  0.29146216E+00  0.23761895E+00  0.17998954E+00  0.12096675E+00
 Real Space Part
 -0.15109282E+03 -0.15103407E+03 -0.15085779E+03 -0.15056395E+03 -0.15015247E+03
 -0.14962325E+03 -0.14897619E+03 -0.14821115E+03 -0.14732801E+03 -0.14632664E+03
 -0.14520695E+03 -0.14396886E+03 -0.14261233E+03 -0.14113738E+03 -0.13954412E+03
 -0.13783274E+03 -0.13600353E+03 -0.13405691E+03 -0.13199344E+03 -0.12981388E+03
 -0.12751912E+03 -0.12511030E+03 -0.12258878E+03 -0.11995615E+03 -0.11721429E+03
 -0.11436536E+03 -0.11141184E+03 -0.10835654E+03 -0.10520260E+03 -0.10195356E+03
 -0.98613308E+02 -0.95186164E+02 -0.91676842E+02 -0.88090483E+02 -0.84432662E+02
 -0.80709393E+02 -0.76927133E+02 -0.73092783E+02 -0.69213685E+02 -0.65297619E+02
 -0.61352790E+02 -0.57387814E+02 -0.53411704E+02 -0.49433845E+02 -0.45463967E+02
 -0.41512115E+02 -0.37588611E+02 -0.33704014E+02 -0.29869073E+02 -0.26094678E+02
 -0.22391800E+02 -0.18771433E+02 -0.15244531E+02 -0.11821933E+02 -0.85142965E+01
 -0.53320158E+01 -0.22851455E+01  0.61668201E+00  0.33643395E+01  0.59492888E+01
  0.83636645E+01  0.10600357E+02  0.12653093E+02  0.14516515E+02  0.16186252E+02
  0.17658990E+02  0.18932536E+02  0.20005871E+02  0.20879196E+02  0.21553970E+02
  0.22032940E+02  0.22320150E+02  0.22420953E+02  0.22341996E+02  0.22091201E+02
  0.21677735E+02  0.21111954E+02  0.20405350E+02  0.19570477E+02  0.18620865E+02
  0.17570922E+02  0.16435835E+02  0.15231449E+02  0.13974147E+02  0.12680717E+02
  0.11368229E+02  0.10053882E+02  0.87548818E+01  0.74882919E+01  0.62709031E+01
  0.51190995E+01  0.40487308E+01  0.30749928E+01  0.22123146E+01  0.14742502E+01
  0.87341210E+00  0.42136432E+00  0.12784876E+00  0.60412919E-02  0.00000000E+00
 Reciprocal Space Part
  0.88228992E+01  0.88454869E+01  0.89127056E+01  0.90229332E+01  0.91735040E+01
  0.93607645E+01  0.95801495E+01  0.98262777E+01  0.10093064E+02  0.10373844E+02
  0.10661517E+02  0.10948685E+02  0.11227814E+02  0.11491379E+02  0.11732025E+02
  0.11942712E+02  0.12116858E+02  0.12248468E+02  0.12332254E+02  0.12363737E+02
  0.12339332E+02  0.12256415E+02  0.12113368E+02  0.11909603E+02  0.11645568E+02
  0.11322730E+02  0.10943536E+02  0.10511361E+02  0.10030428E+02  0.95057240E+01
  0.89428956E+01  0.83481343E+01  0.77280545E+01  0.70895662E+01  0.64397428E+01
  0.57856914E+01  0.51344236E+01  0.44927329E+01  0.38670792E+01  0.32634838E+01
  0.26874360E+01  0.21438125E+01  0.16368132E+01  0.11699108E+01  0.74581757E+00
  0.36646849E+00  0.33019921E-01 -0.25413580E+00 -0.49534131E+00 -0.69163173E+00
 -0.84468014E+00 -0.95673286E+00 -0.10305362E+01 -0.10692565E+01 -0.10763961E+01
 -0.10557067E+01 -0.10111017E+01 -0.94657091E+00 -0.86609807E+00 -0.77358333E+00
 -0.67277225E+00 -0.56719248E+00 -0.46009899E+00 -0.35442887E+00 -0.25276596E+00
 -0.15731564E+00 -0.69889852E-01  0.80981529E-02  0.75629529E-01  0.13206692E+00
  0.17713366E+00  0.21088615E+00  0.23368044E+00  0.24613433E+00  0.24908610E+00
  0.24355123E+00  0.23067818E+00  0.21170458E+00  0.18791477E+00  0.16059971E+00
  0.13102022E+00  0.10037408E+00  0.69767754E-01  0.40193006E-01  0.12508749E-01
 -0.12571820E-01 -0.34488828E-01 -0.52838288E-01 -0.67369916E-01 -0.77980634E-01
 -0.84704284E-01 -0.87698133E-01 -0.87226808E-01 -0.83644330E-01 -0.77374923E-01
 -0.68893263E-01 -0.58704789E-01 -0.47326682E-01 -0.35270023E-01 -0.23023594E-01
 Real Space Part
  0.37287293E+02  0.37274318E+02  0.37235387E+02  0.37170484E+02  0.37079579E+02
  0.36962637E+02  0.36819610E+02  0.36650445E+02  0.36455084E+02  0.36233464E+02
  0.35985523E+02  0.35711202E+02  0.35410446E+02  0.35083207E+02  0.34729454E+02
  0.34349167E+02  0.33942351E+02  0.33509032E+02  0.33049266E+02  0.32563145E+02
  0.32050796E+02  0.31512391E+02  0.30948150E+02  0.30358348E+02  0.29743314E+02
  0.29103443E+02  0.28439198E+02  0.27751113E+02  0.27039800E+02  0.26305953E+02
  0.25550350E+02  0.24773859E+02  0.23977442E+02  0.23162153E+02  0.22329149E+02
  0.21479682E+02  0.20615110E+02  0.19736889E+02  0.18846580E+02  0.17945844E+02
  0.17036442E+02  0.16120234E+02  0.15199170E+02  0.14275294E+02  0.13350732E+02
  0.12427686E+02  0.11508432E+02  0.10595305E+02  0.96906931E+01  0.87970249E+01
  0.79167584E+01  0.70523675E+01  0.62063283E+01  0.53811041E+01  0.45791289E+01
  0.38027915E+01  0.30544174E+01  0.23362509E+01  0.16504369E+01  0.99900192E+00
  0.38383554E+00 -0.19332850E+00 -0.73093053E+00 -0.12276027E+01 -0.16821862E+01
 -0.20937468E+01 -0.24615898E+01 -0.27852733E+01 -0.30646194E+01 -0.32997233E+01
 -0.34909614E+01 -0.36389950E+01 -0.37447736E+01 -0.38095337E+01 -0.38347956E+01
 -0.38223583E+01 -0.37742892E+01 -0.36929128E+01 -0.35807967E+01 -0.34407334E+01
 -0.32757207E+01 -0.30889403E+01 -0.28837321E+01 -0.26635698E+01 -0.24320316E+01
 -0.21927734E+01 -0.19494970E+01 -0.17059223E+01 -0.14657552E+01 -0.12326593E+01
 -0.10102257E+01 -0.80194501E+00 -0.61118073E+00 -0.44114375E+00 -0.29486814E+00
 -0.17519510E+00 -0.84749180E-01 -0.25780176E-01 -0.12179177E-02  0.00000000E+00
 Non local Part
           1           1   1.18824278939285     
   11.3049876158114     
 Reciprocal Space Part
  0.00000000E+00  0.82081958E+00  0.16331167E+01  0.24284936E+01  0.31987998E+01
  0.39362498E+01  0.46335353E+01  0.52839277E+01  0.58813716E+01  0.64205659E+01
  0.68970313E+01  0.73071649E+01  0.76482784E+01  0.79186216E+01  0.81173899E+01
  0.82447164E+01  0.83016481E+01  0.82901086E+01  0.82128463E+01  0.80733706E+01
  0.78758771E+01  0.76251633E+01  0.73265295E+01  0.69857194E+01  0.66087367E+01
  0.62018318E+01  0.57713449E+01  0.53236205E+01  0.48649072E+01  0.44012658E+01
  0.39384837E+01  0.34819973E+01  0.30368242E+01  0.26075056E+01  0.21980595E+01
  0.18119454E+01  0.14520405E+01  0.11206275E+01  0.81940020E+00  0.54944137E+00
  0.31129855E+00  0.10497881E+00 -0.70032393E-01 -0.21468865E+00 -0.33035334E+00
 -0.41874143E+00 -0.48186185E+00 -0.52195824E+00 -0.54144902E+00 -0.54286830E+00
 -0.52880862E+00 -0.50186668E+00 -0.46459298E+00 -0.41945503E+00 -0.36875785E+00
 -0.31467384E+00 -0.25916821E+00 -0.20398954E+00 -0.15066320E+00 -0.10044956E+00
 -0.54385474E-01 -0.13260515E-01  0.22369429E-01  0.52169718E-01  0.76010527E-01
  0.93947120E-01  0.10619757E+00  0.11311862E+00  0.11519015E+00  0.11294840E+00
  0.10702608E+00  0.98082023E-01  0.86790075E-01  0.73817966E-01  0.59808398E-01
  0.45371698E-01  0.31038174E-01  0.17295509E-01  0.45513394E-02 -0.68647687E-02
 -0.16703400E-01 -0.24794787E-01 -0.31045970E-01 -0.35445601E-01 -0.38016759E-01
 -0.38872354E-01 -0.38162427E-01 -0.36075677E-01 -0.32829466E-01 -0.28659840E-01
 -0.23811861E-01 -0.18530539E-01 -0.13061407E-01 -0.76090303E-02 -0.23801958E-02
  0.24521682E-02  0.67451903E-02  0.10388307E-01  0.13313620E-01  0.15456916E-01
 Real Space Part
  0.00000000E+00  0.23704546E+00  0.47392608E+00  0.71047638E+00  0.94652964E+00
  0.11819172E+01  0.14164680E+01  0.16500079E+01  0.18823589E+01  0.21133389E+01
  0.23427612E+01  0.25704337E+01  0.27961585E+01  0.30197317E+01  0.32409429E+01
  0.34595747E+01  0.36754026E+01  0.38881947E+01  0.40977115E+01  0.43037060E+01
  0.45059232E+01  0.47041005E+01  0.48979676E+01  0.50872468E+01  0.52716532E+01
  0.54508951E+01  0.56246742E+01  0.57926864E+01  0.59546223E+01  0.61101680E+01
  0.62590058E+01  0.64008152E+01  0.65352740E+01  0.66620594E+01  0.67808493E+01
  0.68913236E+01  0.69931658E+01  0.70860646E+01  0.71697155E+01  0.72438226E+01
  0.73081009E+01  0.73622777E+01  0.74060953E+01  0.74393127E+01  0.74617084E+01
  0.74730822E+01  0.74732577E+01  0.74620850E+01  0.74394427E+01  0.74052405E+01
  0.73594217E+01  0.73019651E+01  0.72328876E+01  0.71522465E+01  0.70601408E+01
  0.69567136E+01  0.68421540E+01  0.67166976E+01  0.65806285E+01  0.64342800E+01
  0.62780348E+01  0.61123258E+01  0.59376353E+01  0.57544953E+01  0.55634855E+01
  0.53652328E+01  0.51604092E+01  0.49497292E+01  0.47339474E+01  0.45138553E+01
  0.42902776E+01  0.40640681E+01  0.38361054E+01  0.36072880E+01  0.33785292E+01
  0.31507519E+01  0.29248826E+01  0.27018462E+01  0.24825595E+01  0.22679257E+01
  0.20588282E+01  0.18561252E+01  0.16606435E+01  0.14731738E+01  0.12944646E+01
  0.11252184E+01  0.96608680E+00  0.81766644E+00  0.68049601E+00  0.55505296E+00
  0.44175136E+00  0.34094006E+00  0.25290131E+00  0.17785046E+00  0.11593527E+00
  0.67238534E-01  0.31777296E-01  0.94482477E-02  0.46805027E-03  0.00000000E+00
 PAW radial sets
         371   1.12122880632333     
(5E20.12)                                
 augmentation charges (non sperical)
  0.208215393161E-02 -0.119020984852E-01  0.248046550973E-01 -0.119020984852E-01 -0.121669295440E+00
  0.444295813729E-01  0.248046550973E-01  0.444295813729E-01  0.142033163551E+00
 uccopancies in atom
  0.100000000173E+01  0.000000000000E+00  0.000000000000E+00  0.000000000000E+00  0.000000000000E+00
  0.000000000000E+00  0.000000000000E+00  0.000000000000E+00  0.000000000000E+00
 grid
  0.330471652264E-04  0.341217765970E-04  0.352313316485E-04  0.363769666623E-04  0.375598548687E-04
  0.387812076486E-04  0.400422757741E-04  0.413443506890E-04  0.426887658319E-04  0.440768980013E-04
  0.455101687659E-04  0.469900459202E-04  0.485180449876E-04  0.500957307729E-04  0.517247189641E-04
  0.534066777874E-04  0.551433297157E-04  0.569364532323E-04  0.587878846523E-04  0.606995200034E-04
  0.626733169671E-04  0.647112968841E-04  0.668155468238E-04  0.689882217221E-04  0.712315465879E-04
  0.735478187820E-04  0.759394103694E-04  0.784087705490E-04  0.809584281613E-04  0.835909942785E-04
  0.863091648784E-04  0.891157236052E-04  0.920135446203E-04  0.950055955457E-04  0.980949405028E-04
  0.101284743251E-03  0.104578270427E-03  0.107978894890E-03  0.111490099178E-03  0.115115479069E-03
  0.118858747271E-03  0.122723737216E-03  0.126714406992E-03  0.130834843393E-03  0.135089266107E-03
  0.139482032035E-03  0.144017639751E-03  0.148700734116E-03  0.153536111026E-03  0.158528722331E-03
  0.163683680901E-03  0.169006265863E-03  0.174501928010E-03  0.180176295379E-03  0.186035179020E-03
  0.192084578941E-03  0.198330690256E-03  0.204779909528E-03  0.211438841323E-03  0.218314304967E-03
  0.225413341537E-03  0.232743221066E-03  0.240311449992E-03  0.248125778842E-03  0.256194210172E-03
  0.264525006760E-03  0.273126700071E-03  0.282008098990E-03  0.291178298844E-03  0.300646690722E-03
  0.310422971082E-03  0.320517151691E-03  0.330939569872E-03  0.341700899091E-03  0.352812159890E-03
  0.364284731171E-03  0.376130361849E-03  0.388361182886E-03  0.400989719711E-03  0.414028905049E-03
  0.427492092165E-03  0.441393068540E-03  0.455746069988E-03  0.470565795237E-03  0.485867420980E-03
  0.501666617419E-03  0.517979564312E-03  0.534822967543E-03  0.552214076227E-03  0.570170700380E-03
  0.588711229155E-03  0.607854649672E-03  0.627620566468E-03  0.648029221567E-03  0.669101515217E-03
  0.690859027288E-03  0.713324039373E-03  0.736519557608E-03  0.760469336229E-03  0.785197901905E-03
  0.810730578845E-03  0.837093514744E-03  0.864313707551E-03  0.892419033121E-03  0.921438273765E-03
  0.951401147721E-03  0.982338339589E-03  0.101428153176E-02  0.104726343685E-02  0.108131783121E-02
  0.111647958952E-02  0.115278472050E-02  0.119027040376E-02  0.122897502793E-02  0.126893822992E-02
  0.131020093555E-02  0.135280540142E-02  0.139679525824E-02  0.144221555546E-02  0.148911280743E-02
  0.153753504105E-02  0.158753184490E-02  0.163915442009E-02  0.169245563264E-02  0.174749006766E-02
  0.180431408520E-02  0.186298587804E-02  0.192356553121E-02  0.198611508358E-02  0.205069859134E-02
  0.211738219367E-02  0.218623418038E-02  0.225732506194E-02  0.233072764162E-02  0.240651709007E-02
  0.248477102231E-02  0.256556957721E-02  0.264899549955E-02  0.273513422476E-02  0.282407396642E-02
  0.291590580661E-02  0.301072378915E-02  0.310862501593E-02  0.320970974638E-02  0.331408150008E-02
  0.342184716284E-02  0.353311709612E-02  0.364800525003E-02  0.376662928010E-02  0.388911066770E-02
  0.401557484447E-02  0.414615132078E-02  0.428097381835E-02  0.442018040720E-02  0.456391364704E-02
  0.471232073327E-02  0.486555364771E-02  0.502376931426E-02  0.518712975959E-02  0.535580227907E-02
  0.552995960809E-02  0.570978009898E-02  0.589544790364E-02  0.608715316212E-02  0.628509219737E-02
  0.648946771624E-02  0.670048901713E-02  0.691837220429E-02  0.714334040915E-02  0.737562401880E-02
  0.761546091196E-02  0.786309670256E-02  0.811878499130E-02  0.838278762533E-02  0.865537496641E-02
  0.893682616779E-02  0.922742946012E-02  0.952748244654E-02  0.983729240754E-02  0.101571766156E-01
  0.104874626601E-01  0.108284887828E-01  0.111806042242E-01  0.115441695814E-01  0.119195571770E-01
  0.123071514407E-01  0.127073493030E-01  0.131205606014E-01  0.135472085003E-01  0.139877299246E-01
  0.144425760066E-01  0.149122125485E-01  0.153971204992E-01  0.158977964467E-01  0.164147531270E-01
  0.169485199489E-01  0.174996435362E-01  0.180686882878E-01  0.186562369550E-01  0.192628912392E-01
  0.198892724072E-01  0.205360219283E-01  0.212038021303E-01  0.218932968785E-01  0.226052122759E-01
  0.233402773860E-01  0.240992449797E-01  0.248828923062E-01  0.256920218888E-01  0.265274623469E-01
  0.273900692445E-01  0.282807259664E-01  0.292003446231E-01  0.301498669843E-01  0.311302654439E-01
  0.321425440156E-01  0.331877393611E-01  0.342669218519E-01  0.353811966650E-01  0.365317049152E-01
  0.377196248236E-01  0.389461729239E-01  0.402126053086E-01  0.415202189151E-01  0.428703528539E-01
  0.442643897803E-01  0.457037573098E-01  0.471899294806E-01  0.487244282628E-01  0.503088251173E-01
  0.519447426050E-01  0.536338560482E-01  0.553778952468E-01  0.571786462492E-01  0.590379531820E-01
  0.609577201378E-01  0.629399131258E-01  0.649865620847E-01  0.670997629621E-01  0.692816798602E-01
  0.715345472526E-01  0.738606722724E-01  0.762624370748E-01  0.787423012770E-01  0.813028044765E-01
  0.839465688524E-01  0.866763018504E-01  0.894947989556E-01  0.924049465554E-01  0.954097248953E-01
  0.985122111307E-01  0.101715582479E+00  0.105023119472E+00  0.108438209316E+00  0.111964349363E+00
  0.115605150687E+00  0.119364341788E+00  0.123245772405E+00  0.127253417463E+00  0.131391381141E+00
  0.135663901074E+00  0.140075352697E+00  0.144630253722E+00  0.149333268764E+00  0.154189214124E+00
  0.159203062712E+00  0.164379949148E+00  0.169725175017E+00  0.175244214296E+00  0.180942718964E+00
  0.186826524787E+00  0.192901657298E+00  0.199174337963E+00  0.205650990554E+00  0.212338247731E+00
  0.219242957828E+00  0.226372191872E+00  0.233733250822E+00  0.241333673046E+00  0.249181242039E+00
  0.257283994399E+00  0.265650228052E+00  0.274288510752E+00  0.283207688856E+00  0.292416896380E+00
  0.301925564360E+00  0.311743430500E+00  0.321880549156E+00  0.332347301620E+00  0.343154406764E+00
  0.354312932006E+00  0.365834304653E+00  0.377730323595E+00  0.390013171396E+00  0.402695426766E+00
  0.415790077443E+00  0.429310533492E+00  0.443270641042E+00  0.457684696464E+00  0.472567461009E+00
  0.487934175929E+00  0.503800578084E+00  0.520182916054E+00  0.537097966787E+00  0.554563052771E+00
  0.572596059781E+00  0.591215455193E+00  0.610440306894E+00  0.630290302812E+00  0.650785771077E+00
  0.671947700841E+00  0.693797763768E+00  0.716358336231E+00  0.739652522230E+00  0.763704177046E+00
  0.788537931674E+00  0.814179218051E+00  0.840654295093E+00  0.867990275594E+00  0.896215153985E+00
  0.925357835009E+00  0.955448163318E+00  0.986516954038E+00  0.101859602432E+01  0.105171822595E+01
  0.108591747894E+01  0.112122880632E+01  0.115768836998E+01  0.119533350769E+01  0.123420277137E+01
  0.127433596654E+01  0.131577419309E+01  0.135855988739E+01  0.140273686574E+01  0.144835036921E+01
  0.149544711003E+01  0.154407531936E+01  0.159428479675E+01  0.164612696109E+01  0.169965490328E+01
  0.175492344061E+01  0.181198917290E+01  0.187091054044E+01  0.193174788387E+01  0.199456350593E+01
  0.205942173531E+01  0.212638899252E+01  0.219553385786E+01  0.226692714173E+01  0.234064195709E+01
  0.241675379435E+01  0.249534059868E+01  0.257648284983E+01  0.266026364457E+01  0.274676878175E+01
  0.283608685018E+01  0.292830931938E+01  0.302353063320E+01  0.312184830661E+01  0.322336302548E+01
  0.332817874976E+01  0.343640281991E+01  0.354814606684E+01  0.366352292539E+01  0.378265155155E+01
  0.390565394345E+01  0.403265606628E+01  0.416378798130E+01  0.429918397908E+01  0.443898271692E+01
  0.458332736097E+01
 aepotential
  0.291304245623E+05  0.286310299290E+05  0.280944405000E+05  0.275237087134E+05  0.269226060405E+05
  0.262947929488E+05  0.256437861833E+05  0.249735992006E+05  0.242876426412E+05  0.235895879008E+05
  0.228828305134E+05  0.221707014296E+05  0.214562142287E+05  0.207423764419E+05  0.200318729420E+05
  0.193271527944E+05  0.186305342633E+05  0.179440381767E+05  0.172694571522E+05  0.166083927905E+05
  0.159621910641E+05  0.153320119593E+05  0.147187962039E+05  0.141233103542E+05  0.135461305799E+05
  0.129876783816E+05  0.124482204090E+05  0.119278898379E+05  0.114266981216E+05  0.109445493120E+05
  0.104812532152E+05  0.100365386871E+05  0.961006449365E+04  0.920143256039E+04  0.881019479723E+04
  0.843586808732E+04  0.807793759381E+04  0.773586493649E+04  0.740910047468E+04  0.709708156938E+04
  0.679924280385E+04  0.651501989197E+04  0.624385596530E+04  0.598519151116E+04  0.573848995055E+04
  0.550321687241E+04  0.527885806935E+04  0.506491176438E+04  0.486089442795E+04  0.466633921459E+04
  0.448079421840E+04  0.430383186255E+04  0.413502979167E+04  0.397400230334E+04  0.382035963623E+04
  0.367375471422E+04  0.353382264121E+04  0.340025277339E+04  0.327272902371E+04  0.315094376169E+04
  0.303463299932E+04  0.292349800257E+04  0.281732609346E+04  0.271583367948E+04  0.261882101505E+04
  0.252605422031E+04  0.243733319015E+04  0.235246083203E+04  0.227125003634E+04  0.219352390186E+04
  0.211911988358E+04  0.204787451077E+04  0.197964086950E+04  0.191427581826E+04  0.185164298104E+04
  0.179161469673E+04  0.173407140988E+04  0.167889488268E+04  0.162597857127E+04  0.157521689655E+04
  0.152651131846E+04  0.147976914043E+04  0.143490070504E+04  0.139182234611E+04  0.135045291705E+04
  0.131071772361E+04  0.127254300940E+04  0.123585978991E+04  0.120060665913E+04  0.116671188077E+04
  0.113412731291E+04  0.110278982631E+04  0.107264854886E+04  0.104365068323E+04  0.101574755176E+04
  0.988895417011E+03  0.963046564425E+03  0.938161409154E+03  0.914199020424E+03  0.891121241785E+03
  0.868890954186E+03  0.847474360005E+03  0.826837592467E+03  0.806948726359E+03  0.787778011522E+03
  0.769296076473E+03  0.751475483434E+03  0.734289730737E+03  0.717713403661E+03  0.701722526052E+03
  0.686293800909E+03  0.671405275675E+03  0.657035603581E+03  0.643164738973E+03  0.629772948195E+03
  0.616841975417E+03  0.604353716212E+03  0.592291294009E+03  0.580638273068E+03  0.569378892153E+03
  0.558498234211E+03  0.547981699884E+03  0.537815518065E+03  0.527986372439E+03  0.518481476281E+03
  0.509288464830E+03  0.500395792874E+03  0.491791720662E+03  0.483465780143E+03  0.475407234901E+03
  0.467606101577E+03  0.460052490209E+03  0.452737435890E+03  0.445651602065E+03  0.438786532489E+03
  0.432133845592E+03  0.425685467734E+03  0.419433721774E+03  0.413371087785E+03  0.407490401574E+03
  0.401784727308E+03  0.396247341431E+03  0.390871761219E+03  0.385651781707E+03  0.380581357397E+03
  0.375654618576E+03  0.370865986745E+03  0.366209977200E+03  0.361681332535E+03  0.357274938886E+03
  0.352985884704E+03  0.348809376620E+03  0.344740769629E+03  0.340775608281E+03  0.336909519131E+03
  0.333138306724E+03  0.329457860455E+03  0.325864228081E+03  0.322353541664E+03  0.318922073726E+03
  0.315566176034E+03  0.312282323922E+03  0.309067073966E+03  0.305917094822E+03  0.302829123799E+03
  0.299799996820E+03  0.296826629392E+03  0.293906039885E+03  0.291035269247E+03  0.288211491459E+03
  0.285431905243E+03  0.282693800784E+03  0.279994541227E+03  0.277331525310E+03  0.274702239476E+03
  0.272104203012E+03  0.269535025072E+03  0.266992331949E+03  0.264473838816E+03  0.261977282081E+03
  0.259500472513E+03  0.257041252353E+03  0.254597522582E+03  0.252167224387E+03  0.249748349416E+03
  0.247338930827E+03  0.244937045948E+03  0.242540820685E+03  0.240148418680E+03  0.237758049177E+03
  0.235367965016E+03  0.232976460557E+03  0.230581874207E+03  0.228182587559E+03  0.225777026295E+03
  0.223363659556E+03  0.220941002546E+03  0.218507615498E+03  0.216062105859E+03  0.213603128729E+03
  0.211129388421E+03  0.208639639557E+03  0.206132689541E+03  0.203607398707E+03  0.201062683442E+03
  0.198497517866E+03  0.195910936104E+03  0.193302033771E+03  0.190669972568E+03  0.188013980940E+03
  0.185333358204E+03  0.182627477704E+03  0.179895790034E+03  0.177137827046E+03  0.174353205882E+03
  0.171541633893E+03  0.168702911451E+03  0.165836941160E+03  0.162943730865E+03  0.160023399517E+03
  0.157076187080E+03  0.154102460970E+03  0.151102725130E+03  0.148077631269E+03  0.145027986770E+03
  0.141954773584E+03  0.138859154850E+03  0.135742498601E+03  0.132606389373E+03  0.129452652889E+03
  0.126283373571E+03  0.123100923303E+03  0.119907981881E+03  0.116707567416E+03  0.113503060685E+03
  0.110298232202E+03  0.107097263723E+03  0.103904765438E+03  0.100725782459E+03  0.975657878733E+02
  0.944306540695E+02  0.913265974041E+02  0.882600855409E+02  0.852376995273E+02  0.822659404181E+02
  0.793509722356E+02  0.764982958880E+02  0.737123549570E+02  0.709960853825E+02  0.683504401782E+02
  0.657739497523E+02  0.632624244731E+02  0.608089657970E+02  0.584045282234E+02  0.560393355443E+02
  0.537054469772E+02  0.514006090829E+02  0.491330971147E+02  0.469265239865E+02  0.448227584571E+02
  0.428806489471E+02  0.411688333506E+02  0.397527784384E+02  0.386787289378E+02  0.379592694935E+02
  0.375657392321E+02  0.374314151008E+02  0.374658931107E+02  0.375760417943E+02  0.376851196940E+02
  0.377427913036E+02  0.377244757854E+02  0.376239799446E+02  0.374448096445E+02  0.371936343933E+02
  0.368767558183E+02  0.364989121732E+02  0.360633799062E+02  0.355725477942E+02  0.350284976062E+02
  0.344334021611E+02  0.337897182483E+02  0.331002245051E+02  0.323679652201E+02  0.315961593535E+02
  0.307881067792E+02  0.299471093205E+02  0.290764153680E+02  0.281791827175E+02  0.272584601609E+02
  0.263171800152E+02  0.253581575670E+02  0.243840967812E+02  0.233975965174E+02  0.224011581593E+02
  0.213971963942E+02  0.203880449164E+02  0.193759690035E+02  0.183631755657E+02  0.173518271730E+02
  0.163440585011E+02  0.153419971192E+02  0.143477889085E+02  0.133636318197E+02  0.123918042768E+02
  0.114347128423E+02  0.104949265411E+02  0.957521251117E+01  0.867855700918E+01  0.780816319604E+01
  0.696741433433E+01  0.615979205289E+01  0.538874327328E+01  0.465749941161E+01  0.396885438310E+01
  0.332493696943E+01  0.272699973733E+01  0.217526901761E+01  0.166888325278E+01  0.120593018043E+01
  0.783560646332E+00  0.398115769024E+00  0.451640251621E-01 -0.280673563949E+00 -0.586185062760E+00
 -0.880199188567E+00 -0.117382964539E+01 -0.147908375823E+01 -0.180408892828E+01 -0.214420179604E+01
 -0.247253635587E+01 -0.274017723652E+01 -0.289699371209E+01 -0.292560285856E+01 -0.285569345501E+01
 -0.274027747079E+01 -0.262190906416E+01 -0.252037801137E+01 -0.243922475440E+01 -0.237535392953E+01
 -0.232468566540E+01 -0.228422408348E+01 -0.225231080857E+01 -0.222837200437E+01 -0.221242646783E+01
 -0.220479864815E+01 -0.220571623981E+01 -0.221511270378E+01 -0.223238348488E+01 -0.225631179970E+01
 -0.228510095475E+01 -0.231649608392E+01 -0.234803330505E+01 -0.237729329317E+01 -0.240212274032E+01
 -0.242080874865E+01 -0.243216338271E+01 -0.243554512357E+01 -0.243083127685E+01 -0.241835793098E+01
 -0.239884446509E+01 -0.237331098530E+01 -0.234299318811E+01 -0.230925587352E+01 -0.227350515439E+01
 -0.223710023148E+01 -0.220126787097E+01 -0.216702560201E+01 -0.213512176331E+01 -0.210600052275E+01
 -0.207979725140E+01
 core charge-density
  0.228923434152E-04  0.243991580171E-04  0.260051157050E-04  0.277167358628E-04  0.295409661907E-04
  0.314852108074E-04  0.335573601933E-04  0.357658230907E-04  0.381195604960E-04  0.406281218723E-04
  0.433016837336E-04  0.461510907511E-04  0.491878995485E-04  0.524244253588E-04  0.558737917326E-04
  0.595499834920E-04  0.634679031450E-04  0.676434309836E-04  0.720934891056E-04  0.768361096149E-04
  0.818905072705E-04  0.872771568758E-04  0.930178757133E-04  0.991359113522E-04  0.105656035178E-03
  0.112604642015E-03  0.120009856234E-03  0.127901644767E-03  0.136311937476E-03  0.145274755351E-03
  0.154826347034E-03  0.165005334229E-03  0.175852866541E-03  0.187412786379E-03  0.199731804551E-03
  0.212859687258E-03  0.226849455194E-03  0.241757595563E-03  0.257644287813E-03  0.274573643982E-03
  0.292613964592E-03  0.311838011081E-03  0.332323295833E-03  0.354152390936E-03  0.377413256856E-03
  0.402199592296E-03  0.428611206601E-03  0.456754416138E-03  0.486742466158E-03  0.518695979794E-03
  0.552743435870E-03  0.589021677398E-03  0.627676452636E-03  0.668862990847E-03  0.712746614854E-03
  0.759503392796E-03  0.809320831459E-03  0.862398613899E-03  0.918949384015E-03  0.979199581080E-03
  0.104339032737E-02  0.111177837207E-02  0.118463709518E-02  0.126225757485E-02  0.134494972238E-02
  0.143304348880E-02  0.152689014766E-02  0.162686365851E-02  0.173336211622E-02  0.184680929121E-02
  0.196765626633E-02  0.209638317600E-02  0.223350105419E-02  0.237955379740E-02  0.253512024992E-02
  0.270081641858E-02  0.287729782467E-02  0.306526200135E-02  0.326545114516E-02  0.347865493073E-02
  0.370571349834E-02  0.394752062445E-02  0.420502708596E-02  0.447924422948E-02  0.477124775740E-02
  0.508218174335E-02  0.541326289013E-02  0.576578504406E-02  0.614112398027E-02  0.654074247365E-02
  0.696619567303E-02  0.741913679294E-02  0.790132314332E-02  0.841462251330E-02  0.896101992988E-02
  0.954262481128E-02  0.101616785354E-01  0.108205624468E-01  0.115218063238E-01  0.122680973307E-01
  0.130622894794E-01  0.139074136266E-01  0.148066880330E-01  0.157635295140E-01  0.167815652080E-01
  0.178646449950E-01  0.190168545945E-01  0.202425293743E-01  0.215462689050E-01  0.229329522900E-01
  0.244077543089E-01  0.259761624066E-01  0.276439945650E-01  0.294174180920E-01  0.313029693662E-01
  0.333075745718E-01  0.354385714616E-01  0.377037321840E-01  0.401112872111E-01  0.426699504021E-01
  0.453889452381E-01  0.482780322602E-01  0.513475377438E-01  0.546083836394E-01  0.580721188051E-01
  0.617509515574E-01  0.656577835605E-01  0.698062450689E-01  0.742107315400E-01  0.788864416138E-01
  0.838494164717E-01  0.891165805534E-01  0.947057836282E-01  0.100635844181E+00  0.106926594094E+00
  0.113598924553E+00  0.120674833143E+00  0.128177472027E+00  0.136131197136E+00  0.144561618253E+00
  0.153495649844E+00  0.162961562497E+00  0.172989034786E+00  0.183609205337E+00  0.194854724882E+00
  0.206759808007E+00  0.219360284313E+00  0.232693648619E+00  0.246799109853E+00  0.261717638168E+00
  0.277492009843E+00  0.294166849401E+00  0.311788668390E+00  0.330405900176E+00  0.350068930026E+00
  0.370830119738E+00  0.392743825953E+00  0.415866411247E+00  0.440256247003E+00  0.465973706997E+00
  0.493081150539E+00  0.521642893924E+00  0.551725168866E+00  0.583396066498E+00  0.616725465415E+00
  0.651784942165E+00  0.688647662495E+00  0.727388251569E+00  0.768082641259E+00  0.810807892640E+00
  0.855641991542E+00  0.902663615199E+00  0.951951867748E+00  0.100358598242E+01  0.105764498826E+01
  0.111420733902E+01  0.117335050220E+01  0.123515050585E+01  0.129968144123E+01  0.136701491922E+01
  0.143721947860E+01  0.151035994463E+01  0.158649673646E+01  0.166568512211E+01  0.174797442045E+01
  0.183340714955E+01  0.192201812166E+01  0.201383348550E+01  0.210886971700E+01  0.220713256068E+01
  0.230861592451E+01  0.241330073194E+01  0.252115373597E+01  0.263212630116E+01  0.274615316070E+01
  0.286315115693E+01  0.298301797531E+01  0.310563088310E+01  0.323084548572E+01  0.335849451554E+01
  0.348838666926E+01  0.362030551225E+01  0.375400846955E+01  0.388922592529E+01  0.402566045397E+01
  0.416298620870E+01  0.430084849288E+01  0.443886354348E+01  0.457661855491E+01  0.471367197357E+01
  0.484955409362E+01  0.498376798461E+01  0.511579078127E+01  0.524507536492E+01  0.537105246435E+01
  0.549313320179E+01  0.561071210655E+01  0.572317061543E+01  0.582988107330E+01  0.593021124274E+01
  0.602352932422E+01  0.610920948035E+01  0.618663784982E+01  0.625521902613E+01  0.631438296564E+01
  0.636359227896E+01  0.640234984480E+01  0.643020667652E+01  0.644676995332E+01  0.645171111972E+01
  0.644477393865E+01  0.642578237528E+01  0.639464817171E+01  0.635137796678E+01  0.629607980137E+01
  0.622896884613E+01  0.615037218173E+01  0.606073246167E+01  0.596061028943E+01  0.585068514871E+01
  0.573175473533E+01  0.560473255670E+01  0.547064368421E+01  0.533061857081E+01  0.518588487719E+01
  0.503775728623E+01  0.488762532633E+01  0.473693926927E+01  0.458719421589E+01  0.443991253326E+01
  0.429662485698E+01  0.415884992385E+01  0.402807353426E+01  0.390572700658E+01  0.379316549133E+01
  0.369164653241E+01  0.360230926352E+01  0.352615459284E+01  0.346402668176E+01  0.341659596574E+01
  0.338434392316E+01  0.336754979864E+01  0.336627955347E+01  0.338037744183E+01  0.340946076653E+01
  0.345291848500E+01  0.350991434043E+01  0.357939499668E+01  0.366010324297E+01  0.375059581391E+01
  0.384926497829E+01  0.395436295997E+01  0.406402845007E+01  0.417631473493E+01  0.428921914419E+01
  0.440071353892E+01  0.450877547956E+01  0.461141960216E+01  0.470672863498E+01  0.479288343551E+01
  0.486819141590E+01  0.493111275015E+01  0.498028381104E+01  0.501453735382E+01  0.503291905427E+01
  0.503470009650E+01  0.501938560310E+01  0.498671880150E+01  0.493668091144E+01  0.486948683833E+01
  0.478557684348E+01  0.468560444718E+01  0.457042089844E+01  0.444105660662E+01  0.429869998974E+01
  0.414467423750E+01  0.398041250693E+01  0.380743210041E+01  0.362730816086E+01  0.344164741883E+01
  0.325206249577E+01  0.306014723615E+01  0.286745349428E+01  0.267546975316E+01  0.248560187001E+01
  0.229915625493E+01  0.211732562124E+01  0.194117747868E+01  0.177164543805E+01  0.160952335785E+01
  0.145546231431E+01  0.130997033219E+01  0.117341477052E+01  0.104602723360E+01  0.927910703954E+00
  0.819048851821E+00  0.719316995107E+00  0.628494446699E+00  0.546277808132E+00  0.472294762500E+00
  0.406117919467E+00  0.347278298353E+00  0.295278099701E+00  0.249602502302E+00  0.209730314876E+00
  0.175143387330E+00  0.145334721827E+00  0.119815201840E+00  0.981187889186E-01  0.798059935699E-01
  0.644655536440E-01  0.517146859045E-01  0.411989018588E-01  0.325926218103E-01  0.256010039718E-01
  0.199619187667E-01  0.154464817594E-01  0.118576117844E-01  0.902726842673E-02  0.681324957268E-02
  0.509606309323E-02  0.377604338528E-02  0.277072986653E-02  0.201248743869E-02  0.144635108339E-02
  0.102808427359E-02  0.722444851331E-03  0.501652310294E-03  0.344048771652E-03  0.232943377686E-03
  0.155627508103E-03  0.102546263312E-03  0.666104775353E-04  0.426330284392E-04  0.268733584432E-04
  0.166747623796E-04  0.101799720580E-04  0.611175714714E-05  0.360658438245E-05  0.209077653213E-05
  0.119004458785E-05  0.664684746230E-06  0.364088296461E-06  0.195463527196E-06  0.102780137085E-06
  0.528980855698E-07  0.266285219030E-07  0.131010428232E-07  0.629475006734E-08  0.295130786322E-08
  0.134912388002E-08
 kinetic energy-density
  0.125042945111E+01  0.126466741897E+01  0.127943165032E+01  0.129475738413E+01  0.131066526873E+01
  0.132717751663E+01  0.134432173913E+01  0.136212260586E+01  0.138060837301E+01  0.139980920056E+01
  0.141975591424E+01  0.144048145314E+01  0.146202076490E+01  0.148441137365E+01  0.150769093855E+01
  0.153190126862E+01  0.155708616362E+01  0.158328942364E+01  0.161056111653E+01  0.163895038652E+01
  0.166851110069E+01  0.169929883666E+01  0.173137336117E+01  0.176479629037E+01  0.179963360583E+01
  0.183595416065E+01  0.187383072062E+01  0.191333987760E+01  0.195456236960E+01  0.199758328173E+01
  0.204249227881E+01  0.208938394308E+01  0.213835790244E+01  0.218951947905E+01  0.224297937613E+01
  0.229885479639E+01  0.235726921623E+01  0.241835316175E+01  0.248224421184E+01  0.254908793062E+01
  0.261903789178E+01  0.269225614562E+01  0.276891450634E+01  0.284919416510E+01  0.293328689116E+01
  0.302139491694E+01  0.311373316743E+01  0.321052756542E+01  0.331201836815E+01  0.341845920236E+01
  0.353011793997E+01  0.364728066851E+01  0.377024498545E+01  0.389933273311E+01  0.403487803701E+01
  0.417724128024E+01  0.432679727267E+01  0.448394864168E+01  0.464911920116E+01  0.482275809690E+01
  0.500534421316E+01  0.519737812480E+01  0.539939890093E+01  0.561197109915E+01  0.583569713252E+01
  0.607121384759E+01  0.631919712056E+01  0.658036314025E+01  0.685547235317E+01  0.714532879524E+01
  0.745078846772E+01  0.777275542902E+01  0.811219239334E+01  0.847011767501E+01  0.884761286490E+01
  0.924582422277E+01  0.966596911365E+01  0.101093368481E+02  0.105772979710E+02  0.110713045125E+02
  0.115928977787E+02  0.121437126704E+02  0.127254841516E+02  0.133400528629E+02  0.139893714638E+02
  0.146755119939E+02  0.154006739683E+02  0.161671852892E+02  0.169775309840E+02  0.178343246516E+02
  0.187403587148E+02  0.196985850117E+02  0.207121441656E+02  0.217843567355E+02  0.229187536165E+02
  0.241190762529E+02  0.253892968243E+02  0.267336228400E+02  0.281565220133E+02  0.296627305207E+02
  0.312572713951E+02  0.329454679641E+02  0.347329697844E+02  0.366257625550E+02  0.386301923568E+02
  0.407529873790E+02  0.430012770094E+02  0.453826193217E+02  0.479050202121E+02  0.505769646659E+02
  0.534074393188E+02  0.564059657513E+02  0.595826253553E+02  0.629480967798E+02  0.665136826404E+02
  0.702913512911E+02  0.742937677319E+02  0.785343340373E+02  0.830272324013E+02  0.877874609587E+02
  0.928308845852E+02  0.981742763535E+02  0.103835366326E+03  0.109832894253E+03  0.116186660745E+03
  0.122917576405E+03  0.130047729984E+03  0.137600438656E+03  0.145600305820E+03  0.154073298099E+03
  0.163046804534E+03  0.172549687890E+03  0.182612389180E+03  0.193266971225E+03  0.204547200930E+03
  0.216488634843E+03  0.229128685907E+03  0.242506706770E+03  0.256664075991E+03  0.271644274665E+03
  0.287492976131E+03  0.304258128195E+03  0.321990036039E+03  0.340741454647E+03  0.360567670723E+03
  0.381526584917E+03  0.403678800567E+03  0.427087705455E+03  0.451819543708E+03  0.477943504071E+03
  0.505531779490E+03  0.534659647978E+03  0.565405519502E+03  0.597850999757E+03  0.632080937238E+03
  0.668183450205E+03  0.706249964126E+03  0.746375214272E+03  0.788657251043E+03  0.833197416876E+03
  0.880100320453E+03  0.929473765368E+03  0.981428688128E+03  0.103607904218E+04  0.109354168254E+04
  0.115393617894E+04  0.121738465429E+04  0.128401152660E+04  0.135394327568E+04  0.142730807349E+04
  0.150423549955E+04  0.158485607071E+04  0.166930082264E+04  0.175770077783E+04  0.185018637577E+04
  0.194688682464E+04  0.204792939507E+04  0.215343866409E+04  0.226353562281E+04  0.237833678795E+04
  0.249795315813E+04  0.262248914364E+04  0.275204136970E+04  0.288669743070E+04  0.302653451366E+04
  0.317161798529E+04  0.332199982691E+04  0.347771705985E+04  0.363879001602E+04  0.380522057671E+04
  0.397699031691E+04  0.415405858342E+04  0.433636052353E+04  0.452380505424E+04  0.471627280019E+04
  0.491361401781E+04  0.511564649537E+04  0.532215348880E+04  0.553288168252E+04  0.574753920780E+04
  0.596579375990E+04  0.618727082406E+04  0.641155204374E+04  0.663817379670E+04  0.686662596325E+04
  0.709635096789E+04  0.732674313311E+04  0.755714835241E+04  0.778686416999E+04  0.801514029620E+04
  0.824117957251E+04  0.846413950228E+04  0.868313429367E+04  0.889723755448E+04  0.910548558908E+04
  0.930688140209E+04  0.950039935039E+04  0.968499059574E+04  0.985958917717E+04  0.100231189615E+05
  0.101745011316E+05  0.103126625784E+05  0.104365448103E+05  0.105451135855E+05  0.106373690338E+05
  0.107123563248E+05  0.107691766818E+05  0.108069986967E+05  0.108250697946E+05  0.108227277112E+05
  0.107994117784E+05  0.107546739676E+05  0.106881893328E+05  0.105997658254E+05  0.104893531161E+05
  0.103570504077E+05  0.102031128057E+05  0.100279562181E+05  0.983216051133E+04  0.961647072134E+04
  0.938179616337E+04  0.912920732482E+04  0.885993036241E+04  0.857533915657E+04  0.827694489145E+04
  0.796638314560E+04  0.764539857911E+04  0.731582736108E+04  0.697957752623E+04  0.663860757163E+04
  0.629490365489E+04  0.595045573910E+04  0.560723382334E+04  0.526716342499E+04  0.493210282987E+04
  0.460382134597E+04  0.428397964214E+04  0.397411238425E+04  0.367561313335E+04  0.338972108685E+04
  0.311750899639E+04  0.285987171361E+04  0.261751541212E+04  0.239094844576E+04  0.218047556740E+04
  0.198619741306E+04  0.180801657748E+04  0.164565047393E+04  0.149864985548E+04  0.136642087346E+04
  0.124824830082E+04  0.114331814638E+04  0.105073888307E+04  0.969561280301E+03  0.898797132057E+03
  0.837437081477E+03  0.784467543945E+03  0.738886577953E+03  0.699718470899E+03  0.666026818146E+03
  0.636925881917E+03  0.611590088010E+03  0.589261563592E+03  0.569255678852E+03  0.550964625742E+03
  0.533859102359E+03  0.517488243933E+03  0.501477964475E+03  0.485527901256E+03  0.469407182633E+03
  0.452949247971E+03  0.436045934263E+03  0.418641060150E+03  0.400723700413E+03  0.382321352498E+03
  0.363493154401E+03  0.344323308640E+03  0.324914822061E+03  0.305383690347E+03  0.285853569302E+03
  0.266451028372E+03  0.247301388117E+03  0.228525186988E+03  0.210235263011E+03  0.192534442608E+03
  0.175513782996E+03  0.159251383499E+03  0.143811656653E+03  0.129245039455E+03  0.115588072408E+03
  0.102863792544E+03  0.910823784068E+02  0.802419971161E+02  0.703298157228E+02  0.613231484069E+02
  0.531906422428E+02  0.458936086377E+02  0.393873609051E+02  0.336225847641E+02  0.285467008256E+02
  0.241051814317E+02  0.202427803809E+02  0.169046353193E+02  0.140372102916E+02  0.115890606356E+02
  0.951142297146E+01  0.775865671486E+01  0.628858339808E+01  0.506277166864E+01  0.404677821474E+01
  0.321027029239E+01  0.252687117976E+01  0.197360974538E+01  0.153011772469E+01  0.117801766672E+01
  0.900826160716E+00  0.684181333769E+00  0.515977236539E+00  0.386245492832E+00  0.286881026343E+00
  0.211337813651E+00  0.154355409081E+00  0.111729050803E+00  0.801189168219E-01  0.568912681241E-01
  0.399856762455E-01  0.278039785818E-01  0.191177691425E-01  0.129917927232E-01  0.872103909801E-02
  0.577956332707E-02  0.377926732431E-02  0.243705188123E-02  0.154891667373E-02  0.969756804140E-03
  0.597775917430E-03  0.362599472095E-03  0.216323174020E-03  0.126864364763E-03  0.730984303256E-04
  0.413594301485E-04  0.229666889980E-04  0.125092022602E-04  0.667893158149E-05  0.349346356096E-05
  0.178890952556E-05  0.896187486655E-06  0.438901284329E-06  0.209968995985E-06  0.980417372375E-07
  0.446443843376E-07
 mkinetic energy-density pseudized
  0.100133550825E-05  0.106751617370E-05  0.113807087805E-05  0.121328871201E-05  0.129347787300E-05
  0.137896692794E-05  0.147010615953E-05  0.156726900150E-05  0.167085356868E-05  0.178128428830E-05
  0.189901363898E-05  0.202452400474E-05  0.215832965152E-05  0.230097883431E-05  0.245305604362E-05
  0.261518440030E-05  0.278802820877E-05  0.297229567891E-05  0.316874182790E-05  0.337817157379E-05
  0.360144303361E-05  0.383947103939E-05  0.409323088659E-05  0.436376233028E-05  0.465217384544E-05
  0.495964716881E-05  0.528744214091E-05  0.563690186817E-05  0.600945822609E-05  0.640663772627E-05
  0.683006777110E-05  0.728148332186E-05  0.776273400758E-05  0.827579170368E-05  0.882275861151E-05
  0.940587587192E-05  0.100275327481E-04  0.106902764154E-04  0.113968223979E-04  0.121500656952E-04
  0.129530926443E-04  0.138091935656E-04  0.147218762446E-04  0.156948803044E-04  0.167321925290E-04
  0.178380631982E-04  0.190170235028E-04  0.202739041109E-04  0.216138549607E-04  0.230423663621E-04
  0.245652914923E-04  0.261888703789E-04  0.279197554677E-04  0.297650388800E-04  0.317322814722E-04
  0.338295438153E-04  0.360654192223E-04  0.384490689583E-04  0.409902597778E-04  0.436994039426E-04
  0.465876018851E-04  0.496666876911E-04  0.529492775881E-04  0.564488216395E-04  0.601796588538E-04
  0.641570759378E-04  0.683973699311E-04  0.729179149822E-04  0.777372335360E-04  0.828750722278E-04
  0.883524827920E-04  0.941919083195E-04  0.100417275215E-03  0.107054091232E-03  0.114129549987E-03
  0.121672642383E-03  0.129714275395E-03  0.138287398706E-03  0.147427139713E-03  0.157170947460E-03
  0.167558746074E-03  0.178633098354E-03  0.190439380160E-03  0.203025966337E-03  0.216444428920E-03
  0.230749748442E-03  0.246000539211E-03  0.262259289464E-03  0.279592617409E-03  0.298071544174E-03
  0.317771784805E-03  0.338774058492E-03  0.361164419299E-03  0.385034608753E-03  0.410482431730E-03
  0.437612157193E-03  0.466534945404E-03  0.497369303378E-03  0.530241570432E-03  0.565286435827E-03
  0.602647490621E-03  0.642477815984E-03  0.684940610409E-03  0.730209858357E-03  0.778471043106E-03
  0.829921906697E-03  0.884773260114E-03  0.943249846996E-03  0.100559126443E-02  0.107205294461E-02
  0.114290720134E-02  0.121844434571E-02  0.129897387553E-02  0.138482574329E-02  0.147635170798E-02
  0.157392677625E-02  0.167795073871E-02  0.178884980785E-02  0.190707836414E-02  0.203312081755E-02
  0.216749359202E-02  0.231074724109E-02  0.246346870337E-02  0.262628370692E-02  0.279985933264E-02
  0.298490674691E-02  0.318218411486E-02  0.339249970607E-02  0.361671520549E-02  0.385574924311E-02
  0.411058115677E-02  0.438225500359E-02  0.467188383644E-02  0.498065426281E-02  0.530983130494E-02
  0.566076358091E-02  0.603488882799E-02  0.643373979081E-02  0.685895049838E-02  0.731226295576E-02
  0.779553427757E-02  0.831074429263E-02  0.886000365077E-02  0.944556246490E-02  0.100698195237E-01
  0.107353321126E-01  0.114448264830E-01  0.122012090126E-01  0.130075781027E-01  0.138672368603E-01
  0.147837066173E-01  0.157607413418E-01  0.168023430007E-01  0.179127779351E-01  0.190965943164E-01
  0.203586407541E-01  0.217040861297E-01  0.231384407398E-01  0.246675788320E-01  0.262977626272E-01
  0.280356679248E-01  0.298884113949E-01  0.318635796694E-01  0.339692603482E-01  0.362140750487E-01
  0.386072146293E-01  0.411584767337E-01  0.438783058036E-01  0.467778357249E-01  0.498689352782E-01
  0.531642565771E-01  0.566772866902E-01  0.604224026535E-01  0.644149300970E-01  0.686712057175E-01
  0.732086438517E-01  0.780458074145E-01  0.832024834865E-01  0.886997638538E-01  0.945601308193E-01
  0.100807548630E+00  0.107467560880E+00  0.114567394278E+00  0.122136069191E+00  0.130204517396E+00
  0.138805707506E+00  0.147974778565E+00  0.157749182331E+00  0.168168834801E+00  0.179276277578E+00
  0.191116849689E+00  0.203738870529E+00  0.217193834633E+00  0.231536619017E+00  0.246825703884E+00
  0.263123407522E+00  0.280496136291E+00  0.299014650626E+00  0.318754348057E+00  0.339795564278E+00
  0.362223893383E+00  0.386130528434E+00  0.411612623580E+00  0.438773679039E+00  0.467723950293E+00
  0.498580882938E+00  0.531469574691E+00  0.566523266142E+00  0.603883861889E+00  0.643702483818E+00
  0.686140058302E+00  0.731367939233E+00  0.779568568839E+00  0.830936178321E+00  0.885677530429E+00
  0.944012706150E+00  0.100617593776E+01  0.107241649053E+01  0.114299959546E+01  0.121820743542E+01
  0.129834018712E+01  0.138371712131E+01  0.147467776373E+01  0.157158311908E+01  0.167481696044E+01
  0.178478718632E+01  0.190192724755E+01  0.202669764585E+01  0.215958750590E+01  0.230111622233E+01
  0.245183518266E+01  0.261232956700E+01  0.278322022439E+01  0.296516562564E+01  0.315886389100E+01
  0.336505489086E+01  0.358452241600E+01  0.381809641312E+01  0.406665527961E+01  0.433112820998E+01
  0.461249758444E+01  0.491180138769E+01  0.523013564364E+01  0.556865684846E+01  0.592858438115E+01
  0.631120286693E+01  0.671786446408E+01  0.714999104000E+01  0.760907619639E+01  0.809668709704E+01
  0.861446604437E+01  0.916413174255E+01  0.974748017602E+01  0.103663850217E+02  0.110227975017E+02
  0.117187455711E+02  0.124563323199E+02  0.132377334545E+02  0.140651937053E+02  0.149410219896E+02
  0.158675851369E+02  0.168472999643E+02  0.178826234628E+02  0.189760408328E+02  0.201300510785E+02
  0.213471498448E+02  0.226298091486E+02  0.239804536299E+02  0.254014329181E+02  0.268949896779E+02
  0.284632228782E+02  0.301080457982E+02  0.318311382707E+02  0.336338926507E+02  0.355173529928E+02
  0.374821469359E+02  0.395284098160E+02  0.416557005776E+02  0.438629091278E+02  0.461481548783E+02
  0.485086763685E+02  0.509407120491E+02  0.534393725534E+02  0.559985050951E+02  0.586105510179E+02
  0.612663980028E+02  0.639552290123E+02  0.666643707443E+02  0.693791451826E+02  0.720827287811E+02
  0.747560249059E+02  0.773775564000E+02  0.799233865002E+02  0.823670778390E+02  0.846797008519E+02
  0.868299045538E+02  0.887840642712E+02  0.905065224146E+02  0.919599396272E+02  0.931057744512E+02
  0.939049097949E+02  0.943184436554E+02  0.943086593953E+02  0.938401869453E+02  0.928813601038E+02
  0.914057660403E+02  0.893939705653E+02  0.868353860446E+02  0.837302274073E+02  0.800914750161E+02
  0.759467309625E+02  0.713398177381E+02  0.663319259106E+02  0.610020719688E+02  0.554465816400E+02
  0.497772720087E+02  0.441179739388E+02  0.385990232196E+02  0.333493658011E+02  0.284859835825E+02
  0.241004692463E+02  0.202427803809E+02  0.169046353193E+02  0.140372102916E+02  0.115890606356E+02
  0.951142297146E+01  0.775865671486E+01  0.628858339808E+01  0.506277166864E+01  0.404677821474E+01
  0.321027029239E+01  0.252687117976E+01  0.197360974538E+01  0.153011772469E+01  0.117801766672E+01
  0.900826160716E+00  0.684181333769E+00  0.515977236539E+00  0.386245492832E+00  0.286881026343E+00
  0.211337813651E+00  0.154355409081E+00  0.111729050803E+00  0.801189168219E-01  0.568912681241E-01
  0.399856762455E-01  0.278039785818E-01  0.191177691425E-01  0.129917927232E-01  0.872103909801E-02
  0.577956332707E-02  0.377926732431E-02  0.243705188123E-02  0.154891667373E-02  0.969756804140E-03
  0.597775917430E-03  0.362599472095E-03  0.216323174020E-03  0.126864364763E-03  0.730984303256E-04
  0.413594301485E-04  0.229666889980E-04  0.125092022602E-04  0.667893158149E-05  0.349346356096E-05
  0.178890952556E-05  0.896187486655E-06  0.438901284329E-06  0.209968995985E-06  0.980417372375E-07
  0.446443843376E-07
 local pseudopotential core
 -0.533702486672E+02 -0.533704476036E+02 -0.533706402745E+02 -0.533708268772E+02 -0.533710076027E+02
 -0.533711826361E+02 -0.533713521566E+02 -0.533715163378E+02 -0.533716753478E+02 -0.533718293495E+02
 -0.533719785005E+02 -0.533721229536E+02 -0.533722628567E+02 -0.533723983529E+02 -0.533725295812E+02
 -0.533726566759E+02 -0.533727797670E+02 -0.533728989805E+02 -0.533730144386E+02 -0.533731262594E+02
 -0.533732345573E+02 -0.533733394433E+02 -0.533734410248E+02 -0.533735394057E+02 -0.533736346867E+02
 -0.533737269653E+02 -0.533738163361E+02 -0.533739028905E+02 -0.533739867170E+02 -0.533740679014E+02
 -0.533741465268E+02 -0.533742226737E+02 -0.533742964199E+02 -0.533743678408E+02 -0.533744370095E+02
 -0.533745039969E+02 -0.533745688713E+02 -0.533746316990E+02 -0.533746925444E+02 -0.533747514696E+02
 -0.533748085348E+02 -0.533748637983E+02 -0.533749173166E+02 -0.533749691442E+02 -0.533750193342E+02
 -0.533750679377E+02 -0.533751150042E+02 -0.533751605819E+02 -0.533752047170E+02 -0.533752474547E+02
 -0.533752888384E+02 -0.533753289102E+02 -0.533753677108E+02 -0.533754052798E+02 -0.533754416553E+02
 -0.533754768740E+02 -0.533755109718E+02 -0.533755439832E+02 -0.533755759415E+02 -0.533756068791E+02
 -0.533756368271E+02 -0.533756658157E+02 -0.533756938740E+02 -0.533757210302E+02 -0.533757473115E+02
 -0.533757727441E+02 -0.533757973534E+02 -0.533758211638E+02 -0.533758441989E+02 -0.533758664815E+02
 -0.533758880334E+02 -0.533759088758E+02 -0.533759290289E+02 -0.533759485123E+02 -0.533759673448E+02
 -0.533759855444E+02 -0.533760031284E+02 -0.533760201134E+02 -0.533760365153E+02 -0.533760523492E+02
 -0.533760676297E+02 -0.533760823705E+02 -0.533760965848E+02 -0.533761102850E+02 -0.533761234830E+02
 -0.533761361899E+02 -0.533761484161E+02 -0.533761601715E+02 -0.533761714652E+02 -0.533761823058E+02
 -0.533761927011E+02 -0.533762026582E+02 -0.533762121835E+02 -0.533762212830E+02 -0.533762299617E+02
 -0.533762382239E+02 -0.533762460733E+02 -0.533762535129E+02 -0.533762605447E+02 -0.533762671702E+02
 -0.533762733900E+02 -0.533762792038E+02 -0.533762846104E+02 -0.533762896080E+02 -0.533762941936E+02
 -0.533762983634E+02 -0.533763021124E+02 -0.533763054350E+02 -0.533763083240E+02 -0.533763107714E+02
 -0.533763127679E+02 -0.533763143031E+02 -0.533763153651E+02 -0.533763159408E+02 -0.533763160155E+02
 -0.533763155731E+02 -0.533763145959E+02 -0.533763130644E+02 -0.533763109574E+02 -0.533763082519E+02
 -0.533763049226E+02 -0.533763009426E+02 -0.533762962822E+02 -0.533762909096E+02 -0.533762847906E+02
 -0.533762778880E+02 -0.533762701621E+02 -0.533762615700E+02 -0.533762520657E+02 -0.533762415996E+02
 -0.533762301188E+02 -0.533762175664E+02 -0.533762038813E+02 -0.533761889983E+02 -0.533761728474E+02
 -0.533761553538E+02 -0.533761364374E+02 -0.533761160125E+02 -0.533760939877E+02 -0.533760702649E+02
 -0.533760447397E+02 -0.533760173003E+02 -0.533759878273E+02 -0.533759561933E+02 -0.533759222620E+02
 -0.533758858883E+02 -0.533758469170E+02 -0.533758051824E+02 -0.533757605078E+02 -0.533757127048E+02
 -0.533756615719E+02 -0.533756068945E+02 -0.533755484436E+02 -0.533754859746E+02 -0.533754192271E+02
 -0.533753479228E+02 -0.533752717652E+02 -0.533751904379E+02 -0.533751036035E+02 -0.533750109022E+02
 -0.533749119503E+02 -0.533748063384E+02 -0.533746936302E+02 -0.533745733603E+02 -0.533744450324E+02
 -0.533743081173E+02 -0.533741620509E+02 -0.533740062313E+02 -0.533738400172E+02 -0.533736627244E+02
 -0.533734736236E+02 -0.533732719371E+02 -0.533730568358E+02 -0.533728274356E+02 -0.533725827940E+02
 -0.533723219060E+02 -0.533720437001E+02 -0.533717470340E+02 -0.533714306895E+02 -0.533710933683E+02
 -0.533707336857E+02 -0.533703501656E+02 -0.533699412344E+02 -0.533695052141E+02 -0.533690403159E+02
 -0.533685446326E+02 -0.533680161308E+02 -0.533674526426E+02 -0.533668518568E+02 -0.533662113092E+02
 -0.533655283727E+02 -0.533648002462E+02 -0.533640239436E+02 -0.533631962810E+02 -0.533623138641E+02
 -0.533613730739E+02 -0.533603700520E+02 -0.533593006848E+02 -0.533581605863E+02 -0.533569450807E+02
 -0.533556491825E+02 -0.533542675763E+02 -0.533527945951E+02 -0.533512241967E+02 -0.533495499390E+02
 -0.533477649536E+02 -0.533458619173E+02 -0.533438330221E+02 -0.533416699431E+02 -0.533393638039E+02
 -0.533369051406E+02 -0.533342838621E+02 -0.533314892092E+02 -0.533285097096E+02 -0.533253331309E+02
 -0.533219464299E+02 -0.533183356991E+02 -0.533144861087E+02 -0.533103818456E+02 -0.533060060480E+02
 -0.533013407355E+02 -0.532963667343E+02 -0.532910635984E+02 -0.532854095242E+02 -0.532793812603E+02
 -0.532729540104E+02 -0.532661013308E+02 -0.532587950199E+02 -0.532510050009E+02 -0.532426991959E+02
 -0.532338433926E+02 -0.532244011006E+02 -0.532143333991E+02 -0.532035987733E+02 -0.531921529407E+02
 -0.531799486643E+02 -0.531669355544E+02 -0.531530598553E+02 -0.531382642189E+02 -0.531224874615E+02
 -0.531056643049E+02 -0.530877250984E+02 -0.530685955229E+02 -0.530481962734E+02 -0.530264427202E+02
 -0.530032445459E+02 -0.529785053574E+02 -0.529521222711E+02 -0.529239854678E+02 -0.528939777179E+02
 -0.528619738720E+02 -0.528278403159E+02 -0.527914343869E+02 -0.527526037493E+02 -0.527111857247E+02
 -0.526670065753E+02 -0.526198807360E+02 -0.525696099917E+02 -0.525159825959E+02 -0.524587723268E+02
 -0.523977374758E+02 -0.523326197644E+02 -0.522631431843E+02 -0.521890127550E+02 -0.521099131946E+02
 -0.520255074977E+02 -0.519354354148E+02 -0.518393118267E+02 -0.517367250105E+02 -0.516272347890E+02
 -0.515103705604E+02 -0.513856292024E+02 -0.512524728491E+02 -0.511103265354E+02 -0.509585757112E+02
 -0.507965636258E+02 -0.506235885875E+02 -0.504389011079E+02 -0.502417009459E+02 -0.500311340720E+02
 -0.498062895846E+02 -0.495661966189E+02 -0.493098213060E+02 -0.490360638556E+02 -0.487437558592E+02
 -0.484316579402E+02 -0.480984579105E+02 -0.477427696383E+02 -0.473631328864E+02 -0.469580144459E+02
 -0.465258109734E+02 -0.460648540400E+02 -0.455734180235E+02 -0.450497316225E+02 -0.444919939530E+02
 -0.438983963978E+02 -0.432671516320E+02 -0.425965315321E+02 -0.418849159885E+02 -0.411308549546E+02
 -0.403331463137E+02 -0.394909322030E+02 -0.386038160374E+02 -0.376720011254E+02 -0.366964485432E+02
 -0.356790452398E+02 -0.346227606439E+02 -0.335317478520E+02 -0.324113105408E+02 -0.312676100465E+02
 -0.301069435090E+02 -0.289344284888E+02 -0.277520699364E+02 -0.265565688889E+02 -0.253378703922E+02
 -0.240800527479E+02 -0.227660555901E+02 -0.213862929092E+02 -0.199487732949E+02 -0.184868334619E+02
 -0.170618903252E+02 -0.157617907685E+02 -0.146390072106E+02 -0.136945750635E+02 -0.129658853780E+02
 -0.124875642318E+02 -0.122884432632E+02 -0.123866909410E+02 -0.121440589530E+02 -0.117421568239E+02
 -0.113570188330E+02 -0.109873331566E+02 -0.106319563229E+02 -0.102898988661E+02 -0.996029818445E+01
 -0.964240329376E+01 -0.933555117348E+01 -0.903915847682E+01 -0.875271800650E+01 -0.847576383116E+01
 -0.820788238834E+01 -0.794870098623E+01 -0.769787596733E+01 -0.745509821027E+01 -0.722006837596E+01
 -0.699251170147E+01 -0.677218173887E+01 -0.655881974376E+01 -0.635221135358E+01 -0.615212375566E+01
 -0.595835021449E+01 -0.577068609606E+01 -0.558893952457E+01 -0.541291899986E+01 -0.524244469670E+01
 -0.507734019867E+01 -0.491743670938E+01 -0.476256943725E+01 -0.461257978953E+01 -0.446731401427E+01
 -0.432662322708E+01 -0.419036330248E+01 -0.405839464917E+01 -0.393058212379E+01 -0.380679479670E+01
 -0.368690592791E+01 -0.357079273760E+01 -0.345833631885E+01 -0.334942152150E+01 -0.324393682212E+01
 -0.314177418878E+01
 pspotential valence only
  0.159709808928E+02  0.159707819512E+02  0.159705892747E+02  0.159704026661E+02  0.159702219342E+02
  0.159700468940E+02  0.159698773663E+02  0.159697131774E+02  0.159695541591E+02  0.159694001487E+02
  0.159692509883E+02  0.159691065253E+02  0.159689666117E+02  0.159688311041E+02  0.159686998637E+02
  0.159685727563E+02  0.159684496515E+02  0.159683304233E+02  0.159682149497E+02  0.159681031123E+02
  0.159679947966E+02  0.159678898917E+02  0.159677882902E+02  0.159676898878E+02  0.159675945840E+02
  0.159675022809E+02  0.159674128842E+02  0.159673263021E+02  0.159672424460E+02  0.159671612301E+02
  0.159670825712E+02  0.159670063885E+02  0.159669326042E+02  0.159668611426E+02  0.159667919305E+02
  0.159667248969E+02  0.159666599732E+02  0.159665970929E+02  0.159665361915E+02  0.159664772066E+02
  0.159664200778E+02  0.159663647464E+02  0.159663111558E+02  0.159662592510E+02  0.159662089788E+02
  0.159661602876E+02  0.159661131276E+02  0.159660674503E+02  0.159660232090E+02  0.159659803580E+02
  0.159659388537E+02  0.159658986531E+02  0.159658597152E+02  0.159658220000E+02  0.159657854686E+02
  0.159657500836E+02  0.159657158085E+02  0.159656826082E+02  0.159656504484E+02  0.159656192960E+02
  0.159655891191E+02  0.159655598864E+02  0.159655315678E+02  0.159655041342E+02  0.159654775572E+02
  0.159654518092E+02  0.159654268638E+02  0.159654026950E+02  0.159653792778E+02  0.159653565880E+02
  0.159653346018E+02  0.159653132966E+02  0.159652926499E+02  0.159652726404E+02  0.159652532470E+02
  0.159652344494E+02  0.159652162279E+02  0.159651985632E+02  0.159651814368E+02  0.159651648304E+02
  0.159651487264E+02  0.159651331077E+02  0.159651179575E+02  0.159651032594E+02  0.159650889977E+02
  0.159650751568E+02  0.159650617216E+02  0.159650486772E+02  0.159650360094E+02  0.159650237039E+02
  0.159650117469E+02  0.159650001248E+02  0.159649888244E+02  0.159649778326E+02  0.159649671366E+02
  0.159649567236E+02  0.159649465813E+02  0.159649366974E+02  0.159649270596E+02  0.159649176558E+02
  0.159649084742E+02  0.159648995029E+02  0.159648907300E+02  0.159648821436E+02  0.159648737321E+02
  0.159648654835E+02  0.159648573861E+02  0.159648494278E+02  0.159648415966E+02  0.159648338804E+02
  0.159648262668E+02  0.159648187433E+02  0.159648112972E+02  0.159648039156E+02  0.159647965850E+02
  0.159647892920E+02  0.159647820226E+02  0.159647747625E+02  0.159647674967E+02  0.159647602100E+02
  0.159647528866E+02  0.159647455100E+02  0.159647380632E+02  0.159647305283E+02  0.159647228868E+02
  0.159647151193E+02  0.159647072056E+02  0.159646991244E+02  0.159646908536E+02  0.159646823696E+02
  0.159646736479E+02  0.159646646626E+02  0.159646553865E+02  0.159646457907E+02  0.159646358450E+02
  0.159646255172E+02  0.159646147734E+02  0.159646035777E+02  0.159645918922E+02  0.159645796765E+02
  0.159645668880E+02  0.159645534815E+02  0.159645394090E+02  0.159645246194E+02  0.159645090588E+02
  0.159644926697E+02  0.159644753909E+02  0.159644571577E+02  0.159644379010E+02  0.159644175474E+02
  0.159643960190E+02  0.159643732327E+02  0.159643491002E+02  0.159643235275E+02  0.159642964145E+02
  0.159642676548E+02  0.159642371348E+02  0.159642047340E+02  0.159641703235E+02  0.159641337666E+02
  0.159640949173E+02  0.159640536202E+02  0.159640097099E+02  0.159639630098E+02  0.159639133321E+02
  0.159638604767E+02  0.159638042302E+02  0.159637443652E+02  0.159636806395E+02  0.159636127950E+02
  0.159635405566E+02  0.159634636310E+02  0.159633817058E+02  0.159632944479E+02  0.159632015024E+02
  0.159631024909E+02  0.159629970102E+02  0.159628846303E+02  0.159627648933E+02  0.159626373106E+02
  0.159625013618E+02  0.159623564921E+02  0.159622021098E+02  0.159620375847E+02  0.159618622445E+02
  0.159616753730E+02  0.159614762064E+02  0.159612639308E+02  0.159610376783E+02  0.159607965241E+02
  0.159605394819E+02  0.159602655007E+02  0.159599734600E+02  0.159596621654E+02  0.159593303436E+02
  0.159589766374E+02  0.159585996000E+02  0.159581976889E+02  0.159577692602E+02  0.159573125614E+02
  0.159568257241E+02  0.159563067571E+02  0.159557535375E+02  0.159551638025E+02  0.159545351401E+02
  0.159538649791E+02  0.159531505788E+02  0.159523890180E+02  0.159515771825E+02  0.159507117533E+02
  0.159497891922E+02  0.159488057283E+02  0.159477573420E+02  0.159466397490E+02  0.159454483828E+02
  0.159441783763E+02  0.159428245421E+02  0.159413813513E+02  0.159398429113E+02  0.159382029419E+02
  0.159364547502E+02  0.159345912031E+02  0.159326046990E+02  0.159304871370E+02  0.159282298843E+02
  0.159258237416E+02  0.159232589064E+02  0.159205249331E+02  0.159176106920E+02  0.159145043244E+02
  0.159111931954E+02  0.159076638435E+02  0.159039019277E+02  0.158998921697E+02  0.158956182944E+02
  0.158910629651E+02  0.158862077154E+02  0.158810328769E+02  0.158755175017E+02  0.158696392812E+02
  0.158633744587E+02  0.158566977378E+02  0.158495821841E+02  0.158419991217E+02  0.158339180232E+02
  0.158253063929E+02  0.158161296433E+02  0.158063509642E+02  0.157959311838E+02  0.157848286220E+02
  0.157729989349E+02  0.157603949507E+02  0.157469664954E+02  0.157326602095E+02  0.157174193537E+02
  0.157011836040E+02  0.156838888353E+02  0.156654668931E+02  0.156458453526E+02  0.156249472651E+02
  0.156026908900E+02  0.155789894131E+02  0.155537506493E+02  0.155268767300E+02  0.154982637726E+02
  0.154678015342E+02  0.154353730442E+02  0.154008542189E+02  0.153641134529E+02  0.153250111880E+02
  0.152833994564E+02  0.152391213952E+02  0.151920107300E+02  0.151418912226E+02  0.150885760779E+02
  0.150318673042E+02  0.149715550182E+02  0.149074166850E+02  0.148392162808E+02  0.147667033610E+02
  0.146896120162E+02  0.146076596880E+02  0.145205458151E+02  0.144279502692E+02  0.143295315313E+02
  0.142249245464E+02  0.141137381785E+02  0.139955521716E+02  0.138699134940E+02  0.137363319210E+02
  0.135942746697E+02  0.134431598607E+02  0.132823485291E+02  0.131111348411E+02  0.129287341019E+02
  0.127342680476E+02  0.125267468149E+02  0.123050468721E+02  0.120678840861E+02  0.118137810260E+02
  0.115410276214E+02  0.112476345312E+02  0.109312792899E+02  0.105892469702E+02  0.102183706248E+02
  0.981498370075E+01  0.937490944360E+01  0.889353440188E+01  0.836604767083E+01  0.778797330904E+01
  0.715616533037E+01  0.647042766410E+01  0.573577733199E+01  0.496498050375E+01  0.418034627538E+01
  0.341315012245E+01  0.269915397966E+01  0.207013116049E+01  0.154371894226E+01  0.111543168456E+01
  0.755367975237E+00  0.408980586495E+00  0.576306832030E-01 -0.266964426545E+00 -0.572448786862E+00
 -0.868830042890E+00 -0.116760212166E+01 -0.147884612079E+01 -0.180408200983E+01 -0.214420179604E+01
 -0.247253635587E+01 -0.274017723652E+01 -0.289699371209E+01 -0.292560285856E+01 -0.285569345501E+01
 -0.274027747079E+01 -0.262190906416E+01 -0.252037801137E+01 -0.243922475440E+01 -0.237535392953E+01
 -0.232468566540E+01 -0.228422408348E+01 -0.225231080857E+01 -0.222837200437E+01 -0.221242646783E+01
 -0.220479864815E+01 -0.220571623981E+01 -0.221511270378E+01 -0.223238348488E+01 -0.225631179970E+01
 -0.228510095475E+01 -0.231649608392E+01 -0.234803330505E+01 -0.237729329317E+01 -0.240212274032E+01
 -0.242080874865E+01 -0.243216338271E+01 -0.243554512357E+01 -0.243083127685E+01 -0.241835793098E+01
 -0.239884446509E+01 -0.237331098530E+01 -0.234299318811E+01 -0.230925587352E+01 -0.227350515439E+01
 -0.223710023148E+01 -0.220126787097E+01 -0.216702560201E+01 -0.213512176331E+01 -0.210600052275E+01
 -0.207979725140E+01
 core charge-density (pseudized)
  0.141664411107E-07  0.151027351821E-07  0.161009111741E-07  0.171650590113E-07  0.182995389310E-07
  0.195089993493E-07  0.207983959070E-07  0.221730117753E-07  0.236384793026E-07  0.252008030930E-07
  0.268663846089E-07  0.286420484010E-07  0.305350700708E-07  0.325532060817E-07  0.347047255404E-07
  0.369984440784E-07  0.394437599739E-07  0.420506926593E-07  0.448299237756E-07  0.477928409387E-07
  0.509515843997E-07  0.543190967876E-07  0.579091761409E-07  0.617365324432E-07  0.658168478964E-07
  0.701668411764E-07  0.748043359364E-07  0.797483338376E-07  0.850190924060E-07  0.906382080362E-07
  0.966287044799E-07  0.103015127184E-06  0.109823643861E-06  0.117082151711E-06  0.124820391729E-06
  0.133070070557E-06  0.141864990412E-06  0.151241187573E-06  0.161237080048E-06  0.171893624980E-06
  0.183254486465E-06  0.195366214468E-06  0.208278435546E-06  0.222044056196E-06  0.236719479632E-06
  0.252364836886E-06  0.269044233196E-06  0.286826010664E-06  0.305783028286E-06  0.325992960477E-06
  0.347538615340E-06  0.370508273961E-06  0.394996052127E-06  0.421102285963E-06  0.448933943039E-06
  0.478605060666E-06  0.510237213146E-06  0.543960009910E-06  0.579911626577E-06  0.618239371118E-06
  0.659100287424E-06  0.702661798784E-06  0.749102393878E-06  0.798612358113E-06  0.851394553295E-06
  0.907665248833E-06  0.967655007874E-06  0.103160963201E-05  0.109979116841E-05  0.117247898354E-05
  0.124997090782E-05  0.133258445595E-05  0.142065812788E-05  0.151455279578E-05  0.161465318266E-05
  0.172136943870E-05  0.183513882181E-05  0.195642748922E-05  0.208573240749E-05  0.222358338877E-05
  0.237054526160E-05  0.252722018522E-05  0.269425011685E-05  0.287231944194E-05  0.306215777839E-05
  0.326454296601E-05  0.348030425357E-05  0.371032569653E-05  0.395554977926E-05  0.421698127670E-05
  0.449569137125E-05  0.479282204168E-05  0.510959074221E-05  0.544729539069E-05  0.580731968661E-05
  0.619113878040E-05  0.660032531759E-05  0.703655588227E-05  0.750161786649E-05  0.799741679361E-05
  0.852598412561E-05  0.908948558650E-05  0.969023003562E-05  0.103306789275E-04  0.110134563968E-04
  0.117413600099E-04  0.125173722268E-04  0.133446726207E-04  0.142266509048E-04  0.151669208206E-04
  0.161693349433E-04  0.172380004660E-04  0.183772960270E-04  0.195918896491E-04  0.208867578640E-04
  0.222672061011E-04  0.237388904231E-04  0.253078406983E-04  0.269804853039E-04  0.287636774615E-04
  0.306647233135E-04  0.326914118539E-04  0.348520468374E-04  0.371554807964E-04  0.396111513065E-04
  0.422291196470E-04  0.450201120171E-04  0.479955634739E-04  0.511676647747E-04  0.545494123130E-04
  0.581546613541E-04  0.619981827875E-04  0.660957236290E-04  0.704640715185E-04  0.751211234796E-04
  0.800859592206E-04  0.853789192773E-04  0.910216883173E-04  0.970373839466E-04  0.103450651381E-03
  0.110287764372E-03  0.117576732792E-03  0.125347417331E-03  0.133631651764E-03  0.142463373291E-03
  0.151878761481E-03  0.161916386391E-03  0.172617366467E-03  0.184025536858E-03  0.196187628849E-03
  0.209153461129E-03  0.222976143687E-03  0.237712295160E-03  0.253422274515E-03  0.270170428026E-03
  0.288025352534E-03  0.307060176074E-03  0.327352857003E-03  0.348986502858E-03  0.372049710226E-03
  0.396636927025E-03  0.422848838649E-03  0.450792779564E-03  0.480583172016E-03  0.512341993628E-03
  0.546199275791E-03  0.582293634857E-03  0.620772838301E-03  0.661794408119E-03  0.705526263923E-03
  0.752147408313E-03  0.801848657302E-03  0.854833418732E-03  0.911318521813E-03  0.971535101125E-03
  0.103572953863E-02  0.110416446745E-02  0.117711984150E-02  0.125489407515E-02  0.133780525755E-02
  0.142619244639E-02  0.152041704632E-02  0.162086427742E-02  0.172794473956E-02  0.184209607886E-02
  0.196378476279E-02  0.209350797088E-02  0.223179560844E-02  0.237921245128E-02  0.253636042951E-02
  0.270388105964E-02  0.288245803406E-02  0.307281997806E-02  0.327574338493E-02  0.349205574033E-02
  0.372263884771E-02  0.396843236753E-02  0.423043758338E-02  0.450972140920E-02  0.480742065239E-02
  0.512474654851E-02  0.546298958415E-02  0.582352462549E-02  0.620781637084E-02  0.661742514676E-02
  0.705401306795E-02  0.751935058248E-02  0.801532342480E-02  0.854394000022E-02  0.910733922536E-02
  0.970779885059E-02  0.103477442913E-01  0.110297579958E-01  0.117565893798E-01  0.125311653565E-01
  0.133566014942E-01  0.142362138343E-01  0.151735314013E-01  0.161723094394E-01  0.172365434111E-01
  0.183704837912E-01  0.195786516921E-01  0.208658553565E-01  0.222372075510E-01  0.236981438956E-01
  0.252544421627E-01  0.269122425764E-01  0.286780691422E-01  0.305588520326E-01  0.325619510524E-01
  0.346951802012E-01  0.369668333449E-01  0.393857110026E-01  0.419611482436E-01  0.447030436832E-01
  0.476218895486E-01  0.507288027780E-01  0.540355570921E-01  0.575546159643E-01  0.612991663872E-01
  0.652831533095E-01  0.695213145853E-01  0.740292162416E-01  0.788232878300E-01  0.839208575802E-01
  0.893401870192E-01  0.951005046604E-01  0.101222038293E+00  0.107726045329E+00  0.114634840570E+00
  0.121971820655E+00  0.129761484345E+00  0.138029447659E+00  0.146802452745E+00  0.156108369206E+00
  0.165976186420E+00  0.176435995208E+00  0.187518956964E+00  0.199257258161E+00  0.211684047843E+00
  0.224833355453E+00  0.238739986043E+00  0.253439389559E+00  0.268967500557E+00  0.285360544317E+00
  0.302654804941E+00  0.320886350589E+00  0.340090710618E+00  0.360302498924E+00  0.381554977438E+00
  0.403879553268E+00  0.427305202689E+00  0.451857814869E+00  0.477559448021E+00  0.504427490614E+00
  0.532473720354E+00  0.561703253954E+00  0.592113381305E+00  0.623692278554E+00  0.656417595973E+00
  0.690254918350E+00  0.725156098158E+00  0.761057464978E+00  0.797877918846E+00  0.835516920357E+00
  0.873852396780E+00  0.912738591225E+00  0.952003891258E+00  0.991448684402E+00  0.103084330092E+01
  0.106992611921E+01  0.110840192596E+01  0.114594064240E+01  0.118217654839E+01  0.121670815858E+01
  0.124909892788E+01  0.127887898645E+01  0.130554812640E+01  0.132858028082E+01  0.134742974916E+01
  0.136153942731E+01  0.137035129284E+01  0.137331937021E+01  0.136992535196E+01  0.135969697235E+01
  0.134222911231E+01  0.131720744976E+01  0.128443424821E+01  0.124385559028E+01  0.119558900430E+01
  0.113994999531E+01  0.107747547896E+01  0.100894153305E+01  0.935372248472E+00  0.858035811426E+00
  0.778423338391E+00  0.698205495898E+00  0.619161681622E+00  0.543076672909E+00  0.471600353670E+00
  0.406067639895E+00  0.347278298353E+00  0.295278099701E+00  0.249602502302E+00  0.209730314876E+00
  0.175143387330E+00  0.145334721827E+00  0.119815201840E+00  0.981187889186E-01  0.798059935699E-01
  0.644655536440E-01  0.517146859045E-01  0.411989018588E-01  0.325926218103E-01  0.256010039718E-01
  0.199619187667E-01  0.154464817594E-01  0.118576117844E-01  0.902726842673E-02  0.681324957268E-02
  0.509606309323E-02  0.377604338528E-02  0.277072986653E-02  0.201248743869E-02  0.144635108339E-02
  0.102808427359E-02  0.722444851331E-03  0.501652310294E-03  0.344048771652E-03  0.232943377686E-03
  0.155627508103E-03  0.102546263312E-03  0.666104775353E-04  0.426330284392E-04  0.268733584432E-04
  0.166747623796E-04  0.101799720580E-04  0.611175714714E-05  0.360658438245E-05  0.209077653213E-05
  0.119004458785E-05  0.664684746230E-06  0.364088296461E-06  0.195463527196E-06  0.102780137085E-06
  0.528980855698E-07  0.266285219030E-07  0.131010428232E-07  0.629475006734E-08  0.295130786322E-08
  0.134912388002E-08
 pseudo wavefunction
  0.370187928525E-05  0.382225516648E-05  0.394654537127E-05  0.407487718367E-05  0.420738202669E-05
  0.434419559691E-05  0.448545800341E-05  0.463131391128E-05  0.478191268976E-05  0.493740856520E-05
  0.509796077901E-05  0.526373375075E-05  0.543489724649E-05  0.561162655267E-05  0.579410265562E-05
  0.598251242689E-05  0.617704881466E-05  0.637791104126E-05  0.658530480730E-05  0.679944250222E-05
  0.702054342187E-05  0.724883399306E-05  0.748454800544E-05  0.772792685094E-05  0.797921977095E-05
  0.823868411160E-05  0.850658558727E-05  0.878319855276E-05  0.906880628419E-05  0.936370126915E-05
  0.966818550622E-05  0.998257081425E-05  0.103071791517E-04  0.106423429463E-04  0.109884054355E-04
  0.113457210183E-04  0.117146556175E-04  0.120955870551E-04  0.124889054390E-04  0.128950135623E-04
  0.133143273162E-04  0.137472761155E-04  0.141943033388E-04  0.146558667822E-04  0.151324391284E-04
  0.156245084305E-04  0.161325786120E-04  0.166571699831E-04  0.171988197730E-04  0.177580826806E-04
  0.183355314424E-04  0.189317574189E-04  0.195473712005E-04  0.201830032327E-04  0.208393044616E-04
  0.215169470008E-04  0.222166248198E-04  0.229390544543E-04  0.236849757405E-04  0.244551525726E-04
  0.252503736850E-04  0.260714534605E-04  0.269192327640E-04  0.277945798037E-04  0.286983910205E-04
  0.296315920060E-04  0.305951384506E-04  0.315900171219E-04  0.326172468761E-04  0.336778797005E-04
  0.347730017921E-04  0.359037346692E-04  0.370712363206E-04  0.382767023913E-04  0.395213674075E-04
  0.408065060409E-04  0.421334344144E-04  0.435035114499E-04  0.449181402607E-04  0.463787695884E-04
  0.478868952870E-04  0.494440618552E-04  0.510518640183E-04  0.527119483623E-04  0.544260150201E-04
  0.561958194134E-04  0.580231740514E-04  0.599099503868E-04  0.618580807339E-04  0.638695602479E-04
  0.659464489691E-04  0.680908739336E-04  0.703050313526E-04  0.725911888628E-04  0.749516878501E-04
  0.773889458486E-04  0.799054590184E-04  0.825038047033E-04  0.851866440722E-04  0.879567248471E-04
  0.908168841186E-04  0.937700512546E-04  0.968192509028E-04  0.999676060916E-04  0.103218341432E-03
  0.106574786422E-03  0.110040378865E-03  0.113618668390E-03  0.117313320093E-03  0.121128118301E-03
  0.125066970447E-03  0.129133911081E-03  0.133333106012E-03  0.137668856578E-03  0.142145604063E-03
  0.146767934255E-03  0.151540582152E-03  0.156468436827E-03  0.161556546441E-03  0.166810123437E-03
  0.172234549887E-03  0.177835383025E-03  0.183618360958E-03  0.189589408561E-03  0.195754643574E-03
  0.202120382888E-03  0.208693149047E-03  0.215479676957E-03  0.222486920820E-03  0.229722061296E-03
  0.237192512895E-03  0.244905931619E-03  0.252870222858E-03  0.261093549536E-03  0.269584340538E-03
  0.278351299409E-03  0.287403413344E-03  0.296749962475E-03  0.306400529466E-03  0.316365009429E-03
  0.326653620167E-03  0.337276912763E-03  0.348245782520E-03  0.359571480264E-03  0.371265624033E-03
  0.383340211156E-03  0.395807630735E-03  0.408680676549E-03  0.421972560402E-03  0.435696925912E-03
  0.449867862780E-03  0.464499921531E-03  0.479608128779E-03  0.495208002993E-03  0.511315570824E-03
  0.527947383985E-03  0.545120536720E-03  0.562852683881E-03  0.581162059633E-03  0.600067496820E-03
  0.619588447011E-03  0.639745001260E-03  0.660557911596E-03  0.682048613293E-03  0.704239247939E-03
  0.727152687335E-03  0.750812558273E-03  0.775243268220E-03  0.800470031952E-03  0.826518899176E-03
  0.853416783200E-03  0.881191490670E-03  0.909871752460E-03  0.939487255737E-03  0.970068677277E-03
  0.100164771809E-02  0.103425713943E-02  0.106793080018E-02  0.110270369588E-02  0.113861199920E-02
  0.117569310223E-02  0.121398566042E-02  0.125352963849E-02  0.129436635823E-02  0.133653854845E-02
  0.138009039709E-02  0.142506760573E-02  0.147151744645E-02  0.151948882149E-02  0.156903232556E-02
  0.162020031122E-02  0.167304695731E-02  0.172762834089E-02  0.178400251264E-02  0.184222957618E-02
  0.190237177145E-02  0.196449356247E-02  0.202866172983E-02  0.209494546816E-02  0.216341648908E-02
  0.223414912982E-02  0.230722046822E-02  0.238271044430E-02  0.246070198917E-02  0.254128116164E-02
  0.262453729324E-02  0.271056314234E-02  0.279945505805E-02  0.289131315468E-02  0.298624149768E-02
  0.308434830206E-02  0.318574614412E-02  0.329055218793E-02  0.339888842752E-02  0.351088194632E-02
  0.362666519527E-02  0.374637629125E-02  0.387015933755E-02  0.399816476842E-02  0.413054971981E-02
  0.426747842849E-02  0.440912266243E-02  0.455566218484E-02  0.470728525528E-02  0.486418917098E-02
  0.502658085213E-02  0.519467747515E-02  0.536870715837E-02  0.554890970486E-02  0.573553740781E-02
  0.592885592415E-02  0.612914522274E-02  0.633670061407E-02  0.655183386911E-02  0.677487443539E-02
  0.700617075960E-02  0.724609172649E-02  0.749502822479E-02  0.775339485220E-02  0.802163177217E-02
  0.830020673656E-02  0.858961728970E-02  0.889039317038E-02  0.920309893027E-02  0.952833678842E-02
  0.986674974375E-02  0.102190249689E-01  0.105858975109E-01  0.109681543270E-01  0.113666386853E-01
  0.117822549625E-01  0.122159738754E-01  0.126688381833E-01  0.131419689025E-01  0.136365720779E-01
  0.141539461600E-01  0.146954900369E-01  0.152627117788E-01  0.158572381513E-01  0.164808249630E-01
  0.171353683119E-01  0.178229168026E-01  0.185456848084E-01  0.193060668582E-01  0.201066532278E-01
  0.209502468245E-01  0.218398814497E-01  0.227788415332E-01  0.237706834290E-01  0.248192583659E-01
  0.259287371434E-01  0.271036366610E-01  0.283488483649E-01  0.296696686873E-01  0.310718315427E-01
  0.325615429330E-01  0.341455176906E-01  0.358310183680E-01  0.376258962474E-01  0.395386344080E-01
  0.415783927397E-01  0.437550547336E-01  0.460792758102E-01  0.485625328612E-01  0.512171745827E-01
  0.540564720559E-01  0.570946688966E-01  0.603470301294E-01  0.638298887566E-01  0.675606887735E-01
  0.715580231357E-01  0.758416648981E-01  0.804325894300E-01  0.853529852495E-01  0.906262506242E-01
  0.962769726464E-01  0.102330885013E+00  0.108814800228E+00  0.115756511400E+00  0.123184658246E+00
  0.131128551325E+00  0.139617948001E+00  0.148682773046E+00  0.158352776418E+00  0.168657120332E+00
  0.179623887636E+00  0.191279503526E+00  0.203648063075E+00  0.216750557820E+00  0.230603996091E+00
  0.245220413788E+00  0.260605775282E+00  0.276758768069E+00  0.293669500081E+00  0.311318115219E+00
  0.329673351083E+00  0.348691073132E+00  0.368312831853E+00  0.388464503976E+00  0.409055095465E+00
  0.429975802645E+00  0.451099448162E+00  0.472280429713E+00  0.493355340711E+00  0.514144441511E+00
  0.534454175578E+00  0.554080933917E+00  0.572816269607E+00  0.590460119653E+00  0.606934393504E+00
  0.622215087041E+00  0.636298272392E+00  0.649182235189E+00  0.660849303316E+00  0.671252529611E+00
  0.680315963075E+00  0.687946507002E+00  0.694047921891E+00  0.698530305941E+00  0.701314436614E+00
  0.702333142489E+00  0.701531671402E+00  0.698868111807E+00  0.694314203830E+00  0.687856635321E+00
  0.679498596565E+00  0.669261531412E+00  0.657186708473E+00  0.643336451188E+00  0.627794661850E+00
  0.610666423081E+00  0.592076615451E+00  0.572167476246E+00  0.551095338928E+00  0.529026837797E+00
  0.506134859826E+00  0.482594572622E+00  0.458579826885E+00  0.434260026867E+00  0.409797635451E+00
  0.385346319698E+00  0.361049720813E+00  0.337040786222E+00  0.313441569960E+00  0.290363384530E+00
  0.267907172749E+00  0.246163963477E+00  0.225215283304E+00  0.205133419595E+00  0.185981468564E+00
  0.167813151295E+00
 ae wavefunction
  0.271582005413E-03  0.280377567139E-03  0.289457770169E-03  0.298831812102E-03  0.308509186839E-03
  0.318499694084E-03  0.328813449127E-03  0.339460892930E-03  0.350452802551E-03  0.361800301866E-03
  0.373514872662E-03  0.385608366046E-03  0.398093014245E-03  0.410981442740E-03  0.424286682813E-03
  0.438022184470E-03  0.452201829760E-03  0.466839946538E-03  0.481951322621E-03  0.497551220417E-03
  0.513655391990E-03  0.530280094600E-03  0.547442106717E-03  0.565158744547E-03  0.583447879053E-03
  0.602327953508E-03  0.621818001589E-03  0.641937666028E-03  0.662707217838E-03  0.684147576117E-03
  0.706280328474E-03  0.729127752070E-03  0.752712835294E-03  0.777059300115E-03  0.802191625093E-03
  0.828135069098E-03  0.854915695744E-03  0.882560398552E-03  0.911096926877E-03  0.940553912604E-03
  0.970960897648E-03  0.100234836226E-02  0.103474775421E-02  0.106819151876E-02  0.110271312960E-02
  0.113834712065E-02  0.117512911881E-02  0.121309587763E-02  0.125228531204E-02  0.129273653396E-02
  0.133448988906E-02  0.137758699450E-02  0.142207077777E-02  0.146798551664E-02  0.151537688020E-02
  0.156429197115E-02  0.161477936912E-02  0.166688917536E-02  0.172067305856E-02  0.177618430191E-02
  0.183347785159E-02  0.189261036634E-02  0.195364026867E-02  0.201662779705E-02  0.208163505990E-02
  0.214872609065E-02  0.221796690445E-02  0.228942555624E-02  0.236317220032E-02  0.243927915148E-02
  0.251782094757E-02  0.259887441367E-02  0.268251872782E-02  0.276883548835E-02  0.285790878272E-02
  0.294982525814E-02  0.304467419364E-02  0.314254757389E-02  0.324354016461E-02  0.334774958968E-02
  0.345527640981E-02  0.356622420299E-02  0.368069964647E-02  0.379881260045E-02  0.392067619334E-02
  0.404640690870E-02  0.417612467371E-02  0.430995294923E-02  0.444801882136E-02  0.459045309447E-02
  0.473739038588E-02  0.488896922154E-02  0.504533213341E-02  0.520662575792E-02  0.537300093556E-02
  0.554461281184E-02  0.572162093878E-02  0.590418937785E-02  0.609248680310E-02  0.628668660537E-02
  0.648696699667E-02  0.669351111508E-02  0.690650712958E-02  0.712614834492E-02  0.735263330627E-02
  0.758616590306E-02  0.782695547237E-02  0.807521690098E-02  0.833117072616E-02  0.859504323473E-02
  0.886706656000E-02  0.914747877630E-02  0.943652399056E-02  0.973445243058E-02  0.100415205294E-01
  0.103579910056E-01  0.106841329378E-01  0.110202218352E-01  0.113665397000E-01  0.117233750843E-01
  0.120910231390E-01  0.124697856538E-01  0.128599710883E-01  0.132618945927E-01  0.136758780174E-01
  0.141022499096E-01  0.145413454978E-01  0.149935066598E-01  0.154590818767E-01  0.159384261681E-01
  0.164319010095E-01  0.169398742287E-01  0.174627198809E-01  0.180008180997E-01  0.185545549228E-01
  0.191243220900E-01  0.197105168120E-01  0.203135415071E-01  0.209338035042E-01  0.215717147088E-01
  0.222276912306E-01  0.229021529687E-01  0.235955231521E-01  0.243082278334E-01  0.250406953300E-01
  0.257933556128E-01  0.265666396361E-01  0.273609786058E-01  0.281768031839E-01  0.290145426217E-01
  0.298746238211E-01  0.307574703168E-01  0.316635011769E-01  0.325931298159E-01  0.335467627151E-01
  0.345247980464E-01  0.355276241925E-01  0.365556181597E-01  0.376091438762E-01  0.386885503713E-01
  0.397941698277E-01  0.409263155031E-01  0.420852795129E-01  0.432713304677E-01  0.444847109606E-01
  0.457256348957E-01  0.469942846524E-01  0.482908080786E-01  0.496153153047E-01  0.509678753746E-01
  0.523485126834E-01  0.537572032193E-01  0.551938705992E-01  0.566583818956E-01  0.581505432466E-01
  0.596700952448E-01  0.612167081000E-01  0.627899765696E-01  0.643894146575E-01  0.660144500710E-01
  0.676644184424E-01  0.693385573055E-01  0.710359998342E-01  0.727557683386E-01  0.744967675257E-01
  0.762577775252E-01  0.780374466889E-01  0.798342841707E-01  0.816466522966E-01  0.834727587379E-01
  0.853106485028E-01  0.871581957632E-01  0.890130955387E-01  0.908728552613E-01  0.927347862493E-01
  0.945959951215E-01  0.964533751891E-01  0.983035978634E-01  0.100143104127E+00  0.101968096119E+00
  0.103774528884E+00  0.105558102358E+00  0.107314253646E+00  0.109038149675E+00  0.110724680296E+00
  0.112368451924E+00  0.113963781815E+00  0.115504693072E+00  0.116984910498E+00  0.118397857408E+00
  0.119736653523E+00  0.120994114080E+00  0.122162750300E+00  0.123234771356E+00  0.124202087996E+00
  0.125056317992E+00  0.125788793563E+00  0.126390570973E+00  0.126852442462E+00  0.127164950706E+00
  0.127318405991E+00  0.127302906295E+00  0.127108360468E+00  0.126724514702E+00  0.126140982483E+00
  0.125347278214E+00  0.124332854678E+00  0.123087144520E+00  0.121599605908E+00  0.119859772501E+00
  0.117857307863E+00  0.115582064418E+00  0.113024147001E+00  0.110173981078E+00  0.107022385606E+00
  0.103560650512E+00  0.997806186976E-01  0.956747724404E-01  0.912363239855E-01  0.864593100882E-01
  0.813386901775E-01  0.758704477642E-01  0.700516946338E-01  0.638807772989E-01  0.573573851105E-01
  0.504826593476E-01  0.432593025244E-01  0.356916870565E-01  0.277859623234E-01  0.195501590264E-01
  0.109942895768E-01  0.213044303964E-02 -0.702712708952E-02 -0.164619242805E-01 -0.261551417686E-01
 -0.360856091058E-01 -0.462297545606E-01 -0.565615846472E-01 -0.670526804375E-01 -0.776722079106E-01
 -0.883869369212E-01 -0.991612616207E-01 -0.109957215885E+00 -0.120734481677E+00 -0.131450396164E+00
 -0.142059972637E+00 -0.152515957175E+00 -0.162768943087E+00 -0.172767556232E+00 -0.182458708931E+00
 -0.191787906136E+00 -0.200699582080E+00 -0.209137450413E+00 -0.217044859889E+00 -0.224365155473E+00
 -0.231042047694E+00 -0.237019992445E+00 -0.242244581002E+00 -0.246662937419E+00 -0.250224118609E+00
 -0.252879511430E+00 -0.254583220836E+00 -0.255292443464E+00 -0.254967821514E+00 -0.253573772590E+00
 -0.251078791800E+00 -0.247455723160E+00 -0.242681998139E+00 -0.236739839768E+00 -0.229616431477E+00
 -0.221304050467E+00 -0.211800165973E+00 -0.201107503405E+00 -0.189234075681E+00 -0.176193183521E+00
 -0.162003386686E+00 -0.146688448027E+00 -0.130277252489E+00 -0.112803702636E+00 -0.943065921508E-01
 -0.748294581936E-01 -0.544204130582E-01 -0.331319550115E-01 -0.110207577998E-01  0.118525619036E-01
  0.354236996724E-01  0.596249412882E-01  0.843854622597E-01  0.109631646062E+00  0.135287415734E+00
  0.161274570639E+00  0.187513117349E+00  0.213921581395E+00  0.240417285913E+00  0.266916585153E+00
  0.293335044550E+00  0.319587568781E+00  0.345588486731E+00  0.371251615305E+00  0.396490332432E+00
  0.421217696721E+00  0.445346655673E+00  0.468790390747E+00  0.491462865558E+00  0.513279686598E+00
  0.534159463464E+00  0.554025948719E+00  0.572811250668E+00  0.590460119653E+00  0.606934393504E+00
  0.622215087041E+00  0.636298272392E+00  0.649182235189E+00  0.660849303316E+00  0.671252529611E+00
  0.680315963075E+00  0.687946507002E+00  0.694047921891E+00  0.698530305941E+00  0.701314436614E+00
  0.702333142489E+00  0.701531671402E+00  0.698868111807E+00  0.694314203830E+00  0.687856635321E+00
  0.679498596565E+00  0.669261531412E+00  0.657186708473E+00  0.643336451188E+00  0.627794661850E+00
  0.610666423081E+00  0.592076615451E+00  0.572167476246E+00  0.551095338928E+00  0.529026837797E+00
  0.506134859826E+00  0.482594572622E+00  0.458579826885E+00  0.434260026867E+00  0.409797635451E+00
  0.385346319698E+00  0.361049720813E+00  0.337040786222E+00  0.313441569960E+00  0.290363384530E+00
  0.267907172749E+00  0.246163963477E+00  0.225215283304E+00  0.205133419595E+00  0.185981468564E+00
  0.167813151295E+00
 pseudo wavefunction
  0.313212461825E-04  0.323397349807E-04  0.333913424947E-04  0.344771456627E-04  0.355982564421E-04
  0.367558229485E-04  0.379510306313E-04  0.391851034877E-04  0.404593053165E-04  0.417749410118E-04
  0.431333578998E-04  0.445359471185E-04  0.459841450419E-04  0.474794347517E-04  0.490233475555E-04
  0.506174645554E-04  0.522634182669E-04  0.539628942909E-04  0.557176330399E-04  0.575294315202E-04
  0.594001451725E-04  0.613316897718E-04  0.633260433891E-04  0.653852484179E-04  0.675114136649E-04
  0.697067165100E-04  0.719734051365E-04  0.743138008328E-04  0.767303003699E-04  0.792253784560E-04
  0.818015902708E-04  0.844615740822E-04  0.872080539479E-04  0.900438425057E-04  0.929718438531E-04
  0.959950565222E-04  0.991165765498E-04  0.102339600648E-03  0.105667429480E-03  0.109103471036E-03
  0.112651244127E-03  0.116314381989E-03  0.120096635999E-03  0.124001879522E-03  0.128034111874E-03
  0.132197462422E-03  0.136496194807E-03  0.140934711316E-03  0.145517557387E-03  0.150249426264E-03
  0.155135163807E-03  0.160179773449E-03  0.165388421327E-03  0.170766441565E-03  0.176319341742E-03
  0.182052808532E-03  0.187972713527E-03  0.194085119247E-03  0.200396285356E-03  0.206912675065E-03
  0.213640961757E-03  0.220588035817E-03  0.227761011692E-03  0.235167235176E-03  0.242814290932E-03
  0.250710010261E-03  0.258862479121E-03  0.267280046412E-03  0.275971332521E-03  0.284945238155E-03
  0.294210953454E-03  0.303777967406E-03  0.313656077562E-03  0.323855400072E-03  0.334386380047E-03
  0.345259802257E-03  0.356486802171E-03  0.368078877370E-03  0.380047899319E-03  0.392406125524E-03
  0.405166212089E-03  0.418341226681E-03  0.431944661910E-03  0.445990449149E-03  0.460492972808E-03
  0.475467085064E-03  0.490928121075E-03  0.506891914685E-03  0.523374814649E-03  0.540393701373E-03
  0.557966004211E-03  0.576109719315E-03  0.594843428072E-03  0.614186316136E-03  0.634158193087E-03
  0.654779512723E-03  0.676071394010E-03  0.698055642725E-03  0.720754773793E-03  0.744192034354E-03
  0.768391427584E-03  0.793377737287E-03  0.819176553291E-03  0.845814297668E-03  0.873318251811E-03
  0.901716584391E-03  0.931038380224E-03  0.961313670079E-03  0.992573461456E-03  0.102484977037E-02
  0.105817565417E-02  0.109258524541E-02  0.112811378687E-02  0.116479766766E-02  0.120267446054E-02
  0.124178296045E-02  0.128216322430E-02  0.132385661201E-02  0.136690582898E-02  0.141135496989E-02
  0.145724956390E-02  0.150463662138E-02  0.155356468217E-02  0.160408386537E-02  0.165624592078E-02
  0.171010428203E-02  0.176571412145E-02  0.182313240670E-02  0.188241795930E-02  0.194363151505E-02
  0.200683578644E-02  0.207209552707E-02  0.213947759824E-02  0.220905103771E-02  0.228088713064E-02
  0.235505948298E-02  0.243164409721E-02  0.251071945053E-02  0.259236657572E-02  0.267666914458E-02
  0.276371355416E-02  0.285358901583E-02  0.294638764730E-02  0.304220456764E-02  0.314113799550E-02
  0.324328935053E-02  0.334876335826E-02  0.345766815831E-02  0.357011541635E-02  0.368622043970E-02
  0.380610229681E-02  0.392988394074E-02  0.405769233678E-02  0.418965859430E-02  0.432591810312E-02
  0.446661067435E-02  0.461188068615E-02  0.476187723421E-02  0.491675428753E-02  0.507667084939E-02
  0.524179112381E-02  0.541228468774E-02  0.558832666916E-02  0.577009793125E-02  0.595778526299E-02
  0.615158157633E-02  0.635168611028E-02  0.655830464201E-02  0.677164970550E-02  0.699194081783E-02
  0.721940471351E-02  0.745427558716E-02  0.769679534484E-02  0.794721386457E-02  0.820578926608E-02
  0.847278819066E-02  0.874848609105E-02  0.903316753221E-02  0.932712650324E-02  0.963066674105E-02
  0.994410206619E-02  0.102677567316E-01  0.106019657850E-01  0.109470754445E-01  0.113034434905E-01
  0.116714396714E-01  0.120514461268E-01  0.124438578276E-01  0.128490830336E-01  0.132675437706E-01
  0.136996763274E-01  0.141459317738E-01  0.146067765012E-01  0.150826927861E-01  0.155741793796E-01
  0.160817521219E-01  0.166059445866E-01  0.171473087526E-01  0.177064157095E-01  0.182838563951E-01
  0.188802423697E-01  0.194962066274E-01  0.201324044485E-01  0.207895142954E-01  0.214682387542E-01
  0.221693055257E-01  0.228934684702E-01  0.236415087074E-01  0.244142357788E-01  0.252124888742E-01
  0.260371381285E-01  0.268890859939E-01  0.277692686937E-01  0.286786577620E-01  0.296182616794E-01
  0.305891276084E-01  0.315923432392E-01  0.326290387540E-01  0.337003889185E-01  0.348076153118E-01
  0.359519887066E-01  0.371348316100E-01  0.383575209814E-01  0.396214911387E-01  0.409282368723E-01
  0.422793167814E-01  0.436763568537E-01  0.451210543077E-01  0.466151817213E-01  0.481605914706E-01
  0.497592205054E-01  0.514130954914E-01  0.531243383499E-01  0.548951722294E-01  0.567279279468E-01
  0.586250509387E-01  0.605891087662E-01  0.626227992216E-01  0.647289590881E-01  0.669105736085E-01
  0.691707867234E-01  0.715129121437E-01  0.739404453276E-01  0.764570764380E-01  0.790667043618E-01
  0.817734518762E-01  0.845816820579E-01  0.874960160330E-01  0.905213521725E-01  0.936628868486E-01
  0.969261368675E-01  0.100316963706E+00  0.103841599679E+00  0.107506676187E+00  0.111319254160E+00
  0.115286856879E+00  0.119417505285E+00  0.123719755963E+00  0.128202741913E+00  0.132876216285E+00
  0.137750599197E+00  0.142837027765E+00  0.148147409469E+00  0.153694478923E+00  0.159491858130E+00
  0.165554120226E+00  0.171896856697E+00  0.178536747968E+00  0.185491637206E+00  0.192780607067E+00
  0.200424059018E+00  0.208443794710E+00  0.216863098711E+00  0.225706821719E+00  0.235001463123E+00
  0.244775251490E+00  0.255058221233E+00  0.265882283316E+00  0.277281287383E+00  0.289291072179E+00
  0.301949500500E+00  0.315296474187E+00  0.329373923903E+00  0.344225767437E+00  0.359897829277E+00
  0.376437712988E+00  0.393894616577E+00  0.412319079581E+00  0.431762648955E+00  0.452277449074E+00
  0.473915639237E+00  0.496728740003E+00  0.520766807564E+00  0.546077433162E+00  0.572704542357E+00
  0.600686966866E+00  0.630056759809E+00  0.660837223636E+00  0.693040619050E+00  0.726665523004E+00
  0.761693804732E+00  0.798087191142E+00  0.835783397084E+00  0.874691802727E+00  0.914688669979E+00
  0.955611903441E+00  0.997255379460E+00  0.103936289051E+01  0.108162178217E+01  0.112365639759E+01
  0.116502149019E+01  0.120519582077E+01  0.124357622027E+01  0.127947247486E+01  0.131210347532E+01
  0.134059516642E+01  0.136398093238E+01  0.138120515704E+01  0.139113079614E+01  0.139255188630E+01
  0.138421197824E+01  0.136482950644E+01  0.133313107404E+01  0.128789351735E+01  0.122799539232E+01
  0.115247816440E+01  0.106061685312E+01  0.951999152319E+00  0.826626893830E+00  0.685093842822E+00
  0.528496256752E+00  0.358374704198E+00  0.000000000000E+00  0.000000000000E+00  0.000000000000E+00
  0.000000000000E+00  0.000000000000E+00  0.000000000000E+00  0.000000000000E+00  0.000000000000E+00
  0.000000000000E+00  0.000000000000E+00  0.000000000000E+00  0.000000000000E+00  0.000000000000E+00
  0.000000000000E+00  0.000000000000E+00  0.000000000000E+00  0.000000000000E+00  0.000000000000E+00
  0.000000000000E+00  0.000000000000E+00  0.000000000000E+00  0.000000000000E+00  0.000000000000E+00
  0.000000000000E+00  0.000000000000E+00  0.000000000000E+00  0.000000000000E+00  0.000000000000E+00
  0.000000000000E+00  0.000000000000E+00  0.000000000000E+00  0.000000000000E+00  0.000000000000E+00
  0.000000000000E+00  0.000000000000E+00  0.000000000000E+00  0.000000000000E+00  0.000000000000E+00
  0.000000000000E+00
 ae wavefunction
  0.959659084988E-03  0.990738981173E-03  0.102282468252E-02  0.105594868954E-02  0.109014454977E-02
  0.112544689132E-02  0.116189145746E-02  0.119951514224E-02  0.123835602733E-02  0.127845341992E-02
  0.131984789190E-02  0.136258132021E-02  0.140669692847E-02  0.145223932993E-02  0.149925457175E-02
  0.154779018071E-02  0.159789521022E-02  0.164962028901E-02  0.170301767110E-02  0.175814128755E-02
  0.181504679964E-02  0.187379165379E-02  0.193443513819E-02  0.199703844114E-02  0.206166471123E-02
  0.212837911934E-02  0.219724892263E-02  0.226834353037E-02  0.234173457191E-02  0.241749596669E-02
  0.249570399637E-02  0.257643737919E-02  0.265977734660E-02  0.274580772218E-02  0.283461500300E-02
  0.292628844343E-02  0.302092014145E-02  0.311860512758E-02  0.321944145651E-02  0.332353030142E-02
  0.343097605112E-02  0.354188641015E-02  0.365637250179E-02  0.377454897409E-02  0.389653410911E-02
  0.402244993533E-02  0.415242234329E-02  0.428658120473E-02  0.442506049508E-02  0.456799841955E-02
  0.471553754281E-02  0.486782492245E-02  0.502501224623E-02  0.518725597313E-02  0.535471747859E-02
  0.552756320364E-02  0.570596480828E-02  0.589009932915E-02  0.608014934158E-02  0.627630312585E-02
  0.647875483844E-02  0.668770468733E-02  0.690335911283E-02  0.712593097207E-02  0.735563972973E-02
  0.759271165261E-02  0.783738001000E-02  0.808988527887E-02  0.835047535441E-02  0.861940576591E-02
  0.889693989796E-02  0.918334921718E-02  0.947891350439E-02  0.978392109258E-02  0.100986691102E-01
  0.104234637305E-01  0.107586204264E-01  0.111044642312E-01  0.114613300050E-01  0.118295627073E-01
  0.122095176748E-01  0.126015609058E-01  0.130060693496E-01  0.134234312026E-01  0.138540462091E-01
  0.142983259689E-01  0.147566942495E-01  0.152295873046E-01  0.157174541973E-01  0.162207571290E-01
  0.167399717738E-01  0.172755876166E-01  0.178281082972E-01  0.183980519577E-01  0.189859515949E-01
  0.195923554169E-01  0.202178272011E-01  0.208629466584E-01  0.215283097973E-01  0.222145292919E-01
  0.229222348509E-01  0.236520735876E-01  0.244047103909E-01  0.251808282950E-01  0.259811288492E-01
  0.268063324849E-01  0.276571788804E-01  0.285344273213E-01  0.294388570562E-01  0.303712676468E-01
  0.313324793100E-01  0.323233332510E-01  0.333446919874E-01  0.343974396601E-01  0.354824823309E-01
  0.366007482655E-01  0.377531881978E-01  0.389407755753E-01  0.401645067823E-01  0.414254013383E-01
  0.427245020701E-01  0.440628752528E-01  0.454416107182E-01  0.468618219273E-01  0.483246460017E-01
  0.498312437125E-01  0.513827994213E-01  0.529805209683E-01  0.546256395058E-01  0.563194092684E-01
  0.580631072783E-01  0.598580329777E-01  0.617055077848E-01  0.636068745634E-01  0.655634970053E-01
  0.675767589127E-01  0.696480633772E-01  0.717788318463E-01  0.739705030680E-01  0.762245319080E-01
  0.785423880267E-01  0.809255544081E-01  0.833755257313E-01  0.858938065722E-01  0.884819094243E-01
  0.911413525275E-01  0.938736574932E-01  0.966803467095E-01  0.995629405166E-01  0.102522954135E+00
  0.105561894335E+00  0.108681255826E+00  0.111882517359E+00  0.115167137509E+00  0.118536550145E+00
  0.121992159541E+00  0.125535335127E+00  0.129167405858E+00  0.132889654176E+00  0.136703309548E+00
  0.140609541552E+00  0.144609452504E+00  0.148704069584E+00  0.152894336450E+00  0.157181104320E+00
  0.161565122483E+00  0.166047028232E+00  0.170627336182E+00  0.175306426959E+00  0.180084535230E+00
  0.184961737044E+00  0.189937936483E+00  0.195012851573E+00  0.200185999445E+00  0.205456680740E+00
  0.210823963203E+00  0.216286664489E+00  0.221843334129E+00  0.227492234668E+00  0.233231321946E+00
  0.239058224529E+00  0.244970222272E+00  0.250964224018E+00  0.257036744437E+00  0.263183880017E+00
  0.269401284212E+00  0.275684141778E+00  0.282027142308E+00  0.288424453026E+00  0.294869690858E+00
  0.301355893845E+00  0.307875491959E+00  0.314420277400E+00  0.320981374445E+00  0.327549208966E+00
  0.334113477711E+00  0.340663117497E+00  0.347186274429E+00  0.353670273341E+00  0.360101587604E+00
  0.366465809519E+00  0.372747621517E+00  0.378930768385E+00  0.384998030801E+00  0.390931200462E+00
  0.396711057110E+00  0.402317347790E+00  0.407728768720E+00  0.412922950152E+00  0.417876444640E+00
  0.422564719176E+00  0.426962151656E+00  0.431042032192E+00  0.434776569793E+00  0.438136904988E+00
  0.441093128967E+00  0.443614309861E+00  0.445668526806E+00  0.447222912438E+00  0.448243704508E+00
  0.448696307319E+00  0.448545363687E+00  0.447754838146E+00  0.446288112128E+00  0.444108091806E+00
  0.441177329371E+00  0.437458158331E+00  0.432912843610E+00  0.427503746962E+00  0.421193508351E+00
  0.413945243745E+00  0.405722759817E+00  0.396490785818E+00  0.386215222931E+00  0.374863411138E+00
  0.362404413622E+00  0.348809318459E+00  0.334051557249E+00  0.318107240088E+00  0.300955506131E+00
  0.282578888679E+00  0.262963693591E+00  0.242100389487E+00  0.219984007993E+00  0.196614551996E+00
  0.171997409589E+00  0.146143771071E+00  0.119071046043E+00  0.908032771845E-01  0.613715468371E-01
  0.308143718681E-01 -0.821918490258E-03 -0.334828280473E-01 -0.671053695743E-01 -0.101617779358E+00
 -0.136939278918E+00 -0.172979891551E+00 -0.209640318415E+00 -0.246811873095E+00 -0.284376465030E+00
 -0.322206612862E+00 -0.360165462824E+00 -0.398106790394E+00 -0.435874979627E+00 -0.473305003242E+00
 -0.510222459623E+00 -0.546443747223E+00 -0.581776456522E+00 -0.616020027117E+00 -0.648966662345E+00
 -0.680402444001E+00 -0.710108571408E+00 -0.737862666917E+00 -0.763440122987E+00 -0.786615493884E+00
 -0.807163945604E+00 -0.824862775246E+00 -0.839493002610E+00 -0.850841027507E+00 -0.858700340130E+00
 -0.862873268505E+00 -0.863172746613E+00 -0.859424088140E+00 -0.851466752884E+00 -0.839156096054E+00
 -0.822365093154E+00 -0.800986036029E+00 -0.774932198605E+00 -0.744139472897E+00 -0.708567978612E+00
 -0.668203651455E+00 -0.623059817017E+00 -0.573178758497E+00 -0.518633286797E+00 -0.459528321693E+00
 -0.396002491818E+00 -0.328229758572E+00 -0.256421067041E+00 -0.180826021748E+00 -0.101734580457E+00
 -0.194787524801E-01  0.655657191835E-01  0.152977720755E+00  0.242289212920E+00  0.332983804285E+00
  0.424495507447E+00  0.516207739129E+00  0.607452633488E+00  0.697510743096E+00  0.785611208594E+00
  0.870932485692E+00  0.952603729934E+00  0.102970695824E+01  0.110128013537E+01  0.116632137622E+01
  0.122379450447E+01  0.127263628146E+01  0.131176566993E+01  0.134009556309E+01  0.135654743452E+01
  0.136006936533E+01  0.134965787096E+01  0.132438388972E+01  0.128342322571E+01  0.122609166504E+01
  0.115188487183E+01  0.106052289713E+01  0.951998463676E+00  0.826626893830E+00  0.685093842822E+00
  0.528496256752E+00  0.358374704198E+00  0.000000000000E+00  0.000000000000E+00  0.000000000000E+00
  0.000000000000E+00  0.000000000000E+00  0.000000000000E+00  0.000000000000E+00  0.000000000000E+00
  0.000000000000E+00  0.000000000000E+00  0.000000000000E+00  0.000000000000E+00  0.000000000000E+00
  0.000000000000E+00  0.000000000000E+00  0.000000000000E+00  0.000000000000E+00  0.000000000000E+00
  0.000000000000E+00  0.000000000000E+00  0.000000000000E+00  0.000000000000E+00  0.000000000000E+00
  0.000000000000E+00  0.000000000000E+00  0.000000000000E+00  0.000000000000E+00  0.000000000000E+00
  0.000000000000E+00  0.000000000000E+00  0.000000000000E+00  0.000000000000E+00  0.000000000000E+00
  0.000000000000E+00  0.000000000000E+00  0.000000000000E+00  0.000000000000E+00  0.000000000000E+00
  0.000000000000E+00
 pseudo wavefunction
  0.208673180362E-09  0.222464891585E-09  0.237168130110E-09  0.252843140967E-09  0.269554150922E-09
  0.287369631646E-09  0.306362580267E-09  0.326610818467E-09  0.348197311352E-09  0.371210507391E-09
  0.395744700827E-09  0.421900418035E-09  0.449784829421E-09  0.479512188542E-09  0.511204300247E-09
  0.544991019764E-09  0.581010784765E-09  0.619411182600E-09  0.660349555029E-09  0.703993642905E-09
  0.750522273480E-09  0.800126093135E-09  0.853008348530E-09  0.909385719389E-09  0.969489206326E-09
  0.103356507734E-08  0.110187587690E-08  0.117470150165E-08  0.125234034730E-08  0.133511053126E-08
  0.142335119609E-08  0.151742389910E-08  0.161771409384E-08  0.172463270939E-08  0.183861783416E-08
  0.196013651089E-08  0.208968665033E-08  0.222779907136E-08  0.237503967600E-08  0.253201176814E-08
  0.269935852551E-08  0.287776563503E-08  0.306796410240E-08  0.327073324728E-08  0.348690389655E-08
  0.371736178847E-08  0.396305120199E-08  0.422497882582E-08  0.450421788329E-08  0.480191252975E-08
  0.511928254069E-08  0.545762830967E-08  0.581833617660E-08  0.620288410815E-08  0.661284775362E-08
  0.704990690106E-08  0.751585236010E-08  0.801259329964E-08  0.854216507063E-08  0.910673754571E-08
  0.970862401022E-08  0.103502906407E-07  0.110343666101E-07  0.117636548603E-07  0.125411435876E-07
  0.133700184862E-07  0.142536758020E-07  0.151957362482E-07  0.162000598411E-07  0.172707617169E-07
  0.184122289929E-07  0.196291387439E-07  0.209264771665E-07  0.223095600102E-07  0.237840543584E-07
  0.253560018497E-07  0.270318434337E-07  0.288184457629E-07  0.307231293289E-07  0.327536984590E-07
  0.349184732949E-07  0.372263238845E-07  0.396867065286E-07  0.423097025285E-07  0.451060594952E-07
  0.480872353898E-07  0.512654454733E-07  0.546537123614E-07  0.582659193863E-07  0.621168674871E-07
  0.662223358592E-07  0.705991466138E-07  0.752652337106E-07  0.802397164475E-07  0.855429778079E-07
  0.911967479866E-07  0.972241934374E-07  0.103650011807E-06  0.110500533144E-06  0.117803827799E-06
  0.125589821455E-06  0.133890417770E-06  0.142739629111E-06  0.152173715952E-06  0.162231335468E-06
  0.172953699965E-06  0.184384745779E-06  0.196571313342E-06  0.209563339152E-06  0.223414060441E-06
  0.238180233363E-06  0.253922365624E-06  0.270704964480E-06  0.288596801139E-06  0.307671192647E-06
  0.328006302415E-06  0.349685460615E-06  0.372797505765E-06  0.397437148909E-06  0.423705361880E-06
  0.451709791239E-06  0.481565199596E-06  0.513393936124E-06  0.547326438192E-06  0.583501766191E-06
  0.622068173730E-06  0.663183715569E-06  0.707016895768E-06  0.753747358731E-06  0.803566625971E-06
  0.856678881644E-06  0.913301810073E-06  0.973667488704E-06  0.103802334019E-05  0.110663314747E-05
  0.117977813616E-05  0.125775812845E-05  0.134089277364E-05  0.142952285998E-05  0.152401171358E-05
  0.162474668990E-05  0.173214076419E-05  0.184663422722E-05  0.196869649354E-05  0.209882802961E-05
  0.223756240977E-05  0.238546850868E-05  0.254315283914E-05  0.271126204518E-05  0.289048556059E-05
  0.308155844405E-05  0.328526440256E-05  0.350243901583E-05  0.373397317499E-05  0.398081674997E-05
  0.424398250095E-05  0.452455025001E-05  0.482367133072E-05  0.514257333401E-05  0.548256517052E-05
  0.584504247049E-05  0.623149334399E-05  0.664350452587E-05  0.708276793117E-05  0.755108764900E-05
  0.805038740430E-05  0.858271851944E-05  0.915026840935E-05  0.975536964666E-05  0.104005096355E-04
  0.110883409358E-04  0.118216922818E-04  0.126035803440E-04  0.134372222832E-04  0.143260491534E-04
  0.152737202110E-04  0.162841381934E-04  0.173614656337E-04  0.185101422846E-04  0.197349037282E-04
  0.210408012550E-04  0.224332231018E-04  0.239179171431E-04  0.255010151410E-04  0.271890586623E-04
  0.289890267840E-04  0.309083657132E-04  0.329550204622E-04  0.351374687256E-04  0.374647571203E-04
  0.399465399626E-04  0.425931207679E-04  0.454154966755E-04  0.484254060167E-04  0.516353792622E-04
  0.550587936034E-04  0.587099314462E-04  0.626040431141E-04  0.667574140896E-04  0.711874371442E-04
  0.759126897424E-04  0.809530171367E-04  0.863296216087E-04  0.920651583503E-04  0.981838385262E-04
  0.104711540107E-03  0.111675927116E-03  0.119106577994E-03  0.127035123856E-03  0.135495397482E-03
  0.144523593960E-03  0.154158444026E-03  0.164441401179E-03  0.175416843831E-03  0.187132293844E-03
  0.199638652920E-03  0.212990458527E-03  0.227246161149E-03  0.242468424888E-03  0.258724453628E-03
  0.276086345236E-03  0.294631476513E-03  0.314442921938E-03  0.335609909551E-03  0.358228317718E-03
  0.382401216923E-03  0.408239461218E-03  0.435862334468E-03  0.465398257128E-03  0.496985559960E-03
  0.530773331810E-03  0.566922349439E-03  0.605606098306E-03  0.647011894257E-03  0.691342117271E-03
  0.738815569726E-03  0.789668973136E-03  0.844158618996E-03  0.902562191249E-03  0.965180779994E-03
  0.103234110845E-02  0.110439799785E-02  0.118173709790E-02  0.126477791389E-02  0.135397716529E-02
  0.144983251475E-02  0.155288671153E-02  0.166373219839E-02  0.178301623703E-02  0.191144661409E-02
  0.204979799689E-02  0.219891901673E-02  0.235974016677E-02  0.253328261225E-02  0.272066802206E-02
  0.292312954417E-02  0.314202406154E-02  0.337884588145E-02  0.363524202887E-02  0.391302933452E-02
  0.421421352982E-02  0.454101058536E-02  0.489587055587E-02  0.528150422379E-02  0.570091286570E-02
  0.615742150018E-02  0.665471601393E-02  0.719688460343E-02  0.778846401360E-02  0.843449110189E-02
  0.914056030613E-02  0.991288764716E-02  0.107583819521E-01  0.116847240410E-01  0.127004546760E-01
  0.138150721321E-01  0.150391402991E-01  0.163844082827E-01  0.178639425122E-01  0.194922724022E-01
  0.212855506393E-01  0.232617291687E-01  0.254407519394E-01  0.278447654165E-01  0.304983477855E-01
  0.334287576329E-01  0.366662026938E-01  0.402441289852E-01  0.441995302810E-01  0.485732774179E-01
  0.534104663157E-01  0.587607828515E-01  0.646788817889E-01  0.712247758341E-01  0.784642295153E-01
  0.864691509500E-01  0.953179726340E-01  0.105096010135E+00  0.115895784990E+00  0.127817295138E+00
  0.140968212956E+00  0.155463987269E+00  0.171427821836E+00  0.188990498614E+00  0.208290009900E+00
  0.229470959308E+00  0.252683687753E+00  0.278083077543E+00  0.305826985764E+00  0.336074257991E+00
  0.368982275643E+00  0.404703995994E+00  0.443384453923E+00  0.485156710170E+00  0.530137253515E+00
  0.578420895316E+00  0.630075235643E+00  0.685134832090E+00  0.743595266258E+00  0.805407379030E+00
  0.870472033646E+00  0.938635862959E+00  0.100968856006E+01  0.108336237295E+01  0.115933455366E+01
  0.123723357649E+01  0.131664995869E+01  0.139715246766E+01  0.147833745264E+01  0.156006343893E+01
  0.164235018220E+01  0.172524994327E+01  0.000000000000E+00  0.000000000000E+00  0.000000000000E+00
  0.000000000000E+00  0.000000000000E+00  0.000000000000E+00  0.000000000000E+00  0.000000000000E+00
  0.000000000000E+00  0.000000000000E+00  0.000000000000E+00  0.000000000000E+00  0.000000000000E+00
  0.000000000000E+00  0.000000000000E+00  0.000000000000E+00  0.000000000000E+00  0.000000000000E+00
  0.000000000000E+00  0.000000000000E+00  0.000000000000E+00  0.000000000000E+00  0.000000000000E+00
  0.000000000000E+00  0.000000000000E+00  0.000000000000E+00  0.000000000000E+00  0.000000000000E+00
  0.000000000000E+00  0.000000000000E+00  0.000000000000E+00  0.000000000000E+00  0.000000000000E+00
  0.000000000000E+00  0.000000000000E+00  0.000000000000E+00  0.000000000000E+00  0.000000000000E+00
  0.000000000000E+00
 ae wavefunction
 -0.225092097069E-06 -0.239039683756E-06 -0.253758665350E-06 -0.269297030402E-06 -0.285705536121E-06
 -0.303037882799E-06 -0.321350903463E-06 -0.340704762714E-06 -0.361163167638E-06 -0.382793594674E-06
 -0.405667526418E-06 -0.429860707473E-06 -0.455453411741E-06 -0.482530731943E-06 -0.511182881616E-06
 -0.541505519837E-06 -0.573600096856E-06 -0.607574216687E-06 -0.643542031214E-06 -0.681624649512E-06
 -0.721950580625E-06 -0.764656200993E-06 -0.809886253523E-06 -0.857794376528E-06 -0.908543668445E-06
 -0.962307287813E-06 -0.101926909170E-05 -0.107962431542E-05 -0.114358029587E-05 -0.121135724145E-05
 -0.128318905159E-05 -0.135932418907E-05 -0.144002660879E-05 -0.152557674657E-05 -0.161627257162E-05
 -0.171243070756E-05 -0.181438762521E-05 -0.192250091459E-05 -0.203715063626E-05 -0.215874076360E-05
 -0.228770071675E-05 -0.242448699617E-05 -0.256958492263E-05 -0.272351049234E-05 -0.288681234825E-05
 -0.306007388242E-05 -0.324391547749E-05 -0.343899688628E-05 -0.364601977602E-05 -0.386573042989E-05
 -0.409892262818E-05 -0.434644072174E-05 -0.460918288763E-05 -0.488810462785E-05 -0.518422245947E-05
 -0.549861787608E-05 -0.583244154509E-05 -0.618691779658E-05 -0.656334938160E-05 -0.696312257231E-05
 -0.738771255806E-05 -0.783868922683E-05 -0.831772328162E-05 -0.882659281508E-05 -0.936719024269E-05
 -0.994152974297E-05 -0.105517551496E-04 -0.112001483683E-04 -0.118891383453E-04 -0.126213106032E-04
 -0.133994174142E-04 -0.142263886186E-04 -0.151053431662E-04 -0.160396013784E-04 -0.170326980376E-04
 -0.180883963023E-04 -0.192107025331E-04 -0.204038820820E-04 -0.216724761057E-04 -0.230213194613E-04
 -0.244555597704E-04 -0.259806777050E-04 -0.276025086008E-04 -0.293272654545E-04 -0.311615634192E-04
 -0.331124458665E-04 -0.351874121577E-04 -0.373944471604E-04 -0.397420527479E-04 -0.422392812302E-04
 -0.448957710003E-04 -0.477217844689E-04 -0.507282484504E-04 -0.539267970697E-04 -0.573298175447E-04
 -0.609504987684E-04 -0.648028831644E-04 -0.689019216899E-04 -0.732635325035E-04 -0.779046633049E-04
 -0.828433576966E-04 -0.880988257167E-04 -0.936915189636E-04 -0.996432104297E-04 -0.105977079425E-03
 -0.112717801924E-03 -0.119891646615E-03 -0.127526577059E-03 -0.135652360289E-03 -0.144300682295E-03
 -0.153505270788E-03 -0.163302025697E-03 -0.173729157884E-03 -0.184827336571E-03 -0.196639846013E-03
 -0.209212751982E-03 -0.222595078658E-03 -0.236838996548E-03 -0.252000022126E-03 -0.268137229860E-03
 -0.285313477397E-03 -0.303595644698E-03 -0.323054887911E-03 -0.343766908915E-03 -0.365812241425E-03
 -0.389276554617E-03 -0.414250975345E-03 -0.440832430048E-03 -0.469124007320E-03 -0.499235342641E-03
 -0.531283026283E-03 -0.565391035763E-03 -0.601691194365E-03 -0.640323657092E-03 -0.681437425565E-03
 -0.725190893602E-03 -0.771752425079E-03 -0.821300965852E-03 -0.874026691681E-03 -0.930131694001E-03
 -0.989830705659E-03 -0.105335186870E-02 -0.112093754640E-02 -0.119284518197E-02 -0.126934820617E-02
 -0.135073699648E-02 -0.143731989041E-02 -0.152942425557E-02 -0.162739761939E-02 -0.173160886140E-02
 -0.184244947093E-02 -0.196033487353E-02 -0.208570582911E-02 -0.221902990516E-02 -0.236080302842E-02
 -0.251155111838E-02 -0.267183180614E-02 -0.284223624220E-02 -0.302339099681E-02 -0.321596005651E-02
 -0.342064692056E-02 -0.363819680098E-02 -0.386939892986E-02 -0.411508897759E-02 -0.437615158571E-02
 -0.465352301777E-02 -0.494819393175E-02 -0.526121227722E-02 -0.559368632053E-02 -0.594678780062E-02
 -0.632175521834E-02 -0.671989726148E-02 -0.714259636739E-02 -0.759131242471E-02 -0.806758661535E-02
 -0.857304539683E-02 -0.910940462509E-02 -0.967847381635E-02 -0.102821605468E-01 -0.109224749864E-01
 -0.116015345645E-01 -0.123215687598E-01 -0.130849240114E-01 -0.138940687403E-01 -0.147515984740E-01
 -0.156602410617E-01 -0.166228619682E-01 -0.176424696299E-01 -0.187222208570E-01 -0.198654262602E-01
 -0.210755556810E-01 -0.223562435983E-01 -0.237112944831E-01 -0.251446880690E-01 -0.266605845032E-01
 -0.282633293362E-01 -0.299574583086E-01 -0.317477018841E-01 -0.336389894770E-01 -0.356364533147E-01
 -0.377454318728E-01 -0.399714728118E-01 -0.423203353415E-01 -0.447979919321E-01 -0.474106292827E-01
 -0.501646484548E-01 -0.530666640693E-01 -0.561235024578E-01 -0.593421986549E-01 -0.627299921087E-01
 -0.662943209788E-01 -0.700428148871E-01 -0.739832859765E-01 -0.781237181267E-01 -0.824722541707E-01
 -0.870371809483E-01 -0.918269120262E-01 -0.968499679141E-01 -0.102114953594E+00 -0.107630533183E+00
 -0.113405401552E+00 -0.119448252705E+00 -0.125767744747E+00 -0.132372461257E+00 -0.139270868888E+00
 -0.146471271044E+00 -0.153981757445E+00 -0.161810149482E+00 -0.169963941197E+00 -0.178450235810E+00
 -0.187275677689E+00 -0.196446379744E+00 -0.205967846175E+00 -0.215844890646E+00 -0.226081549890E+00
 -0.236680992879E+00 -0.247645425690E+00 -0.258975992269E+00 -0.270672671345E+00 -0.282734169812E+00
 -0.295157812949E+00 -0.307939431915E+00 -0.321073249064E+00 -0.334551761667E+00 -0.348365624791E+00
 -0.362503534194E+00 -0.376952110302E+00 -0.391695784567E+00 -0.406716689851E+00 -0.421994556864E+00
 -0.437506619201E+00 -0.453227530080E+00 -0.469129294472E+00 -0.485181220277E+00 -0.501349892623E+00
 -0.517599173085E+00 -0.533890223248E+00 -0.550181546257E+00 -0.566429032675E+00 -0.582585988794E+00
 -0.598603120369E+00 -0.614428447076E+00 -0.630007137149E+00 -0.645281277518E+00 -0.660189626837E+00
 -0.674667425400E+00 -0.688646344414E+00 -0.702054636111E+00 -0.714817496991E+00 -0.726857597174E+00
 -0.738095690218E+00 -0.748451219134E+00 -0.757842869549E+00 -0.766189061663E+00 -0.773408399698E+00
 -0.779420103296E+00 -0.784144438906E+00 -0.787503158596E+00 -0.789419944402E+00 -0.789820850815E+00
 -0.788634735590E+00 -0.785793669044E+00 -0.781233313353E+00 -0.774893264855E+00 -0.766717354645E+00
 -0.756653903996E+00 -0.744655932707E+00 -0.730681319983E+00 -0.714692918140E+00 -0.696658620855E+00
 -0.676551388360E+00 -0.654349232862E+00 -0.630035168372E+00 -0.603597129343E+00 -0.575027863212E+00
 -0.544324802136E+00 -0.511489918464E+00 -0.476529569233E+00 -0.439454333154E+00 -0.400278843437E+00
 -0.359021618204E+00 -0.315704889173E+00 -0.270354427708E+00 -0.222999366068E+00 -0.173672010642E+00
 -0.122407643901E+00 -0.692443109824E-01 -0.142225900580E-01  0.426146526274E-01  0.101222516834E+00
  0.161554319263E+00  0.223561822010E+00  0.287195412449E+00  0.352404203676E+00  0.419136024438E+00
  0.487337271816E+00  0.556952615234E+00  0.627924556794E+00  0.700192879896E+00  0.773694041725E+00
  0.848360587956E+00  0.924120687914E+00  0.100089791440E+01  0.107861144691E+01  0.115717699603E+01
  0.123650896466E+01  0.131652465255E+01  0.139715145834E+01  0.147833745264E+01  0.156006343893E+01
  0.164235018220E+01  0.172524994327E+01  0.000000000000E+00  0.000000000000E+00  0.000000000000E+00
  0.000000000000E+00  0.000000000000E+00  0.000000000000E+00  0.000000000000E+00  0.000000000000E+00
  0.000000000000E+00  0.000000000000E+00  0.000000000000E+00  0.000000000000E+00  0.000000000000E+00
  0.000000000000E+00  0.000000000000E+00  0.000000000000E+00  0.000000000000E+00  0.000000000000E+00
  0.000000000000E+00  0.000000000000E+00  0.000000000000E+00  0.000000000000E+00  0.000000000000E+00
  0.000000000000E+00  0.000000000000E+00  0.000000000000E+00  0.000000000000E+00  0.000000000000E+00
  0.000000000000E+00  0.000000000000E+00  0.000000000000E+00  0.000000000000E+00  0.000000000000E+00
  0.000000000000E+00  0.000000000000E+00  0.000000000000E+00  0.000000000000E+00  0.000000000000E+00
  0.000000000000E+00
 End of Dataset
  PAW_PBE Cu 22Jun2005                   
   11.0000000000000     
 parameters from PSCTR are:
   VRHFIN =Cu: d10 p1
   LEXCH  = PE
   EATOM  =  1390.9808 eV,  102.2342 Ry

   TITEL  = PAW_PBE Cu 22Jun2005
   LULTRA =        F    use ultrasoft PP ?
   IUNSCR =        1    unscreen: 0-lin 1-nonlin 2-no
   RPACOR =    2.000    partial core radius
   POMASS =   63.546; ZVAL   =   11.000    mass and valenz
   RCORE  =    2.300    outmost cutoff radius
   RWIGS  =    2.200; RWIGS  =    1.164    wigner-seitz radius (au A)
   ENMAX  =  295.446; ENMIN  =  221.585 eV
   ICORE  =        3    local potential
   LCOR   =        T    correct aug charges
   LPAW   =        T    paw PP
   EAUG   =  586.980
   DEXC   =    0.000
   RMAX   =    2.344    core radius for proj-oper
   RAUG   =    1.300    factor for augmentation sphere
   RDEP   =    2.302    radius for radial grids
   RDEPT  =    1.771    core radius for aug-charge
 
   Atomic configuration
    9 entries
     n  l   j            E        occ.
     1  0  0.50     -8850.2468   2.0000
     2  0  0.50     -1062.3498   2.0000
     2  1  1.50      -916.8226   6.0000
     3  0  0.50      -114.6929   2.0000
     3  1  1.50       -72.1325   6.0000
     3  2  2.50        -5.0394  10.0000
     4  0  0.50        -4.6097   1.0000
     4  1  0.50        -4.0817   0.0000
     4  3  2.50        -1.3606   0.0000
   Description
     l       E           TYP  RCUT    TYP  RCUT
     2     -5.0393973     23  2.200
     2     10.8846608     23  2.200
     0     -4.6097109     23  2.200
     0      8.2520465     23  2.200
     1     -2.7211652     23  2.200
     1     21.7055443     23  2.200
     3      2.7211652     23  2.300
   Error from kinetic energy argument (eV)
   NDATA  =      100
   STEP   =   20.000   1.050
  127.      125.      125.      123.      123.      121.      119.      118.
  116.      114.      113.      111.      109.      106.      104.      101.
  98.2      95.5      92.6      88.3      85.3      82.3      77.8      74.7
  71.6      67.1      62.5      59.5      55.1      50.8      46.6      42.6
  38.7      35.0      31.5      28.2      24.2      21.4      18.0      15.7
  12.9      10.5      8.46      6.71      5.25      4.04      3.05      2.10
  1.52     0.979     0.608     0.404     0.234     0.133     0.701E-01 0.473E-01
 0.388E-01 0.367E-01 0.365E-01 0.348E-01 0.310E-01 0.255E-01 0.195E-01 0.132E-01
 0.902E-02 0.584E-02 0.423E-02 0.368E-02 0.359E-02 0.353E-02 0.322E-02 0.265E-02
 0.198E-02 0.138E-02 0.933E-03 0.749E-03 0.697E-03 0.691E-03 0.639E-03 0.533E-03
 0.389E-03 0.272E-03 0.210E-03 0.193E-03 0.190E-03 0.172E-03 0.136E-03 0.960E-04
 0.728E-04 0.670E-04 0.655E-04 0.579E-04 0.427E-04 0.316E-04 0.274E-04 0.269E-04
 0.235E-04 0.179E-04 0.134E-04 0.125E-04
END of PSCTR-controll parameters
 local part
   81.2582175088937     
  0.66484367E+02  0.66479899E+02  0.66475693E+02  0.66468688E+02  0.66458890E+02
  0.66446305E+02  0.66430931E+02  0.66412757E+02  0.66391760E+02  0.66367903E+02
  0.66341129E+02  0.66311364E+02  0.66278517E+02  0.66242478E+02  0.66203124E+02
  0.66160318E+02  0.66113912E+02  0.66063749E+02  0.66009662E+02  0.65951477E+02
  0.65889010E+02  0.65822069E+02  0.65750448E+02  0.65673933E+02  0.65592296E+02
  0.65505295E+02  0.65412675E+02  0.65314169E+02  0.65209494E+02  0.65098358E+02
  0.64980457E+02  0.64855476E+02  0.64723093E+02  0.64582977E+02  0.64434790E+02
  0.64278188E+02  0.64112821E+02  0.63938335E+02  0.63754372E+02  0.63560574E+02
  0.63356579E+02  0.63142029E+02  0.62916568E+02  0.62679845E+02  0.62431515E+02
  0.62171243E+02  0.61898705E+02  0.61613589E+02  0.61315598E+02  0.61004452E+02
  0.60679886E+02  0.60341660E+02  0.59989551E+02  0.59623362E+02  0.59242921E+02
  0.58848085E+02  0.58438737E+02  0.58014793E+02  0.57576202E+02  0.57122947E+02
  0.56655044E+02  0.56172548E+02  0.55675550E+02  0.55164180E+02  0.54638603E+02
  0.54099029E+02  0.53545703E+02  0.52978911E+02  0.52398981E+02  0.51806276E+02
  0.51201204E+02  0.50584208E+02  0.49955771E+02  0.49316413E+02  0.48666691E+02
  0.48007194E+02  0.47338546E+02  0.46661404E+02  0.45976451E+02  0.45284400E+02
  0.44585990E+02  0.43881980E+02  0.43173154E+02  0.42460312E+02  0.41744270E+02
  0.41025856E+02  0.40305911E+02  0.39585280E+02  0.38864813E+02  0.38145362E+02
  0.37427776E+02  0.36712899E+02  0.36001568E+02  0.35294607E+02  0.34592828E+02
  0.33897024E+02  0.33207971E+02  0.32526419E+02  0.31853097E+02  0.31188704E+02
  0.30533908E+02  0.29889346E+02  0.29255621E+02  0.28633297E+02  0.28022902E+02
  0.27424923E+02  0.26839805E+02  0.26267952E+02  0.25709723E+02  0.25165433E+02
  0.24635353E+02  0.24119707E+02  0.23618674E+02  0.23132388E+02  0.22660937E+02
  0.22204364E+02  0.21762668E+02  0.21335804E+02  0.20923685E+02  0.20526183E+02
  0.20143130E+02  0.19774320E+02  0.19419510E+02  0.19078422E+02  0.18750747E+02
  0.18436146E+02  0.18134248E+02  0.17844661E+02  0.17566966E+02  0.17300724E+02
  0.17045477E+02  0.16800754E+02  0.16566066E+02  0.16340916E+02  0.16124800E+02
  0.15917207E+02  0.15717622E+02  0.15525532E+02  0.15340425E+02  0.15161793E+02
  0.14989136E+02  0.14821959E+02  0.14659784E+02  0.14502140E+02  0.14348575E+02
  0.14198651E+02  0.14051949E+02  0.13908069E+02  0.13766632E+02  0.13627281E+02
  0.13489682E+02  0.13353524E+02  0.13218521E+02  0.13084412E+02  0.12950958E+02
  0.12817950E+02  0.12685201E+02  0.12552550E+02  0.12419860E+02  0.12287020E+02
  0.12153942E+02  0.12020561E+02  0.11886835E+02  0.11752744E+02  0.11618286E+02
  0.11483480E+02  0.11348365E+02  0.11212993E+02  0.11077435E+02  0.10941775E+02
  0.10806108E+02  0.10670544E+02  0.10535199E+02  0.10400201E+02  0.10265683E+02
  0.10131783E+02  0.99986448E+01  0.98664135E+01  0.97352358E+01  0.96052583E+01
  0.94766261E+01  0.93494816E+01  0.92239635E+01  0.91002054E+01  0.89783353E+01
  0.88584741E+01  0.87407351E+01  0.86252232E+01  0.85120342E+01  0.84012542E+01
  0.82929590E+01  0.81872140E+01  0.80840736E+01  0.79835811E+01  0.78857687E+01
  0.77906573E+01  0.76982568E+01  0.76085659E+01  0.75215729E+01  0.74372554E+01
  0.73555809E+01  0.72765076E+01  0.71999842E+01  0.71259509E+01  0.70543400E+01
  0.69850763E+01  0.69180778E+01  0.68532567E+01  0.67905199E+01  0.67297697E+01
  0.66709046E+01  0.66138203E+01  0.65584102E+01  0.65045661E+01  0.64521792E+01
  0.64011405E+01  0.63513417E+01  0.63026758E+01  0.62550378E+01  0.62083252E+01
  0.61624384E+01  0.61172817E+01  0.60727635E+01  0.60287964E+01  0.59852983E+01
  0.59421923E+01  0.58994066E+01  0.58568757E+01  0.58145397E+01  0.57723447E+01
  0.57302429E+01  0.56881926E+01  0.56461584E+01  0.56041107E+01  0.55620258E+01
  0.55198859E+01  0.54776786E+01  0.54353972E+01  0.53930398E+01  0.53506094E+01
  0.53081134E+01  0.52655635E+01  0.52229752E+01  0.51803672E+01  0.51377615E+01
  0.50951826E+01  0.50526572E+01  0.50102142E+01  0.49678838E+01  0.49256972E+01
  0.48836866E+01  0.48418844E+01  0.48003233E+01  0.47590354E+01  0.47180523E+01
  0.46774047E+01  0.46371221E+01  0.45972327E+01  0.45577629E+01  0.45187373E+01
  0.44801786E+01  0.44421072E+01  0.44045414E+01  0.43674972E+01  0.43309881E+01
  0.42950253E+01  0.42596174E+01  0.42247708E+01  0.41904892E+01  0.41567743E+01
  0.41236253E+01  0.40910394E+01  0.40590118E+01  0.40275357E+01  0.39966025E+01
  0.39662022E+01  0.39363233E+01  0.39069529E+01  0.38780773E+01  0.38496817E+01
  0.38217505E+01  0.37942676E+01  0.37672166E+01  0.37405807E+01  0.37143431E+01
  0.36884873E+01  0.36629968E+01  0.36378555E+01  0.36130480E+01  0.35885595E+01
  0.35643757E+01  0.35404833E+01  0.35168699E+01  0.34935238E+01  0.34704346E+01
  0.34475927E+01  0.34249894E+01  0.34026172E+01  0.33804696E+01  0.33585411E+01
  0.33368269E+01  0.33153235E+01  0.32940279E+01  0.32729380E+01  0.32520525E+01
  0.32313706E+01  0.32108919E+01  0.31906166E+01  0.31705451E+01  0.31506782E+01
  0.31310167E+01  0.31115614E+01  0.30923131E+01  0.30732727E+01  0.30544405E+01
  0.30358166E+01  0.30174010E+01  0.29991928E+01  0.29811910E+01  0.29633936E+01
  0.29457984E+01  0.29284022E+01  0.29112014E+01  0.28941915E+01  0.28773675E+01
  0.28607237E+01  0.28442536E+01  0.28279504E+01  0.28118063E+01  0.27958132E+01
  0.27799626E+01  0.27642454E+01  0.27486522E+01  0.27331733E+01  0.27177989E+01
  0.27025188E+01  0.26873231E+01  0.26722020E+01  0.26571455E+01  0.26421443E+01
  0.26271892E+01  0.26122716E+01  0.25973834E+01  0.25825169E+01  0.25676655E+01
  0.25528232E+01  0.25379846E+01  0.25231457E+01  0.25083031E+01  0.24934545E+01
  0.24785988E+01  0.24637357E+01  0.24488664E+01  0.24339928E+01  0.24191181E+01
  0.24042466E+01  0.23893837E+01  0.23745357E+01  0.23597099E+01  0.23449145E+01
  0.23301587E+01  0.23154523E+01  0.23008060E+01  0.22862310E+01  0.22717390E+01
  0.22573423E+01  0.22430534E+01  0.22288850E+01  0.22148501E+01  0.22009613E+01
  0.21872314E+01  0.21736728E+01  0.21602977E+01  0.21471175E+01  0.21341434E+01
  0.21213857E+01  0.21088540E+01  0.20965569E+01  0.20845022E+01  0.20726966E+01
  0.20611458E+01  0.20498540E+01  0.20388244E+01  0.20280590E+01  0.20175584E+01
  0.20073217E+01  0.19973469E+01  0.19876307E+01  0.19781682E+01  0.19689534E+01
  0.19599791E+01  0.19512367E+01  0.19427166E+01  0.19344079E+01  0.19262989E+01
  0.19183767E+01  0.19106277E+01  0.19030376E+01  0.18955911E+01  0.18882727E+01
  0.18810664E+01  0.18739557E+01  0.18669240E+01  0.18599547E+01  0.18530311E+01
  0.18461369E+01  0.18392557E+01  0.18323718E+01  0.18254700E+01  0.18185355E+01
  0.18115545E+01  0.18045138E+01  0.17974012E+01  0.17902056E+01  0.17829169E+01
  0.17755261E+01  0.17680256E+01  0.17604088E+01  0.17526707E+01  0.17448075E+01
  0.17368166E+01  0.17286970E+01  0.17204488E+01  0.17120738E+01  0.17035747E+01
  0.16949558E+01  0.16862225E+01  0.16773815E+01  0.16684406E+01  0.16594086E+01
  0.16502953E+01  0.16411115E+01  0.16318688E+01  0.16225794E+01  0.16132563E+01
  0.16039128E+01  0.15945627E+01  0.15852202E+01  0.15758995E+01  0.15666150E+01
  0.15573811E+01  0.15482119E+01  0.15391215E+01  0.15301234E+01  0.15212308E+01
  0.15124563E+01  0.15038118E+01  0.14953086E+01  0.14869571E+01  0.14787668E+01
  0.14707464E+01  0.14629034E+01  0.14552445E+01  0.14477752E+01  0.14404999E+01
  0.14334218E+01  0.14265432E+01  0.14198651E+01  0.14133873E+01  0.14071085E+01
  0.14010264E+01  0.13951376E+01  0.13894376E+01  0.13839210E+01  0.13785814E+01
  0.13734115E+01  0.13684033E+01  0.13635481E+01  0.13588363E+01  0.13542579E+01
  0.13498024E+01  0.13454588E+01  0.13412158E+01  0.13370619E+01  0.13329853E+01
  0.13289741E+01  0.13250167E+01  0.13211013E+01  0.13172163E+01  0.13133505E+01
  0.13094931E+01  0.13056333E+01  0.13017611E+01  0.12978671E+01  0.12939421E+01
  0.12899779E+01  0.12859668E+01  0.12819018E+01  0.12777768E+01  0.12735863E+01
  0.12693257E+01  0.12649912E+01  0.12605797E+01  0.12560891E+01  0.12515181E+01
  0.12468660E+01  0.12421330E+01  0.12373202E+01  0.12324291E+01  0.12274623E+01
  0.12224225E+01  0.12173137E+01  0.12121398E+01  0.12069058E+01  0.12016167E+01
  0.11962783E+01  0.11908964E+01  0.11854775E+01  0.11800280E+01  0.11745547E+01
  0.11690645E+01  0.11635642E+01  0.11580610E+01  0.11525617E+01  0.11470732E+01
  0.11416022E+01  0.11361554E+01  0.11307390E+01  0.11253592E+01  0.11200219E+01
  0.11147324E+01  0.11094960E+01  0.11043174E+01  0.10992009E+01  0.10941506E+01
  0.10891698E+01  0.10842618E+01  0.10794290E+01  0.10746737E+01  0.10699977E+01
  0.10654022E+01  0.10608881E+01  0.10564559E+01  0.10521057E+01  0.10478371E+01
  0.10436495E+01  0.10395419E+01  0.10355128E+01  0.10315606E+01  0.10276835E+01
  0.10238793E+01  0.10201456E+01  0.10164799E+01  0.10128795E+01  0.10093416E+01
  0.10058633E+01  0.10024416E+01  0.99907336E+00  0.99575559E+00  0.99248519E+00
  0.98925909E+00  0.98607428E+00  0.98292777E+00  0.97981666E+00  0.97673816E+00
  0.97368954E+00  0.97066820E+00  0.96767165E+00  0.96469754E+00  0.96174361E+00
  0.95880775E+00  0.95588797E+00  0.95298239E+00  0.95008927E+00  0.94720700E+00
  0.94433404E+00  0.94146902E+00  0.93861064E+00  0.93575770E+00  0.93290909E+00
  0.93006379E+00  0.92722084E+00  0.92437933E+00  0.92153841E+00  0.91869728E+00
  0.91585516E+00  0.91301130E+00  0.91016498E+00  0.90731550E+00  0.90446217E+00
  0.90160431E+00  0.89874125E+00  0.89587234E+00  0.89299693E+00  0.89011436E+00
  0.88722399E+00  0.88432521E+00  0.88141738E+00  0.87849993E+00  0.87557228E+00
  0.87263390E+00  0.86968431E+00  0.86672308E+00  0.86374985E+00  0.86076432E+00
  0.85776628E+00  0.85475561E+00  0.85173230E+00  0.84869641E+00  0.84564816E+00
  0.84258788E+00  0.83951601E+00  0.83643316E+00  0.83334007E+00  0.83023765E+00
  0.82712694E+00  0.82400918E+00  0.82088573E+00  0.81775812E+00  0.81462805E+00
  0.81149736E+00  0.80836802E+00  0.80524214E+00  0.80212199E+00  0.79900990E+00
  0.79590836E+00  0.79281992E+00  0.78974722E+00  0.78669298E+00  0.78365994E+00
  0.78065088E+00  0.77766859E+00  0.77471584E+00  0.77179536E+00  0.76890984E+00
  0.76606187E+00  0.76325395E+00  0.76048846E+00  0.75776763E+00  0.75509355E+00
  0.75246811E+00  0.74989301E+00  0.74736974E+00  0.74489955E+00  0.74248345E+00
  0.74012218E+00  0.73781621E+00  0.73556571E+00  0.73337060E+00  0.73123045E+00
  0.72914458E+00  0.72711198E+00  0.72513136E+00  0.72320114E+00  0.72131944E+00
  0.71948412E+00  0.71769277E+00  0.71594273E+00  0.71423109E+00  0.71255473E+00
  0.71091031E+00  0.70929434E+00  0.70770313E+00  0.70613290E+00  0.70457974E+00
  0.70303966E+00  0.70150863E+00  0.69998259E+00  0.69845750E+00  0.69692934E+00
  0.69539416E+00  0.69384810E+00  0.69228742E+00  0.69070853E+00  0.68910799E+00
  0.68748260E+00  0.68582935E+00  0.68414549E+00  0.68242855E+00  0.68067633E+00
  0.67888695E+00  0.67705884E+00  0.67519077E+00  0.67328184E+00  0.67133150E+00
  0.66933954E+00  0.66730612E+00  0.66523173E+00  0.66311724E+00  0.66096381E+00
  0.65877299E+00  0.65654663E+00  0.65428688E+00  0.65199620E+00  0.64967731E+00
  0.64733320E+00  0.64496709E+00  0.64258237E+00  0.64018266E+00  0.63777169E+00
  0.63535334E+00  0.63293158E+00  0.63051043E+00  0.62809398E+00  0.62568630E+00
  0.62329144E+00  0.62091342E+00  0.61855615E+00  0.61622344E+00  0.61391897E+00
  0.61164622E+00  0.60940850E+00  0.60720890E+00  0.60505027E+00  0.60293520E+00
  0.60086602E+00  0.59884474E+00  0.59687310E+00  0.59495250E+00  0.59308405E+00
  0.59126851E+00  0.58950631E+00  0.58779754E+00  0.58614196E+00  0.58453903E+00
  0.58298784E+00  0.58148720E+00  0.58003562E+00  0.57863132E+00  0.57727225E+00
  0.57595610E+00  0.57468036E+00  0.57344227E+00  0.57223891E+00  0.57106717E+00
  0.56992383E+00  0.56880551E+00  0.56770877E+00  0.56663009E+00  0.56556592E+00
  0.56451270E+00  0.56346688E+00  0.56242496E+00  0.56138350E+00  0.56033915E+00
  0.55928869E+00  0.55822903E+00  0.55715723E+00  0.55607052E+00  0.55496633E+00
  0.55384230E+00  0.55269628E+00  0.55152637E+00  0.55033091E+00  0.54910849E+00
  0.54785796E+00  0.54657844E+00  0.54526931E+00  0.54393023E+00  0.54256109E+00
  0.54116207E+00  0.53973357E+00  0.53827626E+00  0.53679101E+00  0.53527894E+00
  0.53374136E+00  0.53217979E+00  0.53059590E+00  0.52899156E+00  0.52736876E+00
  0.52572964E+00  0.52407641E+00  0.52241142E+00  0.52073704E+00  0.51905571E+00
  0.51736989E+00  0.51568206E+00  0.51399468E+00  0.51231019E+00  0.51063097E+00
  0.50895936E+00  0.50729761E+00  0.50564788E+00  0.50401223E+00  0.50239260E+00
  0.50079078E+00  0.49920844E+00  0.49764710E+00  0.49610809E+00  0.49459262E+00
  0.49310171E+00  0.49163619E+00  0.49019677E+00  0.48878395E+00  0.48739808E+00
  0.48603934E+00  0.48470774E+00  0.48340315E+00  0.48212528E+00  0.48087368E+00
  0.47964779E+00  0.47844690E+00  0.47727020E+00  0.47611677E+00  0.47498558E+00
  0.47387553E+00  0.47278545E+00  0.47171412E+00  0.47066025E+00  0.46962252E+00
  0.46859960E+00  0.46759012E+00  0.46659273E+00  0.46560607E+00  0.46462879E+00
  0.46365959E+00  0.46269717E+00  0.46174032E+00  0.46078783E+00  0.45983859E+00
  0.45889153E+00  0.45794565E+00  0.45700002E+00  0.45605380E+00  0.45510619E+00
  0.45415650E+00  0.45320411E+00  0.45224845E+00  0.45128905E+00  0.45032552E+00
  0.44935751E+00  0.44838479E+00  0.44740714E+00  0.44642445E+00  0.44543665E+00
  0.44444372E+00  0.44344569E+00  0.44244263E+00  0.44143465E+00  0.44042190E+00
  0.43940454E+00  0.43838277E+00  0.43735679E+00  0.43632684E+00  0.43529315E+00
  0.43425596E+00  0.43321551E+00  0.43217206E+00  0.43112585E+00  0.43007710E+00
  0.42902605E+00  0.42797290E+00  0.42691786E+00  0.42586111E+00  0.42480284E+00
  0.42374321E+00  0.42268238E+00  0.42162051E+00  0.42055775E+00  0.41949422E+00
  0.41843009E+00  0.41736547E+00  0.41630052E+00  0.41523538E+00  0.41417020E+00
  0.41310513E+00  0.41204036E+00  0.41097607E+00  0.40991248E+00  0.40884980E+00
  0.40778831E+00  0.40672827E+00  0.40567001E+00  0.40461386E+00  0.40356017E+00
  0.40250936E+00  0.40146183E+00  0.40041804E+00  0.39937845E+00  0.39834358E+00
  0.39731394E+00  0.39629008E+00  0.39527257E+00  0.39426198E+00  0.39325892E+00
  0.39226397E+00  0.39127774E+00  0.39030084E+00  0.38933384E+00  0.38837733E+00
  0.38743186E+00  0.38649795E+00  0.38557611E+00  0.38466680E+00  0.38377045E+00
  0.38288743E+00  0.38201806E+00  0.38116261E+00  0.38032130E+00  0.37949426E+00
  0.37868157E+00  0.37788321E+00  0.37709910E+00  0.37632908E+00  0.37557291E+00
  0.37483026E+00  0.37410073E+00  0.37338383E+00  0.37267900E+00  0.37198559E+00
  0.37130290E+00  0.37063013E+00  0.36996642E+00  0.36931086E+00  0.36866246E+00
  0.36802020E+00  0.36738299E+00  0.36674972E+00  0.36611923E+00  0.36549036E+00
  0.36486193E+00  0.36423274E+00  0.36360162E+00  0.36296739E+00  0.36232891E+00
  0.36168505E+00  0.36103473E+00  0.36037692E+00  0.35971065E+00  0.35903499E+00
  0.35834911E+00  0.35765226E+00  0.35694375E+00  0.35622302E+00  0.35548958E+00
  0.35474307E+00  0.35398322E+00  0.35320988E+00  0.35242300E+00  0.35162268E+00
  0.35080908E+00  0.34998253E+00  0.34914343E+00  0.34829232E+00  0.34742983E+00
  0.34655672E+00  0.34567382E+00  0.34478208E+00  0.34388252E+00  0.34297626E+00
  0.34206449E+00  0.34114844E+00  0.34022942E+00  0.33930877E+00  0.33838788E+00
  0.33746814E+00  0.33655097E+00  0.33563781E+00  0.33473005E+00  0.33382910E+00
  0.33293634E+00  0.33205309E+00  0.33118064E+00  0.33032020E+00  0.32947293E+00
  0.32863990E+00  0.32782209E+00  0.32702039E+00  0.32623560E+00  0.32546839E+00
  0.32471933E+00  0.32398887E+00  0.32327734E+00  0.32258496E+00  0.32191180E+00
  0.32125783E+00  0.32062288E+00  0.32000665E+00  0.31940873E+00  0.31882859E+00
  0.31826558E+00  0.31771893E+00  0.31718779E+00  0.31667120E+00  0.31616812E+00
  0.31567741E+00  0.31519789E+00  0.31472828E+00  0.31426729E+00  0.31381355E+00
  0.31336567E+00  0.31292224E+00  0.31248184E+00  0.31204304E+00  0.31160442E+00
  0.31116460E+00  0.31072222E+00  0.31027595E+00  0.30982453E+00  0.30936676E+00
  0.30890150E+00  0.30842770E+00  0.30794438E+00  0.30745066E+00  0.30694575E+00
  0.30642897E+00  0.30589975E+00  0.30535761E+00  0.30480221E+00  0.30423330E+00
 gradient corrections used for XC
           5
 core charge-density (partial)
  0.92540008E+00  0.92502136E+00  0.92388608E+00  0.92199686E+00  0.91935807E+00
  0.91597581E+00  0.91185787E+00  0.90701371E+00  0.90145445E+00  0.89519276E+00
  0.88824291E+00  0.88062061E+00  0.87234305E+00  0.86342877E+00  0.85389762E+00
  0.84377066E+00  0.83307015E+00  0.82181938E+00  0.81004267E+00  0.79776523E+00
  0.78501308E+00  0.77181300E+00  0.75819239E+00  0.74417921E+00  0.72980186E+00
  0.71508912E+00  0.70007005E+00  0.68477386E+00  0.66922988E+00  0.65346743E+00
  0.63751574E+00  0.62140389E+00  0.60516069E+00  0.58881462E+00  0.57239376E+00
  0.55592570E+00  0.53943749E+00  0.52295555E+00  0.50650564E+00  0.49011276E+00
  0.47380114E+00  0.45759417E+00  0.44151434E+00  0.42558323E+00  0.40982144E+00
  0.39424861E+00  0.37888333E+00  0.36374316E+00  0.34884460E+00  0.33420307E+00
  0.31983292E+00  0.30574738E+00  0.29195862E+00  0.27847769E+00  0.26531460E+00
  0.25247823E+00  0.23997643E+00  0.22781601E+00  0.21600272E+00  0.20454134E+00
  0.19343565E+00  0.18268847E+00  0.17230171E+00  0.16227637E+00  0.15261260E+00
  0.14330970E+00  0.13436621E+00  0.12577989E+00  0.11754779E+00  0.10966628E+00
  0.10213108E+00  0.94937346E-01  0.88079633E-01  0.81552000E-01  0.75348020E-01
  0.69460830E-01  0.63883168E-01  0.58607409E-01  0.53625613E-01  0.48929551E-01
  0.44510752E-01  0.40360534E-01  0.36470043E-01  0.32830283E-01  0.29432150E-01
  0.26266468E-01  0.23324013E-01  0.20595548E-01  0.18071845E-01  0.15743719E-01
  0.13602043E-01  0.11637779E-01  0.98419998E-02  0.82059031E-02  0.67208369E-02
  0.53783138E-02  0.41700278E-02  0.30878687E-02  0.21239350E-02  0.12705458E-02
  0.52025103E-03 -0.13415994E-03 -0.69965024E-03 -0.11829294E-02 -0.15904482E-02
 -0.19283947E-02 -0.22026915E-02 -0.24189937E-02 -0.25826888E-02 -0.26988963E-02
 -0.27724692E-02 -0.28079964E-02 -0.28098048E-02 -0.27819635E-02 -0.27282881E-02
 -0.26523451E-02 -0.25574582E-02 -0.24467140E-02 -0.23229684E-02 -0.21888538E-02
 -0.20467866E-02 -0.18989745E-02 -0.17474248E-02 -0.15939524E-02 -0.14401881E-02
 -0.12875874E-02 -0.11374389E-02 -0.99087288E-03 -0.84887031E-03 -0.71227119E-03
 -0.58178334E-03 -0.45799091E-03 -0.34136282E-03 -0.23226105E-03 -0.13094875E-03
 -0.37598228E-04  0.47701334E-04  0.12493637E-03  0.19416164E-03  0.25549323E-03
  0.30910180E-03  0.35520612E-03  0.39406691E-03  0.42598094E-03  0.45127548E-03
  0.47030302E-03  0.48343632E-03  0.49106377E-03  0.49358505E-03  0.49140710E-03
  0.48494041E-03  0.47459559E-03  0.46078024E-03  0.44389616E-03  0.42433671E-03
  0.40248463E-03  0.37870996E-03  0.35336831E-03  0.32679933E-03  0.29932545E-03
  0.27125084E-03  0.24286054E-03  0.21441982E-03  0.18617378E-03  0.15834701E-03
  0.13114353E-03  0.10474685E-03  0.79320086E-04  0.55006353E-04  0.31929158E-04
  0.10192949E-04 -0.10116249E-04 -0.28930123E-04 -0.46197277E-04 -0.61882387E-04
 -0.75965293E-04 -0.88440062E-04 -0.99314003E-04 -0.10860667E-03 -0.11634885E-03
 -0.12258152E-03 -0.12735486E-03 -0.13072718E-03 -0.13276396E-03 -0.13353684E-03
 -0.13312267E-03 -0.13160257E-03 -0.12906101E-03 -0.12558497E-03 -0.12126311E-03
 -0.11618497E-03 -0.11044028E-03 -0.10411820E-03 -0.97306749E-04 -0.90092174E-04
 -0.82558427E-04 -0.74786675E-04 -0.66854864E-04 -0.58837335E-04 -0.50804487E-04
 -0.42822496E-04 -0.34953074E-04 -0.27253284E-04 -0.19775392E-04 -0.12566769E-04
 -0.56698277E-05  0.87799066E-06  0.70442045E-05  0.12801237E-04  0.18126333E-04
  0.23001443E-04  0.27413081E-04  0.31352162E-04  0.34813809E-04  0.37797146E-04
  0.40305077E-04  0.42344042E-04  0.43923768E-04  0.45057009E-04  0.45759277E-04
  0.46048573E-04  0.45945107E-04  0.45471027E-04  0.44650140E-04  0.43507647E-04
  0.42069872E-04  0.40364004E-04  0.38417845E-04  0.36259569E-04  0.33917489E-04
  0.31419837E-04  0.28794555E-04  0.26069102E-04  0.23270274E-04  0.20424033E-04
  0.17555363E-04  0.14688127E-04  0.11844949E-04  0.90471086E-05  0.63144498E-05
  0.36653054E-05  0.11164373E-05 -0.13170097E-05 -0.36215395E-05 -0.57853229E-05
 -0.77982026E-05 -0.96516857E-05 -0.11338925E-04 -0.12854687E-04 -0.14195314E-04
 -0.15358674E-04 -0.16344099E-04 -0.17152321E-04 -0.17785398E-04 -0.18246636E-04
 -0.18540500E-04 -0.18672531E-04 -0.18649246E-04 -0.18478051E-04 -0.18167135E-04
 -0.17725377E-04 -0.17162247E-04 -0.16487704E-04 -0.15712104E-04 -0.14846097E-04
 -0.13900539E-04 -0.12886402E-04 -0.11814681E-04 -0.10696316E-04 -0.95421091E-05
 -0.83626521E-05 -0.71682559E-05 -0.59688859E-05 -0.47741031E-05 -0.35930105E-05
 -0.24342054E-05 -0.13057375E-05 -0.21507259E-06  0.83093705E-06  0.18260776E-05
  0.27647921E-05  0.36421933E-05  0.44540716E-05  0.51968969E-05  0.58678159E-05
  0.64646447E-05  0.69858562E-05  0.74305637E-05  0.77985005E-05  0.80899958E-05
  0.83059470E-05  0.84477890E-05  0.85174617E-05  0.85173737E-05  0.84503655E-05
  0.83196701E-05  0.81288728E-05  0.78818699E-05  0.75828272E-05  0.72361372E-05
  0.68463779E-05  0.64182707E-05  0.59566394E-05  0.54663699E-05  0.49523718E-05
  0.44195402E-05  0.38727199E-05  0.33166714E-05  0.27560386E-05  0.21953187E-05
  0.16388342E-05  0.10907080E-05  0.55483992E-06  0.34886356E-07 -0.46575741E-06
 -0.94397259E-06 -0.13969295E-05 -0.18220977E-05 -0.22172531E-05 -0.25804833E-05
 -0.29101899E-05 -0.32050882E-05 -0.34642056E-05 -0.36868764E-05 -0.38727359E-05
 -0.40217115E-05 -0.41340123E-05 -0.42101174E-05 -0.42507622E-05 -0.42569234E-05
 -0.42298027E-05 -0.41708101E-05 -0.40815451E-05 -0.39637786E-05 -0.38194328E-05
 -0.36505617E-05 -0.34593312E-05 -0.32479986E-05 -0.30188927E-05 -0.27743937E-05
 -0.25169141E-05 -0.22488787E-05 -0.19727072E-05 -0.16907952E-05 -0.14054983E-05
 -0.11191150E-05 -0.83387223E-06 -0.55191089E-06 -0.27527311E-06 -0.58903266E-08
  0.25442722E-06  0.50399980E-06  0.74128620E-06  0.96489048E-06  0.11735674E-05
  0.13662265E-05  0.15419351E-05  0.16999196E-05  0.18395664E-05  0.19604203E-05
  0.20621835E-05  0.21447115E-05  0.22080101E-05  0.22522295E-05  0.22776589E-05
  0.22847194E-05  0.22739569E-05  0.22460334E-05  0.22017188E-05  0.21418811E-05
  0.20674773E-05  0.19795429E-05  0.18791818E-05  0.17675559E-05  0.16458747E-05
  0.15153843E-05  0.13773575E-05  0.12330832E-05  0.10838562E-05  0.93096766E-06
  0.77569532E-06  0.61929454E-06  0.46298969E-06  0.30796596E-06  0.15536179E-06
  0.62618923E-08 -0.13830920E-06 -0.27739282E-06 -0.41010128E-06 -0.53562228E-06
 -0.65322259E-06 -0.76225109E-06 -0.86214107E-06 -0.95241186E-06 -0.10326698E-05
 -0.11026083E-05 -0.11620080E-05 -0.12107350E-05 -0.12487399E-05 -0.12760552E-05
 -0.12927929E-05 -0.12991412E-05 -0.12953603E-05 -0.12817793E-05 -0.12587908E-05
 -0.12268464E-05 -0.11864518E-05 -0.11381612E-05 -0.10825715E-05 -0.10203173E-05
 -0.95206448E-06 -0.87850439E-06 -0.80034820E-06 -0.71832087E-06 -0.63315540E-06
 -0.54558712E-06 -0.45634818E-06 -0.36616216E-06 -0.27573898E-06 -0.18576999E-06
 -0.96923335E-07 -0.98397156E-08  0.74871653E-07  0.15663665E-06  0.23491951E-06
  0.30922574E-06  0.37910463E-06  0.44415133E-06  0.50400864E-06  0.55836823E-06
  0.60697167E-06  0.64961086E-06  0.68612824E-06  0.71641652E-06  0.74041809E-06
  0.75812409E-06  0.76957309E-06  0.77484953E-06  0.77408179E-06  0.76744010E-06
  0.75513403E-06  0.73740996E-06  0.71454815E-06  0.68685981E-06  0.65468390E-06
  0.61838386E-06  0.57834429E-06  0.53496746E-06  0.48866990E-06  0.43987886E-06
  0.38902891E-06  0.33655846E-06  0.28290645E-06  0.22850901E-06  0.17379637E-06
  0.11918972E-06  0.65098428E-07  0.11917211E-07 -0.39976353E-07 -0.90224207E-07
 -0.13848996E-06 -0.18446082E-06 -0.22784931E-06 -0.26839473E-06 -0.30586444E-06
 -0.34005481E-06 -0.37079201E-06 -0.39793255E-06 -0.42136354E-06 -0.44100275E-06
 -0.45679844E-06 -0.46872896E-06 -0.47680215E-06 -0.48105454E-06 -0.48155032E-06
 -0.47838019E-06 -0.47165999E-06 -0.46152925E-06 -0.44814949E-06 -0.43170252E-06
 -0.41238857E-06 -0.39042433E-06 -0.36604091E-06 -0.33948182E-06 -0.31100079E-06
 -0.28085966E-06 -0.24932625E-06 -0.21667217E-06 -0.18317077E-06 -0.14909503E-06
 -0.11471552E-06 -0.80298505E-07 -0.46104023E-07 -0.12384127E-07  0.20618799E-07
  0.52673609E-07  0.83561835E-07  0.11307901E-06  0.14103584E-06  0.16725925E-06
  0.19159329E-06  0.21389987E-06  0.23405935E-06  0.25197102E-06  0.26755335E-06
  0.28074420E-06  0.29150075E-06  0.29979941E-06  0.30563554E-06  0.30902299E-06
  0.30999363E-06  0.30859663E-06  0.30489770E-06  0.29897826E-06  0.29093441E-06
  0.28087588E-06  0.26892495E-06  0.25521516E-06  0.23989017E-06  0.22310234E-06
  0.20501148E-06  0.18578345E-06  0.16558882E-06  0.14460146E-06  0.12299718E-06
  0.10095241E-06  0.78642825E-07  0.56242100E-07  0.33920643E-07  0.11844408E-07
 -0.98262352E-08 -0.30937571E-07 -0.51343524E-07 -0.70906577E-07 -0.89498597E-07
 -0.10700158E-06 -0.12330829E-06 -0.13832284E-06 -0.15196111E-06 -0.16415115E-06
 -0.17483342E-06 -0.18396098E-06 -0.19149952E-06 -0.19742737E-06 -0.20173537E-06
 -0.20442666E-06 -0.20551639E-06 -0.20503134E-06 -0.20300947E-06 -0.19949940E-06
 -0.19455977E-06 -0.18825868E-06 -0.18067287E-06 -0.17188704E-06 -0.16199301E-06
 -0.15108890E-06 -0.13927825E-06 -0.12666916E-06 -0.11337335E-06 -0.99505284E-07
 -0.85181255E-07 -0.70518468E-07 -0.55634163E-07 -0.40644738E-07 -0.25664902E-07
 -0.10806860E-07  0.38204683E-08  0.18112187E-07  0.31968121E-07  0.45293457E-07
  0.57999338E-07  0.70003396E-07  0.81230228E-07  0.91611812E-07  0.10108786E-06
  0.10960609E-06  0.11712247E-06  0.12360135E-06  0.12901559E-06  0.13334652E-06
  0.13658398E-06  0.13872616E-06  0.13977947E-06  0.13975832E-06  0.13868484E-06
  0.13658856E-06  0.13350605E-06  0.12948048E-06  0.12456120E-06  0.11880321E-06
  0.11226666E-06  0.10501629E-06  0.97120856E-07  0.88652544E-07  0.79686357E-07
  0.70299502E-07  0.60570775E-07  0.50579942E-07  0.40407128E-07  0.30132211E-07
  0.19834238E-07  0.95908525E-08 -0.52225660E-09 -0.10431875E-07 -0.20067758E-07
 -0.29363097E-07 -0.38254944E-07 -0.46684604E-07 -0.54597989E-07 -0.61945924E-07
 -0.68684423E-07 -0.74774906E-07 -0.80184387E-07 -0.84885602E-07 -0.88857107E-07
 -0.92083318E-07 -0.94554516E-07 -0.96266802E-07 -0.97222017E-07 -0.97427613E-07
 -0.96896490E-07 -0.95646799E-07 -0.93701698E-07 -0.91089089E-07 -0.87841321E-07
 -0.83994857E-07 -0.79589931E-07 -0.74670174E-07 -0.69282225E-07 -0.63475328E-07
 -0.57300915E-07 -0.50812184E-07 -0.44063668E-07 -0.37110808E-07 -0.30009520E-07
 -0.22815773E-07 -0.15585171E-07 -0.83725481E-08 -0.12315742E-08  0.57856210E-08
  0.12628807E-07  0.19249989E-07  0.25603725E-07  0.31647413E-07  0.37341557E-07
  0.42649999E-07  0.47540131E-07  0.51983068E-07  0.55953792E-07  0.59431271E-07
  0.62398537E-07  0.64842741E-07  0.66755171E-07  0.68131239E-07  0.68970442E-07
  0.69276289E-07  0.69056205E-07  0.68321398E-07  0.67086712E-07  0.65370450E-07
  0.63194173E-07  0.60582482E-07  0.57562778E-07  0.54165012E-07  0.50421413E-07
  0.46366208E-07  0.42035332E-07  0.37466130E-07  0.32697056E-07  0.27767363E-07
  0.22716804E-07  0.17585319E-07  0.12412744E-07  0.72385094E-08  0.21013582E-08
 -0.29609304E-08 -0.79118047E-08 -0.12716191E-07 -0.17340725E-07 -0.21753976E-07
 -0.25926638E-07 -0.29831717E-07 -0.33444686E-07 -0.36743628E-07 -0.39709348E-07
 -0.42325474E-07 -0.44578525E-07 -0.46457960E-07 -0.47956211E-07 -0.49068678E-07
 -0.49793721E-07 -0.50132616E-07 -0.50089493E-07 -0.49671262E-07 -0.48887508E-07
 -0.47750375E-07 -0.46274436E-07 -0.44476534E-07 -0.42375628E-07 -0.39992608E-07
 -0.37350110E-07 -0.34472318E-07 -0.31384757E-07 -0.28114082E-07 -0.24687857E-07
 -0.21134341E-07 -0.17482258E-07 -0.13760584E-07 -0.99983218E-08 -0.62242867E-08
 -0.24668963E-08  0.12460347E-08  0.48874908E-08  0.84314430E-08  0.11853026E-07
  0.15128702E-07  0.18236416E-07  0.21155732E-07  0.23867959E-07  0.26356262E-07
  0.28605755E-07  0.30603576E-07  0.32338957E-07  0.33803260E-07  0.34990013E-07
  0.35894919E-07  0.36515852E-07  0.36852836E-07  0.36908014E-07  0.36685592E-07
  0.36191776E-07  0.35434694E-07  0.34424302E-07  0.33172281E-07  0.31691923E-07
  0.29998004E-07  0.28106654E-07  0.26035208E-07  0.23802066E-07  0.21426532E-07
  0.18928659E-07  0.16329089E-07  0.13648888E-07  0.10909384E-07  0.81320014E-08
  0.53381056E-08  0.25488401E-08 -0.21502452E-09 -0.29332395E-08 -0.55862200E-08
 -0.81551800E-08 -0.10622259E-07 -0.12970641E-07 -0.15184660E-07 -0.17249902E-07
 -0.19153289E-07 -0.20883157E-07 -0.22429319E-07 -0.23783118E-07 -0.24937467E-07
 -0.25886877E-07 -0.26627473E-07 -0.27156995E-07 -0.27474792E-07 -0.27581803E-07
 -0.27480519E-07 -0.27174948E-07 -0.26670555E-07 -0.25974203E-07 -0.25094076E-07
 -0.24039602E-07 -0.22821362E-07 -0.21450992E-07 -0.19941081E-07 -0.18305064E-07
 -0.16557107E-07 -0.14711993E-07 -0.12784998E-07 -0.10791777E-07 -0.87482347E-08
 -0.66704079E-08 -0.45743425E-08 -0.24759750E-08 -0.39101481E-09  0.16651681E-08
  0.36776527E-08  0.56320709E-08  0.75147060E-08  0.93125842E-08  0.11013560E-07
  0.12606395E-07  0.14080826E-07  0.15427625E-07  0.16638659E-07  0.17706924E-07
  0.18626588E-07  0.19393014E-07  0.20002775E-07  0.20453664E-07  0.20744689E-07
  0.20876065E-07  0.20849193E-07  0.20666631E-07  0.20332061E-07  0.19850241E-07
  0.19226955E-07  0.18468955E-07  0.17583898E-07  0.16580272E-07  0.15467324E-07
  0.14254978E-07  0.12953753E-07  0.11574673E-07  0.10129182E-07  0.86290485E-08
  0.70862766E-08  0.55130108E-08  0.39214453E-08  0.23237320E-08  0.73189087E-09
 -0.84227729E-09 -0.23872755E-08 -0.38919915E-08 -0.53457750E-08 -0.67385095E-08
 -0.80606804E-08 -0.93034366E-08 -0.10458647E-07 -0.11518949E-07 -0.12477796E-07
 -0.13329489E-07 -0.14069209E-07 -0.14693044E-07 -0.15197998E-07 -0.15582005E-07
 -0.15843929E-07 -0.15983559E-07 -0.16001601E-07 -0.15899654E-07 -0.15680188E-07
 -0.15346514E-07 -0.14902746E-07 -0.14353760E-07 -0.13705146E-07 -0.12963159E-07
 -0.12134657E-07 -0.11227048E-07 -0.10248224E-07 -0.92064968E-08 -0.81105276E-08
 -0.69692611E-08 -0.57918530E-08 -0.45875999E-08 -0.33658675E-08 -0.21360205E-08
 -0.90735304E-09  0.31097979E-09  0.15100277E-08  0.26811088E-08  0.38158708E-08
  0.49063480E-08  0.59450155E-08  0.69248387E-08  0.78393190E-08  0.86825345E-08
  0.94491761E-08  0.10134579E-07  0.10734746E-07  0.11246372E-07  0.11666857E-07
  0.11994314E-07  0.12227576E-07  0.12366193E-07  0.12410427E-07  0.12361238E-07
  0.12220270E-07  0.11989827E-07  0.11672850E-07  0.11272881E-07  0.10794035E-07
  0.10240958E-07  0.96187832E-08  0.89330920E-08  0.81898615E-08  0.73954167E-08
  0.65563784E-08  0.56796102E-08  0.47721639E-08  0.38412248E-08  0.28940563E-08
  0.19379451E-08  0.98014649E-09  0.27830856E-10 -0.91196829E-09 -0.18324049E-08
 -0.27268687E-08 -0.35890313E-08 -0.44128892E-08 -0.51928044E-08 -0.59235412E-08
 -0.66002997E-08 -0.72187461E-08 -0.77750381E-08 -0.82658476E-08 -0.86883779E-08
 -0.90403781E-08 -0.93201523E-08 -0.95265648E-08 -0.96590413E-08 -0.97175656E-08
 -0.97026728E-08 -0.96154375E-08 -0.94574589E-08 -0.92308422E-08 -0.89381762E-08
 -0.85825078E-08 -0.81673132E-08 -0.76964664E-08 -0.71742055E-08 -0.66050964E-08
 -0.59939942E-08 -0.53460037E-08 -0.46664382E-08 -0.39607772E-08 -0.32346236E-08
 -0.24936601E-08 -0.17436065E-08 -0.99017632E-09 -0.23903451E-09  0.50424405E-09
  0.12342148E-08  0.19456024E-08  0.26333376E-08  0.32925924E-08  0.39188127E-08
  0.45077489E-08  0.50554833E-08  0.55584551E-08  0.60134825E-08  0.64177812E-08
  0.67689800E-08  0.70651336E-08  0.73047312E-08  0.74867024E-08  0.76104195E-08
  0.76756966E-08  0.76827854E-08  0.76323678E-08  0.75255451E-08  0.73638251E-08
  0.71491051E-08  0.68836535E-08  0.65700876E-08  0.62113506E-08  0.58106846E-08
  0.53716038E-08  0.48978642E-08  0.43934329E-08  0.38624559E-08  0.33092255E-08
  0.27381457E-08  0.21536988E-08  0.15604108E-08  0.96281735E-09  0.36542964E-09
 -0.22729853E-09 -0.81100329E-09 -0.13814420E-08 -0.19345234E-08 -0.24663358E-08
 -0.29731745E-08 -0.34515663E-08 -0.38982925E-08 -0.43104101E-08 -0.46852698E-08
 -0.50205324E-08 -0.53141823E-08 -0.55645383E-08 -0.57702624E-08 -0.59303652E-08
 -0.60442092E-08 -0.61115091E-08 -0.61323297E-08 -0.61070811E-08 -0.60365117E-08
 -0.59216979E-08 -0.57640328E-08 -0.55652116E-08 -0.53272155E-08 -0.50522932E-08
 -0.47429416E-08 -0.44018835E-08 -0.40320449E-08 -0.36365310E-08 -0.32186007E-08
 -0.27816408E-08 -0.23291387E-08 -0.18646559E-08 -0.13918005E-08 -0.91419943E-09
 kinetic energy density (partial)
  0.10717645E+03  0.10713317E+03  0.10700343E+03  0.10678754E+03  0.10648597E+03
  0.10609941E+03  0.10562873E+03  0.10507501E+03  0.10443948E+03  0.10372357E+03
  0.10292888E+03  0.10205717E+03  0.10111039E+03  0.10009060E+03  0.99000050E+02
  0.97841102E+02  0.96616262E+02  0.95328154E+02  0.93979517E+02  0.92573191E+02
  0.91112115E+02  0.89599307E+02  0.88037864E+02  0.86430944E+02  0.84781759E+02
  0.83093567E+02  0.81369656E+02  0.79613341E+02  0.77827947E+02  0.76016803E+02
  0.74183232E+02  0.72330541E+02  0.70462012E+02  0.68580890E+02  0.66690381E+02
  0.64793636E+02  0.62893750E+02  0.60993749E+02  0.59096587E+02  0.57205136E+02
  0.55322181E+02  0.53450417E+02  0.51592439E+02  0.49750741E+02  0.47927709E+02
  0.46125620E+02  0.44346636E+02  0.42592803E+02  0.40866047E+02  0.39168176E+02
  0.37500872E+02  0.35865697E+02  0.34264089E+02  0.32697362E+02  0.31166707E+02
  0.29673192E+02  0.28217766E+02  0.26801257E+02  0.25424375E+02  0.24087716E+02
  0.22791762E+02  0.21536886E+02  0.20323355E+02  0.19151328E+02  0.18020870E+02
  0.16931947E+02  0.15884430E+02  0.14878107E+02  0.13912678E+02  0.12987766E+02
  0.12102916E+02  0.11257604E+02  0.10451239E+02  0.96831689E+01  0.89526836E+01
  0.82590207E+01  0.76013696E+01  0.69788761E+01  0.63906469E+01  0.58357536E+01
  0.53132374E+01  0.48221132E+01  0.43613735E+01  0.39299926E+01  0.35269303E+01
  0.31511356E+01  0.28015505E+01  0.24771129E+01  0.21767607E+01  0.18994340E+01
  0.16440787E+01  0.14096491E+01  0.11951104E+01  0.99944122E+00  0.82163602E+00
  0.66070699E+00  0.51568613E+00  0.38562700E+00  0.26960631E+00  0.16672537E+00
  0.76111399E-01 -0.30813894E-02 -0.71670768E-01 -0.13044569E+00 -0.18016562E+00
 -0.22155997E+00 -0.25532767E+00 -0.28213696E+00 -0.30262516E+00 -0.31739865E+00
 -0.32703295E+00 -0.33207289E+00 -0.33303287E+00 -0.33039724E+00 -0.32462073E+00
 -0.31612898E+00 -0.30531915E+00 -0.29256057E+00 -0.27819550E+00 -0.26253985E+00
 -0.24588404E+00 -0.22849389E+00 -0.21061148E+00 -0.19245611E+00 -0.17422524E+00
 -0.15609549E+00 -0.13822363E+00 -0.12074757E+00 -0.10378736E+00 -0.87446242E-01
 -0.71811609E-01 -0.56956029E-01 -0.42938226E-01 -0.29804059E-01 -0.17587475E-01
 -0.63114485E-02  0.40111035E-02  0.13376432E-01  0.21789095E-01  0.29261118E-01
  0.35811200E-01  0.41463933E-01  0.46249071E-01  0.50200826E-01  0.53357196E-01
  0.55759335E-01  0.57450958E-01  0.58477780E-01  0.58886991E-01  0.58726770E-01
  0.58045834E-01  0.56893022E-01  0.55316914E-01  0.53365486E-01  0.51085796E-01
  0.48523705E-01  0.45723627E-01  0.42728314E-01  0.39578667E-01  0.36313573E-01
  0.32969779E-01  0.29581777E-01  0.26181728E-01  0.22799396E-01  0.19462114E-01
  0.16194765E-01  0.13019780E-01  0.99571587E-02  0.70245001E-02  0.42370523E-02
  0.16077726E-02 -0.85260006E-03 -0.31354622E-02 -0.52342539E-02 -0.71443595E-02
 -0.88630013E-02 -0.10389128E-01 -0.11723299E-01 -0.12867566E-01 -0.13825352E-01
 -0.14601326E-01 -0.15201287E-01 -0.15632034E-01 -0.15901251E-01 -0.16017387E-01
 -0.15989537E-01 -0.15827334E-01 -0.15540835E-01 -0.15140420E-01 -0.14636691E-01
 -0.14040377E-01 -0.13362242E-01 -0.12613006E-01 -0.11803262E-01 -0.10943408E-01
 -0.10043577E-01 -0.91135819E-02 -0.81628564E-02 -0.72004111E-02 -0.62347911E-02
 -0.52740401E-02 -0.43256707E-02 -0.33966411E-02 -0.24933357E-02 -0.16215524E-02
 -0.78649442E-03  0.72333002E-05  0.75562270E-03  0.14552573E-02  0.21033026E-02
  0.26974934E-02  0.32361171E-02  0.37179943E-02  0.41424567E-02  0.45093224E-02
  0.48188693E-02  0.50718067E-02  0.52692451E-02  0.54126652E-02  0.55038857E-02
  0.55450306E-02  0.55384961E-02  0.54869174E-02  0.53931357E-02  0.52601649E-02
  0.50911601E-02  0.48893858E-02  0.46581852E-02  0.44009510E-02  0.41210972E-02
  0.38220320E-02  0.35071327E-02  0.31797218E-02  0.28430450E-02  0.25002506E-02
  0.21543711E-02  0.18083065E-02  0.14648090E-02  0.11264705E-02  0.79571087E-03
  0.47476868E-03  0.16569382E-03 -0.12965852E-03 -0.40963187E-03 -0.67277096E-03
 -0.91782255E-03 -0.11437348E-02 -0.13496549E-02 -0.15349263E-02 -0.16990831E-02
 -0.18418448E-02 -0.19631092E-02 -0.20629443E-02 -0.21415798E-02 -0.21993975E-02
 -0.22369210E-02 -0.22548051E-02 -0.22538246E-02 -0.22348628E-02 -0.21988998E-02
 -0.21470004E-02 -0.20803023E-02 -0.20000043E-02 -0.19073539E-02 -0.18036365E-02
 -0.16901634E-02 -0.15682608E-02 -0.14392595E-02 -0.13044847E-02 -0.11652459E-02
 -0.10228281E-02 -0.87848345E-03 -0.73342284E-03 -0.58880912E-03 -0.44575034E-03
 -0.30529386E-03 -0.16842126E-03 -0.36043858E-04  0.91001068E-04  0.21195327E-03
  0.32613187E-03  0.43293706E-03  0.53185103E-03  0.62243835E-03  0.70434568E-03
  0.77730091E-03  0.84111174E-03  0.89566372E-03  0.94091781E-03  0.97690753E-03
  0.10037356E-02  0.10215704E-02  0.10306417E-02  0.10312367E-02  0.10236955E-02
  0.10084060E-02  0.98579939E-03  0.95634509E-03  0.92054557E-03  0.87893133E-03
  0.83205579E-03  0.78049019E-03  0.72481862E-03  0.66563316E-03  0.60352909E-03
  0.53910035E-03  0.47293513E-03  0.40561169E-03  0.33769448E-03  0.26973042E-03
  0.20224548E-03  0.13574165E-03  0.70694013E-04  0.75483399E-05 -0.53281177E-04
 -0.11141377E-03 -0.16650367E-03 -0.21824134E-03 -0.26635441E-03 -0.31060830E-03
 -0.35080653E-03 -0.38679076E-03 -0.41844052E-03 -0.44567271E-03 -0.46844080E-03
 -0.48673382E-03 -0.50057512E-03 -0.51002093E-03 -0.51515872E-03 -0.51610537E-03
 -0.51300526E-03 -0.50602817E-03 -0.49536706E-03 -0.48123584E-03 -0.46386694E-03
 -0.44350896E-03 -0.42042423E-03 -0.39488633E-03 -0.36717766E-03 -0.33758701E-03
 -0.30640721E-03 -0.27393274E-03 -0.24045754E-03 -0.20627277E-03 -0.17166481E-03
 -0.13691323E-03 -0.10228895E-03 -0.68052560E-04 -0.34452695E-04 -0.17246110E-05
  0.29911108E-04  0.60249694E-04  0.89103172E-04  0.11630119E-03  0.14169170E-03
  0.16514144E-03  0.18653630E-03  0.20578156E-03  0.22280188E-03  0.23754125E-03
  0.24996276E-03  0.26004820E-03  0.26779762E-03  0.27322867E-03  0.27637592E-03
  0.27729005E-03  0.27603690E-03  0.27269651E-03  0.26736204E-03  0.26013866E-03
  0.25114237E-03  0.24049878E-03  0.22834186E-03  0.21481267E-03  0.20005808E-03
  0.18422950E-03  0.16748159E-03  0.14997100E-03  0.13185516E-03  0.11329107E-03
  0.94434136E-04  0.75437068E-04  0.56448836E-04  0.37613665E-04  0.19070119E-04
  0.95023861E-06 -0.16621233E-04 -0.33527555E-04 -0.49660609E-04 -0.64921437E-04
 -0.79220696E-04 -0.92479023E-04 -0.10462733E-03 -0.11560698E-03 -0.12536993E-03
 -0.13387875E-03 -0.14110659E-03 -0.14703704E-03 -0.15166396E-03 -0.15499118E-03
 -0.15703221E-03 -0.15780983E-03 -0.15735563E-03 -0.15570955E-03 -0.15291926E-03
 -0.14903967E-03 -0.14413224E-03 -0.13826433E-03 -0.13150857E-03 -0.12394210E-03
 -0.11564591E-03 -0.10670413E-03 -0.97203264E-04 -0.87231513E-04 -0.76878062E-04
 -0.66232383E-04 -0.55383566E-04 -0.44419658E-04 -0.33427046E-04 -0.22489859E-04
 -0.11689404E-04 -0.11036419E-05  0.91932933E-05  0.19131542E-04  0.28645916E-04
  0.37676252E-04  0.46167714E-04  0.54071056E-04  0.61342829E-04  0.67945542E-04
  0.73847773E-04  0.79024235E-04  0.83455791E-04  0.87129427E-04  0.90038180E-04
  0.92181019E-04  0.93562691E-04  0.94193526E-04  0.94089207E-04  0.93270505E-04
  0.91762986E-04  0.89596689E-04  0.86805784E-04  0.83428199E-04  0.79505241E-04
  0.75081196E-04  0.70202918E-04  0.64919409E-04  0.59281403E-04  0.53340935E-04
  0.47150923E-04  0.40764750E-04  0.34235853E-04  0.27617325E-04  0.20961528E-04
  0.14319724E-04  0.77417216E-05  0.12755449E-05 -0.50328790E-05 -0.11140006E-04
 -0.17004935E-04 -0.22589646E-04 -0.27859205E-04 -0.32781949E-04 -0.37329628E-04
 -0.41477535E-04 -0.45204596E-04 -0.48493429E-04 -0.51330387E-04 -0.53705553E-04
 -0.55612729E-04 -0.57049378E-04 -0.58016555E-04 -0.58518807E-04 -0.58564049E-04
 -0.58163420E-04 -0.57331121E-04 -0.56084229E-04 -0.54442499E-04 -0.52428150E-04
 -0.50065637E-04 -0.47381414E-04 -0.44403688E-04 -0.41162162E-04 -0.37687782E-04
 -0.34012472E-04 -0.30168873E-04 -0.26190085E-04 -0.22109404E-04 -0.17960077E-04
 -0.13775048E-04 -0.95867272E-05 -0.54267581E-05 -0.13258031E-05  0.26866613E-05
  0.65825350E-05  0.10335270E-04  0.13920029E-04  0.17313833E-04  0.20495680E-04
  0.23446664E-04  0.26150053E-04  0.28591374E-04  0.30758456E-04  0.32641473E-04
  0.34232957E-04  0.35527800E-04  0.36523234E-04  0.37218798E-04  0.37616285E-04
  0.37719678E-04  0.37535068E-04  0.37070556E-04  0.36336152E-04  0.35343649E-04
  0.34106498E-04  0.32639670E-04  0.30959506E-04  0.29083564E-04  0.27030463E-04
  0.24819720E-04  0.22471579E-04  0.20006850E-04  0.17446736E-04  0.14812673E-04
  0.12126155E-04  0.94085842E-05  0.66811054E-05  0.39644587E-05  0.12788333E-05
 -0.13562701E-05 -0.39221686E-05 -0.64011177E-05 -0.87764221E-05 -0.11032536E-04
 -0.13155154E-04 -0.15131288E-04 -0.16949335E-04 -0.18599133E-04 -0.20072004E-04
 -0.21360786E-04 -0.22459851E-04 -0.23365116E-04 -0.24074034E-04 -0.24585587E-04
 -0.24900250E-04 -0.25019962E-04 -0.24948079E-04 -0.24689313E-04 -0.24249671E-04
 -0.23636383E-04 -0.22857818E-04 -0.21923402E-04 -0.20843517E-04 -0.19629413E-04
 -0.18293098E-04 -0.16847235E-04 -0.15305034E-04 -0.13680141E-04 -0.11986527E-04
 -0.10238381E-04 -0.84499930E-05 -0.66356509E-05 -0.48095323E-05 -0.29856019E-05
 -0.11775119E-05  0.60149309E-06  0.23386652E-05  0.40218382E-05  0.56395055E-05
  0.71808919E-05  0.86360181E-05  0.99957584E-05  0.11251891E-04  0.12397139E-04
  0.13425206E-04  0.14330804E-04  0.15109666E-04  0.15758564E-04  0.16275305E-04
  0.16658732E-04  0.16908704E-04  0.17026083E-04  0.17012703E-04  0.16871336E-04
  0.16605656E-04  0.16220189E-04  0.15720263E-04  0.15111954E-04  0.14402023E-04
  0.13597854E-04  0.12707384E-04  0.11739034E-04  0.10701640E-04  0.96043706E-05
  0.84566608E-05  0.72681314E-05  0.60485150E-05  0.48075820E-05  0.35550663E-05
  0.23005942E-05  0.10536148E-05 -0.17666681E-06 -0.13813530E-05 -0.25519137E-05
 -0.36802427E-05 -0.47587090E-05 -0.57802050E-05 -0.67381883E-05 -0.76267193E-05
 -0.84404941E-05 -0.91748705E-05 -0.98258905E-05 -0.10390296E-04 -0.10865538E-04
 -0.11249784E-04 -0.11541917E-04 -0.11741529E-04 -0.11848911E-04 -0.11865036E-04
 -0.11791540E-04 -0.11630698E-04 -0.11385392E-04 -0.11059079E-04 -0.10655756E-04
 -0.10179917E-04 -0.96365114E-05 -0.90309002E-05 -0.83688049E-05 -0.76562604E-05
 -0.68995635E-05 -0.61052212E-05 -0.52798981E-05 -0.44303642E-05 -0.35634423E-05
 -0.26859563E-05 -0.18046805E-05 -0.92629039E-06 -0.57314313E-07  0.79591181E-06
  0.16272882E-05  0.24309921E-05  0.32015160E-05  0.39337025E-05  0.46227763E-05
  0.52643725E-05  0.58545617E-05  0.63898706E-05  0.68672999E-05  0.72843376E-05
  0.76389687E-05  0.79296813E-05  0.81554678E-05  0.83158242E-05  0.84107438E-05
  0.84407083E-05  0.84066758E-05  0.83100640E-05  0.81527324E-05  0.79369595E-05
  0.76654187E-05  0.73411514E-05  0.69675371E-05  0.65482629E-05  0.60872898E-05
  0.55888191E-05  0.50572560E-05  0.44971738E-05  0.39132767E-05  0.33103622E-05
  0.26932843E-05  0.20669157E-05  0.14361120E-05  0.80567527E-06  0.18031961E-06
 -0.43536238E-06 -0.10369316E-05 -0.16201329E-05 -0.21809231E-05 -0.27154978E-05
 -0.32203148E-05 -0.36921166E-05 -0.41279490E-05 -0.45251780E-05 -0.48815038E-05
 -0.51949719E-05 -0.54639817E-05 -0.56872922E-05 -0.58640249E-05 -0.59936642E-05
 -0.60760546E-05 -0.61113961E-05 -0.61002360E-05 -0.60434591E-05 -0.59422753E-05
 -0.57982051E-05 -0.56130627E-05 -0.53889374E-05 -0.51281736E-05 -0.48333490E-05
 -0.45072512E-05 -0.41528534E-05 -0.37732895E-05 -0.33718274E-05 -0.29518431E-05
 -0.25167933E-05 -0.20701885E-05 -0.16155660E-05 -0.11564630E-05 -0.69639042E-06
 -0.23880736E-06  0.21290405E-06  0.65546230E-06  0.10857092E-05  0.15006315E-05
  0.18973805E-05  0.22732907E-05  0.26258968E-05  0.29529482E-05  0.32524224E-05
  0.35225363E-05  0.37617554E-05  0.39688009E-05  0.41426554E-05  0.42825658E-05
  0.43880445E-05  0.44588689E-05  0.44950785E-05  0.44969702E-05  0.44650923E-05
  0.44002355E-05  0.43034240E-05  0.41759033E-05  0.40191276E-05  0.38347457E-05
  0.36245853E-05  0.33906368E-05  0.31350356E-05  0.28600438E-05  0.25680317E-05
  0.22614582E-05  0.19428508E-05  0.16147863E-05  0.12798703E-05  0.94071766E-06
  0.59993277E-06  0.26009045E-06 -0.76282779E-07 -0.40672671E-06 -0.72886466E-06
 -0.10404198E-05 -0.13392306E-05 -0.16232649E-05 -0.18906330E-05 -0.21395996E-05
 -0.23685940E-05 -0.25762195E-05 -0.27612605E-05 -0.29226895E-05 -0.30596707E-05
 -0.31715643E-05 -0.32579273E-05 -0.33185142E-05 -0.33532755E-05 -0.33623551E-05
 -0.33460860E-05 -0.33049852E-05 -0.32397468E-05 -0.31512338E-05 -0.30404697E-05
 -0.29086277E-05 -0.27570200E-05 -0.25870861E-05 -0.24003795E-05 -0.21985549E-05
 -0.19833542E-05 -0.17565921E-05 -0.15201417E-05 -0.12759193E-05 -0.10258698E-05
 -0.77195170E-06 -0.51612239E-06 -0.26032346E-06 -0.64666254E-08  0.24358005E-06
  0.48800543E-06  0.72506783E-06  0.95310699E-06  0.11705551E-05  0.13759472E-05
  0.15679303E-05  0.17452718E-05  0.19068672E-05  0.20517457E-05  0.21790760E-05
  0.22881701E-05  0.23784862E-05  0.24496308E-05  0.25013591E-05  0.25335749E-05
  0.25463287E-05  0.25398154E-05  0.25143708E-05  0.24704667E-05  0.24087053E-05
  0.23298135E-05  0.22346345E-05  0.21241209E-05  0.19993253E-05  0.18613912E-05
  0.17115432E-05  0.15510766E-05  0.13813468E-05  0.12037583E-05  0.10197536E-05
  0.83080160E-06  0.63838686E-06  0.44399781E-06  0.24911587E-06  0.55204475E-07
 -0.13630153E-06 -0.32400615E-06 -0.50656207E-06 -0.68267992E-06 -0.85113710E-06
 -0.10107858E-05 -0.11605606E-05 -0.12994849E-05 -0.14266774E-05 -0.15413568E-05
 -0.16428463E-05 -0.17305773E-05 -0.18040918E-05 -0.18630446E-05 -0.19072037E-05
 -0.19364508E-05 -0.19507807E-05 -0.19502992E-05 -0.19352210E-05 -0.19058666E-05
 -0.18626585E-05 -0.18061162E-05 -0.17368514E-05 -0.16555618E-05 -0.15630250E-05
 -0.14600913E-05 -0.13476765E-05 -0.12267543E-05 -0.10983477E-05 -0.96352137E-06
 -0.82337278E-06 -0.67902359E-06 -0.53161102E-06 -0.38227919E-06 -0.23217047E-06
 -0.82417053E-07  0.65867375E-07  0.21159562E-06  0.35371470E-06  0.49121321E-06
  0.62312828E-06  0.74855202E-06  0.86663755E-06  0.97660441E-06  0.10777435E-05
  0.11694212E-05  0.12510835E-05  0.13222582E-05  0.13825583E-05  0.14316828E-05
  0.14694182E-05  0.14956390E-05  0.15103072E-05  0.15134712E-05  0.15052647E-05
  0.14859044E-05  0.14556869E-05  0.14149859E-05  0.13642479E-05  0.13039885E-05
  0.12347870E-05  0.11572814E-05  0.10721632E-05  0.98017099E-06  0.88208480E-06
  0.77871944E-06  0.67091807E-06  0.55954553E-06  0.44548163E-06  0.32961440E-06
  0.21283334E-06  0.96022844E-07 -0.19944362E-07 -0.13421353E-06 -0.24595400E-06
 -0.35436509E-06 -0.45868161E-06 -0.55817910E-06 -0.65217867E-06 -0.74005146E-06
 -0.82122262E-06 -0.89517488E-06 -0.96145165E-06 -0.10196596E-05 -0.10694707E-05
 -0.11106239E-05 -0.11429261E-05 -0.11662527E-05 -0.11805476E-05 -0.11858228E-05
 -0.11821575E-05 -0.11696962E-05 -0.11486472E-05 -0.11192802E-05 -0.10819232E-05
 -0.10369593E-05 -0.98482378E-06 -0.92599919E-06 -0.86101189E-06 -0.79042724E-06
 -0.71484500E-06 -0.63489434E-06 -0.55122884E-06 -0.46452129E-06 -0.37545842E-06
 -0.28473564E-06 -0.19305174E-06 -0.10110365E-06 -0.95812845E-08  0.80837517E-07
  0.16949185E-06  0.25574247E-06  0.33897624E-06  0.41861037E-06  0.49409639E-06
  0.56492374E-06  0.63062311E-06  0.69076942E-06  0.74498436E-06  0.79293868E-06
  0.83435397E-06  0.86900407E-06  0.89671614E-06  0.91737123E-06  0.93090447E-06
  0.93730490E-06  0.93661487E-06  0.92892899E-06  0.91439286E-06  0.89320125E-06
  0.86559611E-06  0.83186411E-06  0.79233400E-06  0.74737358E-06  0.69738653E-06
  0.64280892E-06  0.58410556E-06  0.52176620E-06  0.45630157E-06  0.38823931E-06
  0.31811984E-06  0.24649219E-06  0.17390977E-06  0.10092625E-06  0.28091419E-07
 -0.44052883E-07 -0.11497666E-06 -0.18416558E-06 -0.25112459E-06 -0.31538137E-06
 -0.37648958E-06 -0.43403183E-06 -0.48762245E-06 -0.53690995E-06 -0.58157924E-06
 -0.62135350E-06 -0.65599580E-06 -0.68531035E-06 -0.70914343E-06 -0.72738408E-06
 -0.73996437E-06 -0.74685935E-06 -0.74808675E-06 -0.74370635E-06 -0.73381894E-06
 -0.71856517E-06 -0.69812393E-06 -0.67271062E-06 -0.64257508E-06 -0.60799931E-06
 -0.56929499E-06 -0.52680080E-06 -0.48087957E-06 -0.43191530E-06 -0.38031004E-06
 -0.32648068E-06 -0.27085567E-06 -0.21387172E-06 -0.15597040E-06 -0.97594830E-07
 atomic pseudo charge-density
  0.11000000E+02  0.10991736E+02  0.10967042E+02  0.10926211E+02  0.10869722E+02
  0.10798220E+02  0.10712497E+02  0.10613467E+02  0.10502134E+02  0.10379573E+02
  0.10246893E+02  0.10105214E+02  0.99556488E+01  0.97992749E+01  0.96371242E+01
  0.94701678E+01  0.92993084E+01  0.91253739E+01  0.89491155E+01  0.87712072E+01
  0.85922482E+01  0.84127658E+01  0.82332203E+01  0.80540104E+01  0.78754783E+01
  0.76979162E+01  0.75215712E+01  0.73466513E+01  0.71733303E+01  0.70017523E+01
  0.68320362E+01  0.66642795E+01  0.64985612E+01  0.63349453E+01  0.61734831E+01
  0.60142151E+01  0.58571732E+01  0.57023824E+01  0.55498614E+01  0.53996245E+01
  0.52516821E+01  0.51060415E+01  0.49627076E+01  0.48216833E+01  0.46829699E+01
  0.45465674E+01  0.44124750E+01  0.42806910E+01  0.41512129E+01  0.40240378E+01
  0.38991623E+01  0.37765825E+01  0.36562942E+01  0.35382925E+01  0.34225726E+01
  0.33091289E+01  0.31979554E+01  0.30890458E+01  0.29823931E+01  0.28779901E+01
  0.27758287E+01  0.26759004E+01  0.25781960E+01  0.24827058E+01  0.23894193E+01
  0.22983254E+01  0.22094121E+01  0.21226668E+01  0.20380762E+01  0.19556261E+01
  0.18753017E+01  0.17970870E+01  0.17209657E+01  0.16469204E+01  0.15749330E+01
  0.15049845E+01  0.14370552E+01  0.13711245E+01  0.13071711E+01  0.12451729E+01
  0.11851071E+01  0.11269500E+01  0.10706771E+01  0.10162636E+01  0.96368341E+00
  0.91291020E+00  0.86391678E+00  0.81667535E+00  0.77115750E+00  0.72733422E+00
  0.68517592E+00  0.64465248E+00  0.60573326E+00  0.56838714E+00  0.53258254E+00
  0.49828746E+00  0.46546949E+00  0.43409588E+00  0.40413354E+00  0.37554909E+00
  0.34830888E+00  0.32237905E+00  0.29772553E+00  0.27431411E+00  0.25211046E+00
  0.23108015E+00  0.21118873E+00  0.19240170E+00  0.17468463E+00  0.15800311E+00
  0.14232286E+00  0.12760971E+00  0.11382967E+00  0.10094895E+00  0.88934001E-01
  0.77751537E-01  0.67368587E-01  0.57752516E-01  0.48871061E-01  0.40692360E-01
  0.33184982E-01  0.26317961E-01  0.20060819E-01  0.14383599E-01  0.92568841E-02
  0.46518297E-02  0.54018314E-03 -0.31056926E-02 -0.63127977E-02 -0.91074758E-02
 -0.11515395E-01 -0.13561533E-01 -0.15270157E-01 -0.16664816E-01 -0.17768324E-01
 -0.18602748E-01 -0.19189404E-01 -0.19548843E-01 -0.19700851E-01 -0.19664437E-01
 -0.19457837E-01 -0.19098507E-01 -0.18603126E-01 -0.17987596E-01 -0.17267045E-01
 -0.16455833E-01 -0.15567554E-01 -0.14615048E-01 -0.13610404E-01 -0.12564976E-01
 -0.11489388E-01 -0.10393551E-01 -0.92866719E-02 -0.81772725E-02 -0.70732022E-02
 -0.59816553E-02 -0.49091883E-02 -0.38617384E-02 -0.28446423E-02 -0.18626563E-02
 -0.91997631E-03 -0.20259449E-04  0.83335482E-03  0.16382225E-02  0.23921728E-02
  0.30934853E-02  0.37408671E-02  0.43334296E-02  0.48706657E-02  0.53524260E-02
  0.57788960E-02  0.61505727E-02  0.64682420E-02  0.67329556E-02  0.69460089E-02
  0.71089184E-02  0.72234007E-02  0.72913503E-02  0.73148194E-02  0.72959977E-02
  0.72371923E-02  0.71408088E-02  0.70093328E-02  0.68453127E-02  0.66513418E-02
  0.64300427E-02  0.61840517E-02  0.59160039E-02  0.56285196E-02  0.53241910E-02
  0.50055702E-02  0.46751576E-02  0.43353916E-02  0.39886391E-02  0.36371860E-02
  0.32832303E-02  0.29288738E-02  0.25761168E-02  0.22268521E-02  0.18828606E-02
  0.15458072E-02  0.12172378E-02  0.89857700E-03  0.59112627E-03  0.29606319E-03
  0.14441079E-04 -0.25281067E-03 -0.50488562E-03 -0.74109876E-03 -0.96088442E-03
 -0.11637937E-02 -0.13494915E-02 -0.15177529E-02 -0.16684594E-02 -0.18015944E-02
 -0.19172391E-02 -0.20155673E-02 -0.20968401E-02 -0.21614012E-02 -0.22096704E-02
 -0.22421391E-02 -0.22593633E-02 -0.22619586E-02 -0.22505939E-02 -0.22259855E-02
 -0.21888912E-02 -0.21401044E-02 -0.20804480E-02 -0.20107692E-02 -0.19319335E-02
 -0.18448193E-02 -0.17503124E-02 -0.16493014E-02 -0.15426723E-02 -0.14313037E-02
 -0.13160629E-02 -0.11978011E-02 -0.10773498E-02 -0.95551667E-03 -0.83308269E-03
 -0.71079855E-03 -0.58938200E-03 -0.46951521E-03 -0.35184255E-03 -0.23696857E-03
 -0.12545634E-03 -0.17826022E-04  0.85446218E-04  0.18392905E-03  0.27723655E-03
  0.36502847E-03  0.44701030E-03  0.52293305E-03  0.59259280E-03  0.65583001E-03
  0.71252868E-03  0.76261518E-03  0.80605709E-03  0.84286162E-03  0.87307412E-03
  0.89677625E-03  0.91408411E-03  0.92514627E-03  0.93014164E-03  0.92927730E-03
  0.92278621E-03  0.91092497E-03  0.89397137E-03  0.87222209E-03  0.84599024E-03
  0.81560302E-03  0.78139928E-03  0.74372719E-03  0.70294192E-03  0.65940334E-03
  0.61347383E-03  0.56551610E-03  0.51589114E-03  0.46495621E-03  0.41306296E-03
  0.36055565E-03  0.30776943E-03  0.25502878E-03  0.20264605E-03  0.15092011E-03
  0.10013518E-03  0.50559645E-04  0.24451931E-05 -0.43974086E-04 -0.88482386E-04
 -0.13088277E-03 -0.17099761E-03 -0.20866894E-03 -0.24375867E-03 -0.27614863E-03
 -0.30574060E-03 -0.33245613E-03 -0.35623634E-03 -0.37704153E-03 -0.39485078E-03
 -0.40966139E-03 -0.42148830E-03 -0.43036335E-03 -0.43633455E-03 -0.43946526E-03
 -0.43983326E-03 -0.43752985E-03 -0.43265885E-03 -0.42533558E-03 -0.41568582E-03
 -0.40384470E-03 -0.38995566E-03 -0.37416933E-03 -0.35664239E-03 -0.33753649E-03
 -0.31701720E-03 -0.29525283E-03 -0.27241347E-03 -0.24866989E-03 -0.22419256E-03
 -0.19915066E-03 -0.17371118E-03 -0.14803799E-03 -0.12229105E-03 -0.96625553E-04
 -0.71191232E-04 -0.46131658E-04 -0.21583611E-04  0.23234866E-05  0.25468085E-04
  0.47736950E-04  0.69025557E-04  0.89238409E-04  0.10828931E-03  0.12610156E-03
  0.14260809E-03  0.15775159E-03  0.17148447E-03  0.18376886E-03  0.19457654E-03
  0.20388879E-03  0.21169619E-03  0.21799841E-03  0.22280391E-03  0.22612964E-03
  0.22800067E-03  0.22844980E-03  0.22751712E-03  0.22524961E-03  0.22170059E-03
  0.21692926E-03  0.21100018E-03  0.20398274E-03  0.19595059E-03  0.18698112E-03
  0.17715489E-03  0.16655504E-03  0.15526681E-03  0.14337692E-03  0.13097303E-03
  0.11814327E-03  0.10497563E-03  0.91557548E-04  0.77975350E-04  0.64313824E-04
  0.50655772E-04  0.37081583E-04  0.23668850E-04  0.10492000E-04 -0.23780418E-05
 -0.14874160E-04 -0.26933322E-04 -0.38496826E-04 -0.49510516E-04 -0.59924957E-04
 -0.69695595E-04 -0.78782865E-04 -0.87152282E-04 -0.94774496E-04 -0.10162532E-03
 -0.10768570E-03 -0.11294173E-03 -0.11738455E-03 -0.12101023E-03 -0.12381975E-03
 -0.12581876E-03 -0.12701746E-03 -0.12743043E-03 -0.12707640E-03 -0.12597806E-03
 -0.12416177E-03 -0.12165736E-03 -0.11849784E-03 -0.11471915E-03 -0.11035983E-03
 -0.10546077E-03 -0.10006489E-03 -0.94216855E-04 -0.87962765E-04 -0.81349852E-04
 -0.74426180E-04 -0.67240354E-04 -0.59841219E-04 -0.52277582E-04 -0.44597929E-04
 -0.36850157E-04 -0.29081318E-04 -0.21337371E-04 -0.13662946E-04 -0.61011257E-05
  0.13067626E-05  0.85213356E-05  0.15505330E-04  0.22223762E-04  0.28644067E-04
  0.34736225E-04  0.40472865E-04  0.45829359E-04  0.50783889E-04  0.55317500E-04
  0.59414141E-04  0.63060678E-04  0.66246901E-04  0.68965506E-04  0.71212066E-04
  0.72984985E-04  0.74285437E-04  0.75117289E-04  0.75487017E-04  0.75403603E-04
  0.74878421E-04  0.73925116E-04  0.72559473E-04  0.70799270E-04  0.68664133E-04
  0.66175380E-04  0.63355856E-04  0.60229768E-04  0.56822515E-04  0.53160515E-04
  0.49271030E-04  0.45181991E-04  0.40921825E-04  0.36519278E-04  0.32003247E-04
  0.27402611E-04  0.22746067E-04  0.18061971E-04  0.13378185E-04  0.87219301E-05
  0.41196449E-05 -0.40314514E-06 -0.48219529E-05 -0.91134449E-05 -0.13255548E-04
 -0.17227546E-04 -0.21010168E-04 -0.24585663E-04 -0.27937868E-04 -0.31052267E-04
 -0.33916030E-04 -0.36518058E-04 -0.38848996E-04 -0.40901260E-04 -0.42669031E-04
 -0.44148255E-04 -0.45336624E-04 -0.46233553E-04 -0.46840148E-04 -0.47159155E-04
 -0.47194918E-04 -0.46953314E-04 -0.46441689E-04 -0.45668783E-04 -0.44644654E-04
 -0.43380585E-04 -0.41889004E-04 -0.40183380E-04 -0.38278130E-04 -0.36188513E-04
 -0.33930530E-04 -0.31520813E-04 -0.28976520E-04 -0.26315223E-04 -0.23554804E-04
 -0.20713344E-04 -0.17809014E-04 -0.14859976E-04 -0.11884273E-04 -0.88997311E-05
 -0.59238642E-05 -0.29737782E-05 -0.66083038E-07  0.27831924E-05  0.55586796E-05
  0.82457449E-05  0.10830558E-04  0.13300156E-04  0.15642496E-04  0.17846511E-04
  0.19902150E-04  0.21800415E-04  0.23533395E-04  0.25094285E-04  0.26477408E-04
  0.27678219E-04  0.28693317E-04  0.29520435E-04  0.30158435E-04  0.30607290E-04
  0.30868065E-04  0.30942889E-04  0.30834921E-04  0.30548316E-04  0.30088176E-04
  0.29460510E-04  0.28672176E-04  0.27730830E-04  0.26644866E-04  0.25423351E-04
  0.24075967E-04  0.22612935E-04  0.21044956E-04  0.19383134E-04  0.17638907E-04
  0.15823975E-04  0.13950230E-04  0.12029681E-04  0.10074384E-04  0.80963747E-05
  0.61075965E-05  0.41198347E-05  0.21446523E-05  0.19332732E-06 -0.17232070E-05
 -0.35944185E-05 -0.54102291E-05 -0.71610650E-05 -0.88379024E-05 -0.10432309E-04
 -0.11936483E-04 -0.13343286E-04 -0.14646271E-04 -0.15839710E-04 -0.16918611E-04
 -0.17878737E-04 -0.18716613E-04 -0.19429537E-04 -0.20015578E-04 -0.20473576E-04
 -0.20803135E-04 -0.21004610E-04 -0.21079094E-04 -0.21028397E-04 -0.20855026E-04
 -0.20562153E-04 -0.20153593E-04 -0.19633762E-04 -0.19007648E-04 -0.18280769E-04
 -0.17459133E-04 -0.16549195E-04 -0.15557812E-04 -0.14492194E-04 -0.13359861E-04
 -0.12168590E-04 -0.10926369E-04 -0.96413426E-05 -0.83217680E-05 -0.69759610E-05
 -0.56122482E-05 -0.42389192E-05 -0.28641781E-05 -0.14960982E-05 -0.14257725E-06
  0.11887057E-05  0.24903307E-05  0.37551760E-05  0.49764540E-05  0.61477454E-05
  0.72630299E-05  0.83167151E-05  0.93036610E-05  0.10219203E-04  0.11059172E-04
  0.11819908E-04  0.12498274E-04  0.13091668E-04  0.13598025E-04  0.14015823E-04
  0.14344084E-04  0.14582367E-04  0.14730765E-04  0.14789895E-04  0.14760883E-04
  0.14645355E-04  0.14445414E-04  0.14163621E-04  0.13802976E-04  0.13366891E-04
  0.12859160E-04  0.12283939E-04  0.11645707E-04  0.10949240E-04  0.10199580E-04
  0.94019936E-05  0.85619463E-05  0.76850621E-05  0.67770899E-05  0.58438679E-05
  0.48912882E-05  0.39252609E-05  0.29516802E-05  0.19763895E-05  0.10051488E-05
  0.43601845E-07 -0.90275484E-06 -0.18286015E-05 -0.27288236E-05 -0.35985384E-05
 -0.44331196E-05 -0.52282207E-05 -0.59797955E-05 -0.66841175E-05 -0.73377962E-05
 -0.79377915E-05 -0.84814267E-05 -0.89663974E-05 -0.93907799E-05 -0.97530361E-05
 -0.10052016E-04 -0.10286960E-04 -0.10457496E-04 -0.10563632E-04 -0.10605759E-04
 -0.10584634E-04 -0.10501374E-04 -0.10357442E-04 -0.10154636E-04 -0.98950698E-05
 -0.95811573E-05 -0.92155940E-05 -0.88013363E-05 -0.83415802E-05 -0.78397387E-05
 -0.72994192E-05 -0.67243982E-05 -0.61185977E-05 -0.54860592E-05 -0.48309185E-05
 -0.41573803E-05 -0.34696918E-05 -0.27721178E-05 -0.20689153E-05 -0.13643086E-05
 -0.66246514E-06  0.32528031E-07  0.71668696E-06  0.13861525E-05  0.20372110E-05
  0.26663139E-05  0.32700957E-05  0.38453913E-05  0.43892509E-05  0.48989545E-05
  0.53720240E-05  0.58062341E-05  0.61996214E-05  0.65504919E-05  0.68574270E-05
  0.71192874E-05  0.73352154E-05  0.75046359E-05  0.76272554E-05  0.77030593E-05
  0.77323079E-05  0.77155306E-05  0.76535187E-05  0.75473170E-05  0.73982135E-05
  0.72077284E-05  0.69776020E-05  0.67097803E-05  0.64064016E-05  0.60697801E-05
  0.57023906E-05  0.53068508E-05  0.48859043E-05  0.44424028E-05  0.39792872E-05
  0.34995698E-05  0.30063149E-05  0.25026206E-05  0.19916001E-05  0.14763631E-05
  0.95999776E-06  0.44555314E-06 -0.63978312E-07 -0.56567723E-06 -0.10567133E-05
 -0.15343607E-05 -0.19960119E-05 -0.24391919E-05 -0.28615700E-05 -0.32609719E-05
 -0.36353896E-05 -0.39829908E-05 -0.43021272E-05 -0.45913410E-05 -0.48493710E-05
 -0.50751569E-05 -0.52678425E-05 -0.54267775E-05 -0.55515187E-05 -0.56418293E-05
 -0.56976771E-05 -0.57192321E-05 -0.57068621E-05 -0.56611278E-05 -0.55827771E-05
 -0.54727372E-05 -0.53321076E-05 -0.51621501E-05 -0.49642801E-05 -0.47400552E-05
 -0.44911650E-05 -0.42194184E-05 -0.39267321E-05 -0.36151174E-05 -0.32866674E-05
 -0.29435435E-05 -0.25879619E-05 -0.22221797E-05 -0.18484817E-05 -0.14691660E-05
 -0.10865311E-05 -0.70286215E-06 -0.32041788E-06  0.58582050E-07  0.43196942E-06
  0.79763936E-06  0.11535617E-05  0.14977915E-05  0.18284795E-05  0.21438813E-05
  0.24423659E-05  0.27224237E-05  0.29826736E-05  0.32218692E-05  0.34389039E-05
  0.36328158E-05  0.38027907E-05  0.39481654E-05  0.40684287E-05  0.41632230E-05
  0.42323435E-05  0.42757379E-05  0.42935041E-05  0.42858880E-05  0.42532794E-05
  0.41962084E-05  0.41153401E-05  0.40114687E-05  0.38855114E-05  0.37385015E-05
  0.35715803E-05  0.33859895E-05  0.31830625E-05  0.29642153E-05  0.27309374E-05
  0.24847819E-05  0.22273559E-05  0.19603103E-05  0.16853299E-05  0.14041227E-05
  0.11184102E-05  0.82991722E-06  0.54036141E-06  0.25144398E-06 -0.35160242E-07
 -0.31781204E-06 -0.59491684E-06 -0.86493332E-06 -0.11263816E-05 -0.13778510E-05
 -0.16180073E-05 -0.18455993E-05 -0.20594653E-05 -0.22585381E-05 -0.24418505E-05
 -0.26085391E-05 -0.27578482E-05 -0.28891326E-05 -0.30018602E-05 -0.30956132E-05
 -0.31700891E-05 -0.32251013E-05 -0.32605783E-05 -0.32765627E-05 -0.32732098E-05
 -0.32507846E-05 -0.32096596E-05 -0.31503109E-05 -0.30733140E-05 -0.29793396E-05
 -0.28691481E-05 -0.27435844E-05 -0.26035718E-05 -0.24501056E-05 -0.22842469E-05
 -0.21071149E-05 -0.19198803E-05 -0.17237579E-05 -0.15199986E-05 -0.13098820E-05
 -0.10947090E-05 -0.87579318E-06 -0.65445402E-06 -0.43200855E-06 -0.20976404E-06
  0.10989454E-07  0.22898631E-06  0.44299238E-06  0.65181168E-06  0.85429287E-06
  0.10493353E-05  0.12358948E-05  0.14129889E-05  0.15797020E-05  0.17351895E-05
  0.18786823E-05  0.20094896E-05  0.21270027E-05  0.22306972E-05  0.23201349E-05
  0.23949654E-05  0.24549273E-05  0.24998483E-05  0.25296453E-05  0.25443240E-05
  0.25439774E-05  0.25287847E-05  0.24990089E-05  0.24549945E-05  0.23971645E-05
  0.23260169E-05  0.22421213E-05  0.21461144E-05  0.20386960E-05  0.19206235E-05
  0.17927076E-05  0.16558068E-05  0.15108216E-05  0.13586890E-05  0.12003769E-05
  0.10368777E-05  0.86920280E-06  0.69837603E-06  0.52542798E-06  0.35138975E-06
  0.17728709E-06  0.41344844E-08 -0.16707057E-06 -0.33535316E-06 -0.49976631E-06
 -0.65939617E-06 -0.81336693E-06 -0.96084544E-06 -0.11010456E-05 -0.12332323E-05
 -0.13567253E-05 -0.14709022E-05 -0.15752019E-05 -0.16691267E-05 -0.17522447E-05
 -0.18241918E-05 -0.18846726E-05 -0.19334616E-05 -0.19704037E-05 -0.19954147E-05
 -0.20084803E-05 -0.20096559E-05 -0.19990655E-05 -0.19769003E-05 -0.19434164E-05
 -0.18989331E-05 -0.18438304E-05 -0.17785457E-05 -0.17035711E-05 -0.16194495E-05
 -0.15267715E-05 -0.14261709E-05 -0.13183208E-05 -0.12039295E-05 -0.10837354E-05
 -0.95850315E-06 -0.82901828E-06 -0.69608282E-06 -0.56051027E-06 -0.42312086E-06
 -0.28473664E-06 -0.14617671E-06 -0.82524979E-08  0.12823689E-06  0.26250919E-06
  0.39380335E-06  0.52138372E-06  0.64454409E-06  0.76261148E-06  0.87494970E-06
  0.98096269E-06  0.10800976E-05  0.11718474E-05  0.12557536E-05  0.13314083E-05
  0.13984560E-05  0.14565951E-05  0.15055792E-05  0.15452180E-05  0.15753778E-05
  0.15959815E-05  0.16070087E-05  0.16084951E-05  0.16005320E-05  0.15832646E-05
  0.15568914E-05  0.15216617E-05  0.14778741E-05  0.14258744E-05  0.13660523E-05
  0.12988398E-05  0.12247073E-05  0.11441610E-05  0.10577392E-05  0.96600932E-06
  0.86956378E-06  0.76901660E-06  0.66499949E-06  0.55815797E-06  0.44914751E-06
  0.33862953E-06  0.22726752E-06  0.11572314E-06  0.46523195E-08 -0.10529844E-06
 -0.21349584E-06 -0.31932326E-06 -0.42218430E-06 -0.52150597E-06 -0.61674189E-06
 -0.70737515E-06 -0.79292108E-06 -0.87292975E-06 -0.94698825E-06 -0.10147227E-05
 -0.10758002E-05 -0.11299302E-05 -0.11768657E-05 -0.12164046E-05 -0.12483900E-05
 -0.12727111E-05 -0.12893030E-05 -0.12981468E-05 -0.12992695E-05 -0.12927427E-05
 -0.12786825E-05 -0.12572479E-05 -0.12286395E-05 -0.11930979E-05 -0.11509023E-05
 -0.11023678E-05 -0.10478437E-05 -0.98771078E-06 -0.92237904E-06 -0.85228483E-06
 -0.77788804E-06 -0.69966922E-06 -0.61812649E-06 -0.53377251E-06 -0.44713126E-06
 -0.35873489E-06 -0.26912053E-06 -0.17882703E-06 -0.88391842E-07  0.16521591E-08
  0.90779742E-07  0.17847633E-06  0.26424091E-06  0.34758886E-06  0.42805458E-06
  0.50519409E-06  0.57858739E-06  0.64784071E-06  0.71258852E-06  0.77249543E-06
  0.82725784E-06  0.87660540E-06  0.92030230E-06  0.95814826E-06  0.98997939E-06
   16.2516435017787      T
 Non local Part
           2           2   1.24033371831870     
   43.5052895417016       -39.8529118936718       -39.8529118936718     
   34.9616110102703     
 Reciprocal Space Part
  0.00000000E+00  0.96748447E-02  0.38588491E-01  0.86410659E-01  0.15259875E+00
  0.23640937E+00  0.33691396E+00  0.45301796E+00  0.58348296E+00  0.72695110E+00
  0.88197092E+00  0.10470239E+01  0.12205507E+01  0.14009767E+01  0.15867356E+01
  0.17762907E+01  0.19681533E+01  0.21608974E+01  0.23531713E+01  0.25437047E+01
  0.27313120E+01  0.29148923E+01  0.30934256E+01  0.32659658E+01  0.34316319E+01
  0.35895966E+01  0.37390742E+01  0.38793084E+01  0.40095600E+01  0.41290962E+01
  0.42371819E+01  0.43330736E+01  0.44160158E+01  0.44852421E+01  0.45399794E+01
  0.45794561E+01  0.46029145E+01  0.46096270E+01  0.45989150E+01  0.45701712E+01
  0.45228840E+01  0.44566628E+01  0.43712640E+01  0.42666160E+01  0.41428434E+01
  0.40002881E+01  0.38395267E+01  0.36613838E+01  0.34669404E+01  0.32575354E+01
  0.30347619E+01  0.28004564E+01  0.25566807E+01  0.23056981E+01  0.20499426E+01
  0.17919823E+01  0.15344781E+01  0.12801378E+01  0.10316673E+01  0.79171945E+00
  0.56284282E+00  0.34743063E+00  0.14767188E+00 -0.34494139E-01 -0.19741876E+00
 -0.33977909E+00 -0.46060626E+00 -0.55930607E+00 -0.63567123E+00 -0.68988490E+00
 -0.72251516E+00 -0.73450063E+00 -0.72712741E+00 -0.70199789E+00 -0.66099232E+00
 -0.60622387E+00 -0.53998856E+00 -0.46471119E+00 -0.38288880E+00 -0.29703301E+00
 -0.20961286E+00 -0.12299951E+00 -0.39414383E-01  0.39118097E-01  0.11081183E+00
  0.17415349E+00  0.22792932E+00  0.27124352E+00  0.30352807E+00  0.32454376E+00
  0.33437251E+00  0.33340154E+00  0.32229982E+00  0.30198770E+00  0.27360072E+00
  0.23844864E+00  0.19797114E+00  0.15369134E+00  0.10716858E+00  0.59951846E-01
 Real Space Part
  0.00000000E+00  0.16870707E-01  0.67394217E-01  0.15130506E+00  0.26816205E+00
  0.41735007E+00  0.59808275E+00  0.80940570E+00  0.10502006E+01  0.13191898E+01
  0.16149420E+01  0.19358780E+01  0.22802779E+01  0.26462878E+01  0.30319288E+01
  0.34351045E+01  0.38536110E+01  0.42851464E+01  0.47273208E+01  0.51776672E+01
  0.56336529E+01  0.60926908E+01  0.65521515E+01  0.70093760E+01  0.74616880E+01
  0.79064074E+01  0.83408633E+01  0.87624077E+01  0.91684293E+01  0.95563674E+01
  0.99237257E+01  0.10268087E+02  0.10587126E+02  0.10878627E+02  0.11140492E+02
  0.11370759E+02  0.11567618E+02  0.11729417E+02  0.11854681E+02  0.11942124E+02
  0.11990660E+02  0.11999415E+02  0.11967740E+02  0.11895219E+02  0.11781677E+02
  0.11627194E+02  0.11432108E+02  0.11197021E+02  0.10922807E+02  0.10610610E+02
  0.10261852E+02  0.98782277E+01  0.94617025E+01  0.90145110E+01  0.85391481E+01
  0.80383605E+01  0.75151353E+01  0.69726854E+01  0.64144334E+01  0.58439913E+01
  0.52651389E+01  0.46817983E+01  0.40980065E+01  0.35178851E+01  0.29456075E+01
  0.23853642E+01  0.18413258E+01  0.13176040E+01  0.81821225E+00  0.34702409E+00
 -0.92268030E-01 -0.49619470E+00 -0.86155084E+00 -0.11854361E+01 -0.14652939E+01
 -0.16989489E+01 -0.18846411E+01 -0.20210577E+01 -0.21073619E+01 -0.21432165E+01
 -0.21288041E+01 -0.20648439E+01 -0.19525996E+01 -0.17938886E+01 -0.15910783E+01
 -0.13470858E+01 -0.10653627E+01 -0.74988507E+00 -0.40512798E+00 -0.36052311E-01
  0.35194670E+00  0.75330455E+00  0.11604020E+01  0.15646259E+01  0.20205146E+01
  0.18580256E+01  0.13563345E+01  0.79746585E+00  0.10107162E+00  0.00000000E+00
 Reciprocal Space Part
  0.00000000E+00  0.22546061E-01  0.89712333E-01  0.20008987E+00  0.35135297E+00
  0.54029292E+00  0.76286488E+00  0.10142477E+01  0.12889163E+01  0.15807257E+01
  0.18830071E+01  0.21886732E+01  0.24903338E+01  0.27804192E+01  0.30513101E+01
  0.32954725E+01  0.35055959E+01  0.36747318E+01  0.37964316E+01  0.38648801E+01
  0.38750230E+01  0.38226852E+01  0.37046775E+01  0.35188895E+01  0.32643651E+01
  0.29413601E+01  0.25513777E+01  0.20971822E+01  0.15827890E+01  0.10134287E+01
  0.39548737E+00 -0.26357851E+00 -0.95535119E+00 -0.16705834E+01 -0.23993505E+01
 -0.31312214E+01 -0.38554438E+01 -0.45611415E+01 -0.52375195E+01 -0.58740714E+01
 -0.64607872E+01 -0.69883541E+01 -0.74483476E+01 -0.78334074E+01 -0.81373945E+01
 -0.83555248E+01 -0.84844766E+01 -0.85224683E+01 -0.84693046E+01 -0.83263894E+01
 -0.80967045E+01 -0.77847545E+01 -0.73964788E+01 -0.69391318E+01 -0.64211345E+01
 -0.58519004E+01 -0.52416397E+01 -0.46011461E+01 -0.39415715E+01 -0.32741932E+01
 -0.26101805E+01 -0.19603637E+01 -0.13350143E+01 -0.74363838E+00 -0.19479072E+00
  0.30408823E+00  0.74680699E+00  0.11285273E+01  0.14458353E+01  0.16967785E+01
  0.18808676E+01  0.19990443E+01  0.20536152E+01  0.20481557E+01  0.19873845E+01
  0.18770146E+01  0.17235832E+01  0.15342666E+01  0.13166841E+01  0.10786966E+01
  0.82820518E+00  0.57295520E+00  0.32034992E+00  0.77279488E-01 -0.15003138E+00
 -0.35615316E+00 -0.53655594E+00 -0.68768634E+00 -0.80701572E+00 -0.89305910E+00
 -0.94536515E+00 -0.96447848E+00 -0.95187594E+00 -0.90987973E+00 -0.84155029E+00
 -0.75056271E+00 -0.64107078E+00 -0.51756271E+00 -0.38471324E+00 -0.24723626E+00
 Real Space Part
  0.00000000E+00 -0.35610686E-01 -0.14221712E+00 -0.31914353E+00 -0.56526738E+00
 -0.87902495E+00 -0.12584192E+01 -0.17010295E+01 -0.22040242E+01 -0.27641745E+01
 -0.33778707E+01 -0.40411409E+01 -0.47496707E+01 -0.54988254E+01 -0.62836742E+01
 -0.70990151E+01 -0.79394025E+01 -0.87991758E+01 -0.96724892E+01 -0.10553343E+02
 -0.11435617E+02 -0.12313103E+02 -0.13179540E+02 -0.14028648E+02 -0.14854168E+02
 -0.15649894E+02 -0.16409713E+02 -0.17127642E+02 -0.17797864E+02 -0.18414768E+02
 -0.18972983E+02 -0.19467418E+02 -0.19893297E+02 -0.20246195E+02 -0.20522074E+02
 -0.20717313E+02 -0.20828747E+02 -0.20853692E+02 -0.20789978E+02 -0.20635975E+02
 -0.20390619E+02 -0.20053434E+02 -0.19624555E+02 -0.19104741E+02 -0.18495394E+02
 -0.17798564E+02 -0.17016962E+02 -0.16153957E+02 -0.15213579E+02 -0.14200509E+02
 -0.13120072E+02 -0.11978213E+02 -0.10781485E+02 -0.95370139E+01 -0.82524659E+01
 -0.69360110E+01 -0.55962748E+01 -0.42422872E+01 -0.28834241E+01 -0.15293439E+01
 -0.18991713E+00  0.11248491E+01  0.24048915E+01  0.36401763E+01  0.48207886E+01
  0.59370255E+01  0.69794917E+01  0.79391970E+01  0.88076547E+01  0.95769792E+01
  0.10239984E+02  0.10790273E+02  0.11222336E+02  0.11531631E+02  0.11714661E+02
  0.11769056E+02  0.11693626E+02  0.11488424E+02  0.11154789E+02  0.10695378E+02
  0.10114190E+02  0.94165778E+01  0.86092435E+01  0.77002303E+01  0.66988864E+01
  0.56158397E+01  0.44629335E+01  0.32531798E+01  0.20006732E+01  0.72054167E+00
 -0.57120458E+00 -0.18584157E+01 -0.31195543E+01 -0.43306444E+01 -0.56439152E+01
 -0.51966895E+01 -0.37959171E+01 -0.22332537E+01 -0.28316566E+00  0.00000000E+00
 Non local Part
           0           2   1.24033371831870     
   3.95741270504415        7.45754111769661        7.45754111769661     
   14.0847230960232     
 Reciprocal Space Part
  0.21736103E+02  0.21479802E+02  0.20714621E+02  0.19451662E+02  0.17709235E+02
  0.15512568E+02  0.12893409E+02  0.98895234E+01  0.65441013E+01  0.29050787E+01
 -0.97561426E+00 -0.50428650E+01 -0.92392367E+01 -0.13505859E+02 -0.17783338E+02
 -0.22012663E+02 -0.26136112E+02 -0.30098114E+02 -0.33846087E+02 -0.37331205E+02
 -0.40509105E+02 -0.43340516E+02 -0.45791791E+02 -0.47835350E+02 -0.49450012E+02
 -0.50621217E+02 -0.51341143E+02 -0.51608705E+02 -0.51429436E+02 -0.50815276E+02
 -0.49784240E+02 -0.48359999E+02 -0.46571372E+02 -0.44451738E+02 -0.42038386E+02
 -0.39371806E+02 -0.36494944E+02 -0.33452433E+02 -0.30289806E+02 -0.27052723E+02
 -0.23786201E+02 -0.20533891E+02 -0.17337389E+02 -0.14235605E+02 -0.11264203E+02
 -0.84551096E+01 -0.58361154E+01 -0.34305565E+01 -0.12570949E+01  0.67040919E+00
  0.23429291E+01  0.37562115E+01  0.49106267E+01  0.58109369E+01  0.64659875E+01
  0.68883319E+01  0.70937987E+01  0.71010121E+01  0.69308780E+01  0.66060462E+01
  0.61503624E+01  0.55883211E+01  0.49445312E+01  0.42432058E+01  0.35076852E+01
  0.27600042E+01  0.20205086E+01  0.13075304E+01  0.63712432E+00  0.22869678E-01
 -0.52426068E+00 -0.99596452E+00 -0.13866090E+01 -0.16931673E+01 -0.19150972E+01
 -0.20541681E+01 -0.21142417E+01 -0.21010157E+01 -0.20217377E+01 -0.18848976E+01
 -0.16999080E+01 -0.14767814E+01 -0.12258117E+01 -0.95726870E+00 -0.68111264E+00
 -0.40673543E+00 -0.14273349E+00  0.10328300E+00  0.32484134E+00  0.51671623E+00
  0.67499733E+00  0.79711512E+00  0.88182648E+00  0.92916254E+00  0.94034242E+00
  0.91765712E+00  0.86432849E+00  0.78434877E+00  0.68230632E+00  0.56320363E+00
 Real Space Part
 -0.17156671E+03 -0.17148978E+03 -0.17125897E+03 -0.17087428E+03 -0.17033572E+03
 -0.16964328E+03 -0.16879699E+03 -0.16779686E+03 -0.16664299E+03 -0.16533546E+03
 -0.16387444E+03 -0.16226018E+03 -0.16049297E+03 -0.15857326E+03 -0.15650159E+03
 -0.15427865E+03 -0.15190530E+03 -0.14938259E+03 -0.14671178E+03 -0.14389438E+03
 -0.14093214E+03 -0.13782713E+03 -0.13458171E+03 -0.13119859E+03 -0.12768086E+03
 -0.12403199E+03 -0.12025587E+03 -0.11635685E+03 -0.11233973E+03 -0.10820982E+03
 -0.10397293E+03 -0.99635381E+02 -0.95204076E+02 -0.90686454E+02 -0.86090528E+02
 -0.81424887E+02 -0.76698700E+02 -0.71921713E+02 -0.67104240E+02 -0.62257160E+02
 -0.57391891E+02 -0.52520375E+02 -0.47655043E+02 -0.42808786E+02 -0.37994907E+02
 -0.33227075E+02 -0.28519270E+02 -0.23885716E+02 -0.19340813E+02 -0.14899058E+02
 -0.10574958E+02 -0.63829426E+01 -0.23372611E+01  0.15481185E+01  0.52596198E+01
  0.87841706E+01  0.12109319E+02  0.15223355E+02  0.18115422E+02  0.20775647E+02
  0.23195246E+02  0.25366644E+02  0.27283578E+02  0.28941199E+02  0.30336162E+02
  0.31466705E+02  0.32332718E+02  0.32935793E+02  0.33279263E+02  0.33368220E+02
  0.33209517E+02  0.32811753E+02  0.32185230E+02  0.31341901E+02  0.30295287E+02
  0.29060386E+02  0.27653556E+02  0.26092377E+02  0.24395513E+02  0.22582538E+02
  0.20673769E+02  0.18690081E+02  0.16652712E+02  0.14583073E+02  0.12502546E+02
  0.10432294E+02  0.83930641E+01  0.64050063E+01  0.44874945E+01  0.26589807E+01
  0.93679700E+00 -0.66351536E+00 -0.21238712E+01 -0.34260968E+01 -0.47010378E+01
 -0.44076499E+01 -0.32711410E+01 -0.19557411E+01 -0.25061282E+00  0.00000000E+00
 Reciprocal Space Part
 -0.41239711E+01 -0.40064060E+01 -0.36554873E+01 -0.30765163E+01 -0.22782341E+01
 -0.12726817E+01 -0.75007502E-01  0.12967747E+01  0.28220730E+01  0.44780458E+01
  0.62399642E+01  0.80816049E+01  0.99756640E+01  0.11894188E+02  0.13809010E+02
  0.15692193E+02  0.17516459E+02  0.19255610E+02  0.20884927E+02  0.22381543E+02
  0.23724777E+02  0.24896438E+02  0.25881079E+02  0.26666206E+02  0.27242431E+02
  0.27603583E+02  0.27746750E+02  0.27672278E+02  0.27383706E+02  0.26887659E+02
  0.26193678E+02  0.25314017E+02  0.24263382E+02  0.23058647E+02  0.21718532E+02
  0.20263250E+02  0.18714147E+02  0.17093317E+02  0.15423226E+02  0.13726324E+02
  0.12024675E+02  0.10339605E+02  0.86913610E+01  0.70988128E+01  0.55791751E+01
  0.41477758E+01  0.28178619E+01  0.16004506E+01  0.50422620E+00 -0.46451635E+00
 -0.13018808E+01 -0.20063339E+01 -0.25786256E+01 -0.30216683E+01 -0.33403800E+01
 -0.35414928E+01 -0.36333353E+01 -0.36255911E+01 -0.35290413E+01 -0.33552953E+01
 -0.31165182E+01 -0.28251575E+01 -0.24936780E+01 -0.21343087E+01 -0.17588067E+01
 -0.13782435E+01 -0.10028166E+01 -0.64168968E+00 -0.30286446E+00  0.69150607E-02
  0.28222485E+00  0.51898966E+00  0.71447922E+00  0.86727354E+00  0.97719935E+00
  0.10452409E+01  0.10734278E+01  0.10647053E+01  0.10227883E+01  0.95200702E+00
  0.85714521E+00  0.74327801E+00  0.61561186E+00  0.47933132E+00  0.33945622E+00
  0.20071211E+00  0.67417112E-01 -0.56613075E-01 -0.16814016E+00 -0.26455741E+00
 -0.34392259E+00 -0.40496986E+00 -0.44710152E+00 -0.47036089E+00 -0.47538807E+00
 -0.46336079E+00 -0.43592291E+00 -0.39510321E+00 -0.34322735E+00 -0.28282612E+00
 Real Space Part
  0.92252350E+02  0.92212209E+02  0.92091784E+02  0.91891072E+02  0.91610071E+02
  0.91248780E+02  0.90807204E+02  0.90285356E+02  0.89683267E+02  0.89000986E+02
  0.88238592E+02  0.87396196E+02  0.86473956E+02  0.85472081E+02  0.84390845E+02
  0.83230595E+02  0.81991761E+02  0.80674874E+02  0.79280569E+02  0.77809607E+02
  0.76262883E+02  0.74641440E+02  0.72946482E+02  0.71179390E+02  0.69341735E+02
  0.67435289E+02  0.65462041E+02  0.63424208E+02  0.61324247E+02  0.59164871E+02
  0.56949052E+02  0.54680037E+02  0.52361355E+02  0.49996821E+02  0.47590546E+02
  0.45146937E+02  0.42670702E+02  0.40166845E+02  0.37640669E+02  0.35097766E+02
  0.32544009E+02  0.29985543E+02  0.27428769E+02  0.24880329E+02  0.22347078E+02
  0.19836067E+02  0.17354509E+02  0.14909749E+02  0.12509229E+02  0.10160444E+02
  0.78709035E+01  0.56480807E+01  0.34993649E+01  0.14320067E+01 -0.54693702E+00
 -0.24306616E+01 -0.42126741E+01 -0.58868544E+01 -0.74475166E+01 -0.88894699E+01
 -0.10208079E+02 -0.11399321E+02 -0.12459844E+02 -0.13387016E+02 -0.14178971E+02
 -0.14834654E+02 -0.15353855E+02 -0.15737236E+02 -0.15986350E+02 -0.16103654E+02
 -0.16092511E+02 -0.15957180E+02 -0.15702799E+02 -0.15335355E+02 -0.14861648E+02
 -0.14289241E+02 -0.13626402E+02 -0.12882036E+02 -0.12065611E+02 -0.11187074E+02
 -0.10256764E+02 -0.92853185E+01 -0.82835713E+01 -0.72624594E+01 -0.62329170E+01
 -0.52057792E+01 -0.41916806E+01 -0.32009624E+01 -0.22435807E+01 -0.13290309E+01
 -0.46624606E+00  0.33674281E+00  0.10706234E+01  0.17260417E+01  0.23687662E+01
  0.22217247E+01  0.16494640E+01  0.98653655E+00  0.12644631E+00  0.00000000E+00
 Non local Part
           1           2   1.24033371831870     
   5.18583395481799        7.50784486354428        7.50784486354428     
   10.8527582248067     
 Reciprocal Space Part
  0.00000000E+00  0.82859269E+00  0.16360412E+01  0.24015804E+01  0.31051973E+01
  0.37279897E+01  0.42525068E+01  0.46630632E+01  0.49460222E+01  0.50900435E+01
  0.50862903E+01  0.49285914E+01  0.46135579E+01  0.41406490E+01  0.35121892E+01
  0.27333330E+01  0.18119807E+01  0.75864487E+00 -0.41372952E+00 -0.16899881E+01
 -0.30530297E+01 -0.44841030E+01 -0.59631331E+01 -0.74690709E+01 -0.89802600E+01
 -0.10474813E+02 -0.11930994E+02 -0.13327591E+02 -0.14644288E+02 -0.15862010E+02
 -0.16963248E+02 -0.17932359E+02 -0.18755823E+02 -0.19422463E+02 -0.19923625E+02
 -0.20253304E+02 -0.20408226E+02 -0.20387879E+02 -0.20194487E+02 -0.19832942E+02
 -0.19310684E+02 -0.18637534E+02 -0.17825485E+02 -0.16888460E+02 -0.15842028E+02
 -0.14703106E+02 -0.13489629E+02 -0.12220211E+02 -0.10913803E+02 -0.95893430E+01
 -0.82654214E+01 -0.69599551E+01 -0.56898844E+01 -0.44708946E+01 -0.33171703E+01
 -0.22411845E+01 -0.12535279E+01 -0.36278034E+00  0.42457438E+00  0.11041879E+01
  0.16738431E+01  0.21334058E+01  0.24847359E+01  0.27315599E+01  0.28793093E+01
  0.29349295E+01  0.29066630E+01  0.28038151E+01  0.26365043E+01  0.24154072E+01
  0.21515012E+01  0.18558118E+01  0.15391710E+01  0.12119902E+01  0.88405413E+00
  0.56433850E+00  0.26085583E+00 -0.19468778E-01 -0.27088970E+00 -0.48889994E+00
 -0.67025722E+00 -0.81297782E+00 -0.91629967E+00 -0.98061698E+00 -0.10073894E+01
 -0.99902896E+00 -0.95876896E+00 -0.89051881E+00 -0.79870949E+00 -0.68813384E+00
 -0.56378653E+00 -0.43070768E+00 -0.29383437E+00 -0.15786365E+00 -0.27130259E-01
  0.94498330E-01  0.20370738E+00  0.29779950E+00  0.37473752E+00  0.43316560E+00
 Real Space Part
  0.00000000E+00 -0.30161488E+01 -0.60231193E+01 -0.90117557E+01 -0.11972948E+02
 -0.14897652E+02 -0.17776915E+02 -0.20601899E+02 -0.23363899E+02 -0.26054372E+02
 -0.28664956E+02 -0.31187495E+02 -0.33614062E+02 -0.35936985E+02 -0.38148869E+02
 -0.40242620E+02 -0.42211470E+02 -0.44049004E+02 -0.45749180E+02 -0.47306357E+02
 -0.48715321E+02 -0.49971306E+02 -0.51070022E+02 -0.52007676E+02 -0.52781001E+02
 -0.53387276E+02 -0.53824351E+02 -0.54090669E+02 -0.54185287E+02 -0.54107897E+02
 -0.53858848E+02 -0.53439160E+02 -0.52850541E+02 -0.52095403E+02 -0.51176872E+02
 -0.50098799E+02 -0.48865764E+02 -0.47483083E+02 -0.45956805E+02 -0.44293706E+02
 -0.42501287E+02 -0.40587754E+02 -0.38562004E+02 -0.36433604E+02 -0.34212755E+02
 -0.31910265E+02 -0.29537506E+02 -0.27106364E+02 -0.24629192E+02 -0.22118743E+02
 -0.19588108E+02 -0.17050645E+02 -0.14519893E+02 -0.12009493E+02 -0.95330943E+01
 -0.71042587E+01 -0.47363604E+01 -0.24424817E+01 -0.23530537E+00  0.18729938E+01
  0.38708587E+01  0.57474588E+01  0.74927972E+01  0.90978139E+01  0.10554484E+02
  0.11855911E+02  0.12996408E+02  0.13971573E+02  0.14778354E+02  0.15415096E+02
  0.15881577E+02  0.16179036E+02  0.16310171E+02  0.16279133E+02  0.16091498E+02
  0.15754221E+02  0.15275580E+02  0.14665092E+02  0.13933427E+02  0.13092295E+02
  0.12154333E+02  0.11132971E+02  0.10042287E+02  0.88968686E+01  0.77116500E+01
  0.65017639E+01  0.52823773E+01  0.40685412E+01  0.28750334E+01  0.17162270E+01
  0.60591792E+00 -0.44316783E+00 -0.14164692E+01 -0.22992958E+01 -0.31779910E+01
 -0.30012375E+01 -0.22434200E+01 -0.13508617E+01 -0.17389149E+00  0.00000000E+00
 Reciprocal Space Part
  0.00000000E+00 -0.18129995E+00 -0.35269265E+00 -0.50446373E+00 -0.62728115E+00
 -0.71237771E+00 -0.75172344E+00 -0.73818473E+00 -0.66566716E+00 -0.52923973E+00
 -0.32523785E+00 -0.51343437E-01  0.29335955E+00  0.70835513E+00  0.11916916E+01
  0.17400043E+01  0.23485640E+01  0.30113518E+01  0.37211562E+01  0.44696945E+01
  0.52477531E+01  0.60453463E+01  0.68518893E+01  0.76563838E+01  0.84476115E+01
  0.92143322E+01  0.99454836E+01  0.10630378E+02  0.11258894E+02  0.11821655E+02
  0.12310200E+02  0.12717132E+02  0.13036249E+02  0.13262659E+02  0.13392858E+02
  0.13424798E+02  0.13357913E+02  0.13193132E+02  0.12932850E+02  0.12580887E+02
  0.12142406E+02  0.11623821E+02  0.11032669E+02  0.10377473E+02  0.96675827E+01
  0.89129999E+01  0.81241984E+01  0.73119342E+01  0.64870529E+01  0.56602999E+01
  0.48421339E+01  0.40425499E+01  0.32709144E+01  0.25358155E+01  0.18449314E+01
  0.12049194E+01  0.62132755E+00  0.98530121E-01 -0.36031192E+00 -0.75326537E+00
 -0.10796143E+01 -0.13398250E+01 -0.15354890E+01 -0.16692433E+01 -0.17446737E+01
 -0.17662003E+01 -0.17389502E+01 -0.16686205E+01 -0.15613336E+01 -0.14234900E+01
 -0.12616201E+01 -0.10822404E+01 -0.89171567E+00 -0.69613034E+00 -0.50117268E+00
 -0.31203282E+00 -0.13331718E+00  0.31019475E-01  0.17772340E+00  0.30427223E+00
  0.40888627E+00  0.49052138E+00  0.54884418E+00  0.58419120E+00  0.59751348E+00
  0.59030867E+00  0.56454316E+00  0.52256627E+00  0.46701954E+00  0.40074330E+00
  0.32668344E+00  0.24780068E+00  0.16698459E+00  0.86974717E-01  0.10290302E-01
 -0.60829619E-01 -0.12447475E+00 -0.17909983E+00 -0.22354822E+00 -0.25706291E+00
 Real Space Part
  0.00000000E+00  0.19580309E+01  0.39103173E+01  0.58511282E+01  0.77747606E+01
  0.96755523E+01  0.11547897E+02  0.13386256E+02  0.15185176E+02  0.16939300E+02
  0.18643381E+02  0.20292300E+02  0.21881077E+02  0.23404889E+02  0.24859079E+02
  0.26239178E+02  0.27540915E+02  0.28760234E+02  0.29893309E+02  0.30936558E+02
  0.31886662E+02  0.32740574E+02  0.33495541E+02  0.34149116E+02  0.34699170E+02
  0.35143912E+02  0.35481903E+02  0.35712064E+02  0.35833698E+02  0.35846495E+02
  0.35750550E+02  0.35546372E+02  0.35234895E+02  0.34817483E+02  0.34295946E+02
  0.33672537E+02  0.32949965E+02  0.32131390E+02  0.31220429E+02  0.30221150E+02
  0.29138073E+02  0.27976155E+02  0.26740786E+02  0.25437776E+02  0.24073332E+02
  0.22654044E+02  0.21186859E+02  0.19679051E+02  0.18138192E+02  0.16572115E+02
  0.14988874E+02  0.13396701E+02  0.11803956E+02  0.10219079E+02  0.86505298E+01
  0.71067361E+01  0.55960270E+01  0.41265718E+01  0.27063140E+01  0.13429048E+01
  0.43635857E-01 -0.11846280E+01 -0.23355143E+01 -0.34032074E+01 -0.43825092E+01
 -0.52688968E+01 -0.60585748E+01 -0.67485223E+01 -0.73365329E+01 -0.78212473E+01
 -0.82021779E+01 -0.84797244E+01 -0.86551792E+01 -0.87307232E+01 -0.87094118E+01
 -0.85951511E+01 -0.83926621E+01 -0.81074352E+01 -0.77456794E+01 -0.73142549E+01
 -0.68206053E+01 -0.62726786E+01 -0.56788417E+01 -0.50477949E+01 -0.43884752E+01
 -0.37099661E+01 -0.30213987E+01 -0.23318602E+01 -0.16502982E+01 -0.98543972E+00
 -0.34568713E+00  0.26117417E+00  0.82628251E+00  0.13407002E+01  0.18545074E+01
  0.17531269E+01  0.13117875E+01  0.79066793E+00  0.10184378E+00  0.00000000E+00
 PAW radial sets
         347  0.943018041252648     
(5E20.12)                                
 augmentation charges (non sperical)
  0.726920436812E+00 -0.549330977918E+00 -0.943069773053E-01 -0.169272956882E+00 -0.155897867907E+00
 -0.198820200427E+00 -0.549330977918E+00  0.384721266913E+00  0.210645224559E-01  0.314638535195E-01
  0.710450158362E-01  0.757758759663E-01 -0.943069773053E-01  0.210645224559E-01 -0.770199107254E-01
 -0.155218056120E+00 -0.520429703201E-01 -0.982792109405E-01 -0.169272956882E+00  0.314638535195E-01
 -0.155218056120E+00 -0.313294519916E+00 -0.105181676299E+00 -0.197968469526E+00 -0.155897867907E+00
  0.710450158362E-01 -0.520429703201E-01 -0.105181676299E+00 -0.261663207734E-01 -0.576728251425E-01
 -0.198820200427E+00  0.757758759663E-01 -0.982792109405E-01 -0.197968469526E+00 -0.576728251425E-01
 -0.115903561525E+00
 uccopancies in atom
  0.199999999587E+01  0.000000000000E+00  0.000000000000E+00  0.000000000000E+00  0.000000000000E+00
  0.000000000000E+00  0.000000000000E+00  0.000000000000E+00  0.000000000000E+00  0.000000000000E+00
  0.000000000000E+00  0.000000000000E+00  0.000000000000E+00  0.000000000000E+00  0.100000000313E+01
  0.000000000000E+00  0.000000000000E+00  0.000000000000E+00  0.000000000000E+00  0.000000000000E+00
  0.000000000000E+00  0.000000000000E+00  0.000000000000E+00  0.000000000000E+00  0.000000000000E+00
  0.000000000000E+00  0.000000000000E+00  0.000000000000E+00  0.000000000000E+00  0.000000000000E+00
  0.000000000000E+00  0.000000000000E+00  0.000000000000E+00  0.000000000000E+00  0.000000000000E+00
  0.000000000000E+00
 grid
  0.463787181380E-04  0.478868383511E-04  0.494439988712E-04  0.510517943668E-04  0.527118713610E-04
  0.544259299176E-04  0.561957253824E-04  0.580230701807E-04  0.599098356731E-04  0.618579540724E-04
  0.638694204221E-04  0.659462946395E-04  0.680907036253E-04  0.703048434417E-04  0.725909815613E-04
  0.749514591893E-04  0.773886936611E-04  0.799051809178E-04  0.825034980622E-04  0.851863059981E-04
  0.879563521553E-04  0.908164733032E-04  0.937695984556E-04  0.968187518708E-04  0.999670561484E-04
  0.103217735427E-03  0.106574118686E-03  0.110039643156E-03  0.113617857836E-03  0.117312427131E-03
  0.121127134603E-03  0.125065886845E-03  0.129132717484E-03  0.133331791310E-03  0.137667408541E-03
  0.142144009229E-03  0.146766177803E-03  0.151538647768E-03  0.156466306551E-03  0.161554200504E-03
  0.166807540076E-03  0.172231705145E-03  0.177832250531E-03  0.183614911681E-03  0.189585610546E-03
  0.195750461643E-03  0.202115778318E-03  0.208688079211E-03  0.215474094934E-03  0.222480774959E-03
  0.229715294739E-03  0.237185063055E-03  0.244897729601E-03  0.252861192822E-03  0.261083608001E-03
  0.269573395610E-03  0.278339249931E-03  0.287390147968E-03  0.296735358629E-03  0.306384452227E-03
  0.316347310278E-03  0.326634135618E-03  0.337255462856E-03  0.348222169159E-03  0.359545485392E-03
  0.371237007620E-03  0.383308708985E-03  0.395772951963E-03  0.408642501028E-03  0.421930535723E-03
  0.435650664157E-03  0.449816936940E-03  0.464443861573E-03  0.479546417306E-03  0.495140070475E-03
  0.511240790343E-03  0.527865065455E-03  0.545029920521E-03  0.562752933853E-03  0.581052255366E-03
  0.599946625162E-03  0.619455392728E-03  0.639598536748E-03  0.660396685560E-03  0.681871138286E-03
  0.704043886642E-03  0.726937637461E-03  0.750575835944E-03  0.774982689671E-03  0.800183193394E-03
  0.826203154630E-03  0.853069220094E-03  0.880808902984E-03  0.909450611160E-03  0.939023676233E-03
  0.969558383606E-03  0.100108600349E-02  0.103363882292E-02  0.106725017883E-02  0.110195449218E-02
  0.113778730322E-02  0.117478530789E-02  0.121298639537E-02  0.125242968692E-02  0.129315557591E-02
  0.133520576921E-02  0.137862332989E-02  0.142345272134E-02  0.146973985275E-02  0.151753212621E-02
  0.156687848518E-02  0.161782946463E-02  0.167043724283E-02  0.172475569474E-02  0.178084044719E-02
  0.183874893588E-02  0.189854046416E-02  0.196027626377E-02  0.202401955758E-02  0.208983562428E-02
  0.215779186528E-02  0.222795787371E-02  0.230040550568E-02  0.237520895392E-02  0.245244482368E-02
  0.253219221124E-02  0.261453278490E-02  0.269955086861E-02  0.278733352830E-02  0.287797066109E-02
  0.297155508733E-02  0.306818264565E-02  0.316795229111E-02  0.327096619654E-02  0.337732985719E-02
  0.348715219874E-02  0.360054568886E-02  0.371762645240E-02  0.383851439029E-02  0.396333330234E-02
  0.409221101402E-02  0.422527950738E-02  0.436267505618E-02  0.450453836546E-02  0.465101471566E-02
  0.480225411135E-02  0.495841143489E-02  0.511964660503E-02  0.528612474067E-02  0.545801632996E-02
  0.563549740493E-02  0.581874972169E-02  0.600796094664E-02  0.620332484859E-02  0.640504149726E-02
  0.661331746813E-02  0.682836605399E-02  0.705040748337E-02  0.727966914611E-02  0.751638582619E-02
  0.776079994217E-02  0.801316179546E-02  0.827372982666E-02  0.854277088019E-02  0.882056047761E-02
  0.910738309973E-02  0.940353247799E-02  0.970931189523E-02  0.100250344963E-01  0.103510236087E-01
  0.106876130738E-01  0.110351475886E-01  0.113939830589E-01  0.117644869635E-01  0.121470387307E-01
  0.125420301271E-01  0.129498656583E-01  0.133709629835E-01  0.138057533433E-01  0.142546820009E-01
  0.147182086984E-01  0.151968081279E-01  0.156909704168E-01  0.162012016306E-01  0.167280242905E-01
  0.172719779091E-01  0.178336195424E-01  0.184135243605E-01  0.190122862366E-01  0.196305183552E-01
  0.202688538399E-01  0.209279464022E-01  0.216084710103E-01  0.223111245811E-01  0.230366266930E-01
  0.237857203237E-01  0.245591726105E-01  0.253577756361E-01  0.261823472399E-01  0.270337318552E-01
  0.279128013742E-01  0.288204560410E-01  0.297576253732E-01  0.307252691141E-01  0.317243782155E-01
  0.327559758525E-01  0.338211184710E-01  0.349208968703E-01  0.360564373196E-01  0.372289027114E-01
  0.384394937528E-01  0.396894501949E-01  0.409800521021E-01  0.423126211638E-01  0.436885220469E-01
  0.451091637944E-01  0.465760012673E-01  0.480905366356E-01  0.496543209158E-01  0.512689555596E-01
  0.529360940940E-01  0.546574438146E-01  0.564347675338E-01  0.582698853864E-01  0.601646766936E-01
  0.621210818872E-01  0.641411044970E-01  0.662268132028E-01  0.683803439524E-01  0.706039021497E-01
  0.728997649124E-01  0.752702834047E-01  0.777178852446E-01  0.802450769903E-01  0.828544467071E-01
  0.855486666174E-01  0.883304958380E-01  0.912027832050E-01  0.941684701917E-01  0.972305939208E-01
  0.100392290274E+00  0.103656797106E+00  0.107027457556E+00  0.110507723475E+00  0.114101158959E+00
  0.117811444001E+00  0.121642378256E+00  0.125597884936E+00  0.129682014826E+00  0.133898950431E+00
  0.138253010262E+00  0.142748653257E+00  0.147390483346E+00  0.152183254171E+00  0.157131873945E+00
  0.162241410490E+00  0.167517096416E+00  0.172964334488E+00  0.178588703152E+00  0.184395962254E+00
  0.190392058935E+00  0.196583133722E+00  0.202975526815E+00  0.209575784585E+00  0.216390666272E+00
  0.223427150911E+00  0.230692444476E+00  0.238193987263E+00  0.245939461507E+00  0.253936799252E+00
  0.262194190469E+00  0.270720091448E+00  0.279523233458E+00  0.288612631685E+00  0.297997594467E+00
  0.307687732826E+00  0.317692970310E+00  0.328023553158E+00  0.338690060788E+00  0.349703416636E+00
  0.361074899342E+00  0.372816154297E+00  0.384939205572E+00  0.397456468231E+00  0.410380761045E+00
  0.423725319620E+00  0.437503809949E+00  0.451730342410E+00  0.466419486215E+00  0.481586284333E+00
  0.497246268888E+00  0.513415477075E+00  0.530110467574E+00  0.547348337516E+00  0.565146739985E+00
  0.583523902101E+00  0.602498643683E+00  0.622090396525E+00  0.642319224294E+00  0.663205843078E+00
  0.684771642599E+00  0.707038708120E+00  0.730029843062E+00  0.753768592357E+00  0.778279266557E+00
  0.803586966737E+00  0.829717610191E+00  0.856697956982E+00  0.884555637343E+00  0.913319179973E+00
  0.943018041253E+00  0.973682635412E+00  0.100534436567E+01  0.103803565642E+01  0.107178998638E+01
  0.110664192295E+01  0.114262715755E+01  0.117978254221E+01  0.121814612728E+01  0.125775720044E+01
  0.129865632688E+01  0.134088539088E+01  0.138448763869E+01  0.142950772282E+01  0.147599174779E+01
  0.152398731727E+01  0.157354358295E+01  0.162471129476E+01  0.167754285290E+01  0.173209236152E+01
  0.178841568408E+01  0.184657050057E+01  0.190661636662E+01  0.196861477443E+01  0.203262921581E+01
  0.209872524711E+01  0.216697055647E+01  0.223743503304E+01  0.231019083859E+01  0.238531248144E+01
  0.246287689271E+01  0.254296350514E+01  0.262565433441E+01  0.271103406316E+01  0.279919012769E+01
  0.289021280751E+01  0.298419531782E+01
 aepotential
  0.132270845287E+05  0.133669050149E+05  0.134858745309E+05  0.135830494793E+05  0.136576622551E+05
  0.137090880301E+05  0.137368686780E+05  0.137407148901E+05  0.137205141305E+05  0.136763356836E+05
  0.136084299253E+05  0.135172243957E+05  0.134033186596E+05  0.132674781222E+05  0.131106255200E+05
  0.129338204764E+05  0.127382511138E+05  0.125252189466E+05  0.122961145833E+05  0.120524043369E+05
  0.117956080521E+05  0.115272840512E+05  0.112490050881E+05  0.109623432074E+05  0.106688525702E+05
  0.103700533842E+05  0.100674164967E+05  0.976235082726E+04  0.945619809140E+04  0.915021057461E+04
  0.884556148833E+04  0.854332395976E+04  0.824447968011E+04  0.794990891625E+04  0.766039490252E+04
  0.737662322838E+04  0.709918473723E+04  0.682857899698E+04  0.656521857094E+04  0.630943388880E+04
  0.606147885783E+04  0.582153670761E+04  0.558972597282E+04  0.536610668092E+04  0.515068642803E+04
  0.494342635275E+04  0.474424689966E+04  0.455303331231E+04  0.436964081531E+04  0.419389943524E+04
  0.402561845723E+04  0.386459051896E+04  0.371059524311E+04  0.356340261777E+04  0.342277587004E+04
  0.328847410627E+04  0.316025452004E+04  0.303787437102E+04  0.292109264233E+04  0.280967140864E+04
  0.270337706330E+04  0.260198114560E+04  0.250526128290E+04  0.241300153947E+04  0.232499320298E+04
  0.224103457729E+04  0.216093190205E+04  0.208449862487E+04  0.201155630868E+04  0.194193382167E+04
  0.187546783552E+04  0.181200223543E+04  0.175138843119E+04  0.169348455212E+04  0.163815584810E+04
  0.158527409948E+04  0.153471730078E+04  0.148636978185E+04  0.144012150045E+04  0.139586819745E+04
  0.135351080552E+04  0.131295544933E+04  0.127411297984E+04  0.123689894826E+04  0.120123325061E+04
  0.116703987811E+04  0.113424681234E+04  0.110278571693E+04  0.107259179304E+04  0.104360356025E+04
  0.101576272261E+04  0.989013931600E+03  0.963304673593E+03  0.938585097412E+03  0.914807863268E+03
  0.891928010950E+03  0.869902827685E+03  0.848691723167E+03  0.828256093457E+03  0.808559258287E+03
  0.789566292323E+03  0.771243982231E+03  0.753560694357E+03  0.736486305016E+03  0.719992122998E+03
  0.704050791808E+03  0.688636218993E+03  0.673723520848E+03  0.659288968298E+03  0.645309868390E+03
  0.631764561096E+03  0.618632357738E+03  0.605893445803E+03  0.593528895107E+03  0.581520586869E+03
  0.569851151860E+03  0.558503962012E+03  0.547463080680E+03  0.536713208296E+03  0.526239671021E+03
  0.516028377130E+03  0.506065789528E+03  0.496338892055E+03  0.486835166848E+03  0.477542566995E+03
  0.468449494534E+03  0.459544770926E+03  0.450817623257E+03  0.442257658857E+03  0.433854847591E+03
  0.425599506057E+03  0.417482275934E+03  0.409494112270E+03  0.401626267056E+03  0.393870275419E+03
  0.386217941905E+03  0.378661328773E+03  0.371192746021E+03  0.363804737573E+03  0.356490075105E+03
  0.349241746104E+03  0.342052947377E+03  0.334917076238E+03  0.327827724356E+03  0.320778671087E+03
  0.313763877617E+03  0.306777482399E+03  0.299813797568E+03  0.292867300610E+03  0.285932639608E+03
  0.279004622105E+03  0.272078218316E+03  0.265148558538E+03  0.258210931109E+03  0.251260784029E+03
  0.244293724784E+03  0.237305520520E+03  0.230292101983E+03  0.223249562782E+03  0.216174166037E+03
  0.209062344513E+03  0.201910708312E+03  0.194716047370E+03  0.187475339653E+03  0.180185756087E+03
  0.172844670253E+03  0.165449664881E+03  0.157998543622E+03  0.150489340298E+03  0.142920331517E+03
  0.135290049953E+03  0.127597298518E+03  0.119841167361E+03  0.112021050856E+03  0.104136667867E+03
  0.961880831196E+02  0.881757312669E+02  0.801004427860E+02  0.719634727616E+02  0.637665319695E+02
  0.555118207931E+02  0.472020655391E+02  0.388405574648E+02  0.304311936071E+02  0.219785197191E+02
  0.134877730839E+02  0.496492527475E+01 -0.358327808809E+01 -0.121492827905E+02 -0.207247001632E+02
 -0.293002943727E+02 -0.378659883804E+02 -0.464108948291E+02 -0.549233795320E+02 -0.633911651621E+02
 -0.718014824761E+02 -0.801412751582E+02 -0.883974597028E+02 -0.965572356406E+02 -0.104608430047E+03
 -0.112539843661E+03 -0.120341544251E+03 -0.128005024939E+03 -0.135523114329E+03 -0.142889499970E+03
 -0.150097717580E+03 -0.157139489229E+03 -0.164002388588E+03 -0.170666997833E+03 -0.177103993740E+03
 -0.183271937271E+03 -0.189116769748E+03 -0.194574041027E+03 -0.199574467686E+03 -0.204052561686E+03
 -0.207957012536E+03 -0.211260684855E+03 -0.213967935527E+03 -0.216117527380E+03 -0.217780407532E+03
 -0.219052607687E+03 -0.220044428213E+03 -0.220867949529E+03 -0.221625615039E+03 -0.222402444538E+03
 -0.223263117455E+03 -0.224253283918E+03 -0.225403220069E+03 -0.226731872167E+03 -0.228250124277E+03
 -0.229963001169E+03 -0.231871045190E+03 -0.233971231562E+03 -0.236257673703E+03 -0.238722230102E+03
 -0.241355023033E+03 -0.244144848254E+03 -0.247079454594E+03 -0.250145692014E+03 -0.253329539531E+03
 -0.256616033154E+03 -0.259989116231E+03 -0.263431436171E+03 -0.266924114667E+03 -0.270446523296E+03
 -0.273976111945E+03 -0.277488353300E+03 -0.280956891217E+03 -0.284353995157E+03 -0.287651422847E+03
 -0.290821745480E+03 -0.293840058037E+03 -0.296685741186E+03 -0.299343523858E+03 -0.301802564987E+03
 -0.304051871316E+03 -0.306070723193E+03 -0.307814802163E+03 -0.309203156322E+03 -0.310116176645E+03
 -0.310416092432E+03 -0.309993922332E+03 -0.308829624141E+03 -0.307031006889E+03 -0.304809910807E+03
 -0.302392872351E+03 -0.299930676594E+03 -0.297474404277E+03 -0.295011847584E+03 -0.292513439450E+03
 -0.289957678825E+03 -0.287336771467E+03 -0.284652795848E+03 -0.281911903253E+03 -0.279119916838E+03
 -0.276280138215E+03 -0.273392953426E+03 -0.270456453814E+03 -0.267467395335E+03 -0.264422080642E+03
 -0.261317011141E+03 -0.258149283768E+03 -0.254916791438E+03 -0.251618289883E+03 -0.248253379347E+03
 -0.244822445409E+03 -0.241326578798E+03 -0.237767485811E+03 -0.234147407092E+03 -0.230469035354E+03
 -0.226735444846E+03 -0.222950035570E+03 -0.219116478403E+03 -0.215238684452E+03 -0.211320771993E+03
 -0.207367080002E+03 -0.203382114692E+03 -0.199370602558E+03 -0.195337466894E+03 -0.191287833943E+03
 -0.187227022663E+03 -0.183160521569E+03 -0.179093950114E+03 -0.175033005442E+03 -0.170983398124E+03
 -0.166950784192E+03 -0.162940699976E+03 -0.158958508272E+03 -0.155009359314E+03 -0.151098168567E+03
 -0.147229606300E+03 -0.143408095605E+03 -0.139637807087E+03 -0.135922648844E+03 -0.132266245943E+03
 -0.128671911878E+03 -0.125142619133E+03 -0.121680969023E+03 -0.118289174999E+03 -0.114969053266E+03
 -0.111722027070E+03 -0.108549141855E+03 -0.105451082841E+03 -0.102428197568E+03 -0.994805141628E+02
 -0.966077567372E+02 -0.938093547411E+02 -0.910844503294E+02 -0.884319055541E+02 -0.858503152591E+02
 -0.833380309402E+02 -0.808931996198E+02 -0.785138217982E+02 -0.761978215970E+02 -0.739431326552E+02
 -0.717477837788E+02 -0.696099790739E+02 -0.675281628697E+02 -0.655010625037E+02 -0.635277049869E+02
 -0.616074063756E+02 -0.597397349863E+02 -0.579244515014E+02 -0.561614305430E+02 -0.544505699148E+02
 -0.527916954681E+02 -0.511844711702E+02
 core charge-density
  0.113212727208E-02  0.120500098293E-02  0.128255849822E-02  0.136510016026E-02  0.145294550166E-02
  0.154643446474E-02  0.164592869783E-02  0.175181293316E-02  0.186449645145E-02  0.198441463851E-02
  0.211203063966E-02  0.224783711784E-02  0.239235812209E-02  0.254615107281E-02  0.270980887141E-02
  0.288396214164E-02  0.306928161088E-02  0.326648063991E-02  0.347631791015E-02  0.369960027807E-02
  0.393718580693E-02  0.418998698651E-02  0.445897415236E-02  0.474517911655E-02  0.504969902265E-02
  0.537370043849E-02  0.571842370093E-02  0.608518752773E-02  0.647539391241E-02  0.689053331910E-02
  0.733219019483E-02  0.780204881853E-02  0.830189950607E-02  0.883364519272E-02  0.939930841472E-02
  0.100010387136E-01  0.106411204873E-01  0.113219813151E-01  0.120462007817E-01  0.128165198313E-01
  0.136358506804E-01  0.145072873215E-01  0.154341166519E-01  0.164198302612E-01  0.174681369161E-01
  0.185829757801E-01  0.197685304093E-01  0.210292435666E-01  0.223698329000E-01  0.237953075301E-01
  0.253109855975E-01  0.269225128205E-01  0.286358821169E-01  0.304574543460E-01  0.323939802284E-01
  0.344526235054E-01  0.366409854010E-01  0.389671304518E-01  0.414396137741E-01  0.440675098383E-01
  0.468604428249E-01  0.498286186377E-01  0.529828586526E-01  0.563346352842E-01  0.598961094522E-01
  0.636801700340E-01  0.677004753928E-01  0.719714970675E-01  0.765085657214E-01  0.813279194378E-01
  0.864467544615E-01  0.918832784792E-01  0.976567665372E-01  0.103787619691E+00  0.110297426484E+00
  0.117209027356E+00  0.124546582060E+00  0.132335640205E+00  0.140603214985E+00  0.149377860199E+00
  0.158689750640E+00  0.168570765914E+00  0.179054577771E+00  0.190176740999E+00  0.201974787927E+00
  0.214488326573E+00  0.227759142462E+00  0.241831304116E+00  0.256751272202E+00  0.272568012301E+00
  0.289333111254E+00  0.307100896975E+00  0.325928561637E+00  0.345876288079E+00  0.367007379233E+00
  0.389388390357E+00  0.413089263796E+00  0.438183465940E+00  0.464748126001E+00  0.492864176159E+00
  0.522616492576E+00  0.554094036666E+00  0.587389995986E+00  0.622601923961E+00  0.659831877606E+00
  0.699186552277E+00  0.740777412402E+00  0.784720816969E+00  0.831138138483E+00  0.880155873911E+00
  0.931905746015E+00  0.986524793302E+00  0.104415544666E+01  0.110494559058E+01  0.116904860659E+01
  0.123662339653E+01  0.130783438287E+01  0.138285148309E+01  0.146185005522E+01  0.154501081081E+01
  0.163251969207E+01  0.172456770906E+01  0.182135073300E+01  0.192306924132E+01  0.202992800977E+01
  0.214213574696E+01  0.225990466614E+01  0.238344998901E+01  0.251298937616E+01  0.264874227839E+01
  0.279092920334E+01  0.293977089130E+01  0.309548739451E+01  0.325829705380E+01  0.342841536676E+01
  0.360605374168E+01  0.379141813151E+01  0.398470754277E+01  0.418611241430E+01  0.439581286164E+01
  0.461397678318E+01  0.484075782527E+01  0.507629320429E+01  0.532070138490E+01  0.557407961497E+01
  0.583650131941E+01  0.610801335673E+01  0.638863314426E+01  0.667834566038E+01  0.697710033451E+01
  0.728480783851E+01  0.760133679646E+01  0.792651043295E+01  0.826010318396E+01  0.860183729844E+01
  0.895137946290E+01  0.930833748591E+01  0.967225708446E+01  0.100426188186E+02  0.104188352267E+02
  0.108002482182E+02  0.111861267861E+02  0.115756651075E+02  0.119679811039E+02  0.123621155391E+02
  0.127570317367E+02  0.131516160011E+02  0.135446788322E+02  0.139349570220E+02  0.143211167256E+02
  0.147017575966E+02  0.150754180740E+02  0.154405819067E+02  0.157956859925E+02  0.161391295998E+02
  0.164692850329E+02  0.167845097824E+02  0.170831601890E+02  0.173636066267E+02  0.176242501892E+02
  0.178635408329E+02  0.180799969037E+02  0.182722259364E+02  0.184389465798E+02  0.185790114617E+02
  0.186914307609E+02  0.187753962128E+02  0.188303052252E+02  0.188557847357E+02  0.188517143965E+02
  0.188182486248E+02  0.187558370192E+02  0.186652426033E+02  0.185475573277E+02  0.184042142401E+02
  0.182369957193E+02  0.180480371708E+02  0.178398255924E+02  0.176151924485E+02  0.173773003379E+02
  0.171296230046E+02  0.168759183226E+02  0.166201939928E+02  0.163666658112E+02  0.161197085097E+02
  0.158837993320E+02  0.156634546782E+02  0.154631603392E+02  0.152872960345E+02  0.151400551622E+02
  0.150253608735E+02  0.149467797736E+02  0.149074347394E+02  0.149099185519E+02  0.149562102020E+02
  0.150475959015E+02  0.151845969705E+02  0.153669068640E+02  0.155933396399E+02  0.158617921365E+02
  0.161692220097E+02  0.165116435730E+02  0.168841430771E+02  0.172809146649E+02  0.176953177874E+02
  0.181199563748E+02  0.185467795815E+02  0.189672034194E+02  0.193722520722E+02  0.197527171041E+02
  0.200993321629E+02  0.204029601588E+02  0.206547892992E+02  0.208465338181E+02  0.209706347794E+02
  0.210204559595E+02  0.209904695607E+02  0.208764263760E+02  0.206755050253E+02  0.203864350524E+02
  0.200095889853E+02  0.195470389665E+02  0.190025742290E+02  0.183816765487E+02  0.176914518258E+02
  0.169405171349E+02  0.161388439084E+02  0.152975593534E+02  0.144287097159E+02  0.135449905328E+02
  0.126594504959E+02  0.117851769118E+02  0.109349718742E+02  0.101210290802E+02  0.935462161637E+01
  0.864581092287E+01  0.800318648883E+01  0.743364477196E+01  0.694221416316E+01  0.653193167786E+01
  0.620377564916E+01  0.595665786507E+01  0.578747854791E+01  0.569124642482E+01  0.566126390721E+01
  0.568937163992E+01  0.576623892001E+01  0.588168221231E+01  0.602499633768E+01  0.618528779342E+01
  0.635180195695E+01  0.651423541629E+01  0.666302367072E+01  0.678959434493E+01  0.688657704432E+01
  0.694796285586E+01  0.696920898893E+01  0.694728686765E+01  0.688067481128E+01  0.676929902799E+01
  0.661442880017E+01  0.641853341331E+01  0.618510946478E+01  0.591848775505E+01  0.562362900332E+01
  0.530591721246E+01  0.497095871368E+01  0.462439383990E+01  0.427172687961E+01  0.391817857721E+01
  0.356856410103E+01  0.322719789172E+01  0.289782565610E+01  0.258358273711E+01  0.228697704211E+01
  0.200989395552E+01  0.175362071642E+01  0.151888599182E+01  0.130591200660E+01  0.111447538641E+01
  0.943973382348E+00  0.793492403277E+00  0.661876112393E+00  0.547790758316E+00  0.449785863550E+00
  0.366348859732E+00  0.295952716447E+00  0.237096038713E+00  0.188335491244E+00  0.148310734235E+00
  0.115762319248E+00  0.895431928763E-01  0.686245922820E-01  0.520971949507E-01  0.391684117960E-01
  0.291566958415E-01  0.214836865307E-01  0.156649309549E-01  0.112998267295E-01  0.806132483266E-02
  0.568582195405E-02  0.396356671653E-02  0.272980726404E-02  0.185682236187E-02  0.124690611594E-02
  0.826318389796E-03  0.540168647572E-03  0.348169300091E-03  0.221174204024E-03  0.138407016332E-03
  0.852807851872E-04  0.517126373690E-04  0.308440028617E-04  0.180860027800E-04  0.104201627613E-04
  0.589551055331E-05  0.327363792734E-05  0.178295877665E-05  0.951883420080E-06  0.497827569493E-06
  0.254881077989E-06  0.127661388386E-06  0.625076401169E-07  0.298974582423E-07  0.139581037531E-07
  0.635564899954E-08  0.282014773921E-08
 kinetic energy-density
  0.126687627224E+04  0.127345898229E+04  0.128032281937E+04  0.128747698057E+04  0.129493123167E+04
  0.130269577345E+04  0.131078114880E+04  0.131919843770E+04  0.132795916248E+04  0.133707542003E+04
  0.134655988304E+04  0.135642572251E+04  0.136668684145E+04  0.137735776619E+04  0.138845377236E+04
  0.139999078541E+04  0.141198565742E+04  0.142445600568E+04  0.143742032282E+04  0.145089803750E+04
  0.146490959668E+04  0.147947640956E+04  0.149462099391E+04  0.151036699216E+04  0.152673921845E+04
  0.154376373896E+04  0.156146787916E+04  0.157988040808E+04  0.159903139714E+04  0.161895246448E+04
  0.163967677949E+04  0.166123916088E+04  0.168367611766E+04  0.170702593458E+04  0.173132881012E+04
  0.175662687716E+04  0.178296435601E+04  0.181038765338E+04  0.183894543709E+04  0.186868878657E+04
  0.189967130896E+04  0.193194926324E+04  0.196558170648E+04  0.200063063935E+04  0.203716116264E+04
  0.207524164233E+04  0.211494388487E+04  0.215634332155E+04  0.219951920439E+04  0.224455481309E+04
  0.229153766944E+04  0.234055977393E+04  0.239171784183E+04  0.244511356361E+04  0.250085386980E+04
  0.255905122406E+04  0.261982391434E+04  0.268329637166E+04  0.274959950850E+04  0.281887105211E+04
  0.289125594198E+04  0.296690668318E+04  0.304598378211E+04  0.312865615698E+04  0.321510160781E+04
  0.330550726331E+04  0.340007012542E+04  0.349899751570E+04  0.360250769962E+04  0.371083042565E+04
  0.382420753923E+04  0.394289357259E+04  0.406715652570E+04  0.419727840399E+04  0.433355604118E+04
  0.447630188588E+04  0.462584467328E+04  0.478253041100E+04  0.494672308115E+04  0.511880571224E+04
  0.529918114825E+04  0.548827322669E+04  0.568652758475E+04  0.589441288788E+04  0.611242185108E+04
  0.634107240575E+04  0.658090886553E+04  0.683250318722E+04  0.709645620542E+04  0.737339893888E+04
  0.766399396347E+04  0.796893678240E+04  0.828895725485E+04  0.862482103985E+04  0.897733112023E+04
  0.934732929582E+04  0.973569775202E+04  0.101433606386E+05  0.105712856448E+05  0.110204856190E+05
  0.114920201974E+05  0.119869973944E+05  0.125065752379E+05  0.130519633585E+05  0.136244245086E+05
  0.142252762448E+05  0.148558922302E+05  0.155177036921E+05  0.162122009380E+05  0.169409343797E+05
  0.177055157639E+05  0.185076192262E+05  0.193489820514E+05  0.202314053094E+05  0.211567544533E+05
  0.221269593956E+05  0.231440144658E+05  0.242099781673E+05  0.253269723646E+05  0.264971812535E+05
  0.277228498701E+05  0.290062821178E+05  0.303498383121E+05  0.317559321159E+05  0.332270268673E+05
  0.347656312957E+05  0.363742944104E+05  0.380555996397E+05  0.398121580982E+05  0.416466009433E+05
  0.435615706994E+05  0.455597115359E+05  0.476436584145E+05  0.498160249715E+05  0.520793901979E+05
  0.544362836889E+05  0.568891694720E+05  0.594404284209E+05  0.620923389685E+05  0.648470563570E+05
  0.677065900852E+05  0.706727797322E+05  0.737472689760E+05  0.769314778592E+05  0.802265732931E+05
  0.836334377137E+05  0.871526361058E+05  0.907843811921E+05  0.945284971204E+05  0.983843813882E+05
  0.102350965786E+06  0.106426675503E+06  0.110609387763E+06  0.114896389209E+06  0.119284332974E+06
  0.123769195481E+06  0.128346233357E+06  0.133009941016E+06  0.137754009110E+06  0.142571284898E+06
  0.147453734306E+06  0.152392407235E+06  0.157377406157E+06  0.162397858872E+06  0.167441896585E+06
  0.172496637602E+06  0.177548177971E+06  0.182581589772E+06  0.187580928106E+06  0.192529247566E+06
  0.197408629495E+06  0.202200220467E+06  0.206884283565E+06  0.211440262579E+06  0.215846860609E+06
  0.220082133226E+06  0.224123597110E+06  0.227948354430E+06  0.231533233216E+06  0.234854943831E+06
  0.237890251252E+06  0.240616162766E+06  0.243010130252E+06  0.245050266018E+06  0.246715570668E+06
  0.247986171348E+06  0.248843567969E+06  0.249270885043E+06  0.249253126006E+06  0.248777426738E+06
  0.247833304530E+06  0.246412898445E+06  0.244511196648E+06  0.242126246203E+06  0.239259340362E+06
  0.235915178694E+06  0.232101994956E+06  0.227831648130E+06  0.223119672086E+06  0.217985279796E+06
  0.212451318589E+06  0.206544173738E+06  0.200293618411E+06  0.193732609128E+06  0.186897027006E+06
  0.179825366194E+06  0.172558372055E+06  0.165138632771E+06  0.157610128751E+06  0.150017745664E+06
  0.142406753477E+06  0.134822265582E+06  0.127308674754E+06  0.119909082372E+06  0.112664728610E+06
  0.105614437400E+06  0.987940913305E+05  0.922361521887E+05  0.859692414583E+05  0.800177921235E+05
  0.744017793407E+05  0.691365338859E+05  0.642326393275E+05  0.596959117194E+05  0.555274593605E+05
  0.517238194022E+05  0.482771679290E+05  0.451755994838E+05  0.424034714933E+05  0.399418075187E+05
  0.377687518838E+05  0.358600666623E+05  0.341896605081E+05  0.327301379921E+05  0.314533573662E+05
  0.303309846144E+05  0.293350320570E+05  0.284383701438E+05  0.276152023753E+05  0.268414942713E+05
  0.260953485250E+05  0.253573202264E+05  0.246106671394E+05  0.238415316531E+05  0.230390523269E+05
  0.221954043883E+05  0.213057696329E+05  0.203682376000E+05  0.193836410287E+05  0.183553299699E+05
  0.172888904477E+05  0.161918153768E+05  0.150731374725E+05  0.139430362688E+05  0.128124333503E+05
  0.116925912333E+05  0.105947308168E+05  0.952967666915E+04  0.850753819109E+04  0.753741564217E+04
  0.662713898452E+04  0.578303153526E+04  0.500973024381E+04  0.431009205692E+04  0.368521307215E+04
  0.313455464096E+04  0.265613305231E+04  0.224672239158E+04  0.190204968407E+04  0.161698980258E+04
  0.138577019269E+04  0.120218480936E+04  0.105980890063E+04  0.952204684503E+03  0.873109390198E+03
  0.816599148485E+03  0.777223945743E+03  0.750110558501E+03  0.731032052789E+03  0.716444213247E+03
  0.703491042839E+03  0.689982759479E+03  0.674351078462E+03  0.655586870190E+03  0.633165815587E+03
  0.606967320511E+03  0.577191484400E+03  0.544278356231E+03  0.508832702850E+03  0.471556775810E+03
  0.433192418588E+03  0.394473919424E+03  0.356090851408E+03  0.318661119792E+03  0.282713132565E+03
  0.248676209839E+03  0.216877004067E+03  0.187542859074E+03  0.160807930150E+03  0.136722978981E+03
  0.115266908855E+03  0.963592388604E+02  0.798727342445E+02  0.656455715437E+02  0.534925730951E+02
  0.432151909017E+02  0.346100492351E+02  0.274759670842E+02  0.216194726491E+02  0.168588927906E+02
  0.130271504570E+02  0.997343531593E+01  0.756392829628E+01  0.568176384703E+01  0.422640643080E+01
  0.311260352945E+01  0.226905861597E+01  0.163694598588E+01  0.116836705979E+01  0.824825738958E+00
  0.575779936149E+00  0.397308125132E+00  0.270914158187E+00  0.182480927629E+00  0.121373623222E+00
  0.796861845346E-01  0.516197275129E-01  0.329788654191E-01  0.207705406574E-01  0.128898632551E-01
  0.787817069786E-02  0.473979226097E-02  0.280558095154E-02  0.163298188511E-02  0.934100209837E-03
  0.524820344721E-03  0.289452625360E-03  0.156614233817E-03  0.830809356084E-04  0.431826219167E-04
  0.219768741871E-04  0.109439404650E-04  0.532871896696E-05  0.253507874107E-05  0.117745641266E-05
  0.533499998569E-06  0.235611994829E-06
 mkinetic energy-density pseudized
  0.991968634384E-06  0.105753022048E-05  0.112742492901E-05  0.120193914641E-05  0.128137818710E-05
  0.136606754447E-05  0.145635422450E-05  0.155260816768E-05  0.165522376472E-05  0.176462147258E-05
  0.188124953719E-05  0.200558583017E-05  0.213813980678E-05  0.227945459342E-05  0.243010921300E-05
  0.259072095746E-05  0.276194791701E-05  0.294449167663E-05  0.313910019073E-05  0.334657084782E-05
  0.356775373768E-05  0.380355513461E-05  0.405494121071E-05  0.432294199469E-05  0.460865559234E-05
  0.491325268585E-05  0.523798133061E-05  0.558417206895E-05  0.595324338191E-05  0.634670750133E-05
  0.676617660603E-05  0.721336942757E-05  0.769011829255E-05  0.819837663039E-05  0.874022697730E-05
  0.931788950924E-05  0.993373113885E-05  0.105902752136E-04  0.112902118551E-04  0.120364089812E-04
  0.128319240574E-04  0.136800166243E-04  0.145841616530E-04  0.155480637840E-04  0.165756725057E-04
  0.176711983379E-04  0.188391300831E-04  0.200842532196E-04  0.214116695090E-04  0.228268179000E-04
  0.243354968143E-04  0.259438879047E-04  0.276585813837E-04  0.294866030261E-04  0.314354429564E-04
  0.335130863385E-04  0.357280460942E-04  0.380893977836E-04  0.406068167913E-04  0.432906179699E-04
  0.461517979039E-04  0.492020799667E-04  0.524539623558E-04  0.559207693023E-04  0.596167056652E-04
  0.635569151339E-04  0.677575422776E-04  0.722357986948E-04  0.770100335361E-04  0.820998086866E-04
  0.875259789179E-04  0.933107773377E-04  0.994779064860E-04  0.106052635453E-03  0.113061903415E-03
  0.120534430012E-03  0.128500833023E-03  0.136993753818E-03  0.146047991096E-03  0.155700643470E-03
  0.165991261470E-03  0.176962009595E-03  0.188657839069E-03  0.201126672027E-03  0.214419597856E-03
  0.228591082529E-03  0.243699191766E-03  0.259805828942E-03  0.276976988719E-03  0.295283027447E-03
  0.314798951427E-03  0.335604724227E-03  0.357785594311E-03  0.381432444316E-03  0.406642163420E-03
  0.433518044303E-03  0.462170206364E-03  0.492716046884E-03  0.525280722023E-03  0.559997659594E-03
  0.597009105727E-03  0.636466707659E-03  0.678532135037E-03  0.723377742282E-03  0.771187274717E-03
  0.822156621368E-03  0.876494617501E-03  0.934423900203E-03  0.996181820491E-03  0.106202141570E-02
  0.113221244611E-02  0.120704250012E-02  0.128681817235E-02  0.137186631973E-02  0.146253540044E-02
  0.155919690141E-02  0.166224686013E-02  0.177210748698E-02  0.188922889474E-02  0.201409094245E-02
  0.214720520094E-02  0.228911704839E-02  0.244040790419E-02  0.260169761044E-02  0.277364697074E-02
  0.295696045674E-02  0.315238909343E-02  0.336073353500E-02  0.358284734388E-02  0.381964048640E-02
  0.407208305924E-02  0.434120926202E-02  0.462812163227E-02  0.493399555995E-02  0.526008410021E-02
  0.560772310381E-02  0.597833668631E-02  0.637344305832E-02  0.679466074061E-02  0.724371518950E-02
  0.772244585952E-02  0.823281373214E-02  0.877690934142E-02  0.935696132910E-02  0.997534556422E-02
  0.106345948643E-01  0.113374093577E-01  0.120866675295E-01  0.128854379956E-01  0.137369920532E-01
  0.146448170589E-01  0.156126306878E-01  0.166443961332E-01  0.177443383068E-01  0.189169611070E-01
  0.201670658236E-01  0.214997707546E-01  0.229205321144E-01  0.244351663179E-01  0.260498737300E-01
  0.277712639783E-01  0.296063829284E-01  0.315627414338E-01  0.336483459733E-01  0.358717313007E-01
  0.382419952385E-01  0.407688357540E-01  0.434625904665E-01  0.463342787452E-01  0.493956465644E-01
  0.526592142955E-01  0.561383276268E-01  0.598472118119E-01  0.638010294640E-01  0.680159421228E-01
  0.725091758382E-01  0.772990910293E-01  0.824052568923E-01  0.878485306488E-01  0.936511419451E-01
  0.998367827292E-01  0.106430702955E+00  0.113459812486E+00  0.120952789579E+00  0.128940196388E+00
  0.137454601894E+00  0.146530712762E+00  0.156205512594E+00  0.166518410110E+00  0.177511396812E+00
  0.189229214707E+00  0.201719534714E+00  0.215033146398E+00  0.229224159723E+00  0.244350219542E+00
  0.260472733592E+00  0.277657114787E+00  0.295973038655E+00  0.315494716800E+00  0.336301187313E+00
  0.358476623100E+00  0.382110659142E+00  0.407298739731E+00  0.434142486796E+00  0.462750090442E+00
  0.493236722894E+00  0.525724977066E+00  0.560345331004E+00  0.597236639508E+00  0.636546654239E+00
  0.678432573665E+00  0.723061624195E+00  0.770611673878E+00  0.821271880035E+00  0.875243372151E+00
  0.932739971387E+00  0.993988947948E+00  0.105923181753E+01  0.112872517798E+01  0.120274158710E+01
  0.128157048253E+01  0.136551914424E+01  0.145491370019E+01  0.155010017507E+01  0.165144558217E+01
  0.175933905747E+01  0.187419303499E+01  0.199644446161E+01  0.212655604897E+01  0.226501755928E+01
  0.241234712084E+01  0.256909256810E+01  0.273583279980E+01  0.291317914722E+01  0.310177674307E+01
  0.330230587947E+01  0.351548334140E+01  0.374206369958E+01  0.398284054376E+01  0.423864763442E+01
  0.451035994709E+01  0.479889457952E+01  0.510521148736E+01  0.543031400885E+01  0.577524913325E+01
  0.614110746135E+01  0.652902279916E+01  0.694017131825E+01  0.737577020698E+01  0.783707572776E+01
  0.832538058450E+01  0.884201049319E+01  0.938831983588E+01  0.996568626509E+01  0.105755041109E+02
  0.112191764285E+02  0.118981055060E+02  0.126136816392E+02  0.133672699580E+02  0.141601950762E+02
  0.149937233176E+02  0.158690422550E+02  0.167872372843E+02  0.177492649459E+02  0.187559226929E+02
  0.198078148052E+02  0.209053141509E+02  0.220485195052E+02  0.232372081622E+02  0.244707836088E+02
  0.257482180833E+02  0.270679899150E+02  0.284280156400E+02  0.298255770185E+02  0.312572432453E+02
  0.327187888508E+02  0.342051080518E+02  0.357101266229E+02  0.372267127391E+02  0.387465886892E+02
  0.402602458909E+02  0.417568662467E+02  0.432242535812E+02  0.446487796862E+02  0.460153503670E+02
  0.473073978220E+02  0.485069066783E+02  0.495944820079E+02  0.505494686263E+02  0.513501318477E+02
  0.519739105566E+02  0.523977538264E+02  0.525985522163E+02  0.525536741255E+02  0.522416159168E+02
  0.516427716883E+02  0.507403242132E+02  0.495212523438E+02  0.479774416731E+02  0.461068740871E+02
  0.439148576477E+02  0.414152407607E+02  0.386315336857E+02  0.355978363142E+02  0.323594443490E+02
  0.289729777182E+02  0.255058472126E+02  0.220348509042E+02  0.186436751508E+02  0.154190716614E+02
  0.124454996385E+02  0.979806957901E+01  0.753371361668E+01  0.568064800088E+01  0.422640643080E+01
  0.311260352945E+01  0.226905861597E+01  0.163694598588E+01  0.116836705979E+01  0.824825738958E+00
  0.575779936149E+00  0.397308125132E+00  0.270914158187E+00  0.182480927629E+00  0.121373623222E+00
  0.796861845346E-01  0.516197275129E-01  0.329788654191E-01  0.207705406574E-01  0.128898632551E-01
  0.787817069786E-02  0.473979226097E-02  0.280558095154E-02  0.163298188511E-02  0.934100209837E-03
  0.524820344721E-03  0.289452625360E-03  0.156614233817E-03  0.830809356084E-04  0.431826219167E-04
  0.219768741871E-04  0.109439404650E-04  0.532871896696E-05  0.253507874107E-05  0.117745641266E-05
  0.533499998569E-06  0.235611994829E-06
 local pseudopotential core
 -0.405498081457E+03 -0.405499956919E+03 -0.405501773307E+03 -0.405503532484E+03 -0.405505236248E+03
 -0.405506886345E+03 -0.405508484465E+03 -0.405510032243E+03 -0.405511531265E+03 -0.405512983064E+03
 -0.405514389129E+03 -0.405515750898E+03 -0.405517069763E+03 -0.405518347077E+03 -0.405519584147E+03
 -0.405520782239E+03 -0.405521942579E+03 -0.405523066356E+03 -0.405524154718E+03 -0.405525208779E+03
 -0.405526229620E+03 -0.405527218284E+03 -0.405528175781E+03 -0.405529103094E+03 -0.405530001170E+03
 -0.405530870927E+03 -0.405531713254E+03 -0.405532529014E+03 -0.405533319041E+03 -0.405534084142E+03
 -0.405534825098E+03 -0.405535542668E+03 -0.405536237584E+03 -0.405536910557E+03 -0.405537562273E+03
 -0.405538193398E+03 -0.405538804575E+03 -0.405539396429E+03 -0.405539969563E+03 -0.405540524561E+03
 -0.405541061988E+03 -0.405541582392E+03 -0.405542086304E+03 -0.405542574234E+03 -0.405543046678E+03
 -0.405543504119E+03 -0.405543947018E+03 -0.405544375826E+03 -0.405544790976E+03 -0.405545192888E+03
 -0.405545581970E+03 -0.405545958612E+03 -0.405546323196E+03 -0.405546676087E+03 -0.405547017639E+03
 -0.405547348196E+03 -0.405547668088E+03 -0.405547977633E+03 -0.405548277139E+03 -0.405548566905E+03
 -0.405548847214E+03 -0.405549118345E+03 -0.405549380563E+03 -0.405549634123E+03 -0.405549879272E+03
 -0.405550116247E+03 -0.405550345275E+03 -0.405550566574E+03 -0.405550780355E+03 -0.405550986816E+03
 -0.405551186151E+03 -0.405551378542E+03 -0.405551564163E+03 -0.405551743182E+03 -0.405551915756E+03
 -0.405552082034E+03 -0.405552242158E+03 -0.405552396262E+03 -0.405552544470E+03 -0.405552686898E+03
 -0.405552823657E+03 -0.405552954845E+03 -0.405553080554E+03 -0.405553200869E+03 -0.405553315865E+03
 -0.405553425606E+03 -0.405553530152E+03 -0.405553629551E+03 -0.405553723843E+03 -0.405553813057E+03
 -0.405553897214E+03 -0.405553976325E+03 -0.405554050390E+03 -0.405554119400E+03 -0.405554183334E+03
 -0.405554242160E+03 -0.405554295834E+03 -0.405554344300E+03 -0.405554387490E+03 -0.405554425323E+03
 -0.405554457702E+03 -0.405554484519E+03 -0.405554505647E+03 -0.405554520945E+03 -0.405554530257E+03
 -0.405554533407E+03 -0.405554530201E+03 -0.405554520425E+03 -0.405554503846E+03 -0.405554480208E+03
 -0.405554449233E+03 -0.405554410616E+03 -0.405554364030E+03 -0.405554309117E+03 -0.405554245494E+03
 -0.405554172745E+03 -0.405554090421E+03 -0.405553998039E+03 -0.405553895080E+03 -0.405553780987E+03
 -0.405553655159E+03 -0.405553516953E+03 -0.405553365680E+03 -0.405553200598E+03 -0.405553020915E+03
 -0.405552825784E+03 -0.405552614295E+03 -0.405552385476E+03 -0.405552138287E+03 -0.405551871617E+03
 -0.405551584277E+03 -0.405551274998E+03 -0.405550942421E+03 -0.405550585097E+03 -0.405550201478E+03
 -0.405549789910E+03 -0.405549348628E+03 -0.405548875748E+03 -0.405548369258E+03 -0.405547827010E+03
 -0.405547246714E+03 -0.405546625924E+03 -0.405545962033E+03 -0.405545252257E+03 -0.405544493626E+03
 -0.405543682975E+03 -0.405542816923E+03 -0.405541891868E+03 -0.405540903965E+03 -0.405539849117E+03
 -0.405538722950E+03 -0.405537520803E+03 -0.405536237704E+03 -0.405534868350E+03 -0.405533407089E+03
 -0.405531847890E+03 -0.405530184327E+03 -0.405528409543E+03 -0.405526516232E+03 -0.405524496599E+03
 -0.405522342337E+03 -0.405520044586E+03 -0.405517593902E+03 -0.405514980215E+03 -0.405512192788E+03
 -0.405509220175E+03 -0.405506050174E+03 -0.405502669773E+03 -0.405499065103E+03 -0.405495221376E+03
 -0.405491122830E+03 -0.405486752657E+03 -0.405482092941E+03 -0.405477124584E+03 -0.405471827224E+03
 -0.405466179155E+03 -0.405460157238E+03 -0.405453736806E+03 -0.405446891565E+03 -0.405439593484E+03
 -0.405431812683E+03 -0.405423517311E+03 -0.405414673414E+03 -0.405405244800E+03 -0.405395192890E+03
 -0.405384476561E+03 -0.405373051979E+03 -0.405360872421E+03 -0.405347888087E+03 -0.405334045893E+03
 -0.405319289260E+03 -0.405303557885E+03 -0.405286787492E+03 -0.405268909578E+03 -0.405249851131E+03
 -0.405229534338E+03 -0.405207876268E+03 -0.405184788543E+03 -0.405160176973E+03 -0.405133941188E+03
 -0.405105974225E+03 -0.405076162103E+03 -0.405044383368E+03 -0.405010508601E+03 -0.404974399908E+03
 -0.404935910363E+03 -0.404894883428E+03 -0.404851152329E+03 -0.404804539394E+03 -0.404754855349E+03
 -0.404701898573E+03 -0.404645454303E+03 -0.404585293788E+03 -0.404521173397E+03 -0.404452833665E+03
 -0.404379998281E+03 -0.404302373022E+03 -0.404219644609E+03 -0.404131479506E+03 -0.404037522641E+03
 -0.403937396050E+03 -0.403830697440E+03 -0.403716998675E+03 -0.403595844164E+03 -0.403466749159E+03
 -0.403329197963E+03 -0.403182642025E+03 -0.403026497936E+03 -0.402860145314E+03 -0.402682924575E+03
 -0.402494134578E+03 -0.402293030158E+03 -0.402078819524E+03 -0.401850661527E+03 -0.401607662797E+03
 -0.401348874740E+03 -0.401073290397E+03 -0.400779841163E+03 -0.400467393365E+03 -0.400134744694E+03
 -0.399780620501E+03 -0.399403669960E+03 -0.399002462089E+03 -0.398575481653E+03 -0.398121124944E+03
 -0.397637695461E+03 -0.397123399492E+03 -0.396576341623E+03 -0.395994520197E+03 -0.395375822737E+03
 -0.394718021384E+03 -0.394018768358E+03 -0.393275591510E+03 -0.392485889998E+03 -0.391646930148E+03
 -0.390755841563E+03 -0.389809613555E+03 -0.388805091979E+03 -0.387738976571E+03 -0.386607818884E+03
 -0.385408020955E+03 -0.384135834815E+03 -0.382787363010E+03 -0.381358560276E+03 -0.379845236551E+03
 -0.378243061517E+03 -0.376547570883E+03 -0.374754174625E+03 -0.372858167439E+03 -0.370854741653E+03
 -0.368739002886E+03 -0.366505988731E+03 -0.364150690774E+03 -0.361668080274E+03 -0.359053137819E+03
 -0.356300887319E+03 -0.353406434681E+03 -0.350365011541E+03 -0.347172024435E+03 -0.343823109828E+03
 -0.340314195422E+03 -0.336641568234E+03 -0.332801949970E+03 -0.328792580311E+03 -0.324611308817E+03
 -0.320256696251E+03 -0.315728126259E+03 -0.311025928369E+03 -0.306151513183E+03 -0.301107520210E+03
 -0.295897977550E+03 -0.290528470034E+03 -0.285006306875E+03 -0.279340669235E+03 -0.273542698294E+03
 -0.267625449730E+03 -0.261603584953E+03 -0.255492593523E+03 -0.249307273001E+03 -0.243059230607E+03
 -0.236753535262E+03 -0.230385639463E+03 -0.223941343731E+03 -0.217403956747E+03 -0.210771650087E+03
 -0.204081345295E+03 -0.197417680831E+03 -0.190846623671E+03 -0.184215055576E+03 -0.177069438115E+03
 -0.169279464295E+03 -0.163127783682E+03 -0.157348932429E+03 -0.151878261470E+03 -0.146738652756E+03
 -0.141970009408E+03 -0.137589683965E+03 -0.133598690899E+03 -0.130036118996E+03 -0.125939501872E+03
 -0.121972318296E+03 -0.118130370703E+03 -0.114409624267E+03 -0.110806198157E+03 -0.107316352638E+03
 -0.103936478816E+03 -0.100663091533E+03 -0.974928223327E+02 -0.944224136842E+02 -0.914487140454E+02
 -0.885686734410E+02 -0.857793395192E+02 -0.830778526899E+02 -0.804614482791E+02 -0.779274433717E+02
 -0.754732433586E+02 -0.730963346626E+02 -0.707942829709E+02 -0.685647306702E+02 -0.664053943963E+02
 -0.643140628674E+02 -0.622885942837E+02 -0.603269144135E+02 -0.584270143456E+02 -0.565869484443E+02
 -0.548048323596E+02 -0.530788410887E+02
 pspotential valence only
 -0.312228887136E+03 -0.312230762610E+03 -0.312232579013E+03 -0.312234338204E+03 -0.312236041984E+03
 -0.312237692097E+03 -0.312239290234E+03 -0.312240838031E+03 -0.312242337073E+03 -0.312243788894E+03
 -0.312245194982E+03 -0.312246556774E+03 -0.312247875666E+03 -0.312249153008E+03 -0.312250390107E+03
 -0.312251588230E+03 -0.312252748604E+03 -0.312253872416E+03 -0.312254960816E+03 -0.312256014918E+03
 -0.312257035802E+03 -0.312258024512E+03 -0.312258982059E+03 -0.312259909424E+03 -0.312260807555E+03
 -0.312261677372E+03 -0.312262519763E+03 -0.312263335590E+03 -0.312264125689E+03 -0.312264890867E+03
 -0.312265631905E+03 -0.312266349563E+03 -0.312267044572E+03 -0.312267717644E+03 -0.312268369466E+03
 -0.312269000703E+03 -0.312269612001E+03 -0.312270203983E+03 -0.312270777254E+03 -0.312271332397E+03
 -0.312271869980E+03 -0.312272390551E+03 -0.312272894638E+03 -0.312273382757E+03 -0.312273855403E+03
 -0.312274313057E+03 -0.312274756184E+03 -0.312275185235E+03 -0.312275600645E+03 -0.312276002834E+03
 -0.312276392210E+03 -0.312276769167E+03 -0.312277134085E+03 -0.312277487334E+03 -0.312277829267E+03
 -0.312278160230E+03 -0.312278480554E+03 -0.312278790561E+03 -0.312279090560E+03 -0.312279380849E+03
 -0.312279661718E+03 -0.312279933445E+03 -0.312280196298E+03 -0.312280450536E+03 -0.312280696407E+03
 -0.312280934152E+03 -0.312281164001E+03 -0.312281386176E+03 -0.312281600889E+03 -0.312281808345E+03
 -0.312282008740E+03 -0.312282202261E+03 -0.312282389088E+03 -0.312282569392E+03 -0.312282743335E+03
 -0.312282911074E+03 -0.312283072755E+03 -0.312283228518E+03 -0.312283378495E+03 -0.312283522810E+03
 -0.312283661579E+03 -0.312283794911E+03 -0.312283922907E+03 -0.312284045658E+03 -0.312284163251E+03
 -0.312284275762E+03 -0.312284383261E+03 -0.312284485807E+03 -0.312284583454E+03 -0.312284676245E+03
 -0.312284764216E+03 -0.312284847393E+03 -0.312284925793E+03 -0.312284999424E+03 -0.312285068285E+03
 -0.312285132362E+03 -0.312285191636E+03 -0.312285246071E+03 -0.312285295625E+03 -0.312285340242E+03
 -0.312285379854E+03 -0.312285414382E+03 -0.312285443730E+03 -0.312285467793E+03 -0.312285486447E+03
 -0.312285499558E+03 -0.312285506970E+03 -0.312285508515E+03 -0.312285504005E+03 -0.312285493234E+03
 -0.312285475975E+03 -0.312285451982E+03 -0.312285420985E+03 -0.312285382693E+03 -0.312285336789E+03
 -0.312285282929E+03 -0.312285220743E+03 -0.312285149831E+03 -0.312285069761E+03 -0.312284980069E+03
 -0.312284880254E+03 -0.312284769782E+03 -0.312284648074E+03 -0.312284514512E+03 -0.312284368433E+03
 -0.312284209126E+03 -0.312284035829E+03 -0.312283847726E+03 -0.312283643945E+03 -0.312283423551E+03
 -0.312283185546E+03 -0.312282928861E+03 -0.312282652356E+03 -0.312282354810E+03 -0.312282034919E+03
 -0.312281691292E+03 -0.312281322441E+03 -0.312280926778E+03 -0.312280502609E+03 -0.312280048123E+03
 -0.312279561390E+03 -0.312279040347E+03 -0.312278482795E+03 -0.312277886386E+03 -0.312277248615E+03
 -0.312276566811E+03 -0.312275838124E+03 -0.312275059511E+03 -0.312274227731E+03 -0.312273339323E+03
 -0.312272390597E+03 -0.312271377618E+03 -0.312270296191E+03 -0.312269141838E+03 -0.312267909787E+03
 -0.312266594948E+03 -0.312265191896E+03 -0.312263694841E+03 -0.312262097615E+03 -0.312260393637E+03
 -0.312258575892E+03 -0.312256636901E+03 -0.312254568689E+03 -0.312252362752E+03 -0.312250010026E+03
 -0.312247500846E+03 -0.312244824907E+03 -0.312241971224E+03 -0.312238928085E+03 -0.312235683006E+03
 -0.312232222673E+03 -0.312228532898E+03 -0.312224598552E+03 -0.312220403509E+03 -0.312215930576E+03
 -0.312211161426E+03 -0.312206076522E+03 -0.312200655039E+03 -0.312194874774E+03 -0.312188712063E+03
 -0.312182141678E+03 -0.312175136729E+03 -0.312167668552E+03 -0.312159706593E+03 -0.312151218285E+03
 -0.312142168913E+03 -0.312132521478E+03 -0.312122236540E+03 -0.312111272065E+03 -0.312099583251E+03
 -0.312087122346E+03 -0.312073838457E+03 -0.312059677345E+03 -0.312044581203E+03 -0.312028488425E+03
 -0.312011333358E+03 -0.311993046036E+03 -0.311973551902E+03 -0.311952771505E+03 -0.311930620185E+03
 -0.311907007732E+03 -0.311881838025E+03 -0.311855008653E+03 -0.311826410500E+03 -0.311795927319E+03
 -0.311763435266E+03 -0.311728802411E+03 -0.311691888218E+03 -0.311652542992E+03 -0.311610607288E+03
 -0.311565911293E+03 -0.311518274155E+03 -0.311467503287E+03 -0.311413393613E+03 -0.311355726783E+03
 -0.311294270328E+03 -0.311228776772E+03 -0.311158982687E+03 -0.311084607695E+03 -0.311005353408E+03
 -0.310920902311E+03 -0.310830916576E+03 -0.310735036813E+03 -0.310632880745E+03 -0.310524041813E+03
 -0.310408087707E+03 -0.310284558809E+03 -0.310152966566E+03 -0.310012791765E+03 -0.309863482729E+03
 -0.309704453418E+03 -0.309535081442E+03 -0.309354705975E+03 -0.309162625577E+03 -0.308958095916E+03
 -0.308740327401E+03 -0.308508482709E+03 -0.308261674225E+03 -0.307998961387E+03 -0.307719347944E+03
 -0.307421779130E+03 -0.307105138763E+03 -0.306768246279E+03 -0.306409853702E+03 -0.306028642587E+03
 -0.305623220918E+03 -0.305192120018E+03 -0.304733791468E+03 -0.304246604070E+03 -0.303728840897E+03
 -0.303178696452E+03 -0.302594273990E+03 -0.301973583055E+03 -0.301314537281E+03 -0.300614952529E+03
 -0.299872545436E+03 -0.299084932460E+03 -0.298249629507E+03 -0.297364052265E+03 -0.296425517342E+03
 -0.295431244356E+03 -0.294378359118E+03 -0.293263898062E+03 -0.292084814102E+03 -0.290837984106E+03
 -0.289520218194E+03 -0.288128271074E+03 -0.286658855661E+03 -0.285108659219E+03 -0.283474362298E+03
 -0.281752660733E+03 -0.279940290990E+03 -0.278034059143E+03 -0.276030873773E+03 -0.273927783073E+03
 -0.271722016436E+03 -0.269411030793E+03 -0.266992561939E+03 -0.264464681071E+03 -0.261825856722E+03
 -0.259075022243E+03 -0.256211648944E+03 -0.253235824944E+03 -0.250148339763E+03 -0.246950774586E+03
 -0.243645598086E+03 -0.240236267546E+03 -0.236727334806E+03 -0.233124556154E+03 -0.229435004419E+03
 -0.225667179940E+03 -0.221831113877E+03 -0.217938451362E+03 -0.214002490686E+03 -0.210038134423E+03
 -0.206061673244E+03 -0.202090267345E+03 -0.198140914578E+03 -0.194228626783E+03 -0.190363575397E+03
 -0.186547334157E+03 -0.182769341806E+03 -0.179006367124E+03 -0.175229147635E+03 -0.171419230451E+03
 -0.167592396406E+03 -0.163807274193E+03 -0.160098784450E+03 -0.156277832291E+03 -0.151850447360E+03
 -0.146642368664E+03 -0.142890227287E+03 -0.139282479537E+03 -0.135710837415E+03 -0.132159855006E+03
 -0.128639435453E+03 -0.125148125589E+03 -0.121681706973E+03 -0.118289174999E+03 -0.114969053266E+03
 -0.111722027070E+03 -0.108549141855E+03 -0.105451082841E+03 -0.102428197568E+03 -0.994805141629E+02
 -0.966077567372E+02 -0.938093547412E+02 -0.910844503295E+02 -0.884319055542E+02 -0.858503152591E+02
 -0.833380309403E+02 -0.808931996198E+02 -0.785138217982E+02 -0.761978215970E+02 -0.739431326552E+02
 -0.717477837788E+02 -0.696099790739E+02 -0.675281628697E+02 -0.655010625037E+02 -0.635277049869E+02
 -0.616074063756E+02 -0.597397349863E+02 -0.579244515014E+02 -0.561614305431E+02 -0.544505699149E+02
 -0.527916954681E+02 -0.511844711703E+02
 core charge-density (pseudized)
  0.844827909867E-08  0.900664612593E-08  0.960191696889E-08  0.102365306892E-07  0.109130875519E-07
  0.116343596798E-07  0.124033024119E-07  0.132230664127E-07  0.140970105816E-07  0.150287158158E-07
  0.160219996824E-07  0.170809320607E-07  0.182098518182E-07  0.194133845884E-07  0.206964617240E-07
  0.220643405025E-07  0.235226256676E-07  0.250772923938E-07  0.267347107692E-07  0.285016718963E-07
  0.303854157175E-07  0.323936606807E-07  0.345346353642E-07  0.368171121925E-07  0.392504433810E-07
  0.418445992548E-07  0.446102091020E-07  0.475586047253E-07  0.507018668734E-07  0.540528747405E-07
  0.576253587372E-07  0.614339567496E-07  0.654942741166E-07  0.698229475707E-07  0.744377134059E-07
  0.793574801495E-07  0.846024060384E-07  0.901939816151E-07  0.961551177827E-07  0.102510239680E-06
  0.109285386761E-06  0.116508319489E-06  0.124208633080E-06  0.132417878769E-06  0.141169693087E-06
  0.150499935679E-06  0.160446836241E-06  0.171051151157E-06  0.182356330497E-06  0.194408696046E-06
  0.207257631105E-06  0.220955782829E-06  0.235559277949E-06  0.251127952738E-06  0.267725598188E-06
  0.285420221383E-06  0.304284324151E-06  0.324395200132E-06  0.345835251477E-06  0.368692326484E-06
  0.393060079542E-06  0.419038354867E-06  0.446733595606E-06  0.476259279968E-06  0.507736386191E-06
  0.541293888228E-06  0.577069284206E-06  0.615209159800E-06  0.655869788849E-06  0.699217773669E-06
  0.745430727673E-06  0.794698003122E-06  0.847221466964E-06  0.903216327952E-06  0.962912018425E-06
  0.102655313437E-05  0.109440043762E-05  0.116673192427E-05  0.124384396370E-05  0.132605251294E-05
  0.141369441120E-05  0.150712876002E-05  0.160673839461E-05  0.171293145245E-05  0.182614304554E-05
  0.194683704314E-05  0.207550797242E-05  0.221268304463E-05  0.235892431524E-05  0.251483098678E-05
  0.268104186395E-05  0.285823797092E-05  0.304714534162E-05  0.324853799447E-05  0.346324110363E-05
  0.369213437991E-05  0.393615567507E-05  0.419630482431E-05  0.447364774272E-05  0.476932079242E-05
  0.508453543838E-05  0.542058321177E-05  0.577884100149E-05  0.616077669523E-05  0.656795519342E-05
  0.700204482057E-05  0.746482416022E-05  0.795818934166E-05  0.848416180807E-05  0.904489659806E-05
  0.964269117440E-05  0.102799948361E-04  0.109594187526E-04  0.116837466605E-04  0.124559462681E-04
  0.132791814119E-04  0.141568250182E-04  0.150924729193E-04  0.160899585840E-04  0.171533688203E-04
  0.182870605162E-04  0.194956784860E-04  0.207841744961E-04  0.221578275472E-04  0.236222654968E-04
  0.251834881097E-04  0.268478916311E-04  0.286222949833E-04  0.305139676922E-04  0.325306596583E-04
  0.346806328947E-04  0.369726953598E-04  0.394162370257E-04  0.420212683275E-04  0.447984611513E-04
  0.477591925297E-04  0.509155912208E-04  0.542805873629E-04  0.578679654077E-04  0.616924205462E-04
  0.657696188603E-04  0.701162614428E-04  0.747501527502E-04  0.796902734643E-04  0.849568581622E-04
  0.905714781092E-04  0.965571295129E-04  0.102938327599E-03  0.109741206888E-03  0.116993628088E-03
  0.124725292029E-03  0.132967861110E-03  0.141755088750E-03  0.151122957364E-03  0.161109825431E-03
  0.171756584251E-03  0.183106825012E-03  0.195207016870E-03  0.208106696736E-03  0.221858671551E-03
  0.236519233870E-03  0.252148391618E-03  0.268810112940E-03  0.286572587152E-03  0.305508502812E-03
  0.325695344064E-03  0.347215706413E-03  0.370157633219E-03  0.394614974244E-03  0.420687767696E-03
  0.448482647279E-03  0.478113275890E-03  0.509700807670E-03  0.543374380250E-03  0.579271639143E-03
  0.617539296344E-03  0.658333725350E-03  0.701821594927E-03  0.748180544116E-03  0.797599901106E-03
  0.850281448785E-03  0.906440239915E-03  0.966305465117E-03  0.103012137697E-02  0.109814827379E-02
  0.117066354684E-02  0.124796279490E-02  0.133036101054E-02  0.141819384231E-02  0.151181893783E-02
  0.161161737254E-02  0.171799516951E-02  0.183138491572E-02  0.195224748084E-02  0.208107384445E-02
  0.221838703846E-02  0.236474421126E-02  0.252073882108E-02  0.268700296578E-02  0.286420985725E-02
  0.305307644846E-02  0.325436622189E-02  0.346889214837E-02  0.369751982557E-02  0.394117080606E-02
  0.420082612484E-02  0.447753003694E-02  0.477239397575E-02  0.508660074307E-02  0.542140894233E-02
  0.577815766630E-02  0.615827145107E-02  0.656326550791E-02  0.699475124486E-02  0.745444208945E-02
  0.794415962414E-02  0.846584004523E-02  0.902154095576E-02  0.961344850212E-02  0.102438848628E-01
  0.109153160967E-01  0.116303603569E-01  0.123917964737E-01  0.132025729074E-01  0.140658170704E-01
  0.149848450132E-01  0.159631714644E-01  0.170045202110E-01  0.181128347992E-01  0.192922895289E-01
  0.205473007071E-01  0.218825381169E-01  0.233029366468E-01  0.248137080161E-01  0.264203525129E-01
  0.281286706511E-01  0.299447746294E-01  0.318750994583E-01  0.339264135934E-01  0.361058288916E-01
  0.384208096700E-01  0.408791806176E-01  0.434891332704E-01  0.462592307137E-01  0.491984101314E-01
  0.523159827644E-01  0.556216307803E-01  0.591254004906E-01  0.628376912766E-01  0.667692395023E-01
  0.709310966060E-01  0.753346004620E-01  0.799913389984E-01  0.849131049440E-01  0.901118404525E-01
  0.955995702247E-01  0.101388321609E+00  0.107490030022E+00  0.113916427883E+00  0.120678915104E+00
  0.127788409041E+00  0.135255171671E+00  0.143088611622E+00  0.151297058599E+00  0.159887507651E+00
  0.168865330707E+00  0.178233952801E+00  0.187994490529E+00  0.198145350430E+00  0.208681785295E+00
  0.219595406833E+00  0.230873653765E+00  0.242499215192E+00  0.254449410231E+00  0.266695526244E+00
  0.279202119783E+00  0.291926286489E+00  0.304816908879E+00  0.317813894100E+00  0.330847417541E+00
  0.343837192652E+00  0.356691792471E+00  0.369308054273E+00  0.381570605427E+00  0.393351555848E+00
  0.404510410467E+00  0.414894263490E+00  0.424338344841E+00  0.432666997483E+00  0.439695171907E+00
  0.445230530033E+00  0.449076254168E+00  0.451034656198E+00  0.450911676205E+00  0.448522346153E+00
  0.443697270929E+00  0.436290142896E+00  0.426186254298E+00  0.413311900892E+00  0.397644476711E+00
  0.379222940844E+00  0.358158190051E+00  0.334642694958E+00  0.308958553676E+00  0.281482889651E+00
  0.252689279757E+00  0.223143660286E+00  0.193492947209E+00  0.164444458226E+00  0.136734185957E+00
  0.111082106396E+00  0.881330917300E-01  0.683827221296E-01  0.520884565867E-01  0.391684117960E-01
  0.291566958415E-01  0.214836865307E-01  0.156649309549E-01  0.112998267295E-01  0.806132483266E-02
  0.568582195405E-02  0.396356671653E-02  0.272980726404E-02  0.185682236187E-02  0.124690611594E-02
  0.826318389796E-03  0.540168647572E-03  0.348169300091E-03  0.221174204024E-03  0.138407016332E-03
  0.852807851872E-04  0.517126373690E-04  0.308440028617E-04  0.180860027800E-04  0.104201627613E-04
  0.589551055331E-05  0.327363792734E-05  0.178295877665E-05  0.951883420080E-06  0.497827569493E-06
  0.254881077989E-06  0.127661388386E-06  0.625076401169E-07  0.298974582423E-07  0.139581037531E-07
  0.635564899954E-08  0.282014773921E-08
 pseudo wavefunction
  0.542682914097E-12  0.597363136373E-12  0.657552886632E-12  0.723807299749E-12  0.796737445472E-12
  0.877015964360E-12  0.965383271606E-12  0.106265438594E-11  0.116972644663E-11  0.128758698782E-11
  0.141732304671E-11  0.156013118932E-11  0.171732854654E-11  0.189036496214E-11  0.208083636478E-11
  0.229049948741E-11  0.252128806971E-11  0.277533069317E-11  0.305497041315E-11  0.336278636906E-11
  0.370161757198E-11  0.407458908906E-11  0.448514086626E-11  0.493705945530E-11  0.543451293723E-11
  0.598208936505E-11  0.658483907965E-11  0.724832128948E-11  0.797865534360E-11  0.878257717089E-11
  0.966750140607E-11  0.106415897754E-10  0.117138263730E-10  0.128941005218E-10  0.141932979835E-10
  0.156234013587E-10  0.171976006037E-10  0.189304146822E-10  0.208378254746E-10  0.229374251805E-10
  0.252485785730E-10  0.277926016009E-10  0.305929579876E-10  0.336754756390E-10  0.370685848559E-10
  0.408035805489E-10  0.449149108736E-10  0.494404949487E-10  0.544220725866E-10  0.599055892625E-10
  0.659416198735E-10  0.725858351939E-10  0.798995153310E-10  0.879501149156E-10  0.968118852413E-10
  0.106566559089E-09  0.117304104553E-09  0.129123554825E-09  0.142133921583E-09  0.156455200410E-09
  0.172219477528E-09  0.189572148031E-09  0.208673256876E-09  0.229698974989E-09  0.252843224096E-09
  0.278319465280E-09  0.306362667740E-09  0.337231475929E-09  0.371210595044E-09  0.408613416879E-09
  0.449784910251E-09  0.495104802669E-09  0.544991082573E-09  0.599903854468E-09  0.660349582482E-09
  0.726885761509E-09  0.800126059003E-09  0.880745974861E-09  0.969489071572E-09  0.106717383213E-08
  0.117470120890E-08  0.129306293315E-08  0.142335066180E-08  0.156676604578E-08  0.172463181288E-08
  0.189840396728E-08  0.208968521825E-08  0.230023976200E-08  0.253200955275E-08  0.278713221345E-08
  0.306796075094E-08  0.337708525773E-08  0.371735680029E-08  0.409191371437E-08  0.450421054964E-08
  0.495804993086E-08  0.545761762921E-08  0.600752116730E-08  0.661283231400E-08  0.727913386083E-08
  0.801257111139E-08  0.881990855881E-08  0.970859227368E-08  0.106868185780E-07  0.117636096387E-07
  0.129488966770E-07  0.142536115626E-07  0.156897876354E-07  0.172706706866E-07  0.190108411207E-07
  0.209263484268E-07  0.230348591981E-07  0.253558200647E-07  0.279106370432E-07  0.307228729559E-07
  0.338184647410E-07  0.372259626569E-07  0.409767935875E-07  0.451055508760E-07  0.496503133594E-07
  0.546529965466E-07  0.601597391778E-07  0.662213287295E-07  0.728936697893E-07  0.802382996186E-07
  0.883229556571E-07  0.972222002025E-07  0.107018108024E-06  0.117801023251E-06  0.129670392510E-06
  0.142735682006E-06  0.157117386979E-06  0.172948142863E-06  0.190373948390E-06  0.209555511892E-06
  0.230669733246E-06  0.253911335092E-06  0.279494658379E-06  0.307655638782E-06  0.338653982207E-06
  0.372775559436E-06  0.410335041980E-06  0.451678803440E-06  0.497188113090E-06  0.547282651142E-06
  0.602424378053E-06  0.663121793550E-06  0.729934624585E-06  0.803478985437E-06  0.884433057460E-06
  0.973543340826E-06  0.107163153581E-05  0.117960211703E-05  0.129845067032E-05  0.142927306904E-05
  0.157327557439E-05  0.173178595243E-05  0.190626571052E-05  0.209832356538E-05  0.230973026700E-05
  0.254243491465E-05  0.279858291505E-05  0.308053574791E-05  0.339089272057E-05  0.373251491168E-05
  0.410855152409E-05  0.452246888896E-05  0.497808238774E-05  0.547959158498E-05  0.603161889469E-05
  0.663925213515E-05  0.730809136259E-05  0.804430041344E-05  0.885466362767E-05  0.974664827319E-05
  0.107284732433E-04  0.118091846564E-04  0.129987390495E-04  0.143080949277E-04  0.157493135057E-04
  0.173356695627E-04  0.190817734234E-04  0.210037051777E-04  0.231191623639E-04  0.254476224618E-04
  0.280105216752E-04  0.308314516305E-04  0.339363757803E-04  0.373538674770E-04  0.411153718773E-04
  0.452554940508E-04  0.498123159013E-04  0.548277447664E-04  0.603478968430E-04  0.664235188964E-04
  0.731104520495E-04  0.804701418207E-04  0.885701989881E-04  0.974850163015E-04  0.107296446557E-03
  0.118094548081E-03  0.129978404257E-03  0.143057024373E-03  0.157450333766E-03  0.173290262001E-03
  0.190721938678E-03  0.209905007340E-03  0.231015068996E-03  0.254245267819E-03  0.279808032787E-03
  0.307936990330E-03  0.338889064418E-03  0.372946782088E-03  0.410420804035E-03  0.451652701707E-03
  0.497018004276E-03  0.546929540968E-03  0.601841106516E-03  0.662251479939E-03  0.728708829506E-03
  0.801815539584E-03  0.882233498112E-03  0.970689886692E-03  0.106798351882E-02  0.117499177540E-02
  0.129267819073E-02  0.142210074618E-02  0.156442093325E-02  0.172091365223E-02  0.189297801754E-02
  0.208214914553E-02  0.229011100587E-02  0.251871042271E-02  0.276997231674E-02  0.304611628476E-02
  0.334957461796E-02  0.368301186508E-02  0.404934605065E-02  0.445177166223E-02  0.489378452347E-02
  0.537920867115E-02  0.591222535523E-02  0.649740427875E-02  0.713973719110E-02  0.784467394132E-02
  0.861816108814E-02  0.946668314931E-02  0.103973065534E-01  0.114177263317E-01  0.125363155570E-01
  0.137621774911E-01  0.151052003576E-01  0.165761145881E-01  0.181865523175E-01  0.199491088080E-01
  0.218774053750E-01  0.239861532512E-01  0.262912176725E-01  0.288096812841E-01  0.315599057516E-01
  0.345615902115E-01  0.378358249093E-01  0.414051380426E-01  0.452935334499E-01  0.495265163599E-01
  0.541311039378E-01  0.591358168276E-01  0.645706473027E-01  0.704669989844E-01  0.768575923956E-01
  0.837763298612E-01  0.912581124932E-01  0.993386011853E-01  0.108053912747E+00  0.117440241528E+00
  0.127533396197E+00  0.138368240752E+00  0.149978028476E+00  0.162393617444E+00  0.175642556480E+00
  0.189748031257E+00  0.204727661706E+00  0.220592144193E+00  0.237343735315E+00  0.254974578758E+00
  0.273464882884E+00  0.292780964670E+00  0.312873185661E+00  0.333673818011E+00  0.355094893573E+00
  0.377026106608E+00  0.399332860911E+00  0.421854574923E+00  0.444403383075E+00  0.466763397542E+00
  0.488690720222E+00  0.509914418325E+00  0.530138695518E+00  0.549046500662E+00  0.566304812984E+00
  0.581571820330E+00  0.594506159121E+00  0.604778302985E+00  0.612084063525E+00  0.616159993228E+00
  0.616800250193E+00  0.613874193356E+00  0.607343626224E+00  0.597278206073E+00  0.583867104873E+00
  0.567424584314E+00  0.548386786861E+00  0.527296828013E+00  0.504775308560E+00  0.481473781628E+00
  0.458009659235E+00  0.434882684193E+00  0.412375773203E+00  0.390533347353E+00  0.369357192968E+00
  0.348851913512E+00  0.329020507868E+00  0.309864598741E+00  0.291384629578E+00  0.273580030098E+00
  0.256449347834E+00  0.239990345606E+00  0.224200062778E+00  0.209074839755E+00  0.194610305406E+00
  0.180801329022E+00  0.167641929624E+00  0.155125219539E+00  0.143243218140E+00  0.131986782883E+00
  0.121345495887E+00  0.111307590440E+00  0.101859917167E+00  0.929879573049E-01  0.846758856748E-01
  0.769066808370E-01  0.696622752204E-01  0.629237342921E-01  0.566714514077E-01  0.508853440676E-01
  0.455450379593E-01  0.406300273620E-01
 ae wavefunction
  0.588470849071E-09  0.643846036759E-09  0.703932154381E-09  0.769171043224E-09  0.840042950550E-09
  0.917070148749E-09  0.100082087643E-08  0.109191363425E-08  0.119102186709E-08  0.129887907132E-08
  0.141628436628E-08  0.154410857318E-08  0.168330085208E-08  0.183489594675E-08  0.200002209776E-08
  0.217990968310E-08  0.237590066027E-08  0.258945888138E-08  0.282218136502E-08  0.307581061680E-08
  0.335224809639E-08  0.365356893978E-08  0.398203805686E-08  0.434012773323E-08  0.473053687996E-08
  0.515621208901E-08  0.562037066239E-08  0.612652580701E-08  0.667851420211E-08  0.728052615309E-08
  0.793713860477E-08  0.865335125423E-08  0.943462608914E-08  0.102869306569E-07  0.112167854387E-07
  0.122313157085E-07  0.133383083161E-07  0.145462738653E-07  0.158645148008E-07  0.173031999787E-07
  0.188734463395E-07  0.205874083716E-07  0.224583761129E-07  0.245008825168E-07  0.267308210858E-07
  0.291655747633E-07  0.318241571753E-07  0.347273674129E-07  0.378979596694E-07  0.413608291694E-07
  0.451432159690E-07  0.492749283606E-07  0.537885877843E-07  0.587198973330E-07  0.641079361434E-07
  0.699954821875E-07  0.764293662258E-07  0.834608599515E-07  0.911461016531E-07  0.995465630436E-07
  0.108729561268E-06  0.118768820483E-06  0.129745087840E-06  0.141746809173E-06  0.154870870194E-06
  0.169223409617E-06  0.184920711159E-06  0.202090182185E-06  0.220871427352E-06  0.241417426622E-06
  0.263895827699E-06  0.288490364144E-06  0.315402411375E-06  0.344852693989E-06  0.377083159174E-06
  0.412359032385E-06  0.450971073055E-06  0.493238049821E-06  0.539509456638E-06  0.590168493279E-06
  0.645635335874E-06  0.706370725868E-06  0.772879908160E-06  0.845716952615E-06  0.925489496010E-06
  0.101286394544E-05  0.110857118787E-05  0.121341285504E-05  0.132826819760E-05  0.145410162746E-05
  0.159197099329E-05  0.174303665993E-05  0.190857146973E-05  0.208997167087E-05  0.228876890637E-05
  0.250664336588E-05  0.274543821268E-05  0.300717540858E-05  0.329407307147E-05  0.360856451275E-05
  0.395331911623E-05  0.433126523509E-05  0.474561530042E-05  0.519989335311E-05  0.569796523060E-05
  0.624407166263E-05  0.684286455261E-05  0.749944674838E-05  0.821941563462E-05  0.900891090871E-05
  0.987466693758E-05  0.108240701284E-04  0.118652217871E-04  0.130070069818E-04  0.142591699766E-04
  0.156323968530E-04  0.171384059912E-04  0.187900471491E-04  0.206014099383E-04  0.225879425742E-04
  0.247665818529E-04  0.271558953962E-04  0.297762372969E-04  0.326499184004E-04  0.358013925666E-04
  0.392574603758E-04  0.430474918734E-04  0.472036700839E-04  0.517612571815E-04  0.567588853636E-04
  0.622388746539E-04  0.682475800519E-04  0.748357706520E-04  0.820590435788E-04  0.899782758251E-04
  0.986601173389E-04  0.108177528981E-03  0.118610369279E-03  0.130046034220E-03  0.142580154674E-03
  0.156317356402E-03  0.171372088016E-03  0.187869522649E-03  0.205946539591E-03  0.225752792580E-03
  0.247451871992E-03  0.271222568687E-03  0.297260247885E-03  0.325778342013E-03  0.357009972154E-03
  0.391209708410E-03  0.428655480187E-03  0.469650648195E-03  0.514526250757E-03  0.563643437831E-03
  0.617396107034E-03  0.676213756859E-03  0.740564573198E-03  0.810958766263E-03  0.887952175978E-03
  0.972150164904E-03  0.106421181883E-02  0.116485447612E-02  0.127485860806E-02  0.139507307328E-02
  0.152642077054E-02  0.166990471500E-02  0.182661456398E-02  0.199773361924E-02  0.218454633344E-02
  0.238844634893E-02  0.261094509807E-02  0.285368099389E-02  0.311842924077E-02  0.340711229425E-02
  0.372181099887E-02  0.406477643253E-02  0.443844248431E-02  0.484543919181E-02  0.528860686176E-02
  0.577101099542E-02  0.629595803704E-02  0.686701196027E-02  0.748801170252E-02  0.816308945240E-02
  0.889668978881E-02  0.969358966337E-02  0.105589192095E-01  0.114981833517E-01  0.125172841789E-01
  0.136225440317E-01  0.148207292420E-01  0.161190744477E-01  0.175253073869E-01  0.190476740599E-01
  0.206949641274E-01  0.224765363881E-01  0.244023441612E-01  0.264829603687E-01  0.287296020915E-01
  0.311541543419E-01  0.337691927691E-01  0.365880049860E-01  0.396246101725E-01  0.428937765817E-01
  0.464110365375E-01  0.501926984703E-01  0.542558554817E-01  0.586183898583E-01  0.632989728544E-01
  0.683170589434E-01  0.736928735923E-01  0.794473934650E-01  0.856023178531E-01  0.921800300869E-01
  0.992035477608E-01  0.106696460804E+00  0.114682856737E+00  0.123187232798E+00  0.132234394956E+00
  0.141849344045E+00  0.152057149281E+00  0.162882809250E+00  0.174351100067E+00  0.186486409930E+00
  0.199312559029E+00  0.212852603754E+00  0.227128624468E+00  0.242161496565E+00  0.257970644928E+00
  0.274573782218E+00  0.291986631642E+00  0.310222635006E+00  0.329292647132E+00  0.349204618064E+00
  0.369963264886E+00  0.391569735493E+00  0.414021267247E+00  0.437310844004E+00  0.461426855669E+00
  0.486352765061E+00  0.512066787474E+00  0.538541588902E+00  0.565744009348E+00  0.593634817983E+00
  0.622168507066E+00  0.651293131572E+00  0.680950201280E+00  0.711074632123E+00  0.741594763804E+00
  0.772432451722E+00  0.803503243409E+00  0.834716652888E+00  0.865976549768E+00  0.897181680214E+00
  0.928226327759E+00  0.959001093661E+00  0.989393720081E+00  0.101928979816E+01  0.104857313277E+01
  0.107712554767E+01  0.110482609685E+01  0.113155001625E+01  0.115716817137E+01  0.118154788387E+01
  0.120455549670E+01  0.122606002827E+01  0.124593667318E+01  0.126406930759E+01  0.128035199368E+01
  0.129468992842E+01  0.130700023537E+01  0.131721277459E+01  0.132527096849E+01  0.133113255656E+01
  0.133477017783E+01  0.133617170364E+01  0.133534028157E+01  0.133229408625E+01  0.132706579807E+01
  0.131970184374E+01  0.131026144047E+01  0.129881548563E+01  0.128544533287E+01  0.127024149382E+01
  0.125330230054E+01  0.123473256056E+01  0.121464223269E+01  0.119314514582E+01  0.117035778058E+01
  0.114639812681E+01  0.112138462628E+01  0.109543520718E+01  0.106866641050E+01  0.104119261045E+01
  0.101312532318E+01  0.984572605161E+00  0.955638531035E+00  0.926422755638E+00  0.897020150423E+00
  0.867520515724E+00  0.838008364868E+00  0.808562777356E+00  0.779257317176E+00  0.750160011140E+00
  0.721333380654E+00  0.692834520306E+00  0.664715215681E+00  0.637022094639E+00  0.609796806861E+00
  0.583076229400E+00  0.556892695791E+00  0.531274249429E+00  0.506244918941E+00  0.481825014107E+00
  0.458031437559E+00  0.434878005871E+00  0.412375773203E+00  0.390533347353E+00  0.369357192968E+00
  0.348851913512E+00  0.329020507868E+00  0.309864598741E+00  0.291384629578E+00  0.273580030098E+00
  0.256449347834E+00  0.239990345606E+00  0.224200062778E+00  0.209074839755E+00  0.194610305406E+00
  0.180801329022E+00  0.167641929624E+00  0.155125219539E+00  0.143243218140E+00  0.131986782883E+00
  0.121345495887E+00  0.111307590440E+00  0.101859917167E+00  0.929879573049E-01  0.846758856748E-01
  0.769066808370E-01  0.696622752204E-01  0.629237342921E-01  0.566714514077E-01  0.508853440676E-01
  0.455450379593E-01  0.406300273620E-01
 pseudo wavefunction
 -0.129831551176E-12 -0.142913256667E-12 -0.157313062544E-12 -0.173163779367E-12 -0.190611599561E-12
 -0.209817445763E-12 -0.230958455025E-12 -0.254229612559E-12 -0.279845550108E-12 -0.308042525504E-12
 -0.339080601697E-12 -0.373246045336E-12 -0.410853967025E-12 -0.452251227620E-12 -0.497819637346E-12
 -0.547979477270E-12 -0.603193375581E-12 -0.663970574448E-12 -0.730871626801E-12 -0.804513566352E-12
 -0.885575598548E-12 -0.974805364936E-12 -0.107302583872E-11 -0.118114291509E-11 -0.130015376639E-11
 -0.143115603912E-11 -0.157535797756E-11 -0.173408956756E-11 -0.190881480309E-11 -0.210114518873E-11
 -0.231285460274E-11 -0.254589565767E-11 -0.280241770944E-11 -0.308478668100E-11 -0.339560688344E-11
 -0.373774503576E-11 -0.411435670476E-11 -0.452891540917E-11 -0.498524465608E-11 -0.548755320546E-11
 -0.604047388787E-11 -0.664910633339E-11 -0.731906400585E-11 -0.805652597622E-11 -0.886829391263E-11
 -0.976185481261E-11 -0.107454500562E-10 -0.118281514168E-10 -0.130199447306E-10 -0.143318219969E-10
 -0.157758827577E-10 -0.173654456928E-10 -0.191151714589E-10 -0.210411979056E-10 -0.231612889156E-10
 -0.254949982426E-10 -0.280638498564E-10 -0.308915364597E-10 -0.340041380072E-10 -0.374303622429E-10
 -0.412018094726E-10 -0.453532640155E-10 -0.499230150216E-10 -0.549532096145E-10 -0.604902416162E-10
 -0.665851794391E-10 -0.732942370925E-10 -0.806792926464E-10 -0.888084589351E-10 -0.977567117643E-10
 -0.107606581415E-09 -0.118448913823E-09 -0.130383708452E-09 -0.143521040592E-09 -0.157982076585E-09
 -0.173900191342E-09 -0.191422198464E-09 -0.210709704299E-09 -0.231940598443E-09 -0.255310694411E-09
 -0.281035535620E-09 -0.309352383345E-09 -0.340522404973E-09 -0.374833082739E-09 -0.412600865162E-09
 -0.454174085638E-09 -0.499936175092E-09 -0.550309198342E-09 -0.605757746763E-09 -0.666793223181E-09
 -0.733978558480E-09 -0.807933403460E-09 -0.889339843794E-09 -0.978948690812E-09 -0.107758640612E-08
 -0.118616272392E-08 -0.130567904132E-08 -0.143723765401E-08 -0.158205192250E-08 -0.174145746267E-08
 -0.191692446377E-08 -0.211007124759E-08 -0.232267919375E-08 -0.255670916875E-08 -0.281431961032E-08
 -0.309788643392E-08 -0.341002494474E-08 -0.375361395751E-08 -0.413182234640E-08 -0.454813826987E-08
 -0.500640134000E-08 -0.551083803289E-08 -0.606610066667E-08 -0.667731030658E-08 -0.735010399271E-08
 -0.809068672581E-08 -0.890588869069E-08 -0.980322824459E-08 -0.107909812516E-07 -0.118782574019E-07
 -0.130750842202E-07 -0.143924995375E-07 -0.158426532778E-07 -0.174389195008E-07 -0.191960197299E-07
 -0.211301587057E-07 -0.232591738141E-07 -0.256026995683E-07 -0.281823486586E-07 -0.310219112417E-07
 -0.341475743033E-07 -0.375881631186E-07 -0.413754070331E-07 -0.455442320168E-07 -0.501330826833E-07
 -0.551842767455E-07 -0.607443951703E-07 -0.668647116297E-07 -0.736016652032E-07 -0.810173806866E-07
 -0.891802413004E-07 -0.981655190728E-07 -0.108056068703E-06 -0.118943091293E-06 -0.130926974987E-06
 -0.144118220246E-06 -0.158638458292E-06 -0.174621572081E-06 -0.192214930133E-06 -0.211580744571E-06
 -0.232897565857E-06 -0.256361927989E-06 -0.282190159287E-06 -0.310620375408E-06 -0.341914672947E-06
 -0.376361543749E-06 -0.414278532159E-06 -0.456015159605E-06 -0.501956143388E-06 -0.552524939242E-06
 -0.608187640189E-06 -0.669457267476E-06 -0.736898492973E-06 -0.811132836338E-06 -0.892844384619E-06
 -0.982786086708E-06 -0.108178668033E-05 -0.119075831498E-05 -0.131070494064E-05 -0.144273153896E-05
 -0.158805428136E-05 -0.174801170689E-05 -0.192407702193E-05 -0.211787163398E-05 -0.233118004306E-05
 -0.256596622632E-05 -0.282439166523E-05 -0.310883517930E-05 -0.342191474664E-05 -0.376651150961E-05
 -0.414579618339E-05 -0.456325810666E-05 -0.502273719765E-05 -0.552845910421E-05 -0.608507386551E-05
 -0.669769843386E-05 -0.737196343940E-05 -0.811406461818E-05 -0.893081936480E-05 -0.982972891630E-05
 -0.108190467229E-04 -0.119078536157E-04 -0.131061404390E-04 -0.144248988834E-04 -0.158762213198E-04
 -0.174734105199E-04 -0.192311002253E-04 -0.211653876258E-04 -0.232939789027E-04 -0.256363491071E-04
 -0.282139177576E-04 -0.310502416773E-04 -0.341712267253E-04 -0.376053602360E-04 -0.413839661444E-04
 -0.455414849547E-04 -0.501157809089E-04 -0.551484789187E-04 -0.606853340580E-04 -0.667766366541E-04
 -0.734776562857E-04 -0.808491282766E-04 -0.889577865816E-04 -0.978769472868E-04 -0.107687147293E-03
 -0.118476843121E-03 -0.130343175170E-03 -0.143392803171E-03 -0.157742819006E-03 -0.173521743531E-03
 -0.190870614476E-03 -0.209944173023E-03 -0.230912157102E-03 -0.253960709981E-03 -0.279293913183E-03
 -0.307135453258E-03 -0.337730432382E-03 -0.371347333149E-03 -0.408280148303E-03 -0.448850686388E-03
 -0.493411064492E-03 -0.542346399248E-03 -0.596077707125E-03 -0.655065024613E-03 -0.719810758281E-03
 -0.790863273601E-03 -0.868820730006E-03 -0.954335167634E-03 -0.104811684857E-02 -0.115093885195E-02
 -0.126364191801E-02 -0.138713953055E-02 -0.152242322054E-02 -0.167056806527E-02 -0.183273834683E-02
 -0.201019332169E-02 -0.220429303740E-02 -0.241650411477E-02 -0.264840539171E-02 -0.290169329910E-02
 -0.317818680799E-02 -0.347983175116E-02 -0.380870427881E-02 -0.416701315752E-02 -0.455710056261E-02
 -0.498144094469E-02 -0.544263747103E-02 -0.594341544904E-02 -0.648661203187E-02 -0.707516138238E-02
 -0.771207432974E-02 -0.840041139169E-02 -0.914324785111E-02 -0.994362936819E-02 -0.108045163756E-01
 -0.117287152428E-01 -0.127187939047E-01 -0.137769793313E-01 -0.149050338629E-01 -0.161041070587E-01
 -0.173745593013E-01 -0.187157529721E-01 -0.201258065736E-01 -0.216013067290E-01 -0.231369725538E-01
 -0.247252664928E-01 -0.263559453660E-01 -0.280155451114E-01 -0.296867925895E-01 -0.313479378780E-01
 -0.329720008091E-01 -0.345259261570E-01 -0.359696429793E-01 -0.372550252657E-01 -0.383247533831E-01
 -0.391110789937E-01 -0.395345003282E-01 -0.395023601163E-01 -0.389073853151E-01 -0.376261962349E-01
 -0.355178229385E-01 -0.324222790458E-01 -0.281592574196E-01 -0.225270286492E-01 -0.153016416539E-01
 -0.623654576275E-02  0.493722532078E-02  0.185101461957E-01  0.347923879716E-01  0.541109047702E-01
  0.768052114211E-01  0.103221645261E+00  0.133705919336E+00  0.168593808533E+00  0.208199870589E+00
  0.252804197571E+00  0.302637327620E+00  0.357863628430E+00  0.418563698488E+00  0.484716621992E+00
  0.556183255887E+00  0.632692112114E+00  0.713829803547E+00  0.799038411949E+00  0.887622456209E+00
  0.978768312938E+00  0.107157887020E+01  0.116512668486E+01  0.125862048177E+01  0.135146391122E+01
  0.144299794253E+01  0.153246521162E+01  0.161900366900E+01  0.000000000000E+00  0.000000000000E+00
  0.000000000000E+00  0.000000000000E+00  0.000000000000E+00  0.000000000000E+00  0.000000000000E+00
  0.000000000000E+00  0.000000000000E+00  0.000000000000E+00  0.000000000000E+00  0.000000000000E+00
  0.000000000000E+00  0.000000000000E+00  0.000000000000E+00  0.000000000000E+00  0.000000000000E+00
  0.000000000000E+00  0.000000000000E+00  0.000000000000E+00  0.000000000000E+00  0.000000000000E+00
  0.000000000000E+00  0.000000000000E+00
 ae wavefunction
 -0.510508770185E-09 -0.558547763589E-09 -0.610673573143E-09 -0.667269504414E-09 -0.728752180868E-09
 -0.795574683542E-09 -0.868229970028E-09 -0.947254601177E-09 -0.103323280299E-08 -0.112680089725E-08
 -0.122865213491E-08 -0.133954196965E-08 -0.146029381555E-08 -0.159180533222E-08 -0.173505528949E-08
 -0.189111106334E-08 -0.206113682712E-08 -0.224640250006E-08 -0.244829352585E-08 -0.266832156097E-08
 -0.290813615757E-08 -0.316953753537E-08 -0.345449054659E-08 -0.376513994587E-08 -0.410382708982E-08
 -0.447310820300E-08 -0.487577435622E-08 -0.531487332350E-08 -0.579373349740E-08 -0.631599004807E-08
 -0.688561356289E-08 -0.750694137511E-08 -0.818471186407E-08 -0.892410199215E-08 -0.973076840259E-08
 -0.106108924082E-07 -0.115712292521E-07 -0.126191620480E-07 -0.137627608475E-07 -0.150108473310E-07
 -0.163730656611E-07 -0.178599600936E-07 -0.194830599964E-07 -0.212549729911E-07 -0.231894870026E-07
 -0.253016820760E-07 -0.276080529057E-07 -0.301266431132E-07 -0.328771924100E-07 -0.358812978953E-07
 -0.391625908571E-07 -0.427469305793E-07 -0.466626168089E-07 -0.509406226881E-07 -0.556148501455E-07
 -0.607224099240E-07 -0.663039286423E-07 -0.724038855179E-07 -0.790709816383E-07 -0.863585449445E-07
 -0.943249744081E-07 -0.103034227214E-06 -0.112556353135E-06 -0.122968080710E-06 -0.134353460241E-06
 -0.146804569196E-06 -0.160422286041E-06 -0.175317139231E-06 -0.191610238619E-06 -0.209434297404E-06
 -0.228934753349E-06 -0.250270999023E-06 -0.273617731663E-06 -0.299166434309E-06 -0.327127001024E-06
 -0.357729520238E-06 -0.391226231619E-06 -0.427893673381E-06 -0.468035038568E-06 -0.511982760692E-06
 -0.560101350994E-06 -0.612790511928E-06 -0.670488553583E-06 -0.733676142667E-06 -0.802880416237E-06
 -0.878679495765E-06 -0.961707440253E-06 -0.105265968119E-05 -0.115229898597E-05 -0.126146200102E-05
 -0.138106643096E-05 -0.151211891512E-05 -0.165572366924E-05 -0.181309196592E-05 -0.198555253533E-05
 -0.217456297459E-05 -0.238172226345E-05 -0.260878449268E-05 -0.285767392198E-05 -0.313050149527E-05
 -0.342958295350E-05 -0.375745869807E-05 -0.411691557288E-05 -0.451101074871E-05 -0.494309791052E-05
 -0.541685596864E-05 -0.593632053321E-05 -0.650591841592E-05 -0.713050544689E-05 -0.781540792088E-05
 -0.856646801739E-05 -0.939009357035E-05 -0.102933125986E-04 -0.112838330454E-04 -0.123701082182E-04
 -0.135614084627E-04 -0.148678996571E-04 -0.163007291626E-04 -0.178721199277E-04 -0.195954735039E-04
 -0.214854828014E-04 -0.235582554866E-04 -0.258314490050E-04 -0.283244182997E-04 -0.310583773938E-04
 -0.340565761041E-04 -0.373444932715E-04 -0.409500480072E-04 -0.449038305937E-04 -0.492393548147E-04
 -0.539933336446E-04 -0.592059803962E-04 -0.649213375997E-04 -0.711876360834E-04 -0.780576869334E-04
 -0.855893092332E-04 -0.938457967278E-04 -0.102896426813E-03 -0.112817015535E-03 -0.123690522573E-03
 -0.135607710523E-03 -0.148667863102E-03 -0.162979567308E-03 -0.178661564932E-03 -0.195843679229E-03
 -0.214667823044E-03 -0.235289095102E-03 -0.257876971732E-03 -0.282616601784E-03 -0.309710213078E-03
 -0.339378639334E-03 -0.371862977130E-03 -0.407426383107E-03 -0.446356022346E-03 -0.488965179524E-03
 -0.535595545263E-03 -0.586619690802E-03 -0.642443745001E-03 -0.703510288453E-03 -0.770301480388E-03
 -0.843342434886E-03 -0.923204863828E-03 -0.101051100489E-02 -0.110593785378E-02 -0.121022172079E-02
 -0.132416313267E-02 -0.144863210145E-02 -0.158457378298E-02 -0.173301454828E-02 -0.189506849183E-02
 -0.207194440112E-02 -0.226495321256E-02 -0.247551597883E-02 -0.270517237317E-02 -0.295558975573E-02
 -0.322857282697E-02 -0.352607389259E-02 -0.385020376308E-02 -0.420324331045E-02 -0.458765570225E-02
 -0.500609933129E-02 -0.546144145674E-02 -0.595677256875E-02 -0.649542148512E-02 -0.708097118368E-02
 -0.771727536872E-02 -0.840847576340E-02 -0.915902011282E-02 -0.997368087414E-02 -0.108575745607E-01
 -0.118161816967E-01 -0.128553673258E-01 -0.139814020071E-01 -0.152009832120E-01 -0.165212570245E-01
 -0.179498400275E-01 -0.194948412369E-01 -0.211648839293E-01 -0.229691271822E-01 -0.249172869267E-01
 -0.270196562848E-01 -0.292871249428E-01 -0.317311972820E-01 -0.343640089650E-01 -0.371983416444E-01
 -0.402476354312E-01 -0.435259987209E-01 -0.470482149267E-01 -0.508297456058E-01 -0.548867293789E-01
 -0.592359759361E-01 -0.638949542933E-01 -0.688817743388E-01 -0.742151606064E-01 -0.799144171807E-01
 -0.859993826991E-01 -0.924903745922E-01 -0.994081219630E-01 -0.106773686811E+00 -0.114608373585E+00
 -0.122933627230E+00 -0.131770919939E+00 -0.141141626638E+00 -0.151066888907E+00 -0.161567466626E+00
 -0.172663576407E+00 -0.184374715840E+00 -0.196719472888E+00 -0.209715320113E+00 -0.223378393816E+00
 -0.237723258380E+00 -0.252762656353E+00 -0.268507244887E+00 -0.284965319452E+00 -0.302142525962E+00
 -0.320041562882E+00 -0.338661875271E+00 -0.357999343259E+00 -0.378045967940E+00 -0.398789558234E+00
 -0.420213422834E+00 -0.442296071863E+00 -0.465010933392E+00 -0.488326090356E+00 -0.512204043717E+00
 -0.536601507844E+00 -0.561469244126E+00 -0.586751938671E+00 -0.612388129984E+00 -0.638310192688E+00
 -0.664444384267E+00 -0.690710963621E+00 -0.717024392981E+00 -0.743293637599E+00 -0.769422577790E+00
 -0.795310539971E+00 -0.820852928954E+00 -0.845941895420E+00 -0.870466903617E+00 -0.894315004794E+00
 -0.917370634230E+00 -0.939514906592E+00 -0.960624699060E+00 -0.980572167688E+00 -0.999225444580E+00
 -0.101645081099E+01 -0.103211578325E+01 -0.104609205249E+01 -0.105825756792E+01 -0.106849776540E+01
 -0.107670632115E+01 -0.108278576698E+01 -0.108664811218E+01 -0.108821546703E+01 -0.108742059269E+01
 -0.108420729173E+01 -0.107853057498E+01 -0.107035657372E+01 -0.105966219594E+01 -0.104643454728E+01
 -0.103067014792E+01 -0.101237398372E+01 -0.991558429757E+00 -0.968242084345E+00 -0.942448549657E+00
 -0.914205192441E+00 -0.883541915543E+00 -0.850489968197E+00 -0.815080818519E+00 -0.777345110146E+00
 -0.737311719773E+00 -0.695006930629E+00 -0.650453735063E+00 -0.603671276240E+00 -0.554674441221E+00
 -0.503473614338E+00 -0.450074605561E+00 -0.394478764055E+00 -0.336683297182E+00 -0.276681809365E+00
 -0.214465082950E+00 -0.150022121936E+00 -0.833414814751E-01 -0.144129068414E-01  0.567706935773E-01
  0.130210915729E+00  0.205901140947E+00  0.283823402750E+00  0.363944811140E+00  0.446213507523E+00
  0.530554127868E+00  0.616862758710E+00  0.705001383574E+00  0.794791830878E+00  0.886009253548E+00
  0.978375189302E+00  0.107155027145E+01  0.116512668486E+01  0.125862048177E+01  0.135146391122E+01
  0.144299794253E+01  0.153246521162E+01  0.161900366900E+01  0.000000000000E+00  0.000000000000E+00
  0.000000000000E+00  0.000000000000E+00  0.000000000000E+00  0.000000000000E+00  0.000000000000E+00
  0.000000000000E+00  0.000000000000E+00  0.000000000000E+00  0.000000000000E+00  0.000000000000E+00
  0.000000000000E+00  0.000000000000E+00  0.000000000000E+00  0.000000000000E+00  0.000000000000E+00
  0.000000000000E+00  0.000000000000E+00  0.000000000000E+00  0.000000000000E+00  0.000000000000E+00
  0.000000000000E+00  0.000000000000E+00
 pseudo wavefunction
  0.446923703367E-04  0.461456547261E-04  0.476461962984E-04  0.491955317393E-04  0.507952477035E-04
  0.524469824401E-04  0.541524274698E-04  0.559133293172E-04  0.577314912998E-04  0.596087753743E-04
  0.615471040437E-04  0.635484623258E-04  0.656148997865E-04  0.677485326382E-04  0.699515459075E-04
  0.722261956725E-04  0.745748113732E-04  0.769997981974E-04  0.795036395435E-04  0.820888995639E-04
  0.847582257906E-04  0.875143518471E-04  0.903601002472E-04  0.932983852859E-04  0.963322160240E-04
  0.994646993691E-04  0.102699043258E-03  0.106038559941E-03  0.109486669376E-03  0.113046902728E-03
  0.116722905986E-03  0.120518443700E-03  0.124437402831E-03  0.128483796737E-03  0.132661769278E-03
  0.136975599062E-03  0.141429703830E-03  0.146028644973E-03  0.150777132209E-03  0.155680028404E-03
  0.160742354551E-03  0.165969294916E-03  0.171366202341E-03  0.176938603732E-03  0.182692205714E-03
  0.188632900479E-03  0.194766771818E-03  0.201100101349E-03  0.207639374957E-03  0.214391289429E-03
  0.221362759315E-03  0.228560924009E-03  0.235993155061E-03  0.243667063726E-03  0.251590508755E-03
  0.259771604449E-03  0.268218728965E-03  0.276940532896E-03  0.285945948132E-03  0.295244197004E-03
  0.304844801732E-03  0.314757594173E-03  0.324992725894E-03  0.335560678563E-03  0.346472274687E-03
  0.357738688694E-03  0.369371458376E-03  0.381382496705E-03  0.393784104034E-03  0.406588980691E-03
  0.419810239990E-03  0.433461421654E-03  0.447556505687E-03  0.462109926684E-03  0.477136588621E-03
  0.492651880112E-03  0.508671690170E-03  0.525212424479E-03  0.542291022197E-03  0.559924973299E-03
  0.578132336489E-03  0.596931757700E-03  0.616342489178E-03  0.636384409208E-03  0.657078042465E-03
  0.678444581037E-03  0.700505906124E-03  0.723284610450E-03  0.746804021394E-03  0.771088224887E-03
  0.796162090073E-03  0.822051294776E-03  0.848782351803E-03  0.876382636086E-03  0.904880412726E-03
  0.934304865930E-03  0.964686128905E-03  0.996055314715E-03  0.102844454814E-02  0.106188699858E-02
  0.109641691401E-02  0.113206965609E-02  0.116888173632E-02  0.120689085348E-02  0.124613593222E-02
  0.128665716292E-02  0.132849604284E-02  0.137169541865E-02  0.141629953025E-02  0.146235405614E-02
  0.150990616015E-02  0.155900453979E-02  0.160969947605E-02  0.166204288495E-02  0.171608837070E-02
  0.177189128055E-02  0.182950876154E-02  0.188899981895E-02  0.195042537679E-02  0.201384834015E-02
  0.207933365964E-02  0.214694839788E-02  0.221676179823E-02  0.228884535563E-02  0.236327288988E-02
  0.244012062118E-02  0.251946724824E-02  0.260139402885E-02  0.268598486307E-02  0.277332637920E-02
  0.286350802243E-02  0.295662214652E-02  0.305276410831E-02  0.315203236537E-02  0.325452857690E-02
  0.336035770775E-02  0.346962813597E-02  0.358245176377E-02  0.369894413210E-02  0.381922453904E-02
  0.394341616187E-02  0.407164618328E-02  0.420404592162E-02  0.434075096532E-02  0.448190131178E-02
  0.462764151073E-02  0.477812081226E-02  0.493349331964E-02  0.509391814715E-02  0.525955958302E-02
  0.543058725763E-02  0.560717631729E-02  0.578950760353E-02  0.597776783830E-02  0.617214981520E-02
  0.637285259692E-02  0.658008171901E-02  0.679404940044E-02  0.701497476085E-02  0.724308404497E-02
  0.747861085426E-02  0.772179638616E-02  0.797288968101E-02  0.823214787713E-02  0.849983647408E-02
  0.877622960453E-02  0.906161031497E-02  0.935627085552E-02  0.966051297919E-02  0.997464825084E-02
  0.102989983662E-01  0.106338954813E-01  0.109796825524E-01  0.113367136874E-01  0.117053545082E-01
  0.120859825250E-01  0.124789875231E-01  0.128847719616E-01  0.133037513856E-01  0.137363548518E-01
  0.141830253673E-01  0.146442203437E-01  0.151204120648E-01  0.156120881705E-01  0.161197521556E-01
  0.166439238855E-01  0.171851401280E-01  0.177439551032E-01  0.183209410502E-01  0.189166888131E-01
  0.195318084453E-01  0.201669298346E-01  0.208227033468E-01  0.214998004917E-01  0.221989146103E-01
  0.229207615838E-01  0.236660805662E-01  0.244356347403E-01  0.252302120985E-01  0.260506262485E-01
  0.268977172455E-01  0.277723524513E-01  0.286754274209E-01  0.296078668179E-01  0.305706253602E-01
  0.315646887949E-01  0.325910749063E-01  0.336508345550E-01  0.347450527518E-01  0.358748497650E-01
  0.370413822648E-01  0.382458445032E-01  0.394894695327E-01  0.407735304639E-01  0.420993417635E-01
  0.434682605938E-01  0.448816881953E-01  0.463410713132E-01  0.478479036694E-01  0.494037274820E-01
  0.510101350318E-01  0.526687702794E-01  0.543813305330E-01  0.561495681689E-01  0.579752924050E-01
  0.598603711310E-01  0.618067327943E-01  0.638163683449E-01  0.658913332388E-01  0.680337495040E-01
  0.702458078677E-01  0.725297699472E-01  0.748879705066E-01  0.773228197783E-01  0.798368058523E-01
  0.824324971327E-01  0.851125448631E-01  0.878796857204E-01  0.907367444780E-01  0.936866367368E-01
  0.967323717253E-01  0.998770551662E-01  0.103123892207E+00  0.106476190417E+00  0.109937362838E+00
  0.113510931095E+00  0.117200528557E+00  0.121009903535E+00  0.124942922526E+00  0.129003573468E+00
  0.133195969018E+00  0.137524349823E+00  0.141993087774E+00  0.146606689208E+00  0.151369798060E+00
  0.156287198898E+00  0.161363819839E+00  0.166604735285E+00  0.172015168427E+00  0.177600493475E+00
  0.183366237530E+00  0.189318082019E+00  0.195461863616E+00  0.201803574506E+00  0.208349361908E+00
  0.215105526660E+00  0.222078520738E+00  0.229274943477E+00  0.236701536271E+00  0.244365175488E+00
  0.252272863283E+00  0.260431715945E+00  0.268848949381E+00  0.277531861238E+00  0.286487809134E+00
  0.295724184366E+00  0.305248380377E+00  0.315067755169E+00  0.325189586729E+00  0.335621020411E+00
  0.346369007086E+00  0.357440230711E+00  0.368841023788E+00  0.380577269040E+00  0.392654285392E+00
  0.405076696169E+00  0.417848277189E+00  0.430971782222E+00  0.444448743043E+00  0.458279241120E+00
  0.472461647731E+00  0.486992329195E+00  0.501865313713E+00  0.517071916302E+00  0.532600318304E+00
  0.548435098120E+00  0.564556710127E+00  0.580940909247E+00  0.597558119418E+00  0.614372745304E+00
  0.631342428056E+00  0.648417247883E+00  0.665538878677E+00  0.682639703030E+00  0.699641899831E+00
  0.716456521209E+00  0.732982581066E+00  0.749106183734E+00  0.764699728465E+00  0.779621233411E+00
  0.793713831234E+00  0.806805497315E+00  0.818709080139E+00  0.829222711242E+00  0.838130678185E+00
  0.845204847245E+00  0.850206721391E+00  0.852886497828E+00  0.853092794810E+00  0.850838843372E+00
  0.846173887747E+00  0.839159272664E+00  0.829868352330E+00  0.818386334840E+00  0.804810048059E+00
  0.789247603710E+00  0.771817941694E+00  0.752650228631E+00  0.731883087661E+00  0.709663636490E+00
  0.686146316994E+00  0.661491511741E+00  0.635863958166E+00  0.609430993838E+00  0.582360680087E+00
  0.554819885046E+00  0.526972400443E+00  0.498977182587E+00  0.470986795381E+00  0.443146117188E+00
  0.415591349420E+00  0.388449336545E+00  0.361837178570E+00  0.335862090871E+00  0.310621445741E+00
  0.286202917754E+00  0.262684653105E+00
 ae wavefunction
 -0.110326213605E-02 -0.113821503178E-02 -0.117427196537E-02 -0.121146759578E-02 -0.124983765634E-02
 -0.128941898726E-02 -0.133024956891E-02 -0.137236855622E-02 -0.141581631389E-02 -0.146063445266E-02
 -0.150686586655E-02 -0.155455477123E-02 -0.160374674326E-02 -0.165448876061E-02 -0.170682924411E-02
 -0.176081810012E-02 -0.181650676430E-02 -0.187394824654E-02 -0.193319717713E-02 -0.199430985406E-02
 -0.205734429158E-02 -0.212236027005E-02 -0.218941938702E-02 -0.225858510961E-02 -0.232992282823E-02
 -0.240349991158E-02 -0.247938576308E-02 -0.255765187860E-02 -0.263837190559E-02 -0.272162170373E-02
 -0.280747940677E-02 -0.289602548603E-02 -0.298734281523E-02 -0.308151673678E-02 -0.317863512956E-02
 -0.327878847818E-02 -0.338206994365E-02 -0.348857543560E-02 -0.359840368594E-02 -0.371165632394E-02
 -0.382843795284E-02 -0.394885622788E-02 -0.407302193572E-02 -0.420104907530E-02 -0.433305494009E-02
 -0.446916020165E-02 -0.460948899452E-02 -0.475416900238E-02 -0.490333154543E-02 -0.505711166890E-02
 -0.521564823269E-02 -0.537908400199E-02 -0.554756573889E-02 -0.572124429479E-02 -0.590027470355E-02
 -0.608481627531E-02 -0.627503269078E-02 -0.647109209591E-02 -0.667316719674E-02 -0.688143535436E-02
 -0.709607867964E-02 -0.731728412771E-02 -0.754524359184E-02 -0.778015399652E-02 -0.802221738953E-02
 -0.827164103261E-02 -0.852863749058E-02 -0.879342471844E-02 -0.906622614616E-02 -0.934727076082E-02
 -0.963679318553E-02 -0.993503375494E-02 -0.102422385866E-01 -0.105586596477E-01 -0.108845548170E-01
 -0.112201879407E-01 -0.115658288821E-01 -0.119217535645E-01 -0.122882440059E-01 -0.126655883452E-01
 -0.130540808596E-01 -0.134540219709E-01 -0.138657182412E-01 -0.142894823560E-01 -0.147256330941E-01
 -0.151744952828E-01 -0.156363997377E-01 -0.161116831851E-01 -0.166006881660E-01 -0.171037629203E-01
 -0.176212612496E-01 -0.181535423558E-01 -0.187009706566E-01 -0.192639155719E-01 -0.198427512831E-01
 -0.204378564606E-01 -0.210496139579E-01 -0.216784104707E-01 -0.223246361578E-01 -0.229886842205E-01
 -0.236709504399E-01 -0.243718326662E-01 -0.250917302599E-01 -0.258310434795E-01 -0.265901728130E-01
 -0.273695182503E-01 -0.281694784914E-01 -0.289904500877E-01 -0.298328265119E-01 -0.306969971516E-01
 -0.315833462232E-01 -0.324922516004E-01 -0.334240835534E-01 -0.343792033928E-01 -0.353579620137E-01
 -0.363606983339E-01 -0.373877376216E-01 -0.384393897048E-01 -0.395159470593E-01 -0.406176827662E-01
 -0.417448483346E-01 -0.428976713818E-01 -0.440763531650E-01 -0.452810659578E-01 -0.465119502641E-01
 -0.477691118628E-01 -0.490526186764E-01 -0.503624974567E-01 -0.516987302793E-01 -0.530612508422E-01
 -0.544499405601E-01 -0.558646244471E-01 -0.573050667844E-01 -0.587709665625E-01 -0.602619526966E-01
 -0.617775790058E-01 -0.633173189550E-01 -0.648805601515E-01 -0.664665985971E-01 -0.680746326886E-01
 -0.697037569694E-01 -0.713529556287E-01 -0.730210957506E-01 -0.747069203152E-01 -0.764090409557E-01
 -0.781259304777E-01 -0.798559151478E-01 -0.815971667629E-01 -0.833476945125E-01 -0.851053366494E-01
 -0.868677519888E-01 -0.886324112562E-01 -0.903965883120E-01 -0.921573512813E-01 -0.939115536249E-01
 -0.956558251892E-01 -0.973865632804E-01 -0.990999238140E-01 -0.100791812593E+00 -0.102457876779E+00
 -0.104093496631E+00 -0.105693777573E+00 -0.107253542693E+00 -0.108767325757E+00 -0.110229364842E+00
 -0.111633596689E+00 -0.112973651911E+00 -0.114242851182E+00 -0.115434202531E+00 -0.116540399914E+00
 -0.117553823210E+00 -0.118466539822E+00 -0.119270308051E+00 -0.119956582465E+00 -0.120516521430E+00
 -0.120940997055E+00 -0.121220607752E+00 -0.121345693656E+00 -0.121306355149E+00 -0.121092474736E+00
 -0.120693742539E+00 -0.120099685662E+00 -0.119299701708E+00 -0.118283096698E+00 -0.117039127681E+00
 -0.115557050275E+00 -0.113826171417E+00 -0.111835907536E+00 -0.109575848414E+00 -0.107035826910E+00
 -0.104205994747E+00 -0.101076904510E+00 -0.976395979644E-01 -0.938857007740E-01 -0.898075236258E-01
 -0.853981697341E-01 -0.806516486087E-01 -0.755629959106E-01 -0.701283991261E-01 -0.643453286998E-01
 -0.582126741599E-01 -0.517308846526E-01 -0.449021131752E-01 -0.377303636548E-01 -0.302216398702E-01
 -0.223840950518E-01 -0.142281808314E-01 -0.576679405543E-02  0.298458016446E-02  0.120077308978E-01
  0.212815911331E-01  0.307821166193E-01  0.404821756113E-01  0.503514513302E-01  0.603563590488E-01
  0.704599799553E-01  0.806220143803E-01  0.907987575375E-01  0.100943101543E+00  0.111004567994E+00
  0.120929375683E+00  0.130660547962E+00  0.140138063828E+00  0.149299056011E+00  0.158078058433E+00
  0.166407304568E+00  0.174217077757E+00  0.181436114235E+00  0.187992059458E+00  0.193811977991E+00
  0.198822916670E+00  0.202952520095E+00  0.206129696637E+00  0.208285332381E+00  0.209353049499E+00
  0.209270004734E+00  0.207977722703E+00  0.205422957788E+00  0.201558577313E+00  0.196344457614E+00
  0.189748383457E+00  0.181746940060E+00  0.172326385786E+00  0.161483492431E+00  0.149226338895E+00
  0.135575043128E+00  0.120562416471E+00  0.104234524062E+00  0.866511349005E-01  0.678860454265E-01
  0.480272610934E-01  0.271770212328E-01  0.545165328548E-02 -0.170187569471E-01 -0.400908918639E-01
 -0.636089367889E-01 -0.874055292752E-01 -0.111302917091E+00 -0.135114296013E+00 -0.158645267995E+00
 -0.181695337928E+00 -0.204059382248E+00 -0.225529099115E+00 -0.245894575237E+00 -0.264946194895E+00
 -0.282477047280E+00 -0.298285740428E+00 -0.312179311486E+00 -0.323975944441E+00 -0.333507395109E+00
 -0.340621163229E+00 -0.345182470110E+00 -0.347076057297E+00 -0.346207778772E+00 -0.342505937345E+00
 -0.335922314701E+00 -0.326432856857E+00 -0.314037995179E+00 -0.298762601442E+00 -0.280655590637E+00
 -0.259789195930E+00 -0.236257948201E+00 -0.210177396773E+00 -0.181682610943E+00 -0.150926502786E+00
 -0.118078011389E+00 -0.833201871672E-01 -0.468482125139E-01 -0.886739185957E-02  0.304088591246E-01
  0.707609993190E-01  0.111965300428E+00  0.153795718713E+00  0.196025683891E+00  0.238429791856E+00
  0.280785389566E+00  0.322874043718E+00  0.364482884820E+00  0.405405823825E+00  0.445444637357E+00
  0.484409922936E+00  0.522121926719E+00  0.558411249018E+00  0.593119434497E+00  0.626099454962E+00
  0.657216092662E+00  0.686346232290E+00  0.713379068900E+00  0.738216239971E+00  0.760771890143E+00
  0.780972680236E+00  0.798757752681E+00  0.814078670413E+00  0.826899343699E+00  0.837195960664E+00
  0.844956931955E+00  0.850182854876E+00  0.852886497828E+00  0.853092794810E+00  0.850838843372E+00
  0.846173887747E+00  0.839159272664E+00  0.829868352330E+00  0.818386334840E+00  0.804810048059E+00
  0.789247603710E+00  0.771817941694E+00  0.752650228631E+00  0.731883087661E+00  0.709663636490E+00
  0.686146316994E+00  0.661491511741E+00  0.635863958166E+00  0.609430993838E+00  0.582360680087E+00
  0.554819885046E+00  0.526972400443E+00  0.498977182587E+00  0.470986795381E+00  0.443146117188E+00
  0.415591349420E+00  0.388449336545E+00  0.361837178570E+00  0.335862090871E+00  0.310621445741E+00
  0.286202917754E+00  0.262684653105E+00
 pseudo wavefunction
  0.946767925369E-04  0.977554456401E-04  0.100934208862E-03  0.104216337533E-03  0.107605192842E-03
  0.111104245270E-03  0.114717078154E-03  0.118447391351E-03  0.122299005027E-03  0.126275863571E-03
  0.130382039633E-03  0.134621738298E-03  0.138999301386E-03  0.143519211905E-03  0.148186098638E-03
  0.153004740885E-03  0.157980073356E-03  0.163117191228E-03  0.168421355357E-03  0.173897997671E-03
  0.179552726730E-03  0.185391333471E-03  0.191419797138E-03  0.197644291403E-03  0.204071190694E-03
  0.210707076716E-03  0.217558745196E-03  0.224633212842E-03  0.231937724527E-03  0.239479760708E-03
  0.247267045091E-03  0.255307552534E-03  0.263609517220E-03  0.272181441086E-03  0.281032102530E-03
  0.290170565404E-03  0.299606188292E-03  0.309348634096E-03  0.319407879932E-03  0.329794227346E-03
  0.340518312866E-03  0.351591118892E-03  0.363023984944E-03  0.374828619277E-03  0.387017110867E-03
  0.399601941794E-03  0.412596000025E-03  0.426012592610E-03  0.439865459313E-03  0.454168786678E-03
  0.468937222562E-03  0.484185891134E-03  0.499930408362E-03  0.516186898007E-03  0.532972008133E-03
  0.550302928161E-03  0.568197406465E-03  0.586673768554E-03  0.605750935837E-03  0.625448444997E-03
  0.645786468005E-03  0.666785832773E-03  0.688468044482E-03  0.710855307611E-03  0.733970548671E-03
  0.757837439687E-03  0.782480422439E-03  0.807924733492E-03  0.834196430040E-03  0.861322416595E-03
  0.889330472532E-03  0.918249280546E-03  0.948108456018E-03  0.978938577348E-03  0.101077121727E-02
  0.104363897518E-02  0.107757551054E-02  0.111261557730E-02  0.114879505957E-02  0.118615100827E-02
  0.122472167915E-02  0.126454657195E-02  0.130566647082E-02  0.134812348612E-02  0.139196109753E-02
  0.143722419858E-02  0.148395914262E-02  0.153221379031E-02  0.158203755860E-02  0.163348147137E-02
  0.168659821164E-02  0.174144217558E-02  0.179806952817E-02  0.185653826074E-02  0.191690825034E-02
  0.197924132109E-02  0.204360130744E-02  0.211005411961E-02  0.217866781103E-02  0.224951264806E-02
  0.232266118194E-02  0.239818832310E-02  0.247617141785E-02  0.255669032762E-02  0.263982751071E-02
  0.272566810677E-02  0.281430002396E-02  0.290581402898E-02  0.300030384005E-02  0.309786622283E-02
  0.319860108958E-02  0.330261160142E-02  0.341000427402E-02  0.352088908663E-02  0.363537959477E-02
  0.375359304646E-02  0.387565050231E-02  0.400167695951E-02  0.413180147983E-02  0.426615732176E-02
  0.440488207700E-02  0.454811781137E-02  0.469601121027E-02  0.484871372889E-02  0.500638174736E-02
  0.516917673081E-02  0.533726539480E-02  0.551081987597E-02  0.569001790840E-02  0.587504300551E-02
  0.606608464809E-02  0.626333847827E-02  0.646700649987E-02  0.667729728529E-02  0.689442618907E-02
  0.711861556839E-02  0.735009501084E-02  0.758910156943E-02  0.783588000542E-02  0.809068303888E-02
  0.835377160753E-02  0.862541513389E-02  0.890589180121E-02  0.919548883828E-02  0.949450281358E-02
  0.980323993892E-02  0.101220163830E-01  0.104511585951E-01  0.107910036395E-01  0.111418995405E-01
  0.115042056385E-01  0.118782929584E-01  0.122645445893E-01  0.126633560766E-01  0.130751358272E-01
  0.135003055273E-01  0.139393005746E-01  0.143925705237E-01  0.148605795464E-01  0.153438069070E-01
  0.158427474531E-01  0.163579121218E-01  0.168898284629E-01  0.174390411791E-01  0.180061126834E-01
  0.185916236749E-01  0.191961737329E-01  0.198203819311E-01  0.204648874708E-01  0.211303503353E-01
  0.218174519654E-01  0.225268959565E-01  0.232594087787E-01  0.240157405206E-01  0.247966656562E-01
  0.256029838375E-01  0.264355207131E-01  0.272951287719E-01  0.281826882163E-01  0.290991078617E-01
  0.300453260662E-01  0.310223116907E-01  0.320310650890E-01  0.330726191312E-01  0.341480402596E-01
  0.352584295788E-01  0.364049239810E-01  0.375886973084E-01  0.388109615524E-01  0.400729680919E-01
  0.413760089718E-01  0.427214182223E-01  0.441105732215E-01  0.455448961017E-01  0.470258552004E-01
  0.485549665593E-01  0.501337954705E-01  0.517639580733E-01  0.534471230018E-01  0.551850130854E-01
  0.569794071046E-01  0.588321416024E-01  0.607451127538E-01  0.627202782954E-01  0.647596595166E-01
  0.668653433140E-01  0.690394843114E-01  0.712843070473E-01  0.736021082316E-01  0.759952590734E-01
  0.784662076832E-01  0.810174815493E-01  0.836516900932E-01  0.863715273037E-01  0.891797744542E-01
  0.920793029027E-01  0.950730769799E-01  0.981641569641E-01  0.101355702148E+00  0.104650973999E+00
  0.108053339410E+00  0.111566274053E+00  0.115193365831E+00  0.118938318421E+00  0.122804954934E+00
  0.126797221665E+00  0.130919191956E+00  0.135175070161E+00  0.139569195719E+00  0.144106047330E+00
  0.148790247239E+00  0.153626565623E+00  0.158619925083E+00  0.163775405231E+00  0.169098247378E+00
  0.174593859314E+00  0.180267820160E+00  0.186125885316E+00  0.192173991459E+00  0.198418261602E+00
  0.204865010187E+00  0.211520748204E+00  0.218392188299E+00  0.225486249859E+00  0.232810064031E+00
  0.240370978643E+00  0.248176562984E+00  0.256234612378E+00  0.264553152503E+00  0.273140443377E+00
  0.282004982918E+00  0.291155509980E+00  0.300601006754E+00  0.310350700378E+00  0.320414063608E+00
  0.330800814350E+00  0.341520913833E+00  0.352584563177E+00  0.364002198025E+00  0.375784480934E+00
  0.387942291074E+00  0.400486710797E+00  0.413429008522E+00  0.426780617296E+00  0.440553108321E+00
  0.454758158589E+00  0.469407511670E+00  0.484512930524E+00  0.500086141066E+00  0.516138765011E+00
  0.532682240297E+00  0.549727727183E+00  0.567285997795E+00  0.585367306638E+00  0.603981239202E+00
  0.623136535458E+00  0.642840884592E+00  0.663100686873E+00  0.683920778062E+00  0.705304111228E+00
  0.727251390252E+00  0.749760648717E+00  0.772826767244E+00  0.796440921715E+00  0.820589954190E+00
  0.845255657766E+00  0.870413966101E+00  0.896034037944E+00  0.922077226793E+00  0.948495925838E+00
  0.975232278707E+00  0.100221674734E+01  0.102936652978E+01  0.105658382263E+01  0.108375392636E+01
  0.111074319536E+01  0.113739684088E+01  0.116353660184E+01  0.118895830820E+01  0.121342937315E+01
  0.123668626488E+01  0.125843202614E+01  0.127833393070E+01  0.129602139012E+01  0.131108425240E+01
  0.132307166586E+01  0.133149171617E+01  0.133581208208E+01  0.133546199356E+01  0.132983581370E+01
  0.131829859959E+01  0.130019402354E+01  0.127485504985E+01  0.124161775681E+01  0.119983866156E+01
  0.114891583740E+01  0.108831399877E+01  0.101759442253E+01  0.936546600973E+00  0.845279639259E+00
  0.744032156815E+00  0.633159281022E+00  0.513144651705E+00  0.000000000000E+00  0.000000000000E+00
  0.000000000000E+00  0.000000000000E+00  0.000000000000E+00  0.000000000000E+00  0.000000000000E+00
  0.000000000000E+00  0.000000000000E+00  0.000000000000E+00  0.000000000000E+00  0.000000000000E+00
  0.000000000000E+00  0.000000000000E+00  0.000000000000E+00  0.000000000000E+00  0.000000000000E+00
  0.000000000000E+00  0.000000000000E+00  0.000000000000E+00  0.000000000000E+00  0.000000000000E+00
  0.000000000000E+00  0.000000000000E+00
 ae wavefunction
 -0.212633375687E-02 -0.219369899766E-02 -0.226319206689E-02 -0.233487976324E-02 -0.240883095610E-02
 -0.248511664808E-02 -0.256381003934E-02 -0.264498659370E-02 -0.272872410660E-02 -0.281510277500E-02
 -0.290420526919E-02 -0.299611680658E-02 -0.309092522757E-02 -0.318872107341E-02 -0.328959766623E-02
 -0.339365119125E-02 -0.350098078112E-02 -0.361168860255E-02 -0.372587994519E-02 -0.384366331291E-02
 -0.396515051739E-02 -0.409045677410E-02 -0.421970080080E-02 -0.435300491853E-02 -0.449049515506E-02
 -0.463230135098E-02 -0.477855726837E-02 -0.492940070216E-02 -0.508497359403E-02 -0.524542214928E-02
 -0.541089695606E-02 -0.558155310778E-02 -0.575755032794E-02 -0.593905309804E-02 -0.612623078810E-02
 -0.631925779018E-02 -0.651831365461E-02 -0.672358322916E-02 -0.693525680093E-02 -0.715353024121E-02
 -0.737860515301E-02 -0.761068902144E-02 -0.784999536683E-02 -0.809674390060E-02 -0.835116068365E-02
 -0.861347828755E-02 -0.888393595804E-02 -0.916277978117E-02 -0.945026285160E-02 -0.974664544330E-02
 -0.100521951822E-01 -0.103671872210E-01 -0.106919044154E-01 -0.110266375027E-01 -0.113716852809E-01
 -0.117273547895E-01 -0.120939614917E-01 -0.124718294564E-01 -0.128612915409E-01 -0.132626895745E-01
 -0.136763745404E-01 -0.141027067583E-01 -0.145420560650E-01 -0.149948019939E-01 -0.154613339526E-01
 -0.159420513971E-01 -0.164373640043E-01 -0.169476918392E-01 -0.174734655188E-01 -0.180151263700E-01
 -0.185731265819E-01 -0.191479293511E-01 -0.197400090197E-01 -0.203498512033E-01 -0.209779529107E-01
 -0.216248226514E-01 -0.222909805316E-01 -0.229769583362E-01 -0.236832995960E-01 -0.244105596387E-01
 -0.251593056212E-01 -0.259301165430E-01 -0.267235832368E-01 -0.275403083363E-01 -0.283809062184E-01
 -0.292460029163E-01 -0.301362360037E-01 -0.310522544449E-01 -0.319947184104E-01 -0.329642990526E-01
 -0.339616782416E-01 -0.349875482551E-01 -0.360426114208E-01 -0.371275797062E-01 -0.382431742538E-01
 -0.393901248556E-01 -0.405691693642E-01 -0.417810530350E-01 -0.430265277948E-01 -0.443063514327E-01
 -0.456212867057E-01 -0.469721003568E-01 -0.483595620356E-01 -0.497844431189E-01 -0.512475154221E-01
 -0.527495497957E-01 -0.542913146001E-01 -0.558735740492E-01 -0.574970864178E-01 -0.591626021013E-01
 -0.608708615221E-01 -0.626225928712E-01 -0.644185096775E-01 -0.662593081935E-01 -0.681456645886E-01
 -0.700782319384E-01 -0.720576370004E-01 -0.740844767630E-01 -0.761593147583E-01 -0.782826771251E-01
 -0.804550484113E-01 -0.826768671017E-01 -0.849485208594E-01 -0.872703414682E-01 -0.896425994607E-01
 -0.920654984217E-01 -0.945391689504E-01 -0.970636622707E-01 -0.996389434736E-01 -0.102264884381E+00
 -0.104941256013E+00 -0.107667720654E+00 -0.110443823499E+00 -0.113268983863E+00 -0.116142485959E+00
 -0.119063469219E+00 -0.122030918151E+00 -0.125043651734E+00 -0.128100312330E+00 -0.131199354123E+00
 -0.134339031062E+00 -0.137517384335E+00 -0.140732229348E+00 -0.143981142229E+00 -0.147261445864E+00
 -0.150570195470E+00 -0.153904163729E+00 -0.157259825490E+00 -0.160633342080E+00 -0.164020545241E+00
 -0.167416920739E+00 -0.170817591671E+00 -0.174217301554E+00 -0.177610397206E+00 -0.180990811535E+00
 -0.184352046273E+00 -0.187687154762E+00 -0.190988724885E+00 -0.194248862241E+00 -0.197459173700E+00
 -0.200610751457E+00 -0.203694157742E+00 -0.206699410348E+00 -0.209615969148E+00 -0.212432723812E+00
 -0.215137982918E+00 -0.217719464708E+00 -0.220164289714E+00 -0.222458975556E+00 -0.224589434173E+00
 -0.226540971813E+00 -0.228298292112E+00 -0.229845502609E+00 -0.231166125087E+00 -0.232243110109E+00
 -0.233058856190E+00 -0.233595234033E+00 -0.233833616272E+00 -0.233754913215E+00 -0.233339615049E+00
 -0.232567841030E+00 -0.231419396153E+00 -0.229873835824E+00 -0.227910539049E+00 -0.225508790665E+00
 -0.222647873104E+00 -0.219307168204E+00 -0.215466269526E+00 -0.211105105616E+00 -0.206204074630E+00
 -0.200744190662E+00 -0.194707242071E+00 -0.188075962043E+00 -0.180834211504E+00 -0.172967174444E+00
 -0.164461565569E+00 -0.155305850077E+00 -0.145490475220E+00 -0.135008113133E+00 -0.123853914234E+00
 -0.112025770312E+00 -0.995245861657E-01 -0.863545584329E-01 -0.725234599643E-01 -0.580429278071E-01
 -0.429287525528E-01 -0.272011664854E-01 -0.108851276602E-01  0.598940322818E-02  0.233871965371E-01
  0.412675013985E-01  0.595838109766E-01  0.782836487465E-01  0.973083793067E-01  0.116593047425E+00
  0.136066249505E+00  0.155650042484E+00  0.175259896274E+00  0.194804697061E+00  0.214186809746E+00
  0.233302208428E+00  0.252040683668E+00  0.270286134474E+00  0.287916951381E+00  0.304806495279E+00
  0.320823675023E+00  0.335833625936E+00  0.349698490767E+00  0.362278304344E+00  0.373431982508E+00
  0.383018414918E+00  0.390897659965E+00  0.396932238461E+00  0.400988521169E+00  0.402938203582E+00
  0.402659859638E+00  0.400040564310E+00  0.394977573067E+00  0.387380044180E+00  0.377170787702E+00
  0.364288022679E+00  0.348687121808E+00  0.330342320453E+00  0.309248364586E+00  0.285422070084E+00
  0.258903763945E+00  0.229758576436E+00  0.198077552303E+00  0.163978548869E+00  0.127606889337E+00
  0.891357406899E-01  0.487661870818E-01  0.672697101162E-02 -0.367261244115E-01 -0.813112778665E-01
 -0.126722039802E+00 -0.172629163294E+00 -0.218682845135E+00 -0.264515321923E+00 -0.309743706975E+00
 -0.353972911317E+00 -0.396798522296E+00 -0.437809662633E+00 -0.476592095260E+00 -0.512732012296E+00
 -0.545820808526E+00 -0.575460657975E+00 -0.601270291091E+00 -0.622890415127E+00 -0.639988587034E+00
 -0.652263618045E+00 -0.659449623457E+00 -0.661319746861E+00 -0.657689504838E+00 -0.648419656170E+00
 -0.633418497795E+00 -0.612643513916E+00 -0.586102340442E+00 -0.553853042447E+00 -0.516003731562E+00
 -0.472711570831E+00 -0.424181229668E+00 -0.370662859411E+00 -0.312449665381E+00 -0.249875152539E+00
 -0.183310120741E+00 -0.113159482025E+00 -0.398589670730E-01  0.361282189506E-01  0.114314738292E+00
  0.194192415732E+00  0.275235449943E+00  0.356903512009E+00  0.438644708458E+00  0.519898393509E+00
  0.600097819871E+00  0.678672626133E+00  0.755051160352E+00  0.828662653532E+00  0.898939256520E+00
  0.965317967819E+00  0.102724248508E+01  0.108416502164E+01  0.113554813631E+01  0.118086662998E+01
  0.121960956646E+01  0.125128247915E+01  0.127540982700E+01  0.129153776883E+01  0.129923732845E+01
  0.129810803067E+01  0.128778208938E+01  0.126792923511E+01  0.123826225976E+01  0.119854334954E+01
  0.114859125595E+01  0.108828933048E+01  0.101759442253E+01  0.936546600973E+00  0.845279639259E+00
  0.744032156815E+00  0.633159281022E+00  0.513144651705E+00  0.000000000000E+00  0.000000000000E+00
  0.000000000000E+00  0.000000000000E+00  0.000000000000E+00  0.000000000000E+00  0.000000000000E+00
  0.000000000000E+00  0.000000000000E+00  0.000000000000E+00  0.000000000000E+00  0.000000000000E+00
  0.000000000000E+00  0.000000000000E+00  0.000000000000E+00  0.000000000000E+00  0.000000000000E+00
  0.000000000000E+00  0.000000000000E+00  0.000000000000E+00  0.000000000000E+00  0.000000000000E+00
  0.000000000000E+00  0.000000000000E+00
 pseudo wavefunction
  0.339675896361E-08  0.362125891133E-08  0.386059659907E-08  0.411575268869E-08  0.438777265629E-08
  0.467777107601E-08  0.498693618689E-08  0.531653476150E-08  0.566791729647E-08  0.604252354600E-08
  0.644188842107E-08  0.686764827862E-08  0.732154762635E-08  0.780544627065E-08  0.832132693698E-08
  0.887130339387E-08  0.945762911389E-08  0.100827065070E-07  0.107490967642E-07  0.114595303518E-07
  0.122169181991E-07  0.130243636256E-07  0.138851750569E-07  0.148028795801E-07  0.157812373962E-07
  0.168242572266E-07  0.179362127390E-07  0.191216600578E-07  0.203854564327E-07  0.217327801407E-07
  0.231691517034E-07  0.247004565070E-07  0.263329689170E-07  0.280733779867E-07  0.299288148650E-07
  0.319068820153E-07  0.340156843662E-07  0.362638625206E-07  0.386606281591E-07  0.412158017848E-07
  0.439398529609E-07  0.468439432094E-07  0.499399717438E-07  0.532406242253E-07  0.567594247407E-07
  0.605107912158E-07  0.645100944920E-07  0.687737213060E-07  0.733191414333E-07  0.781649792685E-07
  0.833310901370E-07  0.888386416499E-07  0.947102004365E-07  0.100969824608E-06  0.107643162335E-06
  0.114757556934E-06  0.122342158910E-06  0.130428045391E-06  0.139048347469E-06  0.148238385947E-06
  0.158035816065E-06  0.168480781788E-06  0.179616080288E-06  0.191487337306E-06  0.204143194098E-06
  0.217635506733E-06  0.232019558572E-06  0.247354286783E-06  0.263702523834E-06  0.281131254936E-06
  0.299711892511E-06  0.319520568800E-06  0.340638447799E-06  0.363152057825E-06  0.387153646056E-06
  0.412741556502E-06  0.440020632957E-06  0.469102648592E-06  0.500106763921E-06  0.533160015061E-06
  0.568397834238E-06  0.605964604709E-06  0.646014252356E-06  0.688710876379E-06  0.734229421671E-06
  0.782756395639E-06  0.834490632388E-06  0.889644107429E-06  0.948442806215E-06  0.101112765009E-05
  0.107795548345E-05  0.114920012608E-05  0.122515349518E-05  0.130612680138E-05  0.139245182391E-05
  0.148448227003E-05  0.158259522431E-05  0.168719269365E-05  0.179870325445E-05  0.191758380866E-05
  0.204432145588E-05  0.217943548914E-05  0.232347952263E-05  0.247704376010E-05  0.264075741304E-05
  0.281529127886E-05  0.300136048931E-05  0.319972744064E-05  0.341120491736E-05  0.363665942251E-05
  0.387701472797E-05  0.413325565946E-05  0.440643213164E-05  0.469766344994E-05  0.500814289671E-05
  0.533914262036E-05  0.569201884777E-05  0.606821744111E-05  0.646927982185E-05  0.689684928643E-05
  0.735267773917E-05  0.783863287028E-05  0.835670580814E-05  0.890901927742E-05  0.949783629623E-05
  0.101255694482E-04  0.107947907671E-04  0.115082422750E-04  0.122688472166E-04  0.130797220361E-04
  0.139441891458E-04  0.148657905377E-04  0.158483022960E-04  0.168957500673E-04  0.180124255540E-04
  0.192029040970E-04  0.204720634211E-04  0.218251036185E-04  0.232675684528E-04  0.248053680714E-04
  0.264448032183E-04  0.281925910467E-04  0.300558926377E-04  0.320423423370E-04  0.341600790305E-04
  0.364177794857E-04  0.388246938970E-04  0.413906837793E-04  0.441262623645E-04  0.470426376683E-04
  0.501517584018E-04  0.534663629159E-04  0.570000313801E-04  0.607672414079E-04  0.647834273572E-04
  0.690650435480E-04  0.736296316561E-04  0.784958925585E-04  0.836837629251E-04  0.892144968680E-04
  0.951107529851E-04  0.101396687152E-03  0.108098051440E-03  0.115242299572E-03  0.122858699335E-03
  0.130978452422E-03  0.139634822182E-03  0.148863269807E-03  0.158701599508E-03  0.169190113279E-03
  0.180371775870E-03  0.192292390654E-03  0.205000787100E-03  0.218549020613E-03  0.232992585568E-03
  0.248390642395E-03  0.264806259641E-03  0.282306672006E-03  0.300963555393E-03  0.320853320095E-03
  0.342057423319E-03  0.364662702300E-03  0.388761729388E-03  0.414453190519E-03  0.441842288631E-03
  0.471041173658E-03  0.502169400831E-03  0.535354419166E-03  0.570732092103E-03  0.608447252409E-03
  0.648654293587E-03  0.691517800186E-03  0.737213219548E-03  0.785927577714E-03  0.837860242357E-03
  0.893223735836E-03  0.952244601607E-03  0.101516432751E-02  0.108224032959E-02  0.115374700043E-02
  0.122997682617E-02  0.131124157664E-02  0.139787357342E-02  0.149022704080E-02  0.158867954503E-02
  0.169363352757E-02  0.180551793834E-02  0.192478997552E-02  0.205193693858E-02  0.218747820197E-02
  0.233196731705E-02  0.248599425047E-02  0.265018776781E-02  0.282521797149E-02  0.301179900291E-02
  0.321069191903E-02  0.342270775453E-02  0.364871078104E-02  0.388962197580E-02  0.414642271285E-02
  0.442015869045E-02  0.471194410928E-02  0.502296611696E-02  0.535448953498E-02  0.570786188522E-02
  0.608451873425E-02  0.648598937429E-02  0.691390286090E-02  0.736999442855E-02  0.785611230600E-02
  0.837422495488E-02  0.892642875550E-02  0.951495616554E-02  0.101421843779E-01  0.108106445057E-01
  0.115230313225E-01  0.122822135884E-01  0.130912449924E-01  0.139533757430E-01  0.148720648403E-01
  0.158509930625E-01  0.168940767019E-01  0.180054820859E-01  0.191896409171E-01  0.204512664695E-01
  0.217953706760E-01  0.232272821424E-01  0.247526651233E-01  0.263775394919E-01  0.281083017378E-01
  0.299517470201E-01  0.319150923054E-01  0.340060006111E-01  0.362326063749E-01  0.386035419636E-01
  0.411279653260E-01  0.438155887915E-01  0.466767090004E-01  0.497222379467E-01  0.529637350972E-01
  0.564134405372E-01  0.600843090751E-01  0.639900452197E-01  0.681451389178E-01  0.725649019176E-01
  0.772655045904E-01  0.822640130113E-01  0.875784260610E-01  0.932277122692E-01  0.992318460724E-01
  0.105611843105E+00  0.112389794089E+00  0.119588896812E+00  0.127233485632E+00  0.135349057845E+00
  0.143962296192E+00  0.153101086667E+00  0.162794530715E+00  0.173072950774E+00  0.183967888025E+00
  0.195512091080E+00  0.207739494222E+00  0.220685183661E+00  0.234385350141E+00  0.248877226087E+00
  0.264199005317E+00  0.280389743192E+00  0.297489234908E+00  0.315537869456E+00  0.334576456603E+00
  0.354646024014E+00  0.375787581450E+00  0.398041848711E+00  0.421448943693E+00  0.446048026594E+00
  0.471876895883E+00  0.498971531102E+00  0.527365576910E+00  0.557089761927E+00  0.588171244857E+00
  0.620632878963E+00  0.654492384247E+00  0.689761414483E+00  0.726444503548E+00  0.764537872214E+00
  0.804028072599E+00  0.844890442885E+00  0.887087339666E+00  0.930566109490E+00  0.975256755127E+00
  0.102106924615E+01  0.106789041822E+01  0.111558040200E+01  0.116396852209E+01  0.121284861054E+01
  0.126197369080E+01  0.131105000839E+01  0.135973157287E+01  0.140775888338E+01  0.145512912395E+01
  0.150188268967E+01  0.154807467059E+01  0.159377661247E+01  0.000000000000E+00  0.000000000000E+00
  0.000000000000E+00  0.000000000000E+00  0.000000000000E+00  0.000000000000E+00  0.000000000000E+00
  0.000000000000E+00  0.000000000000E+00  0.000000000000E+00  0.000000000000E+00  0.000000000000E+00
  0.000000000000E+00  0.000000000000E+00  0.000000000000E+00  0.000000000000E+00  0.000000000000E+00
  0.000000000000E+00  0.000000000000E+00  0.000000000000E+00  0.000000000000E+00  0.000000000000E+00
  0.000000000000E+00  0.000000000000E+00
 ae wavefunction
  0.205548849370E-05  0.217717667615E-05  0.230563128344E-05  0.244125535055E-05  0.258447486466E-05
  0.273574016045E-05  0.289552739672E-05  0.306434012239E-05  0.324271093464E-05  0.343120323767E-05
  0.363041310672E-05  0.384097126348E-05  0.406354517262E-05  0.429884126397E-05  0.454760729124E-05
  0.481063483192E-05  0.508876194266E-05  0.538287597535E-05  0.569391656554E-05  0.602287880528E-05
  0.637081661035E-05  0.673884629479E-05  0.712815036614E-05  0.753998155448E-05  0.797566709054E-05
  0.843661324948E-05  0.892431017429E-05  0.944033699972E-05  0.998636729590E-05  0.105641748431E-04
  0.111756397772E-04  0.118227551059E-04  0.125076336402E-04  0.132325153515E-04  0.139997751926E-04
  0.148119314039E-04  0.156716543405E-04  0.165817758513E-04  0.175452992446E-04  0.185654098786E-04
  0.196454864146E-04  0.207891127771E-04  0.220000908633E-04  0.232824540507E-04  0.246404815528E-04
  0.260787136766E-04  0.276019680387E-04  0.292153568003E-04  0.309243049862E-04  0.327345699549E-04
  0.346522620929E-04  0.366838668102E-04  0.388362679186E-04  0.411167724797E-04  0.435331372140E-04
  0.460935965703E-04  0.488068925573E-04  0.516823064497E-04  0.547296924829E-04  0.579595136624E-04
  0.613828798186E-04  0.650115880459E-04  0.688581656731E-04  0.729359159254E-04  0.772589664362E-04
  0.818423207966E-04  0.867019133130E-04  0.918546671879E-04  0.973185563132E-04  0.103112670920E-03
  0.109257287293E-03  0.115773941822E-03  0.122685509637E-03  0.130016288105E-03  0.137792085490E-03
  0.146040315079E-03  0.154790095103E-03  0.164072354800E-03  0.173919946982E-03  0.184367767499E-03
  0.195452881991E-03  0.207214660387E-03  0.219694919565E-03  0.232938074683E-03  0.246991299664E-03
  0.261904697381E-03  0.277731480076E-03  0.294528160634E-03  0.312354755291E-03  0.331274998454E-03
  0.351356570299E-03  0.372671337875E-03  0.395295610450E-03  0.419310409894E-03  0.444801756932E-03
  0.471860974120E-03  0.500585006446E-03  0.531076760517E-03  0.563445463309E-03  0.597807041504E-03
  0.634284522504E-03  0.673008458236E-03  0.714117372904E-03  0.757758235916E-03  0.804086961211E-03
  0.853268934348E-03  0.905479568622E-03  0.960904891667E-03  0.101974216397E-02  0.108220053073E-02
  0.114850170865E-02  0.121888070919E-02  0.129358659985E-02  0.137288330514E-02  0.145705044891E-02
  0.154638423969E-02  0.164119840070E-02  0.174182514636E-02  0.184861620686E-02  0.196194390261E-02
  0.208220227016E-02  0.220980824136E-02  0.234520287729E-02  0.248885265852E-02  0.264125083325E-02
  0.280291882469E-02  0.297440769892E-02  0.315629969449E-02  0.334920981450E-02  0.355378748234E-02
  0.377071826115E-02  0.400072563780E-02  0.424457287097E-02  0.450306490327E-02  0.477705033648E-02
  0.506742346891E-02  0.537512639296E-02  0.570115115091E-02  0.604654194584E-02  0.641239740427E-02
  0.679987288605E-02  0.721018283648E-02  0.764460317418E-02  0.810447370784E-02  0.859120057320E-02
  0.910625868072E-02  0.965119416295E-02  0.102276268089E-01  0.108372524711E-01  0.114818454297E-01
  0.121632606956E-01  0.128834362311E-01  0.136443950686E-01  0.144482472991E-01  0.152971919060E-01
  0.161935184111E-01  0.171396083024E-01  0.181379362041E-01  0.191910707509E-01  0.203016751222E-01
  0.214725071886E-01  0.227064192189E-01  0.240063570925E-01  0.253753589564E-01  0.268165532615E-01
  0.283331561099E-01  0.299284678369E-01  0.316058687489E-01  0.333688139328E-01  0.352208270452E-01
  0.371654929880E-01  0.392064493686E-01  0.413473766395E-01  0.435919868068E-01  0.459440105920E-01
  0.484071829283E-01  0.509852266666E-01  0.536818343658E-01  0.565006480361E-01  0.594452367059E-01
  0.625190716777E-01  0.657254993432E-01  0.690677114254E-01  0.725487125217E-01  0.761712848254E-01
  0.799379499096E-01  0.838509274691E-01  0.879120909239E-01  0.921229198062E-01  0.964844488677E-01
  0.100997213865E+00  0.105661194011E+00  0.110475751093E+00  0.115439565319E+00  0.120550567962E+00
  0.125805870928E+00  0.131201693435E+00  0.136733286015E+00  0.142394852147E+00  0.148179467870E+00
  0.154078999811E+00  0.160084022154E+00  0.166183733154E+00  0.172365871886E+00  0.178616636019E+00
  0.184920601481E+00  0.191260644920E+00  0.197617869926E+00  0.203971537922E+00  0.210299004615E+00
  0.216575662761E+00  0.222774891989E+00  0.228868016377E+00  0.234824270695E+00  0.240610776622E+00
  0.246192530864E+00  0.251532407919E+00  0.256591180950E+00  0.261327564832E+00  0.265698285597E+00
  0.269658180240E+00  0.273160330124E+00  0.276156230148E+00  0.278595994531E+00  0.280428599107E+00
  0.281602159448E+00  0.282064244265E+00  0.281762223878E+00  0.280643653904E+00  0.278656694295E+00
  0.275750563546E+00  0.271876027357E+00  0.266985920412E+00  0.261035699380E+00  0.253984024642E+00
  0.245793367702E+00  0.236430640564E+00  0.225867842718E+00  0.214082720552E+00  0.201059433203E+00
  0.186789217913E+00  0.171271047048E+00  0.154512267924E+00  0.136529215685E+00  0.117347788540E+00
  0.970039739407E-01  0.755443136689E-01  0.530262954705E-01  0.295186588069E-01  0.510160247683E-02
 -0.201331177966E-01 -0.460822134160E-01 -0.726310201840E-01 -0.996538007261E-01 -0.127014204200E+00
 -0.154565893820E+00 -0.182153345780E+00 -0.209612806087E+00 -0.236773361647E+00 -0.263458045490E+00
 -0.289484876300E+00 -0.314667767203E+00 -0.338817353454E+00 -0.361741956633E+00 -0.383249006167E+00
 -0.403147117162E+00 -0.421248675925E+00 -0.437372508583E+00 -0.451346270957E+00 -0.463008470270E+00
 -0.472210213831E+00 -0.478816793244E+00 -0.482709146697E+00 -0.483785180330E+00 -0.481960897963E+00
 -0.477171284115E+00 -0.469370897870E+00 -0.458534155310E+00 -0.444655297979E+00 -0.427748060844E+00
 -0.407845063604E+00 -0.384996956661E+00 -0.359271356204E+00 -0.330751605014E+00 -0.299535395691E+00
 -0.265733292080E+00 -0.229467182711E+00 -0.190868697488E+00 -0.150077615236E+00 -0.107240286655E+00
 -0.625080928976E-01 -0.160359569432E-01  0.320190784352E-01  0.814991950864E-01  0.132247057373E+00
  0.184106976493E+00  0.236925976049E+00  0.290554754123E+00  0.344848540466E+00  0.399667847195E+00
  0.454879115058E+00  0.510355258753E+00  0.565976117194E+00  0.621628816415E+00  0.677208053992E+00
  0.732616314120E+00  0.787764022917E+00  0.842569652745E+00  0.896959785669E+00  0.950869147077E+00
  0.100424062518E+01  0.105702529441E+01  0.110918246944E+01  0.116067981698E+01  0.121149355847E+01
  0.126160879445E+01  0.131101997931E+01  0.135973157287E+01  0.140775888338E+01  0.145512912395E+01
  0.150188268967E+01  0.154807467059E+01  0.159377661247E+01  0.000000000000E+00  0.000000000000E+00
  0.000000000000E+00  0.000000000000E+00  0.000000000000E+00  0.000000000000E+00  0.000000000000E+00
  0.000000000000E+00  0.000000000000E+00  0.000000000000E+00  0.000000000000E+00  0.000000000000E+00
  0.000000000000E+00  0.000000000000E+00  0.000000000000E+00  0.000000000000E+00  0.000000000000E+00
  0.000000000000E+00  0.000000000000E+00  0.000000000000E+00  0.000000000000E+00  0.000000000000E+00
  0.000000000000E+00  0.000000000000E+00
 pseudo wavefunction
  0.731884471222E-08  0.780256471459E-08  0.831825493213E-08  0.886802835304E-08  0.945413761797E-08
  0.100789842500E-07  0.107451284946E-07  0.114552998100E-07  0.122124080510E-07  0.130195553914E-07
  0.138800490355E-07  0.147974147682E-07  0.157754114023E-07  0.168180461795E-07  0.179295911896E-07
[truncated: 467,360 more chars]
