# Supplementary material for: Stabilizing lattice oxygen redox in layered sodium transition metal oxide through spin singlet state
Source: Nat Commun. 2023 Nov 23;14:7665. doi: 10.1038/s41467-023-43031-6 (PMC10667238; doi:10.1038/s41467-023-43031-6)
Supplement: Supplementary file 5 — Supplementary Data 1 [file 41467_2023_43031_MOESM5_ESM.zip › Data_SI/3.66_plateau_x=0.16667/ewald+DFT_screening/tail_pos]

     0.75000000     0.00000000     0.50000000
     0.50000000     0.00000000     0.75000000
     0.25000000     0.00000000     0.00000000
     0.00000000     0.00000000     0.75000000
     0.25000000     0.00000000     0.50000000
     0.25000000     0.50000000     0.00000000
     0.00000000     0.50000000     0.25000000
     0.75000000     0.50000000     0.50000000
     0.50000000     0.50000000     0.75000000
     0.50000000     0.00000000     0.25000000
     0.75000000     0.00000000     0.00000000
     0.00000000     0.00000000     0.25000000
     0.25000000     0.50000000     0.50000000
     0.00000000     0.50000000     0.75000000
     0.50000000     0.50000000     0.25000000
     0.75000000     0.50000000     0.00000000
     0.99905000     0.46835000     0.42675000
     0.75095000     0.53165000     0.17675000
     0.75095000     0.03165000     0.67675000
     0.50095000     0.03165000     0.07325000
     0.24905000     0.96835000     0.32325000
     0.00095000     0.03165000     0.07325000
     0.50095000     0.03165000     0.57325000
     0.99905000     0.96835000     0.42675000
     0.74905000     0.96835000     0.32325000
     0.75095000     0.03165000     0.17675000
     0.25095000     0.53165000     0.17675000
     0.99905000     0.96835000     0.92675000
     0.49905000     0.46835000     0.42675000
     0.50095000     0.53165000     0.57325000
     0.25095000     0.03165000     0.17675000
     0.49905000     0.96835000     0.42675000
     0.25095000     0.03165000     0.67675000
     0.24905000     0.46835000     0.32325000
     0.24905000     0.46835000     0.82325000
     0.49905000     0.46835000     0.92675000
     0.00095000     0.53165000     0.57325000
     0.99905000     0.46835000     0.92675000
     0.74905000     0.46835000     0.82325000
     0.74905000     0.96835000     0.82325000
     0.00095000     0.03165000     0.57325000
     0.75095000     0.53165000     0.67675000
     0.25095000     0.53165000     0.67675000
     0.24905000     0.96835000     0.82325000
     0.49905000     0.96835000     0.92675000
     0.50095000     0.53165000     0.07325000
     0.74905000     0.46835000     0.32325000
     0.00095000     0.53165000     0.07325000
     0.81884000     0.10020000     0.59584000
     0.93116000     0.89981000     0.84584000
     0.95998000     0.92162000     0.65717000
     0.67797000     0.93141000     0.74665000
     0.68116000     0.89981000     0.90416000
     0.18116000     0.89980000     0.40416000
     0.17797000     0.93141000     0.24666000
     0.04002000     0.07838000     0.34283000
     0.06884000     0.10020000     0.15416000
     0.07203000     0.06859000     0.49666000
     0.56884000     0.60020000     0.15416000
     0.54002000     0.57838000     0.34283000
     0.57203000     0.56859000     0.49666000
     0.29002000     0.07838000     0.40717000
     0.07203000     0.56859000     0.99665000
     0.79003000     0.07838000     0.90717000
     0.82203000     0.06859000     0.75335000
     0.42797000     0.93141000     0.00335000
     0.57203000     0.06859000     0.99665000
     0.04003000     0.57838000     0.84283000
     0.06884000     0.60020000     0.65416000
     0.92797000     0.93141000     0.50335000
     0.45998000     0.92162000     0.65717000
     0.43116000     0.89980000     0.84584000
     0.18116000     0.89980000     0.90416000
     0.17797000     0.93141000     0.74665000
     0.42797000     0.93141000     0.50335000
     0.20998000     0.92162000     0.59283000
     0.70998000     0.92162000     0.59283000
     0.29003000     0.57838000     0.40717000
     0.17797000     0.43142000     0.74665000
     0.18116000     0.39981000     0.90416000
     0.42797000     0.43142000     0.50335000
     0.20998000     0.42162000     0.59283000
     0.43116000     0.39981000     0.84584000
     0.45998000     0.42162000     0.65717000
     0.54002000     0.07838000     0.84283000
     0.06884000     0.10020000     0.65416000
     0.04002000     0.07838000     0.84283000
     0.82203000     0.56859000     0.25334000
     0.81884000     0.60020000     0.09584000
     0.79003000     0.57838000     0.40717000
     0.07203000     0.06859000     0.99665000
     0.29003000     0.57838000     0.90717000
     0.31884000     0.60020000     0.59584000
     0.32203000     0.56859000     0.75335000
     0.92797000     0.43142000     0.50335000
     0.68116000     0.39981000     0.90416000
     0.67797000     0.43142000     0.74665000
     0.70997000     0.42162000     0.59283000
     0.54002000     0.57838000     0.84283000
     0.56884000     0.60020000     0.65416000
     0.70998000     0.92162000     0.09283000
     0.68116000     0.89981000     0.40416000
     0.67797000     0.93141000     0.24666000
     0.54002000     0.07838000     0.34283000
     0.56884000     0.10020000     0.15416000
     0.57203000     0.06859000     0.49666000
     0.79003000     0.07838000     0.40717000
     0.92797000     0.93141000     0.00335000
     0.93116000     0.89981000     0.34584000
     0.95998000     0.92162000     0.15717000
     0.82203000     0.06859000     0.25334000
     0.81884000     0.10020000     0.09584000
     0.32203000     0.06859000     0.75335000
     0.31884000     0.10020000     0.59584000
     0.29002000     0.07838000     0.90717000
     0.57203000     0.56859000     0.99665000
     0.82203000     0.56859000     0.75335000
     0.81884000     0.60020000     0.59584000
     0.79003000     0.57838000     0.90717000
     0.93116000     0.39981000     0.84584000
     0.95998000     0.42162000     0.65717000
     0.18116000     0.39981000     0.40416000
     0.17797000     0.43142000     0.24666000
     0.07203000     0.56859000     0.49666000
     0.04003000     0.57838000     0.34283000
     0.06884000     0.60020000     0.15416000
     0.45998000     0.92162000     0.15717000
     0.43116000     0.89980000     0.34584000
     0.20998000     0.92162000     0.09283000
     0.31884000     0.10020000     0.09584000
     0.32203000     0.06859000     0.25334000
     0.43116000     0.39981000     0.34584000
     0.45998000     0.42162000     0.15717000
     0.42797000     0.43142000     0.00335000
     0.20998000     0.42162000     0.09283000
     0.32203000     0.56859000     0.25334000
     0.31884000     0.60020000     0.09584000
     0.56884000     0.10020000     0.65416000
     0.68116000     0.39981000     0.40416000
     0.67797000     0.43142000     0.24666000
     0.70997000     0.42162000     0.09283000
     0.92797000     0.43142000     0.00335000
     0.95998000     0.42162000     0.15717000
     0.93116000     0.39981000     0.34584000
