# Supplementary material for: Stabilizing lattice oxygen redox in layered sodium transition metal oxide through spin singlet state
Source: Nat Commun. 2023 Nov 23;14:7665. doi: 10.1038/s41467-023-43031-6 (PMC10667238; doi:10.1038/s41467-023-43031-6)
Supplement: Supplementary file 5 — Supplementary Data 1 [file 41467_2023_43031_MOESM5_ESM.zip › Data_SI/3.66_plateau_x=0.16667/fixedJT/relaxation_GGA+U/CONTCAR]

cif2pos.py                              
   1.00000000000000     
     4.8889362547285096    7.6915343773378497    4.3033724815233798
     7.6175534754315004   -4.8702016585436301    7.4386830712699599
    12.1856523939173993   -0.6454200335489110  -12.6472706007827007
   Na   Cu   Mn   O 
    24    16    32    96
Selective dynamics
Direct
  0.3706459372271964  0.7666174267195452  0.1502989980043136   T   T   T
  0.8810622193422433  0.7332946401460479  0.4025088931226228   T   T   T
  0.0795352871686961  0.2242900330995336  0.8994821944759864   T   T   T
  0.1641288142186954  0.7319092404449921  0.3378932685809820   T   T   T
  0.8755641242682303  0.2666506055674142  0.6448970769799139   T   T   T
  0.3822795626501387  0.2322912137216069  0.9005621132139852   T   T   T
  0.5832117896126159  0.2690354314806747  0.5885151101622419   T   T   T
  0.5716818154818861  0.7241750589710046  0.9048016641209304   T   T   T
  0.0752292236087136  0.2245803330451436  0.4009961052750126   T   T   T
  0.1653908365483952  0.7325671474298872  0.8360009560177759   T   T   T
  0.8797500427291151  0.7336771024471365  0.8997331781377202   T   T   T
  0.1815466057439074  0.2766336088123726  0.6590726581696691   T   T   T
  0.3752394614324621  0.7670955188345968  0.6455485683228875   T   T   T
  0.6120682779198366  0.2655238565984760  0.0892972967668482   T   T   T
  0.3844729987200661  0.2330688146793536  0.4059255424547660   T   T   T
  0.3229451340283385  0.2676511522465867  0.1667471553883704   T   T   T
  0.0824499053159611  0.7702274659111787  0.0879627849702689   T   T   T
  0.5718241813754888  0.7241954839817507  0.4046359373080322   T   T   T
  0.6800319352863979  0.7762069634597303  0.1576078715732950   T   T   T
  0.9132221191631211  0.2718020820733545  0.1103178288440627   T   T   T
  0.0846628534530300  0.7692539780168646  0.5886871633490833   T   T   T
  0.6668643571405878  0.2316540708021805  0.8354926453420110   T   T   T
  0.6763675187781665  0.2316558630509457  0.3343705165101037   T   T   T
  0.6845866730698720  0.7765508937834137  0.6600073160902464   T   T   T
  0.7500000000000000  0.0000000000000000  0.5000000000000000   F   F   F
  0.5000000000000000  0.0000000000000000  0.7500000000000000   F   F   F
  0.2500000000000000  0.0000000000000000  0.0000000000000000   F   F   F
  0.0000000000000000  0.0000000000000000  0.7500000000000000   F   F   F
  0.2500000000000000  0.0000000000000000  0.5000000000000000   F   F   F
  0.2500000000000000  0.5000000000000000  0.0000000000000000   F   F   F
  0.0000000000000000  0.5000000000000000  0.2500000000000000   F   F   F
  0.7500000000000000  0.5000000000000000  0.5000000000000000   F   F   F
  0.5000000000000000  0.5000000000000000  0.7500000000000000   F   F   F
  0.5000000000000000  0.0000000000000000  0.2500000000000000   F   F   F
  0.7500000000000000  0.0000000000000000  0.0000000000000000   F   F   F
  0.0000000000000000  0.0000000000000000  0.2500000000000000   F   F   F
  0.2500000000000000  0.5000000000000000  0.5000000000000000   F   F   F
  0.0000000000000000  0.5000000000000000  0.7500000000000000   F   F   F
  0.5000000000000000  0.5000000000000000  0.2500000000000000   F   F   F
  0.7500000000000000  0.5000000000000000  0.0000000000000000   F   F   F
  0.9990499999999969  0.4683500000000009  0.4267499999999984   F   F   F
  0.7509500000000031  0.5316499999999991  0.1767499999999984   F   F   F
  0.7509500000000031  0.0316499999999991  0.6767499999999984   F   F   F
  0.5009500000000031  0.0316499999999991  0.0732500000000016   F   F   F
  0.2490499999999969  0.9683500000000009  0.3232500000000016   F   F   F
  0.0009500000000031  0.0316499999999991  0.0732500000000016   F   F   F
  0.5009500000000031  0.0316499999999991  0.5732500000000016   F   F   F
  0.9990499999999969  0.9683500000000009  0.4267499999999984   F   F   F
  0.7490499999999969  0.9683500000000009  0.3232500000000016   F   F   F
  0.7509500000000031  0.0316499999999991  0.1767499999999984   F   F   F
  0.2509500000000031  0.5316499999999991  0.1767499999999984   F   F   F
  0.9990499999999969  0.9683500000000009  0.9267499999999984   F   F   F
  0.4990499999999969  0.4683500000000009  0.4267499999999984   F   F   F
  0.5009500000000031  0.5316499999999991  0.5732500000000016   F   F   F
  0.2509500000000031  0.0316499999999991  0.1767499999999984   F   F   F
  0.4990499999999969  0.9683500000000009  0.4267499999999984   F   F   F
  0.2509500000000031  0.0316499999999991  0.6767499999999984   F   F   F
  0.2490499999999969  0.4683500000000009  0.3232500000000016   F   F   F
  0.2490499999999969  0.4683500000000009  0.8232500000000016   F   F   F
  0.4990499999999969  0.4683500000000009  0.9267499999999984   F   F   F
  0.0009500000000031  0.5316499999999991  0.5732500000000016   F   F   F
  0.9990499999999969  0.4683500000000009  0.9267499999999984   F   F   F
  0.7490499999999969  0.4683500000000009  0.8232500000000016   F   F   F
  0.7490499999999969  0.9683500000000009  0.8232500000000016   F   F   F
  0.0009500000000031  0.0316499999999991  0.5732500000000016   F   F   F
  0.7509500000000031  0.5316499999999991  0.6767499999999984   F   F   F
  0.2509500000000031  0.5316499999999991  0.6767499999999984   F   F   F
  0.2490499999999969  0.9683500000000009  0.8232500000000016   F   F   F
  0.4990499999999969  0.9683500000000009  0.9267499999999984   F   F   F
  0.5009500000000031  0.5316499999999991  0.0732500000000016   F   F   F
  0.7490499999999969  0.4683500000000009  0.3232500000000016   F   F   F
  0.0009500000000031  0.5316499999999991  0.0732500000000016   F   F   F
  0.8188400000000016  0.1002000000000010  0.5958400000000026   F   F   F
  0.9311599999999984  0.8998100000000022  0.8458400000000026   F   F   F
  0.9599800000000016  0.9216199999999972  0.6571700000000007   F   F   F
  0.6779700000000020  0.9314099999999996  0.7466500000000025   F   F   F
  0.6811599999999984  0.8998100000000022  0.9041599999999974   F   F   F
  0.1811599999999984  0.8997999999999990  0.4041599999999974   F   F   F
  0.1779700000000020  0.9314099999999996  0.2466599999999985   F   F   F
  0.0400199999999984  0.0783800000000028  0.3428299999999993   F   F   F
  0.0688400000000016  0.1002000000000010  0.1541599999999974   F   F   F
  0.0720299999999980  0.0685900000000004  0.4966599999999985   F   F   F
  0.5688400000000016  0.6002000000000010  0.1541599999999974   F   F   F
  0.5400199999999984  0.5783800000000028  0.3428299999999993   F   F   F
  0.5720299999999980  0.5685900000000004  0.4966599999999985   F   F   F
  0.2900199999999984  0.0783800000000028  0.4071700000000007   F   F   F
  0.0720299999999980  0.5685900000000004  0.9966500000000025   F   F   F
  0.7900300000000016  0.0783800000000028  0.9071700000000007   F   F   F
  0.8220299999999980  0.0685900000000004  0.7533499999999975   F   F   F
  0.4279700000000020  0.9314099999999996  0.0033499999999975   F   F   F
  0.5720299999999980  0.0685900000000004  0.9966500000000025   F   F   F
  0.0400300000000016  0.5783800000000028  0.8428299999999993   F   F   F
  0.0688400000000016  0.6002000000000010  0.6541599999999974   F   F   F
  0.9279700000000020  0.9314099999999996  0.5033499999999975   F   F   F
  0.4599800000000016  0.9216199999999972  0.6571700000000007   F   F   F
  0.4311599999999984  0.8997999999999990  0.8458400000000026   F   F   F
  0.1811599999999984  0.8997999999999990  0.9041599999999974   F   F   F
  0.1779700000000020  0.9314099999999996  0.7466500000000025   F   F   F
  0.4279700000000020  0.9314099999999996  0.5033499999999975   F   F   F
  0.2099800000000016  0.9216199999999972  0.5928299999999993   F   F   F
  0.7099800000000016  0.9216199999999972  0.5928299999999993   F   F   F
  0.2900300000000016  0.5783800000000028  0.4071700000000007   F   F   F
  0.1779700000000020  0.4314200000000028  0.7466500000000025   F   F   F
  0.1811599999999984  0.3998100000000022  0.9041599999999974   F   F   F
  0.4279700000000020  0.4314200000000028  0.5033499999999975   F   F   F
  0.2099800000000016  0.4216199999999972  0.5928299999999993   F   F   F
  0.4311599999999984  0.3998100000000022  0.8458400000000026   F   F   F
  0.4599800000000016  0.4216199999999972  0.6571700000000007   F   F   F
  0.5400199999999984  0.0783800000000028  0.8428299999999993   F   F   F
  0.0688400000000016  0.1002000000000010  0.6541599999999974   F   F   F
  0.0400199999999984  0.0783800000000028  0.8428299999999993   F   F   F
  0.8220299999999980  0.5685900000000004  0.2533400000000015   F   F   F
  0.8188400000000016  0.6002000000000010  0.0958400000000026   F   F   F
  0.7900300000000016  0.5783800000000028  0.4071700000000007   F   F   F
  0.0720299999999980  0.0685900000000004  0.9966500000000025   F   F   F
  0.2900300000000016  0.5783800000000028  0.9071700000000007   F   F   F
  0.3188400000000016  0.6002000000000010  0.5958400000000026   F   F   F
  0.3220299999999980  0.5685900000000004  0.7533499999999975   F   F   F
  0.9279700000000020  0.4314200000000028  0.5033499999999975   F   F   F
  0.6811599999999984  0.3998100000000022  0.9041599999999974   F   F   F
  0.6779700000000020  0.4314200000000028  0.7466500000000025   F   F   F
  0.7099699999999984  0.4216199999999972  0.5928299999999993   F   F   F
  0.5400199999999984  0.5783800000000028  0.8428299999999993   F   F   F
  0.5688400000000016  0.6002000000000010  0.6541599999999974   F   F   F
  0.7099800000000016  0.9216199999999972  0.0928299999999993   F   F   F
  0.6811599999999984  0.8998100000000022  0.4041599999999974   F   F   F
  0.6779700000000020  0.9314099999999996  0.2466599999999985   F   F   F
  0.5400199999999984  0.0783800000000028  0.3428299999999993   F   F   F
  0.5688400000000016  0.1002000000000010  0.1541599999999974   F   F   F
  0.5720299999999980  0.0685900000000004  0.4966599999999985   F   F   F
  0.7900300000000016  0.0783800000000028  0.4071700000000007   F   F   F
  0.9279700000000020  0.9314099999999996  0.0033499999999975   F   F   F
  0.9311599999999984  0.8998100000000022  0.3458400000000026   F   F   F
  0.9599800000000016  0.9216199999999972  0.1571700000000007   F   F   F
  0.8220299999999980  0.0685900000000004  0.2533400000000015   F   F   F
  0.8188400000000016  0.1002000000000010  0.0958400000000026   F   F   F
  0.3220299999999980  0.0685900000000004  0.7533499999999975   F   F   F
  0.3188400000000016  0.1002000000000010  0.5958400000000026   F   F   F
  0.2900199999999984  0.0783800000000028  0.9071700000000007   F   F   F
  0.5720299999999980  0.5685900000000004  0.9966500000000025   F   F   F
  0.8220299999999980  0.5685900000000004  0.7533499999999975   F   F   F
  0.8188400000000016  0.6002000000000010  0.5958400000000026   F   F   F
  0.7900300000000016  0.5783800000000028  0.9071700000000007   F   F   F
  0.9311599999999984  0.3998100000000022  0.8458400000000026   F   F   F
  0.9599800000000016  0.4216199999999972  0.6571700000000007   F   F   F
  0.1811599999999984  0.3998100000000022  0.4041599999999974   F   F   F
  0.1779700000000020  0.4314200000000028  0.2466599999999985   F   F   F
  0.0720299999999980  0.5685900000000004  0.4966599999999985   F   F   F
  0.0400300000000016  0.5783800000000028  0.3428299999999993   F   F   F
  0.0688400000000016  0.6002000000000010  0.1541599999999974   F   F   F
  0.4599800000000016  0.9216199999999972  0.1571700000000007   F   F   F
  0.4311599999999984  0.8997999999999990  0.3458400000000026   F   F   F
  0.2099800000000016  0.9216199999999972  0.0928299999999993   F   F   F
  0.3188400000000016  0.1002000000000010  0.0958400000000026   F   F   F
  0.3220299999999980  0.0685900000000004  0.2533400000000015   F   F   F
  0.4311599999999984  0.3998100000000022  0.3458400000000026   F   F   F
  0.4599800000000016  0.4216199999999972  0.1571700000000007   F   F   F
  0.4279700000000020  0.4314200000000028  0.0033499999999975   F   F   F
  0.2099800000000016  0.4216199999999972  0.0928299999999993   F   F   F
  0.3220299999999980  0.5685900000000004  0.2533400000000015   F   F   F
  0.3188400000000016  0.6002000000000010  0.0958400000000026   F   F   F
  0.5688400000000016  0.1002000000000010  0.6541599999999974   F   F   F
  0.6811599999999984  0.3998100000000022  0.4041599999999974   F   F   F
  0.6779700000000020  0.4314200000000028  0.2466599999999985   F   F   F
  0.7099699999999984  0.4216199999999972  0.0928299999999993   F   F   F
  0.9279700000000020  0.4314200000000028  0.0033499999999975   F   F   F
  0.9599800000000016  0.4216199999999972  0.1571700000000007   F   F   F
  0.9311599999999984  0.3998100000000022  0.3458400000000026   F   F   F
 
  0.00000000E+00  0.00000000E+00  0.00000000E+00
  0.00000000E+00  0.00000000E+00  0.00000000E+00
  0.00000000E+00  0.00000000E+00  0.00000000E+00
  0.00000000E+00  0.00000000E+00  0.00000000E+00
  0.00000000E+00  0.00000000E+00  0.00000000E+00
  0.00000000E+00  0.00000000E+00  0.00000000E+00
  0.00000000E+00  0.00000000E+00  0.00000000E+00
  0.00000000E+00  0.00000000E+00  0.00000000E+00
  0.00000000E+00  0.00000000E+00  0.00000000E+00
  0.00000000E+00  0.00000000E+00  0.00000000E+00
  0.00000000E+00  0.00000000E+00  0.00000000E+00
  0.00000000E+00  0.00000000E+00  0.00000000E+00
  0.00000000E+00  0.00000000E+00  0.00000000E+00
  0.00000000E+00  0.00000000E+00  0.00000000E+00
  0.00000000E+00  0.00000000E+00  0.00000000E+00
  0.00000000E+00  0.00000000E+00  0.00000000E+00
  0.00000000E+00  0.00000000E+00  0.00000000E+00
  0.00000000E+00  0.00000000E+00  0.00000000E+00
  0.00000000E+00  0.00000000E+00  0.00000000E+00
  0.00000000E+00  0.00000000E+00  0.00000000E+00
  0.00000000E+00  0.00000000E+00  0.00000000E+00
  0.00000000E+00  0.00000000E+00  0.00000000E+00
  0.00000000E+00  0.00000000E+00  0.00000000E+00
  0.00000000E+00  0.00000000E+00  0.00000000E+00
  0.00000000E+00  0.00000000E+00  0.00000000E+00
  0.00000000E+00  0.00000000E+00  0.00000000E+00
  0.00000000E+00  0.00000000E+00  0.00000000E+00
  0.00000000E+00  0.00000000E+00  0.00000000E+00
  0.00000000E+00  0.00000000E+00  0.00000000E+00
  0.00000000E+00  0.00000000E+00  0.00000000E+00
  0.00000000E+00  0.00000000E+00  0.00000000E+00
  0.00000000E+00  0.00000000E+00  0.00000000E+00
  0.00000000E+00  0.00000000E+00  0.00000000E+00
  0.00000000E+00  0.00000000E+00  0.00000000E+00
  0.00000000E+00  0.00000000E+00  0.00000000E+00
  0.00000000E+00  0.00000000E+00  0.00000000E+00
  0.00000000E+00  0.00000000E+00  0.00000000E+00
  0.00000000E+00  0.00000000E+00  0.00000000E+00
  0.00000000E+00  0.00000000E+00  0.00000000E+00
  0.00000000E+00  0.00000000E+00  0.00000000E+00
  0.00000000E+00  0.00000000E+00  0.00000000E+00
  0.00000000E+00  0.00000000E+00  0.00000000E+00
  0.00000000E+00  0.00000000E+00  0.00000000E+00
  0.00000000E+00  0.00000000E+00  0.00000000E+00
  0.00000000E+00  0.00000000E+00  0.00000000E+00
  0.00000000E+00  0.00000000E+00  0.00000000E+00
  0.00000000E+00  0.00000000E+00  0.00000000E+00
  0.00000000E+00  0.00000000E+00  0.00000000E+00
  0.00000000E+00  0.00000000E+00  0.00000000E+00
  0.00000000E+00  0.00000000E+00  0.00000000E+00
  0.00000000E+00  0.00000000E+00  0.00000000E+00
  0.00000000E+00  0.00000000E+00  0.00000000E+00
  0.00000000E+00  0.00000000E+00  0.00000000E+00
  0.00000000E+00  0.00000000E+00  0.00000000E+00
  0.00000000E+00  0.00000000E+00  0.00000000E+00
  0.00000000E+00  0.00000000E+00  0.00000000E+00
  0.00000000E+00  0.00000000E+00  0.00000000E+00
  0.00000000E+00  0.00000000E+00  0.00000000E+00
  0.00000000E+00  0.00000000E+00  0.00000000E+00
  0.00000000E+00  0.00000000E+00  0.00000000E+00
  0.00000000E+00  0.00000000E+00  0.00000000E+00
  0.00000000E+00  0.00000000E+00  0.00000000E+00
  0.00000000E+00  0.00000000E+00  0.00000000E+00
  0.00000000E+00  0.00000000E+00  0.00000000E+00
  0.00000000E+00  0.00000000E+00  0.00000000E+00
  0.00000000E+00  0.00000000E+00  0.00000000E+00
  0.00000000E+00  0.00000000E+00  0.00000000E+00
  0.00000000E+00  0.00000000E+00  0.00000000E+00
  0.00000000E+00  0.00000000E+00  0.00000000E+00
  0.00000000E+00  0.00000000E+00  0.00000000E+00
  0.00000000E+00  0.00000000E+00  0.00000000E+00
  0.00000000E+00  0.00000000E+00  0.00000000E+00
  0.00000000E+00  0.00000000E+00  0.00000000E+00
  0.00000000E+00  0.00000000E+00  0.00000000E+00
  0.00000000E+00  0.00000000E+00  0.00000000E+00
  0.00000000E+00  0.00000000E+00  0.00000000E+00
  0.00000000E+00  0.00000000E+00  0.00000000E+00
  0.00000000E+00  0.00000000E+00  0.00000000E+00
  0.00000000E+00  0.00000000E+00  0.00000000E+00
  0.00000000E+00  0.00000000E+00  0.00000000E+00
  0.00000000E+00  0.00000000E+00  0.00000000E+00
  0.00000000E+00  0.00000000E+00  0.00000000E+00
  0.00000000E+00  0.00000000E+00  0.00000000E+00
  0.00000000E+00  0.00000000E+00  0.00000000E+00
  0.00000000E+00  0.00000000E+00  0.00000000E+00
  0.00000000E+00  0.00000000E+00  0.00000000E+00
  0.00000000E+00  0.00000000E+00  0.00000000E+00
  0.00000000E+00  0.00000000E+00  0.00000000E+00
  0.00000000E+00  0.00000000E+00  0.00000000E+00
  0.00000000E+00  0.00000000E+00  0.00000000E+00
  0.00000000E+00  0.00000000E+00  0.00000000E+00
  0.00000000E+00  0.00000000E+00  0.00000000E+00
  0.00000000E+00  0.00000000E+00  0.00000000E+00
  0.00000000E+00  0.00000000E+00  0.00000000E+00
  0.00000000E+00  0.00000000E+00  0.00000000E+00
  0.00000000E+00  0.00000000E+00  0.00000000E+00
  0.00000000E+00  0.00000000E+00  0.00000000E+00
  0.00000000E+00  0.00000000E+00  0.00000000E+00
  0.00000000E+00  0.00000000E+00  0.00000000E+00
  0.00000000E+00  0.00000000E+00  0.00000000E+00
  0.00000000E+00  0.00000000E+00  0.00000000E+00
  0.00000000E+00  0.00000000E+00  0.00000000E+00
  0.00000000E+00  0.00000000E+00  0.00000000E+00
  0.00000000E+00  0.00000000E+00  0.00000000E+00
  0.00000000E+00  0.00000000E+00  0.00000000E+00
  0.00000000E+00  0.00000000E+00  0.00000000E+00
  0.00000000E+00  0.00000000E+00  0.00000000E+00
  0.00000000E+00  0.00000000E+00  0.00000000E+00
  0.00000000E+00  0.00000000E+00  0.00000000E+00
  0.00000000E+00  0.00000000E+00  0.00000000E+00
  0.00000000E+00  0.00000000E+00  0.00000000E+00
  0.00000000E+00  0.00000000E+00  0.00000000E+00
  0.00000000E+00  0.00000000E+00  0.00000000E+00
  0.00000000E+00  0.00000000E+00  0.00000000E+00
  0.00000000E+00  0.00000000E+00  0.00000000E+00
  0.00000000E+00  0.00000000E+00  0.00000000E+00
  0.00000000E+00  0.00000000E+00  0.00000000E+00
  0.00000000E+00  0.00000000E+00  0.00000000E+00
  0.00000000E+00  0.00000000E+00  0.00000000E+00
  0.00000000E+00  0.00000000E+00  0.00000000E+00
  0.00000000E+00  0.00000000E+00  0.00000000E+00
  0.00000000E+00  0.00000000E+00  0.00000000E+00
  0.00000000E+00  0.00000000E+00  0.00000000E+00
  0.00000000E+00  0.00000000E+00  0.00000000E+00
  0.00000000E+00  0.00000000E+00  0.00000000E+00
  0.00000000E+00  0.00000000E+00  0.00000000E+00
  0.00000000E+00  0.00000000E+00  0.00000000E+00
  0.00000000E+00  0.00000000E+00  0.00000000E+00
  0.00000000E+00  0.00000000E+00  0.00000000E+00
  0.00000000E+00  0.00000000E+00  0.00000000E+00
  0.00000000E+00  0.00000000E+00  0.00000000E+00
  0.00000000E+00  0.00000000E+00  0.00000000E+00
  0.00000000E+00  0.00000000E+00  0.00000000E+00
  0.00000000E+00  0.00000000E+00  0.00000000E+00
  0.00000000E+00  0.00000000E+00  0.00000000E+00
  0.00000000E+00  0.00000000E+00  0.00000000E+00
  0.00000000E+00  0.00000000E+00  0.00000000E+00
  0.00000000E+00  0.00000000E+00  0.00000000E+00
  0.00000000E+00  0.00000000E+00  0.00000000E+00
  0.00000000E+00  0.00000000E+00  0.00000000E+00
  0.00000000E+00  0.00000000E+00  0.00000000E+00
  0.00000000E+00  0.00000000E+00  0.00000000E+00
  0.00000000E+00  0.00000000E+00  0.00000000E+00
  0.00000000E+00  0.00000000E+00  0.00000000E+00
  0.00000000E+00  0.00000000E+00  0.00000000E+00
  0.00000000E+00  0.00000000E+00  0.00000000E+00
  0.00000000E+00  0.00000000E+00  0.00000000E+00
  0.00000000E+00  0.00000000E+00  0.00000000E+00
  0.00000000E+00  0.00000000E+00  0.00000000E+00
  0.00000000E+00  0.00000000E+00  0.00000000E+00
  0.00000000E+00  0.00000000E+00  0.00000000E+00
  0.00000000E+00  0.00000000E+00  0.00000000E+00
  0.00000000E+00  0.00000000E+00  0.00000000E+00
  0.00000000E+00  0.00000000E+00  0.00000000E+00
  0.00000000E+00  0.00000000E+00  0.00000000E+00
  0.00000000E+00  0.00000000E+00  0.00000000E+00
  0.00000000E+00  0.00000000E+00  0.00000000E+00
  0.00000000E+00  0.00000000E+00  0.00000000E+00
  0.00000000E+00  0.00000000E+00  0.00000000E+00
  0.00000000E+00  0.00000000E+00  0.00000000E+00
  0.00000000E+00  0.00000000E+00  0.00000000E+00
  0.00000000E+00  0.00000000E+00  0.00000000E+00
  0.00000000E+00  0.00000000E+00  0.00000000E+00
  0.00000000E+00  0.00000000E+00  0.00000000E+00
  0.00000000E+00  0.00000000E+00  0.00000000E+00
  0.00000000E+00  0.00000000E+00  0.00000000E+00
  0.00000000E+00  0.00000000E+00  0.00000000E+00
  0.00000000E+00  0.00000000E+00  0.00000000E+00
