# Supplementary material for: Stabilizing lattice oxygen redox in layered sodium transition metal oxide through spin singlet state
Source: Nat Commun. 2023 Nov 23;14:7665. doi: 10.1038/s41467-023-43031-6 (PMC10667238; doi:10.1038/s41467-023-43031-6)
Supplement: Supplementary file 5 — Supplementary Data 1 [file 41467_2023_43031_MOESM5_ESM.zip › Data_SI/3.66_plateau_x=0.16667/fixedJT/static_HSE/POSCAR]

cif2pos.py                              
   1.00000000000000     
     4.8889362547285096    7.6915343773378497    4.3033724815233798
     7.6175534754315004   -4.8702016585436301    7.4386830712699599
    12.1856523939173993   -0.6454200335489110  -12.6472706007827007
   Na   Cu   Mn   O 
    24    16    32    96
Selective dynamics
Direct
  0.3724783604251106  0.7669858259333094  0.1479359361608080   T   T   T
  0.8799890099894769  0.7329140724570997  0.4007218467614163   T   T   T
  0.0775314152625851  0.2239907038464532  0.9013493382804413   T   T   T
  0.1647555284131681  0.7319224714657764  0.3378699328815678   T   T   T
  0.8753799221301239  0.2666336864978692  0.6459565543029245   T   T   T
  0.3810033657482498  0.2319526706770534  0.8994631096042727   T   T   T
  0.5836208439145854  0.2689876499489741  0.5887391735370137   T   T   T
  0.5705900964233720  0.7246764095303305  0.9045424581037635   T   T   T
  0.0753628974155198  0.2246572684957927  0.4014998948456993   T   T   T
  0.1643054361885136  0.7325485887267431  0.8363754889348873   T   T   T
  0.8781100799631245  0.7329199209376138  0.8972565638040942   T   T   T
  0.1820891081845817  0.2759873530832626  0.6583146169190336   T   T   T
  0.3737751443459037  0.7671910896112607  0.6466276231767369   T   T   T
  0.6120501259583847  0.2659609169708958  0.0910889542615731   T   T   T
  0.3834308986407334  0.2332184311837662  0.4050436199011335   T   T   T
  0.3229206531735100  0.2677310578761447  0.1662404194049928   T   T   T
  0.0823892071609283  0.7700348150965933  0.0880465093885835   T   T   T
  0.5704451555821461  0.7249728032022797  0.4045460243616308   T   T   T
  0.6819726374943318  0.7755487269663589  0.1576764400437108   T   T   T
  0.9125689464042023  0.2717602049575513  0.1113599133074536   T   T   T
  0.0834462214171591  0.7693727152852197  0.5882935142056634   T   T   T
  0.6665935486359642  0.2316473780172466  0.8361603883515347   T   T   T
  0.6776595725979404  0.2315863563367080  0.3347417734474530   T   T   T
  0.6814927085986944  0.7761659657454359  0.6583855133353282   T   T   T
  0.7500000000000000  0.0000000000000000  0.5000000000000000   F   F   F
  0.5000000000000000  0.0000000000000000  0.7500000000000000   F   F   F
  0.2500000000000000  0.0000000000000000  0.0000000000000000   F   F   F
  0.0000000000000000  0.0000000000000000  0.7500000000000000   F   F   F
  0.2500000000000000  0.0000000000000000  0.5000000000000000   F   F   F
  0.2500000000000000  0.5000000000000000  0.0000000000000000   F   F   F
  0.0000000000000000  0.5000000000000000  0.2500000000000000   F   F   F
  0.7500000000000000  0.5000000000000000  0.5000000000000000   F   F   F
  0.5000000000000000  0.5000000000000000  0.7500000000000000   F   F   F
  0.5000000000000000  0.0000000000000000  0.2500000000000000   F   F   F
  0.7500000000000000  0.0000000000000000  0.0000000000000000   F   F   F
  0.0000000000000000  0.0000000000000000  0.2500000000000000   F   F   F
  0.2500000000000000  0.5000000000000000  0.5000000000000000   F   F   F
  0.0000000000000000  0.5000000000000000  0.7500000000000000   F   F   F
  0.5000000000000000  0.5000000000000000  0.2500000000000000   F   F   F
  0.7500000000000000  0.5000000000000000  0.0000000000000000   F   F   F
  0.9990499999999969  0.4683500000000009  0.4267499999999984   F   F   F
  0.7509500000000031  0.5316499999999991  0.1767499999999984   F   F   F
  0.7509500000000031  0.0316499999999991  0.6767499999999984   F   F   F
  0.5009500000000031  0.0316499999999991  0.0732500000000016   F   F   F
  0.2490499999999969  0.9683500000000009  0.3232500000000016   F   F   F
  0.0009500000000031  0.0316499999999991  0.0732500000000016   F   F   F
  0.5009500000000031  0.0316499999999991  0.5732500000000016   F   F   F
  0.9990499999999969  0.9683500000000009  0.4267499999999984   F   F   F
  0.7490499999999969  0.9683500000000009  0.3232500000000016   F   F   F
  0.7509500000000031  0.0316499999999991  0.1767499999999984   F   F   F
  0.2509500000000031  0.5316499999999991  0.1767499999999984   F   F   F
  0.9990499999999969  0.9683500000000009  0.9267499999999984   F   F   F
  0.4990499999999969  0.4683500000000009  0.4267499999999984   F   F   F
  0.5009500000000031  0.5316499999999991  0.5732500000000016   F   F   F
  0.2509500000000031  0.0316499999999991  0.1767499999999984   F   F   F
  0.4990499999999969  0.9683500000000009  0.4267499999999984   F   F   F
  0.2509500000000031  0.0316499999999991  0.6767499999999984   F   F   F
  0.2490499999999969  0.4683500000000009  0.3232500000000016   F   F   F
  0.2490499999999969  0.4683500000000009  0.8232500000000016   F   F   F
  0.4990499999999969  0.4683500000000009  0.9267499999999984   F   F   F
  0.0009500000000031  0.5316499999999991  0.5732500000000016   F   F   F
  0.9990499999999969  0.4683500000000009  0.9267499999999984   F   F   F
  0.7490499999999969  0.4683500000000009  0.8232500000000016   F   F   F
  0.7490499999999969  0.9683500000000009  0.8232500000000016   F   F   F
  0.0009500000000031  0.0316499999999991  0.5732500000000016   F   F   F
  0.7509500000000031  0.5316499999999991  0.6767499999999984   F   F   F
  0.2509500000000031  0.5316499999999991  0.6767499999999984   F   F   F
  0.2490499999999969  0.9683500000000009  0.8232500000000016   F   F   F
  0.4990499999999969  0.9683500000000009  0.9267499999999984   F   F   F
  0.5009500000000031  0.5316499999999991  0.0732500000000016   F   F   F
  0.7490499999999969  0.4683500000000009  0.3232500000000016   F   F   F
  0.0009500000000031  0.5316499999999991  0.0732500000000016   F   F   F
  0.8188400000000016  0.1002000000000010  0.5958400000000026   F   F   F
  0.9311599999999984  0.8998100000000022  0.8458400000000026   F   F   F
  0.9599800000000016  0.9216199999999972  0.6571700000000007   F   F   F
  0.6779700000000020  0.9314099999999996  0.7466500000000025   F   F   F
  0.6811599999999984  0.8998100000000022  0.9041599999999974   F   F   F
  0.1811599999999984  0.8997999999999990  0.4041599999999974   F   F   F
  0.1779700000000020  0.9314099999999996  0.2466599999999985   F   F   F
  0.0400199999999984  0.0783800000000028  0.3428299999999993   F   F   F
  0.0688400000000016  0.1002000000000010  0.1541599999999974   F   F   F
  0.0720299999999980  0.0685900000000004  0.4966599999999985   F   F   F
  0.5688400000000016  0.6002000000000010  0.1541599999999974   F   F   F
  0.5400199999999984  0.5783800000000028  0.3428299999999993   F   F   F
  0.5720299999999980  0.5685900000000004  0.4966599999999985   F   F   F
  0.2900199999999984  0.0783800000000028  0.4071700000000007   F   F   F
  0.0720299999999980  0.5685900000000004  0.9966500000000025   F   F   F
  0.7900300000000016  0.0783800000000028  0.9071700000000007   F   F   F
  0.8220299999999980  0.0685900000000004  0.7533499999999975   F   F   F
  0.4279700000000020  0.9314099999999996  0.0033499999999975   F   F   F
  0.5720299999999980  0.0685900000000004  0.9966500000000025   F   F   F
  0.0400300000000016  0.5783800000000028  0.8428299999999993   F   F   F
  0.0688400000000016  0.6002000000000010  0.6541599999999974   F   F   F
  0.9279700000000020  0.9314099999999996  0.5033499999999975   F   F   F
  0.4599800000000016  0.9216199999999972  0.6571700000000007   F   F   F
  0.4311599999999984  0.8997999999999990  0.8458400000000026   F   F   F
  0.1811599999999984  0.8997999999999990  0.9041599999999974   F   F   F
  0.1779700000000020  0.9314099999999996  0.7466500000000025   F   F   F
  0.4279700000000020  0.9314099999999996  0.5033499999999975   F   F   F
  0.2099800000000016  0.9216199999999972  0.5928299999999993   F   F   F
  0.7099800000000016  0.9216199999999972  0.5928299999999993   F   F   F
  0.2900300000000016  0.5783800000000028  0.4071700000000007   F   F   F
  0.1779700000000020  0.4314200000000028  0.7466500000000025   F   F   F
  0.1811599999999984  0.3998100000000022  0.9041599999999974   F   F   F
  0.4279700000000020  0.4314200000000028  0.5033499999999975   F   F   F
  0.2099800000000016  0.4216199999999972  0.5928299999999993   F   F   F
  0.4311599999999984  0.3998100000000022  0.8458400000000026   F   F   F
  0.4599800000000016  0.4216199999999972  0.6571700000000007   F   F   F
  0.5400199999999984  0.0783800000000028  0.8428299999999993   F   F   F
  0.0688400000000016  0.1002000000000010  0.6541599999999974   F   F   F
  0.0400199999999984  0.0783800000000028  0.8428299999999993   F   F   F
  0.8220299999999980  0.5685900000000004  0.2533400000000015   F   F   F
  0.8188400000000016  0.6002000000000010  0.0958400000000026   F   F   F
  0.7900300000000016  0.5783800000000028  0.4071700000000007   F   F   F
  0.0720299999999980  0.0685900000000004  0.9966500000000025   F   F   F
  0.2900300000000016  0.5783800000000028  0.9071700000000007   F   F   F
  0.3188400000000016  0.6002000000000010  0.5958400000000026   F   F   F
  0.3220299999999980  0.5685900000000004  0.7533499999999975   F   F   F
  0.9279700000000020  0.4314200000000028  0.5033499999999975   F   F   F
  0.6811599999999984  0.3998100000000022  0.9041599999999974   F   F   F
  0.6779700000000020  0.4314200000000028  0.7466500000000025   F   F   F
  0.7099699999999984  0.4216199999999972  0.5928299999999993   F   F   F
  0.5400199999999984  0.5783800000000028  0.8428299999999993   F   F   F
  0.5688400000000016  0.6002000000000010  0.6541599999999974   F   F   F
  0.7099800000000016  0.9216199999999972  0.0928299999999993   F   F   F
  0.6811599999999984  0.8998100000000022  0.4041599999999974   F   F   F
  0.6779700000000020  0.9314099999999996  0.2466599999999985   F   F   F
  0.5400199999999984  0.0783800000000028  0.3428299999999993   F   F   F
  0.5688400000000016  0.1002000000000010  0.1541599999999974   F   F   F
  0.5720299999999980  0.0685900000000004  0.4966599999999985   F   F   F
  0.7900300000000016  0.0783800000000028  0.4071700000000007   F   F   F
  0.9279700000000020  0.9314099999999996  0.0033499999999975   F   F   F
  0.9311599999999984  0.8998100000000022  0.3458400000000026   F   F   F
  0.9599800000000016  0.9216199999999972  0.1571700000000007   F   F   F
  0.8220299999999980  0.0685900000000004  0.2533400000000015   F   F   F
  0.8188400000000016  0.1002000000000010  0.0958400000000026   F   F   F
  0.3220299999999980  0.0685900000000004  0.7533499999999975   F   F   F
  0.3188400000000016  0.1002000000000010  0.5958400000000026   F   F   F
  0.2900199999999984  0.0783800000000028  0.9071700000000007   F   F   F
  0.5720299999999980  0.5685900000000004  0.9966500000000025   F   F   F
  0.8220299999999980  0.5685900000000004  0.7533499999999975   F   F   F
  0.8188400000000016  0.6002000000000010  0.5958400000000026   F   F   F
  0.7900300000000016  0.5783800000000028  0.9071700000000007   F   F   F
  0.9311599999999984  0.3998100000000022  0.8458400000000026   F   F   F
  0.9599800000000016  0.4216199999999972  0.6571700000000007   F   F   F
  0.1811599999999984  0.3998100000000022  0.4041599999999974   F   F   F
  0.1779700000000020  0.4314200000000028  0.2466599999999985   F   F   F
  0.0720299999999980  0.5685900000000004  0.4966599999999985   F   F   F
  0.0400300000000016  0.5783800000000028  0.3428299999999993   F   F   F
  0.0688400000000016  0.6002000000000010  0.1541599999999974   F   F   F
  0.4599800000000016  0.9216199999999972  0.1571700000000007   F   F   F
  0.4311599999999984  0.8997999999999990  0.3458400000000026   F   F   F
  0.2099800000000016  0.9216199999999972  0.0928299999999993   F   F   F
  0.3188400000000016  0.1002000000000010  0.0958400000000026   F   F   F
  0.3220299999999980  0.0685900000000004  0.2533400000000015   F   F   F
  0.4311599999999984  0.3998100000000022  0.3458400000000026   F   F   F
  0.4599800000000016  0.4216199999999972  0.1571700000000007   F   F   F
  0.4279700000000020  0.4314200000000028  0.0033499999999975   F   F   F
  0.2099800000000016  0.4216199999999972  0.0928299999999993   F   F   F
  0.3220299999999980  0.5685900000000004  0.2533400000000015   F   F   F
  0.3188400000000016  0.6002000000000010  0.0958400000000026   F   F   F
  0.5688400000000016  0.1002000000000010  0.6541599999999974   F   F   F
  0.6811599999999984  0.3998100000000022  0.4041599999999974   F   F   F
  0.6779700000000020  0.4314200000000028  0.2466599999999985   F   F   F
  0.7099699999999984  0.4216199999999972  0.0928299999999993   F   F   F
  0.9279700000000020  0.4314200000000028  0.0033499999999975   F   F   F
  0.9599800000000016  0.4216199999999972  0.1571700000000007   F   F   F
  0.9311599999999984  0.3998100000000022  0.3458400000000026   F   F   F
 
  0.00000000E+00  0.00000000E+00  0.00000000E+00
  0.00000000E+00  0.00000000E+00  0.00000000E+00
  0.00000000E+00  0.00000000E+00  0.00000000E+00
  0.00000000E+00  0.00000000E+00  0.00000000E+00
  0.00000000E+00  0.00000000E+00  0.00000000E+00
  0.00000000E+00  0.00000000E+00  0.00000000E+00
  0.00000000E+00  0.00000000E+00  0.00000000E+00
  0.00000000E+00  0.00000000E+00  0.00000000E+00
  0.00000000E+00  0.00000000E+00  0.00000000E+00
  0.00000000E+00  0.00000000E+00  0.00000000E+00
  0.00000000E+00  0.00000000E+00  0.00000000E+00
  0.00000000E+00  0.00000000E+00  0.00000000E+00
  0.00000000E+00  0.00000000E+00  0.00000000E+00
  0.00000000E+00  0.00000000E+00  0.00000000E+00
  0.00000000E+00  0.00000000E+00  0.00000000E+00
  0.00000000E+00  0.00000000E+00  0.00000000E+00
  0.00000000E+00  0.00000000E+00  0.00000000E+00
  0.00000000E+00  0.00000000E+00  0.00000000E+00
  0.00000000E+00  0.00000000E+00  0.00000000E+00
  0.00000000E+00  0.00000000E+00  0.00000000E+00
  0.00000000E+00  0.00000000E+00  0.00000000E+00
  0.00000000E+00  0.00000000E+00  0.00000000E+00
  0.00000000E+00  0.00000000E+00  0.00000000E+00
  0.00000000E+00  0.00000000E+00  0.00000000E+00
  0.00000000E+00  0.00000000E+00  0.00000000E+00
  0.00000000E+00  0.00000000E+00  0.00000000E+00
  0.00000000E+00  0.00000000E+00  0.00000000E+00
  0.00000000E+00  0.00000000E+00  0.00000000E+00
  0.00000000E+00  0.00000000E+00  0.00000000E+00
  0.00000000E+00  0.00000000E+00  0.00000000E+00
  0.00000000E+00  0.00000000E+00  0.00000000E+00
  0.00000000E+00  0.00000000E+00  0.00000000E+00
  0.00000000E+00  0.00000000E+00  0.00000000E+00
  0.00000000E+00  0.00000000E+00  0.00000000E+00
  0.00000000E+00  0.00000000E+00  0.00000000E+00
  0.00000000E+00  0.00000000E+00  0.00000000E+00
  0.00000000E+00  0.00000000E+00  0.00000000E+00
  0.00000000E+00  0.00000000E+00  0.00000000E+00
  0.00000000E+00  0.00000000E+00  0.00000000E+00
  0.00000000E+00  0.00000000E+00  0.00000000E+00
  0.00000000E+00  0.00000000E+00  0.00000000E+00
  0.00000000E+00  0.00000000E+00  0.00000000E+00
  0.00000000E+00  0.00000000E+00  0.00000000E+00
  0.00000000E+00  0.00000000E+00  0.00000000E+00
  0.00000000E+00  0.00000000E+00  0.00000000E+00
  0.00000000E+00  0.00000000E+00  0.00000000E+00
  0.00000000E+00  0.00000000E+00  0.00000000E+00
  0.00000000E+00  0.00000000E+00  0.00000000E+00
  0.00000000E+00  0.00000000E+00  0.00000000E+00
  0.00000000E+00  0.00000000E+00  0.00000000E+00
  0.00000000E+00  0.00000000E+00  0.00000000E+00
  0.00000000E+00  0.00000000E+00  0.00000000E+00
  0.00000000E+00  0.00000000E+00  0.00000000E+00
  0.00000000E+00  0.00000000E+00  0.00000000E+00
  0.00000000E+00  0.00000000E+00  0.00000000E+00
  0.00000000E+00  0.00000000E+00  0.00000000E+00
  0.00000000E+00  0.00000000E+00  0.00000000E+00
  0.00000000E+00  0.00000000E+00  0.00000000E+00
  0.00000000E+00  0.00000000E+00  0.00000000E+00
  0.00000000E+00  0.00000000E+00  0.00000000E+00
  0.00000000E+00  0.00000000E+00  0.00000000E+00
  0.00000000E+00  0.00000000E+00  0.00000000E+00
  0.00000000E+00  0.00000000E+00  0.00000000E+00
  0.00000000E+00  0.00000000E+00  0.00000000E+00
  0.00000000E+00  0.00000000E+00  0.00000000E+00
  0.00000000E+00  0.00000000E+00  0.00000000E+00
  0.00000000E+00  0.00000000E+00  0.00000000E+00
  0.00000000E+00  0.00000000E+00  0.00000000E+00
  0.00000000E+00  0.00000000E+00  0.00000000E+00
  0.00000000E+00  0.00000000E+00  0.00000000E+00
  0.00000000E+00  0.00000000E+00  0.00000000E+00
  0.00000000E+00  0.00000000E+00  0.00000000E+00
  0.00000000E+00  0.00000000E+00  0.00000000E+00
  0.00000000E+00  0.00000000E+00  0.00000000E+00
  0.00000000E+00  0.00000000E+00  0.00000000E+00
  0.00000000E+00  0.00000000E+00  0.00000000E+00
  0.00000000E+00  0.00000000E+00  0.00000000E+00
  0.00000000E+00  0.00000000E+00  0.00000000E+00
  0.00000000E+00  0.00000000E+00  0.00000000E+00
  0.00000000E+00  0.00000000E+00  0.00000000E+00
  0.00000000E+00  0.00000000E+00  0.00000000E+00
  0.00000000E+00  0.00000000E+00  0.00000000E+00
  0.00000000E+00  0.00000000E+00  0.00000000E+00
  0.00000000E+00  0.00000000E+00  0.00000000E+00
  0.00000000E+00  0.00000000E+00  0.00000000E+00
  0.00000000E+00  0.00000000E+00  0.00000000E+00
  0.00000000E+00  0.00000000E+00  0.00000000E+00
  0.00000000E+00  0.00000000E+00  0.00000000E+00
  0.00000000E+00  0.00000000E+00  0.00000000E+00
  0.00000000E+00  0.00000000E+00  0.00000000E+00
  0.00000000E+00  0.00000000E+00  0.00000000E+00
  0.00000000E+00  0.00000000E+00  0.00000000E+00
  0.00000000E+00  0.00000000E+00  0.00000000E+00
  0.00000000E+00  0.00000000E+00  0.00000000E+00
  0.00000000E+00  0.00000000E+00  0.00000000E+00
  0.00000000E+00  0.00000000E+00  0.00000000E+00
  0.00000000E+00  0.00000000E+00  0.00000000E+00
  0.00000000E+00  0.00000000E+00  0.00000000E+00
  0.00000000E+00  0.00000000E+00  0.00000000E+00
  0.00000000E+00  0.00000000E+00  0.00000000E+00
  0.00000000E+00  0.00000000E+00  0.00000000E+00
  0.00000000E+00  0.00000000E+00  0.00000000E+00
  0.00000000E+00  0.00000000E+00  0.00000000E+00
  0.00000000E+00  0.00000000E+00  0.00000000E+00
  0.00000000E+00  0.00000000E+00  0.00000000E+00
  0.00000000E+00  0.00000000E+00  0.00000000E+00
  0.00000000E+00  0.00000000E+00  0.00000000E+00
  0.00000000E+00  0.00000000E+00  0.00000000E+00
  0.00000000E+00  0.00000000E+00  0.00000000E+00
  0.00000000E+00  0.00000000E+00  0.00000000E+00
  0.00000000E+00  0.00000000E+00  0.00000000E+00
  0.00000000E+00  0.00000000E+00  0.00000000E+00
  0.00000000E+00  0.00000000E+00  0.00000000E+00
  0.00000000E+00  0.00000000E+00  0.00000000E+00
  0.00000000E+00  0.00000000E+00  0.00000000E+00
  0.00000000E+00  0.00000000E+00  0.00000000E+00
  0.00000000E+00  0.00000000E+00  0.00000000E+00
  0.00000000E+00  0.00000000E+00  0.00000000E+00
  0.00000000E+00  0.00000000E+00  0.00000000E+00
  0.00000000E+00  0.00000000E+00  0.00000000E+00
  0.00000000E+00  0.00000000E+00  0.00000000E+00
  0.00000000E+00  0.00000000E+00  0.00000000E+00
  0.00000000E+00  0.00000000E+00  0.00000000E+00
  0.00000000E+00  0.00000000E+00  0.00000000E+00
  0.00000000E+00  0.00000000E+00  0.00000000E+00
  0.00000000E+00  0.00000000E+00  0.00000000E+00
  0.00000000E+00  0.00000000E+00  0.00000000E+00
  0.00000000E+00  0.00000000E+00  0.00000000E+00
  0.00000000E+00  0.00000000E+00  0.00000000E+00
  0.00000000E+00  0.00000000E+00  0.00000000E+00
  0.00000000E+00  0.00000000E+00  0.00000000E+00
  0.00000000E+00  0.00000000E+00  0.00000000E+00
  0.00000000E+00  0.00000000E+00  0.00000000E+00
  0.00000000E+00  0.00000000E+00  0.00000000E+00
  0.00000000E+00  0.00000000E+00  0.00000000E+00
  0.00000000E+00  0.00000000E+00  0.00000000E+00
  0.00000000E+00  0.00000000E+00  0.00000000E+00
  0.00000000E+00  0.00000000E+00  0.00000000E+00
  0.00000000E+00  0.00000000E+00  0.00000000E+00
  0.00000000E+00  0.00000000E+00  0.00000000E+00
  0.00000000E+00  0.00000000E+00  0.00000000E+00
  0.00000000E+00  0.00000000E+00  0.00000000E+00
  0.00000000E+00  0.00000000E+00  0.00000000E+00
  0.00000000E+00  0.00000000E+00  0.00000000E+00
  0.00000000E+00  0.00000000E+00  0.00000000E+00
  0.00000000E+00  0.00000000E+00  0.00000000E+00
  0.00000000E+00  0.00000000E+00  0.00000000E+00
  0.00000000E+00  0.00000000E+00  0.00000000E+00
  0.00000000E+00  0.00000000E+00  0.00000000E+00
  0.00000000E+00  0.00000000E+00  0.00000000E+00
  0.00000000E+00  0.00000000E+00  0.00000000E+00
  0.00000000E+00  0.00000000E+00  0.00000000E+00
  0.00000000E+00  0.00000000E+00  0.00000000E+00
  0.00000000E+00  0.00000000E+00  0.00000000E+00
  0.00000000E+00  0.00000000E+00  0.00000000E+00
  0.00000000E+00  0.00000000E+00  0.00000000E+00
  0.00000000E+00  0.00000000E+00  0.00000000E+00
  0.00000000E+00  0.00000000E+00  0.00000000E+00
  0.00000000E+00  0.00000000E+00  0.00000000E+00
  0.00000000E+00  0.00000000E+00  0.00000000E+00
  0.00000000E+00  0.00000000E+00  0.00000000E+00
  0.00000000E+00  0.00000000E+00  0.00000000E+00
  0.00000000E+00  0.00000000E+00  0.00000000E+00
  0.00000000E+00  0.00000000E+00  0.00000000E+00
  0.00000000E+00  0.00000000E+00  0.00000000E+00
  0.00000000E+00  0.00000000E+00  0.00000000E+00
  0.00000000E+00  0.00000000E+00  0.00000000E+00
  0.00000000E+00  0.00000000E+00  0.00000000E+00
