# Supplementary material for: Stabilizing lattice oxygen redox in layered sodium transition metal oxide through spin singlet state
Source: Nat Commun. 2023 Nov 23;14:7665. doi: 10.1038/s41467-023-43031-6 (PMC10667238; doi:10.1038/s41467-023-43031-6)
Supplement: Supplementary file 5 — Supplementary Data 1 [file 41467_2023_43031_MOESM5_ESM.zip › Data_SI/3.66_plateau_x=0.16667/noJT/relaxation_GGA+U/CONTCAR]

cif2pos.py                              
   1.00000000000000     
    -5.2518811427171377    0.0051120280692625    8.6023009164353059
     7.9796010201705583    0.0533142758184903    8.5676456724795322
     0.0649834311597979   17.5742982455548038    0.0508097230022708
   Na   Cu   Mn   O 
    24    16    32    96
Direct
  0.3611893744994322  0.7456522064491168  0.1856905373794681
  0.8900069828068976  0.7575752091642454  0.4357953179500376
  0.1507909683926186  0.2507732736598217  0.8208665454549533
  0.1667603205938759  0.7497062301639328  0.3361163134333546
  0.8638736072531221  0.2430753889774875  0.6885253327725388
  0.3244491218191848  0.2492646964105313  0.9866171007050720
  0.5861262923251437  0.2521959339040331  0.5862364463046881
  0.6391770195858457  0.7512473812056187  0.8147173612977913
  0.1313729374141896  0.2540597342275758  0.3240964681899340
  0.1672196098970731  0.7475458750872401  0.8362925371687538
  0.8943374812266435  0.7517340681564346  0.9323181415310589
  0.1098722864323405  0.2477983688783464  0.5639404139685742
  0.3600205750050455  0.7441364235029602  0.6870967716270743
  0.6781682825474270  0.2506356915081813  0.0109604362069710
  0.3893304264671864  0.2574707394406679  0.4396307572762274
  0.3467065747727022  0.2506598191538084  0.1732749469917114
  0.0772639510260110  0.7520190341735538  0.0867254425925950
  0.6395867057231679  0.7541302589654478  0.3139494862923730
  0.6098776163532011  0.7457235124007959  0.0634450658019633
  0.8586315822115620  0.2470158251243513  0.1743970020075523
  0.0827833071098183  0.7521284533040374  0.5869759938338927
  0.6405299470442024  0.2495720038705862  0.8241539524757717
  0.6716713612950865  0.2500967011645235  0.3350033947244285
  0.6090564858114541  0.7477052095987154  0.5647787825355524
  0.7479693621050941  0.0075277605788860  0.4985658800234641
  0.4984231329119844  0.0033506828484411  0.7462558710501040
  0.2495647817754149  0.9973874176602623  0.9967236622436321
  0.0013795256227482  0.9929358899937560  0.7489569960578840
  0.2509540268821278  0.9958626035062101  0.4965173503051365
  0.2507240563213136  0.5071033269467483  0.0050653654148142
  0.9986130345794930  0.5059430751334323  0.2523292782805013
  0.7511442105626827  0.4952075107262224  0.5025241143300893
  0.5013097639028516  0.4955173337911823  0.7541601006671509
  0.4990223159401877  0.0035016631899742  0.2466221515227503
  0.7497531622165358  0.9959013879772176  0.9977787576353163
  0.0002089268597484  0.9966765584499239  0.2479661621658319
  0.2480665359936445  0.5067479811157215  0.5046977627129913
  0.9990752462610201  0.5047708749679519  0.7531630878791084
  0.5009449372147415  0.4964299796336725  0.2546484558614924
  0.7530932484342180  0.4948242344394571  0.0022352638521944
  0.0019442299841801  0.4936692802031297  0.4191810349538361
  0.7486595055965422  0.5084984930132381  0.1687407910823890
  0.7522815092534342  0.0013720392603131  0.6657614257326862
  0.5005876864785168  0.0056788217667991  0.0798510499029935
  0.2495556044430598  0.9963682638672882  0.3298179758254653
  0.9975480923673469  0.0135659999936307  0.0814614731469380
  0.4993980096672399  0.0062874490881692  0.5799590532038648
  0.9969937129840232  0.9994347734910970  0.4156285034528207
  0.7527849417950233  0.9885527445559116  0.3318185063506671
  0.7510321212290590  0.0048111178621163  0.1649600911980878
  0.2510292965487072  0.5079339009412666  0.1717878476873674
  0.9970893966570026  0.9976619487278982  0.9157931896721512
  0.4976713586277757  0.4984509372148920  0.4214140451770156
  0.4965389441574429  0.5129574427935950  0.5881520356059512
  0.2458460274030753  0.0097512985243610  0.1624055993259194
  0.5022199538258478  0.9930775000767558  0.4129636564664600
  0.2469973019787756  0.0080561753818363  0.6630407468676139
  0.2529925563702491  0.4881630472760362  0.3384920199831591
  0.2538233052167488  0.4866147940467668  0.8388007656295201
  0.4976849348543395  0.4960233580365961  0.9213195606728776
  0.9995282424006784  0.5067580861022861  0.5861758120513284
  0.0039313698718276  0.4886393308542519  0.9193774235144045
  0.7519733967691989  0.4899140848055059  0.8360940667136622
  0.7526405706064327  0.9860358642456283  0.8322326851156391
  0.9963820769125098  0.0137214888033154  0.5822539594157647
  0.7473486379268249  0.5080131314777799  0.6690512750711205
  0.2520562190464708  0.5021677357258864  0.6718556002997048
  0.2497754777105239  0.9934253121732589  0.8299292499055615
  0.5015397171613787  0.9931959426831216  0.9128457012746850
  0.4991062552349432  0.5078019900449752  0.0881867934899941
  0.7498893020651298  0.4954228488343975  0.3358029891397978
  0.0038333661304468  0.4978638167637249  0.0856616293952632
  0.8097350299280861  0.1070135631144417  0.5962528219652908
  0.9395119986132806  0.8931580185906929  0.8460775211708492
  0.9448328595871174  0.9161188995728541  0.6602684489436689
  0.6968536107358037  0.9075903207789502  0.7458708884014127
  0.6848555669117151  0.8913016086241691  0.9042983279303425
  0.1912735174956352  0.9083758322408186  0.4109184699636033
  0.2045781952925968  0.9092777886749112  0.2455658072776597
  0.0585557011993107  0.0838484027019911  0.3325946729557325
  0.0637604473727391  0.1039650919115252  0.1545345641268816
  0.0531853942415616  0.0921654239751186  0.4950041413972714
  0.5654592531052977  0.6055301663225259  0.1578052844291639
  0.5595889321716192  0.5837745524912685  0.3383448845931311
  0.5533734077508217  0.5904506225929863  0.5007611872758282
  0.3085203969484984  0.0864787205736416  0.4098103841787787
  0.0483055600747956  0.5879431610378462  0.0006640752070875
  0.8024801204245393  0.0831799082712576  0.9110809425028213
  0.7991769613909343  0.0852483109600883  0.7522444789418864
  0.4521643293926653  0.9109356293089170  0.0000680133444345
  0.5469484398969430  0.0917379620169974  0.9937288114575367
  0.0604500554592123  0.5844564589278668  0.8414897512771712
  0.0587479985138030  0.5939304908668954  0.6665517571617776
  0.9490335042431859  0.9154501791038283  0.5028155893349338
  0.4401602775007166  0.9151094893046094  0.6602583655384675
  0.4421614460476506  0.9075717462032215  0.8307756328482552
  0.1908652251758526  0.9067070230991235  0.9121137078026883
  0.2042901583000846  0.9063296954939792  0.7454980394434837
  0.4524984849290118  0.9105681411997025  0.4996434171287126
  0.1889687478761604  0.9156580996831525  0.5851728713988580
  0.6902415393801126  0.9178711440176841  0.5831098754173532
  0.3052041500344932  0.5844139935363836  0.4154628807334214
  0.1962480697733201  0.4099608101522723  0.7521831732916852
  0.1868637686021183  0.3918696654130017  0.9103388123758530
  0.4495134210332320  0.4144188204282837  0.5086665457354830
  0.1899388299278352  0.4177832850683262  0.5893725228364077
  0.4394449593790781  0.3951266985728544  0.8513658173354955
  0.4446683967949586  0.4162989726994540  0.6664083910742031
  0.5610428047511368  0.0819694035791570  0.8330278756687981
  0.0642399647609086  0.1069980441512254  0.6535179828125193
  0.0592904475425659  0.0821018063737811  0.8323059118197369
  0.7975454611710561  0.5918852549176601  0.2543489752754603
  0.8111087418690988  0.5894802405695563  0.0850825909216446
  0.8083293089814154  0.5856829874879298  0.4159859537170633
  0.0523844314584165  0.0899661260225166  0.9938524014767808
  0.3066304806951922  0.5839044651415232  0.9156549780484708
  0.3097755790585191  0.6065171325830988  0.6013588643963408
  0.2995666218133738  0.5864181414430526  0.7580477885768682
  0.9524344022988992  0.4109962113837676  0.5055320787495849
  0.6912924005168460  0.4007869515642843  0.9179636278092107
  0.7042391434189409  0.4055332461321729  0.7504804857403516
  0.6894803164983033  0.4152114044581786  0.5914914276162924
  0.5619162623245216  0.5800206715494411  0.8387701859695585
  0.5642947955564706  0.6076264156194652  0.6588080659712757
  0.6905775641373137  0.9157915423572526  0.0845591937629612
  0.6851843941754986  0.8941944534451269  0.4041394113186528
  0.6963592567985571  0.9105054071983161  0.2457554869033163
  0.5600730623735645  0.0858308802912174  0.3341628899906620
  0.5550101972625204  0.0946512563704881  0.1613444748848933
  0.5454426038084890  0.0936394372392037  0.4945966721703022
  0.8050017075060083  0.0851078302135316  0.4091305088117825
  0.9516827651355634  0.9116962492968060  0.0026046658582690
  0.9399133472928226  0.8950091303476607  0.3465462198498966
  0.9420803478196121  0.9179306154881309  0.1603068601821080
  0.7987842873648925  0.0877547091937650  0.2512984887110585
  0.8105660983410828  0.1062113548411398  0.0928170143600709
  0.2971124615655314  0.0894899007973033  0.7487435990176600
  0.3063073695631605  0.0923031719093695  0.5796599497784134
  0.3076751330144026  0.0845175453747782  0.9096647344752340
  0.5543876518627643  0.5871751848491951  0.0014143070371515
  0.7971122066024713  0.5884413373814619  0.7557738683612144
  0.8063404833915411  0.5923057762448117  0.5860707947623758
  0.8097576758453352  0.5816828131275961  0.9154448807296763
  0.9451658514565743  0.4052334557169644  0.8367569507591431
  0.9408930727564612  0.4162381865456179  0.6668966971655101
  0.1847583500278677  0.3934915371528708  0.4101406945660219
  0.1989955992714974  0.4085635342492185  0.2513156545379251
  0.0457145826553861  0.5941039376983418  0.5003408676694685
  0.0608216353233758  0.5859205967910650  0.3405862580061864
  0.0582716976401935  0.5927481554824396  0.1653875803468071
  0.4400750126074960  0.9161726195927133  0.1609529459293670
  0.4416469280020395  0.9092167518780213  0.3310316977846362
  0.1901602106301449  0.9160231416715467  0.0853791761749116
  0.3095382263655122  0.0964214129880183  0.0808973858604013
  0.2964734051832810  0.0953539034479968  0.2477307059003034
  0.4396940387341932  0.3940054075336071  0.3520977038189672
  0.4406706277127433  0.4165053788435505  0.1685741610238904
  0.4512036185891093  0.4113985932582559  0.0087774737049957
  0.1986414764894036  0.4148162164433853  0.0910893591206352
  0.2988695910548578  0.5889531111418469  0.2589009185332992
  0.3120408560615033  0.6070949352518272  0.1010690106123267
  0.5585345129195737  0.0930726863890010  0.6609066692034949
  0.6909163224160997  0.4071384049072097  0.4169962202536115
  0.7040337849490211  0.4091433706089494  0.2511701007163609
  0.6929066877324471  0.4128229232962172  0.0910003118711836
  0.9521090621470346  0.4069390873272807  0.0050903879981624
  0.9405264485599075  0.4160014867853075  0.1687508733235240
  0.9422676621609691  0.4103660304363437  0.3370847769361491
 
  0.00000000E+00  0.00000000E+00  0.00000000E+00
  0.00000000E+00  0.00000000E+00  0.00000000E+00
  0.00000000E+00  0.00000000E+00  0.00000000E+00
  0.00000000E+00  0.00000000E+00  0.00000000E+00
  0.00000000E+00  0.00000000E+00  0.00000000E+00
  0.00000000E+00  0.00000000E+00  0.00000000E+00
  0.00000000E+00  0.00000000E+00  0.00000000E+00
  0.00000000E+00  0.00000000E+00  0.00000000E+00
  0.00000000E+00  0.00000000E+00  0.00000000E+00
  0.00000000E+00  0.00000000E+00  0.00000000E+00
  0.00000000E+00  0.00000000E+00  0.00000000E+00
  0.00000000E+00  0.00000000E+00  0.00000000E+00
  0.00000000E+00  0.00000000E+00  0.00000000E+00
  0.00000000E+00  0.00000000E+00  0.00000000E+00
  0.00000000E+00  0.00000000E+00  0.00000000E+00
  0.00000000E+00  0.00000000E+00  0.00000000E+00
  0.00000000E+00  0.00000000E+00  0.00000000E+00
  0.00000000E+00  0.00000000E+00  0.00000000E+00
  0.00000000E+00  0.00000000E+00  0.00000000E+00
  0.00000000E+00  0.00000000E+00  0.00000000E+00
  0.00000000E+00  0.00000000E+00  0.00000000E+00
  0.00000000E+00  0.00000000E+00  0.00000000E+00
  0.00000000E+00  0.00000000E+00  0.00000000E+00
  0.00000000E+00  0.00000000E+00  0.00000000E+00
  0.00000000E+00  0.00000000E+00  0.00000000E+00
  0.00000000E+00  0.00000000E+00  0.00000000E+00
  0.00000000E+00  0.00000000E+00  0.00000000E+00
  0.00000000E+00  0.00000000E+00  0.00000000E+00
  0.00000000E+00  0.00000000E+00  0.00000000E+00
  0.00000000E+00  0.00000000E+00  0.00000000E+00
  0.00000000E+00  0.00000000E+00  0.00000000E+00
  0.00000000E+00  0.00000000E+00  0.00000000E+00
  0.00000000E+00  0.00000000E+00  0.00000000E+00
  0.00000000E+00  0.00000000E+00  0.00000000E+00
  0.00000000E+00  0.00000000E+00  0.00000000E+00
  0.00000000E+00  0.00000000E+00  0.00000000E+00
  0.00000000E+00  0.00000000E+00  0.00000000E+00
  0.00000000E+00  0.00000000E+00  0.00000000E+00
  0.00000000E+00  0.00000000E+00  0.00000000E+00
  0.00000000E+00  0.00000000E+00  0.00000000E+00
  0.00000000E+00  0.00000000E+00  0.00000000E+00
  0.00000000E+00  0.00000000E+00  0.00000000E+00
  0.00000000E+00  0.00000000E+00  0.00000000E+00
  0.00000000E+00  0.00000000E+00  0.00000000E+00
  0.00000000E+00  0.00000000E+00  0.00000000E+00
  0.00000000E+00  0.00000000E+00  0.00000000E+00
  0.00000000E+00  0.00000000E+00  0.00000000E+00
  0.00000000E+00  0.00000000E+00  0.00000000E+00
  0.00000000E+00  0.00000000E+00  0.00000000E+00
  0.00000000E+00  0.00000000E+00  0.00000000E+00
  0.00000000E+00  0.00000000E+00  0.00000000E+00
  0.00000000E+00  0.00000000E+00  0.00000000E+00
  0.00000000E+00  0.00000000E+00  0.00000000E+00
  0.00000000E+00  0.00000000E+00  0.00000000E+00
  0.00000000E+00  0.00000000E+00  0.00000000E+00
  0.00000000E+00  0.00000000E+00  0.00000000E+00
  0.00000000E+00  0.00000000E+00  0.00000000E+00
  0.00000000E+00  0.00000000E+00  0.00000000E+00
  0.00000000E+00  0.00000000E+00  0.00000000E+00
  0.00000000E+00  0.00000000E+00  0.00000000E+00
  0.00000000E+00  0.00000000E+00  0.00000000E+00
  0.00000000E+00  0.00000000E+00  0.00000000E+00
  0.00000000E+00  0.00000000E+00  0.00000000E+00
  0.00000000E+00  0.00000000E+00  0.00000000E+00
  0.00000000E+00  0.00000000E+00  0.00000000E+00
  0.00000000E+00  0.00000000E+00  0.00000000E+00
  0.00000000E+00  0.00000000E+00  0.00000000E+00
  0.00000000E+00  0.00000000E+00  0.00000000E+00
  0.00000000E+00  0.00000000E+00  0.00000000E+00
  0.00000000E+00  0.00000000E+00  0.00000000E+00
  0.00000000E+00  0.00000000E+00  0.00000000E+00
  0.00000000E+00  0.00000000E+00  0.00000000E+00
  0.00000000E+00  0.00000000E+00  0.00000000E+00
  0.00000000E+00  0.00000000E+00  0.00000000E+00
  0.00000000E+00  0.00000000E+00  0.00000000E+00
  0.00000000E+00  0.00000000E+00  0.00000000E+00
  0.00000000E+00  0.00000000E+00  0.00000000E+00
  0.00000000E+00  0.00000000E+00  0.00000000E+00
  0.00000000E+00  0.00000000E+00  0.00000000E+00
  0.00000000E+00  0.00000000E+00  0.00000000E+00
  0.00000000E+00  0.00000000E+00  0.00000000E+00
  0.00000000E+00  0.00000000E+00  0.00000000E+00
  0.00000000E+00  0.00000000E+00  0.00000000E+00
  0.00000000E+00  0.00000000E+00  0.00000000E+00
  0.00000000E+00  0.00000000E+00  0.00000000E+00
  0.00000000E+00  0.00000000E+00  0.00000000E+00
  0.00000000E+00  0.00000000E+00  0.00000000E+00
  0.00000000E+00  0.00000000E+00  0.00000000E+00
  0.00000000E+00  0.00000000E+00  0.00000000E+00
  0.00000000E+00  0.00000000E+00  0.00000000E+00
  0.00000000E+00  0.00000000E+00  0.00000000E+00
  0.00000000E+00  0.00000000E+00  0.00000000E+00
  0.00000000E+00  0.00000000E+00  0.00000000E+00
  0.00000000E+00  0.00000000E+00  0.00000000E+00
  0.00000000E+00  0.00000000E+00  0.00000000E+00
  0.00000000E+00  0.00000000E+00  0.00000000E+00
  0.00000000E+00  0.00000000E+00  0.00000000E+00
  0.00000000E+00  0.00000000E+00  0.00000000E+00
  0.00000000E+00  0.00000000E+00  0.00000000E+00
  0.00000000E+00  0.00000000E+00  0.00000000E+00
  0.00000000E+00  0.00000000E+00  0.00000000E+00
  0.00000000E+00  0.00000000E+00  0.00000000E+00
  0.00000000E+00  0.00000000E+00  0.00000000E+00
  0.00000000E+00  0.00000000E+00  0.00000000E+00
  0.00000000E+00  0.00000000E+00  0.00000000E+00
  0.00000000E+00  0.00000000E+00  0.00000000E+00
  0.00000000E+00  0.00000000E+00  0.00000000E+00
  0.00000000E+00  0.00000000E+00  0.00000000E+00
  0.00000000E+00  0.00000000E+00  0.00000000E+00
  0.00000000E+00  0.00000000E+00  0.00000000E+00
  0.00000000E+00  0.00000000E+00  0.00000000E+00
  0.00000000E+00  0.00000000E+00  0.00000000E+00
  0.00000000E+00  0.00000000E+00  0.00000000E+00
  0.00000000E+00  0.00000000E+00  0.00000000E+00
  0.00000000E+00  0.00000000E+00  0.00000000E+00
  0.00000000E+00  0.00000000E+00  0.00000000E+00
  0.00000000E+00  0.00000000E+00  0.00000000E+00
  0.00000000E+00  0.00000000E+00  0.00000000E+00
  0.00000000E+00  0.00000000E+00  0.00000000E+00
  0.00000000E+00  0.00000000E+00  0.00000000E+00
  0.00000000E+00  0.00000000E+00  0.00000000E+00
  0.00000000E+00  0.00000000E+00  0.00000000E+00
  0.00000000E+00  0.00000000E+00  0.00000000E+00
  0.00000000E+00  0.00000000E+00  0.00000000E+00
  0.00000000E+00  0.00000000E+00  0.00000000E+00
  0.00000000E+00  0.00000000E+00  0.00000000E+00
  0.00000000E+00  0.00000000E+00  0.00000000E+00
  0.00000000E+00  0.00000000E+00  0.00000000E+00
  0.00000000E+00  0.00000000E+00  0.00000000E+00
  0.00000000E+00  0.00000000E+00  0.00000000E+00
  0.00000000E+00  0.00000000E+00  0.00000000E+00
  0.00000000E+00  0.00000000E+00  0.00000000E+00
  0.00000000E+00  0.00000000E+00  0.00000000E+00
  0.00000000E+00  0.00000000E+00  0.00000000E+00
  0.00000000E+00  0.00000000E+00  0.00000000E+00
  0.00000000E+00  0.00000000E+00  0.00000000E+00
  0.00000000E+00  0.00000000E+00  0.00000000E+00
  0.00000000E+00  0.00000000E+00  0.00000000E+00
  0.00000000E+00  0.00000000E+00  0.00000000E+00
  0.00000000E+00  0.00000000E+00  0.00000000E+00
  0.00000000E+00  0.00000000E+00  0.00000000E+00
  0.00000000E+00  0.00000000E+00  0.00000000E+00
  0.00000000E+00  0.00000000E+00  0.00000000E+00
  0.00000000E+00  0.00000000E+00  0.00000000E+00
  0.00000000E+00  0.00000000E+00  0.00000000E+00
  0.00000000E+00  0.00000000E+00  0.00000000E+00
  0.00000000E+00  0.00000000E+00  0.00000000E+00
  0.00000000E+00  0.00000000E+00  0.00000000E+00
  0.00000000E+00  0.00000000E+00  0.00000000E+00
  0.00000000E+00  0.00000000E+00  0.00000000E+00
  0.00000000E+00  0.00000000E+00  0.00000000E+00
  0.00000000E+00  0.00000000E+00  0.00000000E+00
  0.00000000E+00  0.00000000E+00  0.00000000E+00
  0.00000000E+00  0.00000000E+00  0.00000000E+00
  0.00000000E+00  0.00000000E+00  0.00000000E+00
  0.00000000E+00  0.00000000E+00  0.00000000E+00
  0.00000000E+00  0.00000000E+00  0.00000000E+00
  0.00000000E+00  0.00000000E+00  0.00000000E+00
  0.00000000E+00  0.00000000E+00  0.00000000E+00
  0.00000000E+00  0.00000000E+00  0.00000000E+00
  0.00000000E+00  0.00000000E+00  0.00000000E+00
  0.00000000E+00  0.00000000E+00  0.00000000E+00
  0.00000000E+00  0.00000000E+00  0.00000000E+00
  0.00000000E+00  0.00000000E+00  0.00000000E+00
  0.00000000E+00  0.00000000E+00  0.00000000E+00
  0.00000000E+00  0.00000000E+00  0.00000000E+00
  0.00000000E+00  0.00000000E+00  0.00000000E+00
  0.00000000E+00  0.00000000E+00  0.00000000E+00
