# Supplementary material for: Stabilizing lattice oxygen redox in layered sodium transition metal oxide through spin singlet state
Source: Nat Commun. 2023 Nov 23;14:7665. doi: 10.1038/s41467-023-43031-6 (PMC10667238; doi:10.1038/s41467-023-43031-6)
Supplement: Supplementary file 5 — Supplementary Data 1 [file 41467_2023_43031_MOESM5_ESM.zip › Data_SI/3.66_plateau_x=0.16667/noJT/relaxation_GGA+U/INCAR]

ISTART = 0

ENCUT  = 500     #cutoff used throughout all calculations

LREAL  = Auto    #real space projection yes / no
ALGO   = Normal

NELMDL = 0
NELM = 120
ISMEAR = 0     #method to determine partial occupancies
SIGMA = 0.2

IBRION = 1
ISIF = 3
NSW = 200
EDIFF  = 1E-8
EDIFFG = -0.01
POTIM = 0.1
LWAVE = F
LCHARG = F
LSCAAWARE = False

ISPIN  = 2
MAGMOM = 24*0 16*2.5 32*3.5 96*0
LDAU   = .TRUE.
LDAUTYPE = 2
LDAUL  = -1  2  2  -1
LDAUU  =  0 5 4 0
LDAUJ  =  0 0 0 0
LDAUPRINT = 2
LAXMIX = 4

NCORE = 1
