# Supplementary material for: Stabilizing lattice oxygen redox in layered sodium transition metal oxide through spin singlet state
Source: Nat Commun. 2023 Nov 23;14:7665. doi: 10.1038/s41467-023-43031-6 (PMC10667238; doi:10.1038/s41467-023-43031-6)
Supplement: Supplementary file 5 — Supplementary Data 1 [file 41467_2023_43031_MOESM5_ESM.zip › Data_SI/3.66_plateau_x=0.16667/noJT/relaxation_GGA+U/POSCAR]

cif2pos.py                              
   1.00000000000000     
    -5.2517182153190385    0.0051336618308953    8.6012987455497107
     7.9808553910563145    0.0537968259017258    8.5675643593557549
     0.0656154677345037   17.5716273535700509    0.0512366677391506
   Na   Cu   Mn   O 
    24    16    32    96
Direct
  0.3611531210080856  0.7456822644870621  0.1856878018638592
  0.8900242049154953  0.7575574384805250  0.4357759311710726
  0.1507840830584284  0.2507504750852758  0.8208643345780708
  0.1667148608504042  0.7496826171440055  0.3361077888728123
  0.8638684578184345  0.2430595120233502  0.6885043571285991
  0.3246003189533201  0.2492559033546533  0.9865499847064498
  0.5861299607239752  0.2521943750601751  0.5862361746591935
  0.6391933962024836  0.7512275817711721  0.8147318763353135
  0.1313581613554775  0.2541247193308583  0.3240869958949270
  0.1672054274700595  0.7475418704594995  0.8362961660930343
  0.8943195063471601  0.7517309325839324  0.9323506860876158
  0.1098922994911620  0.2477901670391084  0.5639248522743464
  0.3600438279272514  0.7441341265460290  0.6871203803089365
  0.6781937130369643  0.2506325178737991  0.0109821113139089
  0.3893234213941169  0.2574771030349868  0.4396331646600409
  0.3466260919053207  0.2507072094218377  0.1732772514812741
  0.0772523859884585  0.7520006242914996  0.0867345355871511
  0.6396519081072622  0.7541171926490499  0.3139504531171118
  0.6098925564487278  0.7457348267222618  0.0634573192582790
  0.8586779896367163  0.2470726045071190  0.1744250977557075
  0.0827901061860998  0.7521445847943895  0.5869853879961582
  0.6405845324019855  0.2495387194393790  0.8241763004977655
  0.6716988971792763  0.2500970609017595  0.3349976715495473
  0.6090456562900496  0.7477214646910237  0.5647776960102323
  0.7479884877469968  0.0075471578617322  0.4985518814002718
  0.4984293540824024  0.0033197564156416  0.7462560255769732
  0.2495738789722837  0.9973806263457657  0.9967308097454365
  0.0013865450036126  0.9929204144021370  0.7489548370862119
  0.2509541007467900  0.9958901568966405  0.4964986129222502
  0.2507354949490411  0.5070640841115754  0.0050660284870011
  0.9985476966216160  0.5061128444061682  0.2523601256020329
  0.7511260523058148  0.4952467596476808  0.5025200390889365
  0.5013162262552832  0.4954917202664960  0.7541584477184584
  0.4990256281808025  0.0035058068955833  0.2466189834415827
  0.7497487899234105  0.9959017040363847  0.9977897972044406
  0.0002141383080580  0.9966628445333221  0.2479515511299776
  0.2480701741562083  0.5067336599467991  0.5046870135079566
  0.9990767082780221  0.5047547871096657  0.7531724963561982
  0.5009264079355868  0.4964462780141745  0.2546442079097502
  0.7530776230916508  0.4948722895653104  0.0022417238553402
  0.0019651379885362  0.4936407093157940  0.4192930899971619
  0.7484991139472497  0.5084933631892312  0.1686898971698322
  0.7522853084074678  0.0013607043073732  0.6657592034893000
  0.5005889172961164  0.0056659708870563  0.0798600287172558
  0.2495465627226298  0.9963811721075823  0.3298008091692451
  0.9975359954983269  0.0135492297692312  0.0814599599855223
  0.4994000174127420  0.0062958907329421  0.5799448509066022
  0.9970076942768153  0.9994543658737519  0.4156024223590966
  0.7527865523573795  0.9885657317815112  0.3318179715087980
  0.7510364670698785  0.0048041239529788  0.1649675451126504
  0.2511905704555451  0.5078834423472880  0.1717972098181570
  0.9970977428249063  0.9976454364820289  0.9158008718262379
  0.4976835729119589  0.4984725038341615  0.4214119825844265
  0.4965410718983416  0.5129547597003751  0.5881561467431914
  0.2458456110341139  0.0097484118037171  0.1624047464032099
  0.5022124959406955  0.9931006361368880  0.4129440614330627
  0.2469979636144669  0.0080631354159110  0.6630298058040563
  0.2531136407518991  0.4881827558805314  0.3385583189454601
  0.2538144876061219  0.4866147367701284  0.8388006015363423
  0.4976890268506977  0.4960271929240942  0.9213109630547220
  0.9995305829450470  0.5067595857575157  0.5861991982160896
  0.0039278834206195  0.4886355317871510  0.9193819042839031
  0.7519775099670015  0.4898980605656929  0.8360984969746603
  0.7526433934089087  0.9860008515205452  0.8322395222258798
  0.9963850836937487  0.0137313392757759  0.5822373692477554
  0.7473464732151253  0.5080055178777185  0.6690532339121310
  0.2520697252659261  0.5021571070630887  0.6718547932707357
  0.2497871895431349  0.9934116289521392  0.8299285336478669
  0.5015471140911000  0.9931552696770947  0.9128578197459316
  0.4991049902676105  0.5078091113413473  0.0881757392684599
  0.7497674672501249  0.4954008514230412  0.3358386756572695
  0.0038257095229655  0.4978766628347817  0.0855928918105401
  0.8097360603076693  0.1070426916777835  0.5962665426787042
  0.9395103617186977  0.8931298998738854  0.8460949625108694
  0.9448591621901860  0.9161173312077436  0.6602741691681634
  0.6968478268840722  0.9075483137813034  0.7458788458674872
  0.6848542977232542  0.8912609269135352  0.9043221595820286
  0.1912804425610017  0.9083667284068028  0.4109291920491462
  0.2045845071897163  0.9092765402237011  0.2455600424336136
  0.0585680229178449  0.0838446953523403  0.3325405443858678
  0.0637512059325373  0.1039190517076454  0.1545086756445276
  0.0532031956630157  0.0921681584192281  0.4949870563230991
  0.5655654648093573  0.6056004822696499  0.1578797040098469
  0.5596667479236435  0.5838357744609052  0.3383241748745723
  0.5533387185151759  0.5904954459904553  0.5007597932716539
  0.3084754993704928  0.0865059564843037  0.4098023979298465
  0.0482961818153023  0.5879566764975230  0.0006989398028011
  0.8025000067970250  0.0831574490814753  0.9110748469163954
  0.7991903900224396  0.0852128639993953  0.7522505823030348
  0.4521766764394647  0.9108811915604210  0.0000816417456403
  0.5469453447685315  0.0917368741956424  0.9937288077002588
  0.0604705783335113  0.5844605900157058  0.8414836637038028
  0.0587529967655938  0.5939260937574666  0.6665549384673042
  0.9490366090818709  0.9154562454517144  0.5028121118233149
  0.4401521373458841  0.9151067529090874  0.6602593529616302
  0.4421545972641063  0.9075046510547320  0.8307935372634876
  0.1908648354172705  0.9067122148205841  0.9121156069540775
  0.2042856413549021  0.9063205304785830  0.7454904071234236
  0.4524899044258548  0.9105842098204175  0.4996357489666652
  0.1889716718719280  0.9156805123880777  0.5851572798443858
  0.6902446200382281  0.9178816911671064  0.5831049103787794
  0.3049777765393447  0.5845459496046882  0.4154300343657372
  0.1962510304079652  0.4099463941401906  0.7521717120019643
  0.1868389935500936  0.3918604068574667  0.9103401370588211
  0.4495210758574760  0.4144136583531696  0.5086612294229682
  0.1899269726241950  0.4177828219214461  0.5893827731857169
  0.4394182283338481  0.3951229392023037  0.8513677524559204
  0.4446644516812972  0.4162684559502032  0.6664129010238334
  0.5610404197524540  0.0819318689505763  0.8330256756290864
  0.0642277962800882  0.1070016168000146  0.6535218723157586
  0.0592921078919959  0.0820814945693982  0.8322895763258866
  0.7972710036045553  0.5922282727096980  0.2543324947791977
  0.8110545750597300  0.5894371280649764  0.0849783335055705
  0.8083185884275539  0.5856635649380872  0.4160760110621035
  0.0523900218630706  0.0899703922521531  0.9938534713966108
  0.3066255836945033  0.5839159102832749  0.9156483967298041
  0.3097830564594562  0.6065262617889914  0.6013625156194723
  0.2995802185674031  0.5864044926039060  0.7580389445417250
  0.9524229167857882  0.4109356782011118  0.5054708754325680
  0.6912998563359456  0.4007872308946566  0.9179664003191774
  0.7042273615173696  0.4055339957794458  0.7504798310220930
  0.6894631727234973  0.4152020242471617  0.5914928033844838
  0.5619234110462598  0.5800087614798117  0.8387443330592352
  0.5642922990792311  0.6076331083380399  0.6588163706626832
  0.6905687878291216  0.9157805534378183  0.0845684658712524
  0.6851615126229520  0.8942073677221449  0.4041404392071969
  0.6963587264575586  0.9105199167927144  0.2457675447731520
  0.5600754806402590  0.0858600708634542  0.3341428096221104
  0.5550317322920721  0.0946467420883225  0.1613324580574956
  0.5454781080534843  0.0936426536038882  0.4945867605191120
  0.8050038254127430  0.0851486209286489  0.4091336616492194
  0.9516529233908584  0.9116735308847703  0.0026134406436603
  0.9399271175158939  0.8950427367382863  0.3465291712649774
  0.9420672677709387  0.9179475933672461  0.1603096603924514
  0.7987846550224684  0.0877420823346201  0.2513067737967806
  0.8105710465258957  0.1062067935273550  0.0928075550319538
  0.2971446782768562  0.0894718970225122  0.7487422685060150
  0.3063225681107411  0.0923499491470593  0.5796565038327753
  0.3077050018725049  0.0845032149089008  0.9096719766796310
  0.5543390680137106  0.5872372092860548  0.0013839837672270
  0.7971110481209207  0.5884310359096975  0.7557790814863565
  0.8063384121580508  0.5923120462985598  0.5860615028203585
  0.8097615893378410  0.5816912593825793  0.9154329177985725
  0.9451537592140598  0.4051961483828406  0.8367722242551171
  0.9408965948358458  0.4162337336542534  0.6669053704029079
  0.1847876325410907  0.3935774656600965  0.4102550550365773
  0.1993919575039568  0.4079820581784117  0.2512604444880648
  0.0457114535258052  0.5941486151500612  0.5003079894217742
  0.0607139953457814  0.5863159910748312  0.3404859108852603
  0.0580438576031076  0.5931440114670602  0.1654450697014669
  0.4400701780445188  0.9161780185574484  0.1609586031772431
  0.4416307343627363  0.9092361139129220  0.3310294020734161
  0.1901755698103018  0.9160153431162062  0.0853745842948966
  0.3095217786795275  0.0963865740301132  0.0808504777201758
  0.2964860196664548  0.0953285044715254  0.2477138883855750
  0.4396155647853087  0.3939901505920156  0.3520838562598794
  0.4405323295690081  0.4164455157801188  0.1686063954197840
  0.4512188609166892  0.4114017552002378  0.0087797686041103
  0.1986530244300246  0.4149081755663311  0.0910123524409688
  0.2990465675649841  0.5889566109969097  0.2589275040526378
  0.3118581886660819  0.6071784904206421  0.1011187450998235
  0.5585336928772558  0.0930684665249183  0.6609000512755057
  0.6910726339330111  0.4070742475843302  0.4169963658516802
  0.7037848505369755  0.4092032026231322  0.2511527007866891
  0.6930366725903527  0.4127810255407027  0.0909880343689060
  0.9520763470750068  0.4068999951605315  0.0051973868686875
  0.9405507979682739  0.4157214567153536  0.1687918211818783
  0.9425355002858473  0.4099475100601750  0.3371184151821365
 
  0.00000000E+00  0.00000000E+00  0.00000000E+00
  0.00000000E+00  0.00000000E+00  0.00000000E+00
  0.00000000E+00  0.00000000E+00  0.00000000E+00
  0.00000000E+00  0.00000000E+00  0.00000000E+00
  0.00000000E+00  0.00000000E+00  0.00000000E+00
  0.00000000E+00  0.00000000E+00  0.00000000E+00
  0.00000000E+00  0.00000000E+00  0.00000000E+00
  0.00000000E+00  0.00000000E+00  0.00000000E+00
  0.00000000E+00  0.00000000E+00  0.00000000E+00
  0.00000000E+00  0.00000000E+00  0.00000000E+00
  0.00000000E+00  0.00000000E+00  0.00000000E+00
  0.00000000E+00  0.00000000E+00  0.00000000E+00
  0.00000000E+00  0.00000000E+00  0.00000000E+00
  0.00000000E+00  0.00000000E+00  0.00000000E+00
  0.00000000E+00  0.00000000E+00  0.00000000E+00
  0.00000000E+00  0.00000000E+00  0.00000000E+00
  0.00000000E+00  0.00000000E+00  0.00000000E+00
  0.00000000E+00  0.00000000E+00  0.00000000E+00
  0.00000000E+00  0.00000000E+00  0.00000000E+00
  0.00000000E+00  0.00000000E+00  0.00000000E+00
  0.00000000E+00  0.00000000E+00  0.00000000E+00
  0.00000000E+00  0.00000000E+00  0.00000000E+00
  0.00000000E+00  0.00000000E+00  0.00000000E+00
  0.00000000E+00  0.00000000E+00  0.00000000E+00
  0.00000000E+00  0.00000000E+00  0.00000000E+00
  0.00000000E+00  0.00000000E+00  0.00000000E+00
  0.00000000E+00  0.00000000E+00  0.00000000E+00
  0.00000000E+00  0.00000000E+00  0.00000000E+00
  0.00000000E+00  0.00000000E+00  0.00000000E+00
  0.00000000E+00  0.00000000E+00  0.00000000E+00
  0.00000000E+00  0.00000000E+00  0.00000000E+00
  0.00000000E+00  0.00000000E+00  0.00000000E+00
  0.00000000E+00  0.00000000E+00  0.00000000E+00
  0.00000000E+00  0.00000000E+00  0.00000000E+00
  0.00000000E+00  0.00000000E+00  0.00000000E+00
  0.00000000E+00  0.00000000E+00  0.00000000E+00
  0.00000000E+00  0.00000000E+00  0.00000000E+00
  0.00000000E+00  0.00000000E+00  0.00000000E+00
  0.00000000E+00  0.00000000E+00  0.00000000E+00
  0.00000000E+00  0.00000000E+00  0.00000000E+00
  0.00000000E+00  0.00000000E+00  0.00000000E+00
  0.00000000E+00  0.00000000E+00  0.00000000E+00
  0.00000000E+00  0.00000000E+00  0.00000000E+00
  0.00000000E+00  0.00000000E+00  0.00000000E+00
  0.00000000E+00  0.00000000E+00  0.00000000E+00
  0.00000000E+00  0.00000000E+00  0.00000000E+00
  0.00000000E+00  0.00000000E+00  0.00000000E+00
  0.00000000E+00  0.00000000E+00  0.00000000E+00
  0.00000000E+00  0.00000000E+00  0.00000000E+00
  0.00000000E+00  0.00000000E+00  0.00000000E+00
  0.00000000E+00  0.00000000E+00  0.00000000E+00
  0.00000000E+00  0.00000000E+00  0.00000000E+00
  0.00000000E+00  0.00000000E+00  0.00000000E+00
  0.00000000E+00  0.00000000E+00  0.00000000E+00
  0.00000000E+00  0.00000000E+00  0.00000000E+00
  0.00000000E+00  0.00000000E+00  0.00000000E+00
  0.00000000E+00  0.00000000E+00  0.00000000E+00
  0.00000000E+00  0.00000000E+00  0.00000000E+00
  0.00000000E+00  0.00000000E+00  0.00000000E+00
  0.00000000E+00  0.00000000E+00  0.00000000E+00
  0.00000000E+00  0.00000000E+00  0.00000000E+00
  0.00000000E+00  0.00000000E+00  0.00000000E+00
  0.00000000E+00  0.00000000E+00  0.00000000E+00
  0.00000000E+00  0.00000000E+00  0.00000000E+00
  0.00000000E+00  0.00000000E+00  0.00000000E+00
  0.00000000E+00  0.00000000E+00  0.00000000E+00
  0.00000000E+00  0.00000000E+00  0.00000000E+00
  0.00000000E+00  0.00000000E+00  0.00000000E+00
  0.00000000E+00  0.00000000E+00  0.00000000E+00
  0.00000000E+00  0.00000000E+00  0.00000000E+00
  0.00000000E+00  0.00000000E+00  0.00000000E+00
  0.00000000E+00  0.00000000E+00  0.00000000E+00
  0.00000000E+00  0.00000000E+00  0.00000000E+00
  0.00000000E+00  0.00000000E+00  0.00000000E+00
  0.00000000E+00  0.00000000E+00  0.00000000E+00
  0.00000000E+00  0.00000000E+00  0.00000000E+00
  0.00000000E+00  0.00000000E+00  0.00000000E+00
  0.00000000E+00  0.00000000E+00  0.00000000E+00
  0.00000000E+00  0.00000000E+00  0.00000000E+00
  0.00000000E+00  0.00000000E+00  0.00000000E+00
  0.00000000E+00  0.00000000E+00  0.00000000E+00
  0.00000000E+00  0.00000000E+00  0.00000000E+00
  0.00000000E+00  0.00000000E+00  0.00000000E+00
  0.00000000E+00  0.00000000E+00  0.00000000E+00
  0.00000000E+00  0.00000000E+00  0.00000000E+00
  0.00000000E+00  0.00000000E+00  0.00000000E+00
  0.00000000E+00  0.00000000E+00  0.00000000E+00
  0.00000000E+00  0.00000000E+00  0.00000000E+00
  0.00000000E+00  0.00000000E+00  0.00000000E+00
  0.00000000E+00  0.00000000E+00  0.00000000E+00
  0.00000000E+00  0.00000000E+00  0.00000000E+00
  0.00000000E+00  0.00000000E+00  0.00000000E+00
  0.00000000E+00  0.00000000E+00  0.00000000E+00
  0.00000000E+00  0.00000000E+00  0.00000000E+00
  0.00000000E+00  0.00000000E+00  0.00000000E+00
  0.00000000E+00  0.00000000E+00  0.00000000E+00
  0.00000000E+00  0.00000000E+00  0.00000000E+00
  0.00000000E+00  0.00000000E+00  0.00000000E+00
  0.00000000E+00  0.00000000E+00  0.00000000E+00
  0.00000000E+00  0.00000000E+00  0.00000000E+00
  0.00000000E+00  0.00000000E+00  0.00000000E+00
  0.00000000E+00  0.00000000E+00  0.00000000E+00
  0.00000000E+00  0.00000000E+00  0.00000000E+00
  0.00000000E+00  0.00000000E+00  0.00000000E+00
  0.00000000E+00  0.00000000E+00  0.00000000E+00
  0.00000000E+00  0.00000000E+00  0.00000000E+00
  0.00000000E+00  0.00000000E+00  0.00000000E+00
  0.00000000E+00  0.00000000E+00  0.00000000E+00
  0.00000000E+00  0.00000000E+00  0.00000000E+00
  0.00000000E+00  0.00000000E+00  0.00000000E+00
  0.00000000E+00  0.00000000E+00  0.00000000E+00
  0.00000000E+00  0.00000000E+00  0.00000000E+00
  0.00000000E+00  0.00000000E+00  0.00000000E+00
  0.00000000E+00  0.00000000E+00  0.00000000E+00
  0.00000000E+00  0.00000000E+00  0.00000000E+00
  0.00000000E+00  0.00000000E+00  0.00000000E+00
  0.00000000E+00  0.00000000E+00  0.00000000E+00
  0.00000000E+00  0.00000000E+00  0.00000000E+00
  0.00000000E+00  0.00000000E+00  0.00000000E+00
  0.00000000E+00  0.00000000E+00  0.00000000E+00
  0.00000000E+00  0.00000000E+00  0.00000000E+00
  0.00000000E+00  0.00000000E+00  0.00000000E+00
  0.00000000E+00  0.00000000E+00  0.00000000E+00
  0.00000000E+00  0.00000000E+00  0.00000000E+00
  0.00000000E+00  0.00000000E+00  0.00000000E+00
  0.00000000E+00  0.00000000E+00  0.00000000E+00
  0.00000000E+00  0.00000000E+00  0.00000000E+00
  0.00000000E+00  0.00000000E+00  0.00000000E+00
  0.00000000E+00  0.00000000E+00  0.00000000E+00
  0.00000000E+00  0.00000000E+00  0.00000000E+00
  0.00000000E+00  0.00000000E+00  0.00000000E+00
  0.00000000E+00  0.00000000E+00  0.00000000E+00
  0.00000000E+00  0.00000000E+00  0.00000000E+00
  0.00000000E+00  0.00000000E+00  0.00000000E+00
  0.00000000E+00  0.00000000E+00  0.00000000E+00
  0.00000000E+00  0.00000000E+00  0.00000000E+00
  0.00000000E+00  0.00000000E+00  0.00000000E+00
  0.00000000E+00  0.00000000E+00  0.00000000E+00
  0.00000000E+00  0.00000000E+00  0.00000000E+00
  0.00000000E+00  0.00000000E+00  0.00000000E+00
  0.00000000E+00  0.00000000E+00  0.00000000E+00
  0.00000000E+00  0.00000000E+00  0.00000000E+00
  0.00000000E+00  0.00000000E+00  0.00000000E+00
  0.00000000E+00  0.00000000E+00  0.00000000E+00
  0.00000000E+00  0.00000000E+00  0.00000000E+00
  0.00000000E+00  0.00000000E+00  0.00000000E+00
  0.00000000E+00  0.00000000E+00  0.00000000E+00
  0.00000000E+00  0.00000000E+00  0.00000000E+00
  0.00000000E+00  0.00000000E+00  0.00000000E+00
  0.00000000E+00  0.00000000E+00  0.00000000E+00
  0.00000000E+00  0.00000000E+00  0.00000000E+00
  0.00000000E+00  0.00000000E+00  0.00000000E+00
  0.00000000E+00  0.00000000E+00  0.00000000E+00
  0.00000000E+00  0.00000000E+00  0.00000000E+00
  0.00000000E+00  0.00000000E+00  0.00000000E+00
  0.00000000E+00  0.00000000E+00  0.00000000E+00
  0.00000000E+00  0.00000000E+00  0.00000000E+00
  0.00000000E+00  0.00000000E+00  0.00000000E+00
  0.00000000E+00  0.00000000E+00  0.00000000E+00
  0.00000000E+00  0.00000000E+00  0.00000000E+00
  0.00000000E+00  0.00000000E+00  0.00000000E+00
  0.00000000E+00  0.00000000E+00  0.00000000E+00
  0.00000000E+00  0.00000000E+00  0.00000000E+00
  0.00000000E+00  0.00000000E+00  0.00000000E+00
  0.00000000E+00  0.00000000E+00  0.00000000E+00
  0.00000000E+00  0.00000000E+00  0.00000000E+00
  0.00000000E+00  0.00000000E+00  0.00000000E+00
  0.00000000E+00  0.00000000E+00  0.00000000E+00
