# Supplementary material for: Stabilizing lattice oxygen redox in layered sodium transition metal oxide through spin singlet state
Source: Nat Commun. 2023 Nov 23;14:7665. doi: 10.1038/s41467-023-43031-6 (PMC10667238; doi:10.1038/s41467-023-43031-6)
Supplement: Supplementary file 5 — Supplementary Data 1 [file 41467_2023_43031_MOESM5_ESM.zip › Data_SI/3.66_plateau_x=0.16667/noJT/static_HSE/INCAR]

ISTART = 1
ICHARG = 1
ENCUT  = 500     #cutoff used throughout all calculations

LREAL  = Auto    #real space projection yes / no

NELMDL = 0
NELM = 200
ISMEAR = 0     #method to determine partial occupancies
SIGMA = 0.1

IBRION = -1

EDIFF  = 1E-6

LWAVE = F
LCHARG = T

ADDGRID = .TRUE.
LAECHG = T
LORBIT = 11
EMIN = -18
EMAX = 12
NEDOS = 3001
NGXF = 224
NGYF = 256
NGZF = 384
ISPIN  = 2

LHFCALC = .TRUE.
HFSCREEN = 0.2
ALGO = All
TIME = 0.2
PREFOCK = Fast
NKREDX = 2
NKREDY = 2
NKREDZ = 1
AEXX = 0.25
NBANDS = 684

NPAR = 6
