# Supplementary material for: Stabilizing lattice oxygen redox in layered sodium transition metal oxide through spin singlet state
Source: Nat Commun. 2023 Nov 23;14:7665. doi: 10.1038/s41467-023-43031-6 (PMC10667238; doi:10.1038/s41467-023-43031-6)
Supplement: Supplementary file 5 — Supplementary Data 1 [file 41467_2023_43031_MOESM5_ESM.zip › Data_SI/3.99_plateau_x=0.33333/fixJT/relaxation_GGA+U/CONTCAR]

fixJT                                   
   1.00000000000000     
     4.4646944133161259    4.4601239108356827    1.3636550763679329
    -6.1593144187260256    6.1593144187260238    0.0000000000000000
    -2.3378734322988590   -2.3354801539841290    3.8145580980546878
   Na   Cu   Mn   O 
     2     2     4    12
Selective dynamics
Direct
  0.5000000000000000  0.0000000000000000  0.5000000000000000   T   T   T
  0.5000000000000000  0.5000000000000000  0.0000000000000000   T   T   T
  0.0000000000000000  0.0000000000000000  0.5000000000000000   F   F   F
  0.0000000000000000  0.5000000000000000  0.0000000000000000   F   F   F
  0.9800000190000020  0.6675000190000020  0.4810000060000021   F   F   F
  0.0199999809999980  0.3324999809999980  0.5189999939999979   F   F   F
  0.0199999809999980  0.1675000190000020  0.0189999939999979   F   F   F
  0.9800000190000020  0.8324999809999980  0.9810000060000021   F   F   F
  0.3012999890000003  0.9887999890000003  0.0754000020000021   F   F   F
  0.6987000109999997  0.0112000000000023  0.9246000050000021   F   F   F
  0.6987000109999997  0.4887999890000003  0.4246000050000021   F   F   F
  0.3012999890000003  0.5112000109999997  0.5753999949999979   F   F   F
  0.1773000060000030  0.1626999969999972  0.4429999890000005   F   F   F
  0.8227000239999995  0.8373000030000028  0.5570000410000020   F   F   F
  0.8227000239999995  0.6626999969999972  0.0570000109999995   F   F   F
  0.1773000060000030  0.3373000030000028  0.9429999589999980   F   F   F
  0.1766999960000035  0.6687999959999971  0.9399999979999976   F   F   F
  0.8233000040000036  0.3312000040000029  0.0600000020000024   F   F   F
  0.8233000040000036  0.1687999959999971  0.5600000020000024   F   F   F
  0.1766999960000035  0.8312000040000029  0.4399999979999976   F   F   F
 
  0.00000000E+00  0.00000000E+00  0.00000000E+00
  0.00000000E+00  0.00000000E+00  0.00000000E+00
  0.00000000E+00  0.00000000E+00  0.00000000E+00
  0.00000000E+00  0.00000000E+00  0.00000000E+00
  0.00000000E+00  0.00000000E+00  0.00000000E+00
  0.00000000E+00  0.00000000E+00  0.00000000E+00
  0.00000000E+00  0.00000000E+00  0.00000000E+00
  0.00000000E+00  0.00000000E+00  0.00000000E+00
  0.00000000E+00  0.00000000E+00  0.00000000E+00
  0.00000000E+00  0.00000000E+00  0.00000000E+00
  0.00000000E+00  0.00000000E+00  0.00000000E+00
  0.00000000E+00  0.00000000E+00  0.00000000E+00
  0.00000000E+00  0.00000000E+00  0.00000000E+00
  0.00000000E+00  0.00000000E+00  0.00000000E+00
  0.00000000E+00  0.00000000E+00  0.00000000E+00
  0.00000000E+00  0.00000000E+00  0.00000000E+00
  0.00000000E+00  0.00000000E+00  0.00000000E+00
  0.00000000E+00  0.00000000E+00  0.00000000E+00
  0.00000000E+00  0.00000000E+00  0.00000000E+00
  0.00000000E+00  0.00000000E+00  0.00000000E+00
