# Supplementary material for: Stabilizing lattice oxygen redox in layered sodium transition metal oxide through spin singlet state
Source: Nat Commun. 2023 Nov 23;14:7665. doi: 10.1038/s41467-023-43031-6 (PMC10667238; doi:10.1038/s41467-023-43031-6)
Supplement: Supplementary file 5 — Supplementary Data 1 [file 41467_2023_43031_MOESM5_ESM.zip › Data_SI/3.99_plateau_x=0.33333/fixJT/relaxation_GGA+U/POSCAR]

fixJT                                        
   1.00000000000000     
   4.464694413316126   4.460123910835683   1.363655076367933
  -6.159314418726026   6.159314418726024  -0.000000000000000
  -2.337873432298859  -2.335480153984129   3.814558098054688
   Na   Cu   Mn   O 
     2     2     4    12
Selective Dynamics
Direct
     0.500000000         0.000000000         0.500000000   T T T
     0.500000000         0.500000000         0.000000000   T T T
     0.000000000         0.000000000         0.500000000   F F F
     0.000000000         0.500000000         0.000000000   F F F
     0.980000019         0.667500019         0.481000006   F F F
     0.019999981         0.332499981         0.518999994   F F F
     0.019999981         0.167500019         0.018999994   F F F
     0.980000019         0.832499981         0.981000006   F F F
     0.301299989         0.988799989         0.075400002   F F F
     0.698700011         0.011200000         0.924600005   F F F
     0.698700011         0.488799989         0.424600005   F F F
     0.301299989         0.511200011         0.575399995   F F F
     0.177300006         0.162699997         0.442999989   F F F
     0.822700024         0.837300003         0.557000041   F F F
     0.822700024         0.662699997         0.057000011   F F F
     0.177300006         0.337300003         0.942999959   F F F
     0.176699996         0.668799996         0.939999998   F F F
     0.823300004         0.331200004         0.060000002   F F F
     0.823300004         0.168799996         0.560000002   F F F
     0.176699996         0.831200004         0.439999998   F F F
 
  0.00000000E+00  0.00000000E+00  0.00000000E+00
  0.00000000E+00  0.00000000E+00  0.00000000E+00
  0.00000000E+00  0.00000000E+00  0.00000000E+00
  0.00000000E+00  0.00000000E+00  0.00000000E+00
  0.00000000E+00  0.00000000E+00  0.00000000E+00
  0.00000000E+00  0.00000000E+00  0.00000000E+00
  0.00000000E+00  0.00000000E+00  0.00000000E+00
  0.00000000E+00  0.00000000E+00  0.00000000E+00
  0.00000000E+00  0.00000000E+00  0.00000000E+00
  0.00000000E+00  0.00000000E+00  0.00000000E+00
  0.00000000E+00  0.00000000E+00  0.00000000E+00
  0.00000000E+00  0.00000000E+00  0.00000000E+00
  0.00000000E+00  0.00000000E+00  0.00000000E+00
  0.00000000E+00  0.00000000E+00  0.00000000E+00
  0.00000000E+00  0.00000000E+00  0.00000000E+00
  0.00000000E+00  0.00000000E+00  0.00000000E+00
  0.00000000E+00  0.00000000E+00  0.00000000E+00
  0.00000000E+00  0.00000000E+00  0.00000000E+00
  0.00000000E+00  0.00000000E+00  0.00000000E+00
  0.00000000E+00  0.00000000E+00  0.00000000E+00
