# Supplementary material for: Stabilizing lattice oxygen redox in layered sodium transition metal oxide through spin singlet state
Source: Nat Commun. 2023 Nov 23;14:7665. doi: 10.1038/s41467-023-43031-6 (PMC10667238; doi:10.1038/s41467-023-43031-6)
Supplement: Supplementary file 5 — Supplementary Data 1 [file 41467_2023_43031_MOESM5_ESM.zip › Data_SI/3.99_plateau_x=0.33333/fixJT/static_HSE/DOSCAR]

  20  20   1   0
  0.1244708E+02  0.6456451E-09  0.8710586E-09  0.5046878E-09  0.5000000E-15
  1.000000000000000E-004
  CAR 
 unknown system                          
     15.00000000    -20.00000000 3501      0.50000000      1.00000000
    -20.000  0.6662E+02  0.6501E+02  0.6662E+00  0.6501E+00
    -19.990  0.3825E+01  0.3306E+01  0.7045E+00  0.6831E+00
    -19.980  0.3839E+01  0.3432E+01  0.7429E+00  0.7175E+00
    -19.970  0.3840E+01  0.3581E+01  0.7813E+00  0.7533E+00
    -19.960  0.3831E+01  0.3749E+01  0.8196E+00  0.7908E+00
    -19.950  0.3812E+01  0.3930E+01  0.8577E+00  0.8301E+00
    -19.940  0.3787E+01  0.4114E+01  0.8956E+00  0.8712E+00
    -19.930  0.3758E+01  0.4293E+01  0.9331E+00  0.9141E+00
    -19.920  0.3726E+01  0.4457E+01  0.9704E+00  0.9587E+00
    -19.910  0.3693E+01  0.4598E+01  0.1007E+01  0.1005E+01
    -19.900  0.3659E+01  0.4708E+01  0.1044E+01  0.1052E+01
    -19.890  0.3626E+01  0.4782E+01  0.1080E+01  0.1100E+01
    -19.880  0.3594E+01  0.4818E+01  0.1116E+01  0.1148E+01
    -19.870  0.3564E+01  0.4815E+01  0.1152E+01  0.1196E+01
    -19.860  0.3537E+01  0.4775E+01  0.1187E+01  0.1244E+01
    -19.850  0.3513E+01  0.4703E+01  0.1222E+01  0.1291E+01
    -19.840  0.3494E+01  0.4605E+01  0.1257E+01  0.1337E+01
    -19.830  0.3480E+01  0.4487E+01  0.1292E+01  0.1382E+01
    -19.820  0.3471E+01  0.4355E+01  0.1327E+01  0.1425E+01
    -19.810  0.3468E+01  0.4217E+01  0.1361E+01  0.1467E+01
    -19.800  0.3469E+01  0.4078E+01  0.1396E+01  0.1508E+01
    -19.790  0.3474E+01  0.3941E+01  0.1431E+01  0.1548E+01
    -19.780  0.3482E+01  0.3810E+01  0.1466E+01  0.1586E+01
    -19.770  0.3491E+01  0.3687E+01  0.1501E+01  0.1622E+01
    -19.760  0.3499E+01  0.3574E+01  0.1536E+01  0.1658E+01
    -19.750  0.3506E+01  0.3471E+01  0.1571E+01  0.1693E+01
    -19.740  0.3509E+01  0.3380E+01  0.1606E+01  0.1727E+01
    -19.730  0.3510E+01  0.3303E+01  0.1641E+01  0.1760E+01
    -19.720  0.3507E+01  0.3240E+01  0.1676E+01  0.1792E+01
    -19.710  0.3504E+01  0.3195E+01  0.1711E+01  0.1824E+01
    -19.700  0.3502E+01  0.3168E+01  0.1746E+01  0.1856E+01
    -19.690  0.3504E+01  0.3164E+01  0.1781E+01  0.1887E+01
    -19.680  0.3515E+01  0.3183E+01  0.1816E+01  0.1919E+01
    -19.670  0.3539E+01  0.3229E+01  0.1851E+01  0.1952E+01
    -19.660  0.3581E+01  0.3301E+01  0.1887E+01  0.1985E+01
    -19.650  0.3647E+01  0.3401E+01  0.1924E+01  0.2019E+01
    -19.640  0.3740E+01  0.3529E+01  0.1961E+01  0.2054E+01
    -19.630  0.3866E+01  0.3683E+01  0.2000E+01  0.2091E+01
    -19.620  0.4027E+01  0.3862E+01  0.2040E+01  0.2129E+01
    -19.610  0.4225E+01  0.4063E+01  0.2082E+01  0.2170E+01
    -19.600  0.4460E+01  0.4283E+01  0.2127E+01  0.2213E+01
    -19.590  0.4731E+01  0.4519E+01  0.2174E+01  0.2258E+01
    -19.580  0.5032E+01  0.4766E+01  0.2225E+01  0.2306E+01
    -19.570  0.5357E+01  0.5020E+01  0.2278E+01  0.2356E+01
    -19.560  0.5698E+01  0.5275E+01  0.2335E+01  0.2409E+01
    -19.550  0.6043E+01  0.5527E+01  0.2396E+01  0.2464E+01
    -19.540  0.6381E+01  0.5768E+01  0.2459E+01  0.2522E+01
    -19.530  0.6699E+01  0.5994E+01  0.2526E+01  0.2581E+01
    -19.520  0.6983E+01  0.6198E+01  0.2596E+01  0.2643E+01
    -19.510  0.7221E+01  0.6375E+01  0.2668E+01  0.2707E+01
    -19.500  0.7403E+01  0.6521E+01  0.2742E+01  0.2772E+01
    -19.490  0.7520E+01  0.6632E+01  0.2818E+01  0.2839E+01
    -19.480  0.7569E+01  0.6704E+01  0.2893E+01  0.2906E+01
    -19.470  0.7545E+01  0.6736E+01  0.2969E+01  0.2973E+01
    -19.460  0.7453E+01  0.6729E+01  0.3043E+01  0.3040E+01
    -19.450  0.7295E+01  0.6684E+01  0.3116E+01  0.3107E+01
    -19.440  0.7080E+01  0.6602E+01  0.3187E+01  0.3173E+01
    -19.430  0.6816E+01  0.6486E+01  0.3255E+01  0.3238E+01
    -19.420  0.6515E+01  0.6339E+01  0.3320E+01  0.3302E+01
    -19.410  0.6187E+01  0.6164E+01  0.3382E+01  0.3363E+01
    -19.400  0.5842E+01  0.5963E+01  0.3441E+01  0.3423E+01
    -19.390  0.5490E+01  0.5739E+01  0.3496E+01  0.3480E+01
    -19.380  0.5138E+01  0.5491E+01  0.3547E+01  0.3535E+01
    -19.370  0.4791E+01  0.5222E+01  0.3595E+01  0.3587E+01
    -19.360  0.4454E+01  0.4931E+01  0.3639E+01  0.3637E+01
    -19.350  0.4129E+01  0.4621E+01  0.3681E+01  0.3683E+01
    -19.340  0.3815E+01  0.4292E+01  0.3719E+01  0.3726E+01
    -19.330  0.3514E+01  0.3949E+01  0.3754E+01  0.3765E+01
    -19.320  0.3224E+01  0.3594E+01  0.3786E+01  0.3801E+01
    -19.310  0.2943E+01  0.3234E+01  0.3816E+01  0.3834E+01
    -19.300  0.2671E+01  0.2873E+01  0.3842E+01  0.3862E+01
    -19.290  0.2407E+01  0.2519E+01  0.3866E+01  0.3887E+01
    -19.280  0.2152E+01  0.2177E+01  0.3888E+01  0.3909E+01
    -19.270  0.1905E+01  0.1854E+01  0.3907E+01  0.3928E+01
    -19.260  0.1669E+01  0.1555E+01  0.3924E+01  0.3943E+01
    -19.250  0.1445E+01  0.1284E+01  0.3938E+01  0.3956E+01
    -19.240  0.1235E+01  0.1043E+01  0.3950E+01  0.3967E+01
    -19.230  0.1041E+01  0.8333E+00  0.3961E+01  0.3975E+01
    -19.220  0.8649E+00  0.6547E+00  0.3970E+01  0.3981E+01
    -19.210  0.7077E+00  0.5059E+00  0.3977E+01  0.3987E+01
    -19.200  0.5700E+00  0.3847E+00  0.3982E+01  0.3990E+01
    -19.190  0.4516E+00  0.2883E+00  0.3987E+01  0.3993E+01
    -19.180  0.3518E+00  0.2138E+00  0.3990E+01  0.3995E+01
    -19.170  0.2693E+00  0.1582E+00  0.3993E+01  0.3997E+01
    -19.160  0.2026E+00  0.1189E+00  0.3995E+01  0.3998E+01
    -19.150  0.1497E+00  0.9394E-01  0.3997E+01  0.3999E+01
    -19.140  0.1087E+00  0.8201E-01  0.3998E+01  0.4000E+01
    -19.130  0.7756E-01  0.8267E-01  0.3998E+01  0.4001E+01
    -19.120  0.5447E-01  0.9650E-01  0.3999E+01  0.4002E+01
    -19.110  0.3779E-01  0.1251E+00  0.3999E+01  0.4003E+01
    -19.100  0.2617E-01  0.1714E+00  0.4000E+01  0.4005E+01
    -19.090  0.1850E-01  0.2394E+00  0.4000E+01  0.4007E+01
    -19.080  0.1400E-01  0.3342E+00  0.4000E+01  0.4010E+01
    -19.070  0.1216E-01  0.4623E+00  0.4000E+01  0.4015E+01
    -19.060  0.1276E-01  0.6309E+00  0.4000E+01  0.4021E+01
    -19.050  0.1590E-01  0.8481E+00  0.4000E+01  0.4030E+01
    -19.040  0.2197E-01  0.1122E+01  0.4001E+01  0.4041E+01
    -19.030  0.3168E-01  0.1462E+01  0.4001E+01  0.4056E+01
    -19.020  0.4607E-01  0.1874E+01  0.4001E+01  0.4074E+01
    -19.010  0.6656E-01  0.2366E+01  0.4002E+01  0.4098E+01
    -19.000  0.9490E-01  0.2942E+01  0.4003E+01  0.4127E+01
    -18.990  0.1333E+00  0.3604E+01  0.4004E+01  0.4164E+01
    -18.980  0.1842E+00  0.4352E+01  0.4006E+01  0.4207E+01
    -18.970  0.2504E+00  0.5180E+01  0.4009E+01  0.4259E+01
    -18.960  0.3351E+00  0.6081E+01  0.4012E+01  0.4320E+01
    -18.950  0.4415E+00  0.7043E+01  0.4016E+01  0.4390E+01
    -18.940  0.5729E+00  0.8052E+01  0.4022E+01  0.4471E+01
    -18.930  0.7324E+00  0.9091E+01  0.4029E+01  0.4562E+01
    -18.920  0.9229E+00  0.1014E+02  0.4039E+01  0.4663E+01
    -18.910  0.1147E+01  0.1118E+02  0.4050E+01  0.4775E+01
    -18.900  0.1406E+01  0.1218E+02  0.4064E+01  0.4896E+01
    -18.890  0.1702E+01  0.1312E+02  0.4081E+01  0.5028E+01
    -18.880  0.2033E+01  0.1399E+02  0.4102E+01  0.5168E+01
    -18.870  0.2401E+01  0.1477E+02  0.4126E+01  0.5315E+01
    -18.860  0.2802E+01  0.1542E+02  0.4154E+01  0.5469E+01
    -18.850  0.3234E+01  0.1594E+02  0.4186E+01  0.5629E+01
    -18.840  0.3692E+01  0.1632E+02  0.4223E+01  0.5792E+01
    -18.830  0.4173E+01  0.1655E+02  0.4265E+01  0.5958E+01
    -18.820  0.4670E+01  0.1661E+02  0.4311E+01  0.6124E+01
    -18.810  0.5178E+01  0.1650E+02  0.4363E+01  0.6289E+01
    -18.800  0.5691E+01  0.1623E+02  0.4420E+01  0.6451E+01
    -18.790  0.6203E+01  0.1581E+02  0.4482E+01  0.6609E+01
    -18.780  0.6707E+01  0.1523E+02  0.4549E+01  0.6761E+01
    -18.770  0.7199E+01  0.1453E+02  0.4621E+01  0.6907E+01
    -18.760  0.7672E+01  0.1370E+02  0.4698E+01  0.7044E+01
    -18.750  0.8124E+01  0.1278E+02  0.4779E+01  0.7171E+01
    -18.740  0.8551E+01  0.1178E+02  0.4864E+01  0.7289E+01
    -18.730  0.8948E+01  0.1073E+02  0.4954E+01  0.7397E+01
    -18.720  0.9315E+01  0.9656E+01  0.5047E+01  0.7493E+01
    -18.710  0.9649E+01  0.8582E+01  0.5144E+01  0.7579E+01
    -18.700  0.9946E+01  0.7529E+01  0.5243E+01  0.7654E+01
    -18.690  0.1021E+02  0.6518E+01  0.5345E+01  0.7719E+01
    -18.680  0.1043E+02  0.5567E+01  0.5449E+01  0.7775E+01
    -18.670  0.1061E+02  0.4689E+01  0.5556E+01  0.7822E+01
    -18.660  0.1074E+02  0.3893E+01  0.5663E+01  0.7861E+01
    -18.650  0.1084E+02  0.3186E+01  0.5771E+01  0.7893E+01
    -18.640  0.1088E+02  0.2568E+01  0.5880E+01  0.7918E+01
    -18.630  0.1088E+02  0.2039E+01  0.5989E+01  0.7939E+01
    -18.620  0.1084E+02  0.1594E+01  0.6097E+01  0.7955E+01
    -18.610  0.1075E+02  0.1227E+01  0.6205E+01  0.7967E+01
    -18.600  0.1062E+02  0.9297E+00  0.6311E+01  0.7976E+01
    -18.590  0.1044E+02  0.6930E+00  0.6415E+01  0.7983E+01
    -18.580  0.1023E+02  0.5081E+00  0.6518E+01  0.7988E+01
    -18.570  0.9987E+01  0.3665E+00  0.6618E+01  0.7992E+01
    -18.560  0.9713E+01  0.2599E+00  0.6715E+01  0.7995E+01
    -18.550  0.9416E+01  0.1812E+00  0.6809E+01  0.7996E+01
    -18.540  0.9099E+01  0.1242E+00  0.6900E+01  0.7998E+01
    -18.530  0.8766E+01  0.8372E-01  0.6988E+01  0.7998E+01
    -18.520  0.8422E+01  0.5544E-01  0.7072E+01  0.7999E+01
    -18.510  0.8070E+01  0.3608E-01  0.7152E+01  0.7999E+01
    -18.500  0.7711E+01  0.2307E-01  0.7230E+01  0.8000E+01
    -18.490  0.7346E+01  0.1449E-01  0.7303E+01  0.8000E+01
    -18.480  0.6977E+01  0.8944E-02  0.7373E+01  0.8000E+01
    -18.470  0.6602E+01  0.5421E-02  0.7439E+01  0.8000E+01
    -18.460  0.6221E+01  0.3228E-02  0.7501E+01  0.8000E+01
    -18.450  0.5833E+01  0.1887E-02  0.7559E+01  0.8000E+01
    -18.440  0.5438E+01  0.1084E-02  0.7614E+01  0.8000E+01
    -18.430  0.5036E+01  0.6119E-03  0.7664E+01  0.8000E+01
    -18.420  0.4628E+01  0.3401E-03  0.7710E+01  0.8000E+01
    -18.410  0.4216E+01  0.1875E-03  0.7753E+01  0.8000E+01
    -18.400  0.3805E+01  0.1053E-03  0.7791E+01  0.8000E+01
    -18.390  0.3399E+01  0.6535E-04  0.7825E+01  0.8000E+01
    -18.380  0.3002E+01  0.5285E-04  0.7855E+01  0.8000E+01
    -18.370  0.2621E+01  0.6243E-04  0.7881E+01  0.8000E+01
    -18.360  0.2259E+01  0.9617E-04  0.7903E+01  0.8000E+01
    -18.350  0.1923E+01  0.1636E-03  0.7923E+01  0.8000E+01
    -18.340  0.1614E+01  0.2836E-03  0.7939E+01  0.8000E+01
    -18.330  0.1337E+01  0.4878E-03  0.7952E+01  0.8000E+01
    -18.320  0.1092E+01  0.8265E-03  0.7963E+01  0.8000E+01
    -18.310  0.8788E+00  0.1377E-02  0.7972E+01  0.8000E+01
    -18.300  0.6973E+00  0.2254E-02  0.7979E+01  0.8000E+01
    -18.290  0.5452E+00  0.3629E-02  0.7984E+01  0.8000E+01
    -18.280  0.4201E+00  0.5742E-02  0.7989E+01  0.8000E+01
    -18.270  0.3189E+00  0.8938E-02  0.7992E+01  0.8000E+01
    -18.260  0.2386E+00  0.1369E-01  0.7994E+01  0.8000E+01
    -18.250  0.1758E+00  0.2063E-01  0.7996E+01  0.8001E+01
    -18.240  0.1276E+00  0.3061E-01  0.7997E+01  0.8001E+01
    -18.230  0.9126E-01  0.4474E-01  0.7998E+01  0.8001E+01
    -18.220  0.6428E-01  0.6446E-01  0.7999E+01  0.8002E+01
    -18.210  0.4460E-01  0.9155E-01  0.7999E+01  0.8003E+01
    -18.200  0.3047E-01  0.1283E+00  0.7999E+01  0.8004E+01
    -18.190  0.2050E-01  0.1774E+00  0.8000E+01  0.8006E+01
    -18.180  0.1358E-01  0.2422E+00  0.8000E+01  0.8008E+01
    -18.170  0.8853E-02  0.3266E+00  0.8000E+01  0.8012E+01
    -18.160  0.5682E-02  0.4352E+00  0.8000E+01  0.8016E+01
    -18.150  0.3588E-02  0.5734E+00  0.8000E+01  0.8022E+01
    -18.140  0.2230E-02  0.7470E+00  0.8000E+01  0.8029E+01
    -18.130  0.1363E-02  0.9625E+00  0.8000E+01  0.8039E+01
    -18.120  0.8193E-03  0.1227E+01  0.8000E+01  0.8051E+01
    -18.110  0.4843E-03  0.1547E+01  0.8000E+01  0.8067E+01
    -18.100  0.2814E-03  0.1929E+01  0.8000E+01  0.8086E+01
    -18.090  0.1607E-03  0.2380E+01  0.8000E+01  0.8110E+01
    -18.080  0.9022E-04  0.2905E+01  0.8000E+01  0.8139E+01
    -18.070  0.4975E-04  0.3505E+01  0.8000E+01  0.8174E+01
    -18.060  0.2695E-04  0.4181E+01  0.8000E+01  0.8216E+01
    -18.050  0.1434E-04  0.4930E+01  0.8000E+01  0.8265E+01
    -18.040  0.7493E-05  0.5743E+01  0.8000E+01  0.8322E+01
    -18.030  0.3844E-05  0.6609E+01  0.8000E+01  0.8388E+01
    -18.020  0.1936E-05  0.7510E+01  0.8000E+01  0.8463E+01
    -18.010  0.9585E-06  0.8425E+01  0.8000E+01  0.8548E+01
    -18.000  0.4681E-06  0.9329E+01  0.8000E+01  0.8641E+01
    -17.990  0.2304E-06  0.1019E+02  0.8000E+01  0.8743E+01
    -17.980  0.1253E-06  0.1099E+02  0.8000E+01  0.8853E+01
    -17.970  0.9828E-07  0.1168E+02  0.8000E+01  0.8970E+01
    -17.960  0.1369E-06  0.1225E+02  0.8000E+01  0.9092E+01
    -17.950  0.2668E-06  0.1267E+02  0.8000E+01  0.9219E+01
    -17.940  0.5664E-06  0.1292E+02  0.8000E+01  0.9348E+01
    -17.930  0.1207E-05  0.1299E+02  0.8000E+01  0.9478E+01
    -17.920  0.2535E-05  0.1289E+02  0.8000E+01  0.9607E+01
    -17.910  0.5230E-05  0.1260E+02  0.8000E+01  0.9733E+01
    -17.900  0.1059E-04  0.1215E+02  0.8000E+01  0.9854E+01
    -17.890  0.2104E-04  0.1156E+02  0.8000E+01  0.9970E+01
    -17.880  0.4102E-04  0.1084E+02  0.8000E+01  0.1008E+02
    -17.870  0.7850E-04  0.1003E+02  0.8000E+01  0.1018E+02
    -17.860  0.1474E-03  0.9164E+01  0.8000E+01  0.1027E+02
    -17.850  0.2717E-03  0.8260E+01  0.8000E+01  0.1035E+02
    -17.840  0.4916E-03  0.7349E+01  0.8000E+01  0.1043E+02
    -17.830  0.8731E-03  0.6456E+01  0.8000E+01  0.1049E+02
    -17.820  0.1522E-02  0.5601E+01  0.8000E+01  0.1055E+02
    -17.810  0.2605E-02  0.4800E+01  0.8000E+01  0.1059E+02
    -17.800  0.4376E-02  0.4063E+01  0.8000E+01  0.1064E+02
    -17.790  0.7219E-02  0.3398E+01  0.8000E+01  0.1067E+02
    -17.780  0.1169E-01  0.2807E+01  0.8000E+01  0.1070E+02
    -17.770  0.1860E-01  0.2292E+01  0.8000E+01  0.1072E+02
    -17.760  0.2905E-01  0.1848E+01  0.8001E+01  0.1074E+02
    -17.750  0.4457E-01  0.1472E+01  0.8001E+01  0.1075E+02
    -17.740  0.6717E-01  0.1158E+01  0.8002E+01  0.1077E+02
    -17.730  0.9945E-01  0.8997E+00  0.8003E+01  0.1077E+02
    -17.720  0.1446E+00  0.6899E+00  0.8004E+01  0.1078E+02
    -17.710  0.2067E+00  0.5220E+00  0.8006E+01  0.1079E+02
    -17.700  0.2904E+00  0.3895E+00  0.8009E+01  0.1079E+02
    -17.690  0.4010E+00  0.2867E+00  0.8013E+01  0.1079E+02
    -17.680  0.5443E+00  0.2079E+00  0.8019E+01  0.1080E+02
    -17.670  0.7266E+00  0.1486E+00  0.8026E+01  0.1080E+02
    -17.660  0.9539E+00  0.1046E+00  0.8036E+01  0.1080E+02
    -17.650  0.1232E+01  0.7246E-01  0.8048E+01  0.1080E+02
    -17.640  0.1566E+01  0.4941E-01  0.8064E+01  0.1080E+02
    -17.630  0.1959E+01  0.3315E-01  0.8083E+01  0.1080E+02
    -17.620  0.2414E+01  0.2188E-01  0.8107E+01  0.1080E+02
    -17.610  0.2930E+01  0.1419E-01  0.8137E+01  0.1080E+02
    -17.600  0.3504E+01  0.9053E-02  0.8172E+01  0.1080E+02
    -17.590  0.4131E+01  0.5674E-02  0.8213E+01  0.1080E+02
    -17.580  0.4803E+01  0.3494E-02  0.8261E+01  0.1080E+02
    -17.570  0.5511E+01  0.2114E-02  0.8316E+01  0.1080E+02
    -17.560  0.6243E+01  0.1256E-02  0.8378E+01  0.1080E+02
    -17.550  0.6985E+01  0.7329E-03  0.8448E+01  0.1080E+02
    -17.540  0.7723E+01  0.4198E-03  0.8526E+01  0.1080E+02
    -17.530  0.8442E+01  0.2361E-03  0.8610E+01  0.1080E+02
    -17.520  0.9128E+01  0.1304E-03  0.8701E+01  0.1080E+02
    -17.510  0.9768E+01  0.7065E-04  0.8799E+01  0.1080E+02
    -17.500  0.1035E+02  0.3759E-04  0.8902E+01  0.1080E+02
    -17.490  0.1085E+02  0.1967E-04  0.9011E+01  0.1080E+02
    -17.480  0.1128E+02  0.1019E-04  0.9124E+01  0.1080E+02
    -17.470  0.1161E+02  0.5375E-05  0.9240E+01  0.1080E+02
    -17.460  0.1184E+02  0.3221E-05  0.9358E+01  0.1080E+02
    -17.450  0.1197E+02  0.2802E-05  0.9478E+01  0.1080E+02
    -17.440  0.1199E+02  0.3988E-05  0.9598E+01  0.1080E+02
    -17.430  0.1190E+02  0.7423E-05  0.9717E+01  0.1080E+02
    -17.420  0.1169E+02  0.1482E-04  0.9834E+01  0.1080E+02
    -17.410  0.1139E+02  0.2966E-04  0.9948E+01  0.1080E+02
    -17.400  0.1098E+02  0.5850E-04  0.1006E+02  0.1080E+02
    -17.390  0.1049E+02  0.1133E-03  0.1016E+02  0.1080E+02
    -17.380  0.9922E+01  0.2151E-03  0.1026E+02  0.1080E+02
    -17.370  0.9293E+01  0.4006E-03  0.1035E+02  0.1080E+02
    -17.360  0.8619E+01  0.7316E-03  0.1044E+02  0.1080E+02
    -17.350  0.7917E+01  0.1310E-02  0.1052E+02  0.1080E+02
    -17.340  0.7202E+01  0.2302E-02  0.1059E+02  0.1080E+02
    -17.330  0.6490E+01  0.3966E-02  0.1066E+02  0.1080E+02
    -17.320  0.5796E+01  0.6700E-02  0.1071E+02  0.1080E+02
    -17.310  0.5130E+01  0.1110E-01  0.1077E+02  0.1080E+02
    -17.300  0.4504E+01  0.1805E-01  0.1081E+02  0.1080E+02
    -17.290  0.3922E+01  0.2876E-01  0.1085E+02  0.1080E+02
    -17.280  0.3391E+01  0.4497E-01  0.1088E+02  0.1080E+02
    -17.270  0.2912E+01  0.6896E-01  0.1091E+02  0.1080E+02
    -17.260  0.2486E+01  0.1037E+00  0.1094E+02  0.1080E+02
    -17.250  0.2111E+01  0.1530E+00  0.1096E+02  0.1080E+02
    -17.240  0.1785E+01  0.2215E+00  0.1098E+02  0.1081E+02
    -17.230  0.1505E+01  0.3144E+00  0.1099E+02  0.1081E+02
    -17.220  0.1265E+01  0.4379E+00  0.1100E+02  0.1081E+02
    -17.210  0.1062E+01  0.5981E+00  0.1102E+02  0.1082E+02
    -17.200  0.8907E+00  0.8016E+00  0.1102E+02  0.1083E+02
    -17.190  0.7475E+00  0.1054E+01  0.1103E+02  0.1084E+02
    -17.180  0.6283E+00  0.1359E+01  0.1104E+02  0.1085E+02
    -17.170  0.5294E+00  0.1720E+01  0.1104E+02  0.1087E+02
    -17.160  0.4480E+00  0.2135E+01  0.1105E+02  0.1089E+02
    -17.150  0.3817E+00  0.2600E+01  0.1105E+02  0.1092E+02
    -17.140  0.3288E+00  0.3107E+01  0.1106E+02  0.1095E+02
    -17.130  0.2879E+00  0.3643E+01  0.1106E+02  0.1098E+02
    -17.120  0.2585E+00  0.4191E+01  0.1106E+02  0.1103E+02
    -17.110  0.2402E+00  0.4730E+01  0.1106E+02  0.1107E+02
    -17.100  0.2329E+00  0.5239E+01  0.1107E+02  0.1113E+02
    -17.090  0.2369E+00  0.5694E+01  0.1107E+02  0.1118E+02
    -17.080  0.2524E+00  0.6072E+01  0.1107E+02  0.1124E+02
    -17.070  0.2794E+00  0.6354E+01  0.1107E+02  0.1131E+02
    -17.060  0.3178E+00  0.6525E+01  0.1108E+02  0.1137E+02
    -17.050  0.3673E+00  0.6575E+01  0.1108E+02  0.1144E+02
    -17.040  0.4270E+00  0.6502E+01  0.1108E+02  0.1150E+02
    -17.030  0.4958E+00  0.6309E+01  0.1109E+02  0.1157E+02
    -17.020  0.5719E+00  0.6009E+01  0.1109E+02  0.1163E+02
    -17.010  0.6534E+00  0.5616E+01  0.1110E+02  0.1168E+02
    -17.000  0.7380E+00  0.5151E+01  0.1111E+02  0.1173E+02
    -16.990  0.8230E+00  0.4636E+01  0.1112E+02  0.1178E+02
    -16.980  0.9059E+00  0.4095E+01  0.1113E+02  0.1182E+02
    -16.970  0.9842E+00  0.3550E+01  0.1114E+02  0.1186E+02
    -16.960  0.1055E+01  0.3021E+01  0.1115E+02  0.1189E+02
    -16.950  0.1117E+01  0.2522E+01  0.1116E+02  0.1191E+02
    -16.940  0.1168E+01  0.2067E+01  0.1117E+02  0.1193E+02
    -16.930  0.1206E+01  0.1662E+01  0.1118E+02  0.1195E+02
    -16.920  0.1230E+01  0.1312E+01  0.1119E+02  0.1196E+02
    -16.910  0.1241E+01  0.1016E+01  0.1121E+02  0.1197E+02
    -16.900  0.1237E+01  0.7723E+00  0.1122E+02  0.1198E+02
    -16.890  0.1219E+01  0.5761E+00  0.1123E+02  0.1199E+02
    -16.880  0.1189E+01  0.4217E+00  0.1124E+02  0.1199E+02
    -16.870  0.1147E+01  0.3030E+00  0.1125E+02  0.1199E+02
    -16.860  0.1096E+01  0.2136E+00  0.1126E+02  0.1200E+02
    -16.850  0.1037E+01  0.1478E+00  0.1128E+02  0.1200E+02
    -16.840  0.9736E+00  0.1003E+00  0.1128E+02  0.1200E+02
    -16.830  0.9090E+00  0.6684E-01  0.1129E+02  0.1200E+02
    -16.820  0.8462E+00  0.4369E-01  0.1130E+02  0.1200E+02
    -16.810  0.7886E+00  0.2803E-01  0.1131E+02  0.1200E+02
    -16.800  0.7392E+00  0.1764E-01  0.1132E+02  0.1200E+02
    -16.790  0.7010E+00  0.1090E-01  0.1132E+02  0.1200E+02
    -16.780  0.6764E+00  0.6603E-02  0.1133E+02  0.1200E+02
    -16.770  0.6672E+00  0.3926E-02  0.1134E+02  0.1200E+02
    -16.760  0.6746E+00  0.2291E-02  0.1135E+02  0.1200E+02
    -16.750  0.6990E+00  0.1311E-02  0.1135E+02  0.1200E+02
    -16.740  0.7401E+00  0.7363E-03  0.1136E+02  0.1200E+02
    -16.730  0.7967E+00  0.4057E-03  0.1137E+02  0.1200E+02
    -16.720  0.8667E+00  0.2193E-03  0.1138E+02  0.1200E+02
    -16.710  0.9477E+00  0.1163E-03  0.1139E+02  0.1200E+02
    -16.700  0.1036E+01  0.6051E-04  0.1140E+02  0.1200E+02
    -16.690  0.1129E+01  0.3088E-04  0.1141E+02  0.1200E+02
    -16.680  0.1221E+01  0.1546E-04  0.1142E+02  0.1200E+02
    -16.670  0.1309E+01  0.7595E-05  0.1143E+02  0.1200E+02
    -16.660  0.1389E+01  0.3659E-05  0.1145E+02  0.1200E+02
    -16.650  0.1458E+01  0.1730E-05  0.1146E+02  0.1200E+02
    -16.640  0.1514E+01  0.8018E-06  0.1148E+02  0.1200E+02
    -16.630  0.1553E+01  0.3646E-06  0.1149E+02  0.1200E+02
    -16.620  0.1577E+01  0.1627E-06  0.1151E+02  0.1200E+02
    -16.610  0.1586E+01  0.7117E-07  0.1152E+02  0.1200E+02
    -16.600  0.1581E+01  0.3054E-07  0.1154E+02  0.1200E+02
    -16.590  0.1565E+01  0.1286E-07  0.1155E+02  0.1200E+02
    -16.580  0.1541E+01  0.5308E-08  0.1157E+02  0.1200E+02
    -16.570  0.1514E+01  0.2149E-08  0.1159E+02  0.1200E+02
    -16.560  0.1487E+01  0.8536E-09  0.1160E+02  0.1200E+02
    -16.550  0.1465E+01  0.3325E-09  0.1161E+02  0.1200E+02
    -16.540  0.1449E+01  0.1270E-09  0.1163E+02  0.1200E+02
    -16.530  0.1443E+01  0.4759E-10  0.1164E+02  0.1200E+02
    -16.520  0.1449E+01  0.1749E-10  0.1166E+02  0.1200E+02
    -16.510  0.1465E+01  0.6300E-11  0.1167E+02  0.1200E+02
    -16.500  0.1493E+01  0.2227E-11  0.1169E+02  0.1200E+02
    -16.490  0.1530E+01  0.7712E-12  0.1170E+02  0.1200E+02
    -16.480  0.1573E+01  0.2661E-12  0.1172E+02  0.1200E+02
    -16.470  0.1619E+01  0.8697E-13  0.1173E+02  0.1200E+02
    -16.460  0.1664E+01  0.2702E-13  0.1175E+02  0.1200E+02
    -16.450  0.1705E+01  0.9992E-14  0.1177E+02  0.1200E+02
    -16.440  0.1737E+01  0.2591E-14  0.1179E+02  0.1200E+02
    -16.430  0.1756E+01  0.3701E-15  0.1180E+02  0.1200E+02
    -16.420  0.1760E+01  0.0000E+00  0.1182E+02  0.1200E+02
    -16.410  0.1745E+01  0.0000E+00  0.1184E+02  0.1200E+02
    -16.400  0.1711E+01  0.0000E+00  0.1186E+02  0.1200E+02
    -16.390  0.1657E+01  0.0000E+00  0.1187E+02  0.1200E+02
    -16.380  0.1584E+01  0.0000E+00  0.1189E+02  0.1200E+02
    -16.370  0.1493E+01  0.0000E+00  0.1190E+02  0.1200E+02
    -16.360  0.1388E+01  0.0000E+00  0.1192E+02  0.1200E+02
    -16.350  0.1272E+01  0.0000E+00  0.1193E+02  0.1200E+02
    -16.340  0.1149E+01  0.0000E+00  0.1194E+02  0.1200E+02
    -16.330  0.1022E+01  0.0000E+00  0.1195E+02  0.1200E+02
    -16.320  0.8953E+00  0.0000E+00  0.1196E+02  0.1200E+02
    -16.310  0.7722E+00  0.0000E+00  0.1197E+02  0.1200E+02
    -16.300  0.6558E+00  0.0000E+00  0.1197E+02  0.1200E+02
    -16.290  0.5482E+00  0.0000E+00  0.1198E+02  0.1200E+02
    -16.280  0.4511E+00  0.0000E+00  0.1198E+02  0.1200E+02
    -16.270  0.3653E+00  0.0000E+00  0.1199E+02  0.1200E+02
    -16.260  0.2911E+00  0.0000E+00  0.1199E+02  0.1200E+02
    -16.250  0.2282E+00  0.0000E+00  0.1199E+02  0.1200E+02
    -16.240  0.1761E+00  0.0000E+00  0.1200E+02  0.1200E+02
    -16.230  0.1336E+00  0.0000E+00  0.1200E+02  0.1200E+02
    -16.220  0.9976E-01  0.0000E+00  0.1200E+02  0.1200E+02
    -16.210  0.7325E-01  0.0000E+00  0.1200E+02  0.1200E+02
    -16.200  0.5289E-01  0.0000E+00  0.1200E+02  0.1200E+02
    -16.190  0.3755E-01  0.0000E+00  0.1200E+02  0.1200E+02
    -16.180  0.2622E-01  0.0000E+00  0.1200E+02  0.1200E+02
    -16.170  0.1799E-01  0.0000E+00  0.1200E+02  0.1200E+02
    -16.160  0.1213E-01  0.0000E+00  0.1200E+02  0.1200E+02
    -16.150  0.8044E-02  0.0000E+00  0.1200E+02  0.1200E+02
    -16.140  0.5240E-02  0.0000E+00  0.1200E+02  0.1200E+02
    -16.130  0.3354E-02  0.0000E+00  0.1200E+02  0.1200E+02
    -16.120  0.2109E-02  0.0000E+00  0.1200E+02  0.1200E+02
    -16.110  0.1302E-02  0.0000E+00  0.1200E+02  0.1200E+02
    -16.100  0.7900E-03  0.0000E+00  0.1200E+02  0.1200E+02
    -16.090  0.4705E-03  0.0000E+00  0.1200E+02  0.1200E+02
    -16.080  0.2752E-03  0.0000E+00  0.1200E+02  0.1200E+02
    -16.070  0.1580E-03  0.0000E+00  0.1200E+02  0.1200E+02
    -16.060  0.8908E-04  0.0000E+00  0.1200E+02  0.1200E+02
    -16.050  0.4929E-04  0.0000E+00  0.1200E+02  0.1200E+02
    -16.040  0.2676E-04  0.0000E+00  0.1200E+02  0.1200E+02
    -16.030  0.1426E-04  0.0000E+00  0.1200E+02  0.1200E+02
    -16.020  0.7460E-05  0.0000E+00  0.1200E+02  0.1200E+02
    -16.010  0.3828E-05  0.0000E+00  0.1200E+02  0.1200E+02
    -16.000  0.1927E-05  0.0000E+00  0.1200E+02  0.1200E+02
    -15.990  0.9521E-06  0.0000E+00  0.1200E+02  0.1200E+02
    -15.980  0.4614E-06  0.0000E+00  0.1200E+02  0.1200E+02
    -15.970  0.2193E-06  0.0000E+00  0.1200E+02  0.1200E+02
    -15.960  0.1023E-06  0.0000E+00  0.1200E+02  0.1200E+02
    -15.950  0.4678E-07  0.0000E+00  0.1200E+02  0.1200E+02
    -15.940  0.2098E-07  0.0000E+00  0.1200E+02  0.1200E+02
    -15.930  0.9232E-08  0.0000E+00  0.1200E+02  0.1200E+02
    -15.920  0.3984E-08  0.0000E+00  0.1200E+02  0.1200E+02
    -15.910  0.1686E-08  0.0000E+00  0.1200E+02  0.1200E+02
    -15.900  0.6995E-09  0.0000E+00  0.1200E+02  0.1200E+02
    -15.890  0.2847E-09  0.0000E+00  0.1200E+02  0.1200E+02
    -15.880  0.1136E-09  0.0000E+00  0.1200E+02  0.1200E+02
    -15.870  0.4445E-10  0.0000E+00  0.1200E+02  0.1200E+02
    -15.860  0.1705E-10  0.0000E+00  0.1200E+02  0.1200E+02
    -15.850  0.6416E-11  0.0000E+00  0.1200E+02  0.1200E+02
    -15.840  0.2368E-11  0.0000E+00  0.1200E+02  0.1200E+02
    -15.830  0.8556E-12  0.0000E+00  0.1200E+02  0.1200E+02
    -15.820  0.3038E-12  0.0000E+00  0.1200E+02  0.1200E+02
    -15.810  0.1055E-12  0.0000E+00  0.1200E+02  0.1200E+02
    -15.800  0.3553E-13  0.0000E+00  0.1200E+02  0.1200E+02
    -15.790  0.1184E-13  0.0000E+00  0.1200E+02  0.1200E+02
    -15.780  0.4441E-14  0.0000E+00  0.1200E+02  0.1200E+02
    -15.770  0.7401E-15  0.0000E+00  0.1200E+02  0.1200E+02
    -15.760  0.7401E-15  0.0000E+00  0.1200E+02  0.1200E+02
    -15.750  0.0000E+00  0.0000E+00  0.1200E+02  0.1200E+02
    -15.740  0.0000E+00  0.0000E+00  0.1200E+02  0.1200E+02
    -15.730  0.0000E+00  0.0000E+00  0.1200E+02  0.1200E+02
    -15.720  0.0000E+00  0.0000E+00  0.1200E+02  0.1200E+02
    -15.710  0.0000E+00  0.0000E+00  0.1200E+02  0.1200E+02
    -15.700  0.0000E+00  0.0000E+00  0.1200E+02  0.1200E+02
    -15.690  0.0000E+00  0.0000E+00  0.1200E+02  0.1200E+02
    -15.680  0.0000E+00  0.0000E+00  0.1200E+02  0.1200E+02
    -15.670  0.0000E+00  0.0000E+00  0.1200E+02  0.1200E+02
    -15.660  0.0000E+00  0.0000E+00  0.1200E+02  0.1200E+02
    -15.650  0.0000E+00  0.0000E+00  0.1200E+02  0.1200E+02
    -15.640  0.0000E+00  0.0000E+00  0.1200E+02  0.1200E+02
    -15.630  0.0000E+00  0.0000E+00  0.1200E+02  0.1200E+02
    -15.620  0.0000E+00  0.0000E+00  0.1200E+02  0.1200E+02
    -15.610  0.0000E+00  0.0000E+00  0.1200E+02  0.1200E+02
    -15.600  0.0000E+00  0.0000E+00  0.1200E+02  0.1200E+02
    -15.590  0.0000E+00  0.0000E+00  0.1200E+02  0.1200E+02
    -15.580  0.0000E+00  0.0000E+00  0.1200E+02  0.1200E+02
    -15.570  0.0000E+00  0.0000E+00  0.1200E+02  0.1200E+02
    -15.560  0.0000E+00  0.0000E+00  0.1200E+02  0.1200E+02
    -15.550  0.0000E+00  0.0000E+00  0.1200E+02  0.1200E+02
    -15.540  0.0000E+00  0.0000E+00  0.1200E+02  0.1200E+02
    -15.530  0.0000E+00  0.0000E+00  0.1200E+02  0.1200E+02
    -15.520  0.0000E+00  0.0000E+00  0.1200E+02  0.1200E+02
    -15.510  0.0000E+00  0.0000E+00  0.1200E+02  0.1200E+02
    -15.500  0.0000E+00  0.0000E+00  0.1200E+02  0.1200E+02
    -15.490  0.0000E+00  0.0000E+00  0.1200E+02  0.1200E+02
    -15.480  0.0000E+00  0.0000E+00  0.1200E+02  0.1200E+02
    -15.470  0.0000E+00  0.0000E+00  0.1200E+02  0.1200E+02
    -15.460  0.0000E+00  0.0000E+00  0.1200E+02  0.1200E+02
    -15.450  0.0000E+00  0.0000E+00  0.1200E+02  0.1200E+02
    -15.440  0.0000E+00  0.0000E+00  0.1200E+02  0.1200E+02
    -15.430  0.0000E+00  0.0000E+00  0.1200E+02  0.1200E+02
    -15.420  0.0000E+00  0.0000E+00  0.1200E+02  0.1200E+02
    -15.410  0.0000E+00  0.0000E+00  0.1200E+02  0.1200E+02
    -15.400  0.0000E+00  0.0000E+00  0.1200E+02  0.1200E+02
    -15.390  0.0000E+00  0.0000E+00  0.1200E+02  0.1200E+02
    -15.380  0.0000E+00  0.0000E+00  0.1200E+02  0.1200E+02
    -15.370  0.0000E+00  0.0000E+00  0.1200E+02  0.1200E+02
    -15.360  0.0000E+00  0.0000E+00  0.1200E+02  0.1200E+02
    -15.350  0.0000E+00  0.0000E+00  0.1200E+02  0.1200E+02
    -15.340  0.0000E+00  0.0000E+00  0.1200E+02  0.1200E+02
    -15.330  0.0000E+00  0.0000E+00  0.1200E+02  0.1200E+02
    -15.320  0.0000E+00  0.0000E+00  0.1200E+02  0.1200E+02
    -15.310  0.0000E+00  0.0000E+00  0.1200E+02  0.1200E+02
    -15.300  0.0000E+00  0.0000E+00  0.1200E+02  0.1200E+02
    -15.290  0.0000E+00  0.0000E+00  0.1200E+02  0.1200E+02
    -15.280  0.0000E+00  0.0000E+00  0.1200E+02  0.1200E+02
    -15.270  0.0000E+00  0.0000E+00  0.1200E+02  0.1200E+02
    -15.260  0.0000E+00  0.0000E+00  0.1200E+02  0.1200E+02
    -15.250  0.0000E+00  0.0000E+00  0.1200E+02  0.1200E+02
    -15.240  0.0000E+00  0.0000E+00  0.1200E+02  0.1200E+02
    -15.230  0.0000E+00  0.0000E+00  0.1200E+02  0.1200E+02
    -15.220  0.0000E+00  0.0000E+00  0.1200E+02  0.1200E+02
    -15.210  0.0000E+00  0.0000E+00  0.1200E+02  0.1200E+02
    -15.200  0.0000E+00  0.0000E+00  0.1200E+02  0.1200E+02
    -15.190  0.0000E+00  0.0000E+00  0.1200E+02  0.1200E+02
    -15.180  0.0000E+00  0.0000E+00  0.1200E+02  0.1200E+02
    -15.170  0.0000E+00  0.0000E+00  0.1200E+02  0.1200E+02
    -15.160  0.0000E+00  0.0000E+00  0.1200E+02  0.1200E+02
    -15.150  0.0000E+00  0.0000E+00  0.1200E+02  0.1200E+02
    -15.140  0.0000E+00  0.0000E+00  0.1200E+02  0.1200E+02
    -15.130  0.0000E+00  0.0000E+00  0.1200E+02  0.1200E+02
    -15.120  0.0000E+00  0.0000E+00  0.1200E+02  0.1200E+02
    -15.110  0.0000E+00  0.0000E+00  0.1200E+02  0.1200E+02
    -15.100  0.0000E+00  0.0000E+00  0.1200E+02  0.1200E+02
    -15.090  0.0000E+00  0.0000E+00  0.1200E+02  0.1200E+02
    -15.080  0.0000E+00  0.0000E+00  0.1200E+02  0.1200E+02
    -15.070  0.0000E+00  0.0000E+00  0.1200E+02  0.1200E+02
    -15.060  0.0000E+00  0.0000E+00  0.1200E+02  0.1200E+02
    -15.050  0.0000E+00  0.0000E+00  0.1200E+02  0.1200E+02
    -15.040  0.0000E+00  0.0000E+00  0.1200E+02  0.1200E+02
    -15.030  0.0000E+00  0.0000E+00  0.1200E+02  0.1200E+02
    -15.020  0.0000E+00  0.0000E+00  0.1200E+02  0.1200E+02
    -15.010  0.0000E+00  0.0000E+00  0.1200E+02  0.1200E+02
    -15.000  0.0000E+00  0.0000E+00  0.1200E+02  0.1200E+02
    -14.990  0.0000E+00  0.0000E+00  0.1200E+02  0.1200E+02
    -14.980  0.0000E+00  0.0000E+00  0.1200E+02  0.1200E+02
    -14.970  0.0000E+00  0.0000E+00  0.1200E+02  0.1200E+02
    -14.960  0.0000E+00  0.0000E+00  0.1200E+02  0.1200E+02
    -14.950  0.0000E+00  0.0000E+00  0.1200E+02  0.1200E+02
    -14.940  0.0000E+00  0.0000E+00  0.1200E+02  0.1200E+02
    -14.930  0.0000E+00  0.0000E+00  0.1200E+02  0.1200E+02
    -14.920  0.0000E+00  0.0000E+00  0.1200E+02  0.1200E+02
    -14.910  0.0000E+00  0.0000E+00  0.1200E+02  0.1200E+02
    -14.900  0.0000E+00  0.0000E+00  0.1200E+02  0.1200E+02
    -14.890  0.0000E+00  0.0000E+00  0.1200E+02  0.1200E+02
    -14.880  0.0000E+00  0.0000E+00  0.1200E+02  0.1200E+02
    -14.870  0.0000E+00  0.0000E+00  0.1200E+02  0.1200E+02
    -14.860  0.0000E+00  0.0000E+00  0.1200E+02  0.1200E+02
    -14.850  0.0000E+00  0.0000E+00  0.1200E+02  0.1200E+02
    -14.840  0.0000E+00  0.0000E+00  0.1200E+02  0.1200E+02
    -14.830  0.0000E+00  0.0000E+00  0.1200E+02  0.1200E+02
    -14.820  0.0000E+00  0.0000E+00  0.1200E+02  0.1200E+02
    -14.810  0.0000E+00  0.0000E+00  0.1200E+02  0.1200E+02
    -14.800  0.0000E+00  0.0000E+00  0.1200E+02  0.1200E+02
    -14.790  0.0000E+00  0.0000E+00  0.1200E+02  0.1200E+02
    -14.780  0.0000E+00  0.0000E+00  0.1200E+02  0.1200E+02
    -14.770  0.0000E+00  0.0000E+00  0.1200E+02  0.1200E+02
    -14.760  0.0000E+00  0.0000E+00  0.1200E+02  0.1200E+02
    -14.750  0.0000E+00  0.0000E+00  0.1200E+02  0.1200E+02
    -14.740  0.0000E+00  0.0000E+00  0.1200E+02  0.1200E+02
    -14.730  0.0000E+00  0.0000E+00  0.1200E+02  0.1200E+02
    -14.720  0.0000E+00  0.0000E+00  0.1200E+02  0.1200E+02
    -14.710  0.0000E+00  0.0000E+00  0.1200E+02  0.1200E+02
    -14.700  0.0000E+00  0.0000E+00  0.1200E+02  0.1200E+02
    -14.690  0.0000E+00  0.0000E+00  0.1200E+02  0.1200E+02
    -14.680  0.0000E+00  0.0000E+00  0.1200E+02  0.1200E+02
    -14.670  0.0000E+00  0.0000E+00  0.1200E+02  0.1200E+02
    -14.660  0.0000E+00  0.0000E+00  0.1200E+02  0.1200E+02
    -14.650  0.0000E+00  0.0000E+00  0.1200E+02  0.1200E+02
    -14.640  0.0000E+00  0.0000E+00  0.1200E+02  0.1200E+02
    -14.630  0.0000E+00  0.0000E+00  0.1200E+02  0.1200E+02
    -14.620  0.0000E+00  0.0000E+00  0.1200E+02  0.1200E+02
    -14.610  0.0000E+00  0.0000E+00  0.1200E+02  0.1200E+02
    -14.600  0.0000E+00  0.0000E+00  0.1200E+02  0.1200E+02
    -14.590  0.0000E+00  0.0000E+00  0.1200E+02  0.1200E+02
    -14.580  0.0000E+00  0.0000E+00  0.1200E+02  0.1200E+02
    -14.570  0.0000E+00  0.0000E+00  0.1200E+02  0.1200E+02
    -14.560  0.0000E+00  0.0000E+00  0.1200E+02  0.1200E+02
    -14.550  0.0000E+00  0.0000E+00  0.1200E+02  0.1200E+02
    -14.540  0.0000E+00  0.0000E+00  0.1200E+02  0.1200E+02
    -14.530  0.0000E+00  0.0000E+00  0.1200E+02  0.1200E+02
    -14.520  0.0000E+00  0.0000E+00  0.1200E+02  0.1200E+02
    -14.510  0.0000E+00  0.0000E+00  0.1200E+02  0.1200E+02
    -14.500  0.0000E+00  0.0000E+00  0.1200E+02  0.1200E+02
    -14.490  0.0000E+00  0.0000E+00  0.1200E+02  0.1200E+02
    -14.480  0.0000E+00  0.0000E+00  0.1200E+02  0.1200E+02
    -14.470  0.0000E+00  0.0000E+00  0.1200E+02  0.1200E+02
    -14.460  0.0000E+00  0.0000E+00  0.1200E+02  0.1200E+02
    -14.450  0.0000E+00  0.0000E+00  0.1200E+02  0.1200E+02
    -14.440  0.0000E+00  0.0000E+00  0.1200E+02  0.1200E+02
    -14.430  0.0000E+00  0.0000E+00  0.1200E+02  0.1200E+02
    -14.420  0.0000E+00  0.0000E+00  0.1200E+02  0.1200E+02
    -14.410  0.0000E+00  0.0000E+00  0.1200E+02  0.1200E+02
    -14.400  0.0000E+00  0.0000E+00  0.1200E+02  0.1200E+02
    -14.390  0.0000E+00  0.0000E+00  0.1200E+02  0.1200E+02
    -14.380  0.0000E+00  0.0000E+00  0.1200E+02  0.1200E+02
    -14.370  0.0000E+00  0.0000E+00  0.1200E+02  0.1200E+02
    -14.360  0.0000E+00  0.0000E+00  0.1200E+02  0.1200E+02
    -14.350  0.0000E+00  0.0000E+00  0.1200E+02  0.1200E+02
    -14.340  0.0000E+00  0.0000E+00  0.1200E+02  0.1200E+02
    -14.330  0.0000E+00  0.0000E+00  0.1200E+02  0.1200E+02
    -14.320  0.0000E+00  0.0000E+00  0.1200E+02  0.1200E+02
    -14.310  0.0000E+00  0.0000E+00  0.1200E+02  0.1200E+02
    -14.300  0.0000E+00  0.0000E+00  0.1200E+02  0.1200E+02
    -14.290  0.0000E+00  0.0000E+00  0.1200E+02  0.1200E+02
    -14.280  0.0000E+00  0.0000E+00  0.1200E+02  0.1200E+02
    -14.270  0.0000E+00  0.0000E+00  0.1200E+02  0.1200E+02
    -14.260  0.0000E+00  0.0000E+00  0.1200E+02  0.1200E+02
    -14.250  0.0000E+00  0.0000E+00  0.1200E+02  0.1200E+02
    -14.240  0.0000E+00  0.0000E+00  0.1200E+02  0.1200E+02
    -14.230  0.0000E+00  0.0000E+00  0.1200E+02  0.1200E+02
    -14.220  0.0000E+00  0.0000E+00  0.1200E+02  0.1200E+02
    -14.210  0.0000E+00  0.0000E+00  0.1200E+02  0.1200E+02
    -14.200  0.0000E+00  0.0000E+00  0.1200E+02  0.1200E+02
    -14.190  0.0000E+00  0.0000E+00  0.1200E+02  0.1200E+02
    -14.180  0.0000E+00  0.0000E+00  0.1200E+02  0.1200E+02
    -14.170  0.0000E+00  0.0000E+00  0.1200E+02  0.1200E+02
    -14.160  0.0000E+00  0.0000E+00  0.1200E+02  0.1200E+02
    -14.150  0.0000E+00  0.0000E+00  0.1200E+02  0.1200E+02
    -14.140  0.0000E+00  0.0000E+00  0.1200E+02  0.1200E+02
    -14.130  0.0000E+00  0.0000E+00  0.1200E+02  0.1200E+02
    -14.120  0.0000E+00  0.0000E+00  0.1200E+02  0.1200E+02
    -14.110  0.0000E+00  0.0000E+00  0.1200E+02  0.1200E+02
    -14.100  0.0000E+00  0.0000E+00  0.1200E+02  0.1200E+02
    -14.090  0.0000E+00  0.0000E+00  0.1200E+02  0.1200E+02
    -14.080  0.0000E+00  0.0000E+00  0.1200E+02  0.1200E+02
    -14.070  0.0000E+00  0.0000E+00  0.1200E+02  0.1200E+02
    -14.060  0.0000E+00  0.0000E+00  0.1200E+02  0.1200E+02
    -14.050  0.0000E+00  0.0000E+00  0.1200E+02  0.1200E+02
    -14.040  0.0000E+00  0.0000E+00  0.1200E+02  0.1200E+02
    -14.030  0.0000E+00  0.0000E+00  0.1200E+02  0.1200E+02
    -14.020  0.0000E+00  0.0000E+00  0.1200E+02  0.1200E+02
    -14.010  0.0000E+00  0.0000E+00  0.1200E+02  0.1200E+02
    -14.000  0.0000E+00  0.0000E+00  0.1200E+02  0.1200E+02
    -13.990  0.0000E+00  0.0000E+00  0.1200E+02  0.1200E+02
    -13.980  0.0000E+00  0.0000E+00  0.1200E+02  0.1200E+02
    -13.970  0.0000E+00  0.0000E+00  0.1200E+02  0.1200E+02
    -13.960  0.0000E+00  0.0000E+00  0.1200E+02  0.1200E+02
    -13.950  0.0000E+00  0.0000E+00  0.1200E+02  0.1200E+02
    -13.940  0.0000E+00  0.0000E+00  0.1200E+02  0.1200E+02
    -13.930  0.0000E+00  0.0000E+00  0.1200E+02  0.1200E+02
    -13.920  0.0000E+00  0.0000E+00  0.1200E+02  0.1200E+02
    -13.910  0.0000E+00  0.0000E+00  0.1200E+02  0.1200E+02
    -13.900  0.0000E+00  0.0000E+00  0.1200E+02  0.1200E+02
    -13.890  0.0000E+00  0.0000E+00  0.1200E+02  0.1200E+02
    -13.880  0.0000E+00  0.0000E+00  0.1200E+02  0.1200E+02
    -13.870  0.0000E+00  0.0000E+00  0.1200E+02  0.1200E+02
    -13.860  0.0000E+00  0.0000E+00  0.1200E+02  0.1200E+02
    -13.850  0.0000E+00  0.0000E+00  0.1200E+02  0.1200E+02
    -13.840  0.0000E+00  0.0000E+00  0.1200E+02  0.1200E+02
    -13.830  0.0000E+00  0.0000E+00  0.1200E+02  0.1200E+02
    -13.820  0.0000E+00  0.0000E+00  0.1200E+02  0.1200E+02
    -13.810  0.0000E+00  0.0000E+00  0.1200E+02  0.1200E+02
    -13.800  0.0000E+00  0.0000E+00  0.1200E+02  0.1200E+02
    -13.790  0.0000E+00  0.0000E+00  0.1200E+02  0.1200E+02
    -13.780  0.0000E+00  0.0000E+00  0.1200E+02  0.1200E+02
    -13.770  0.0000E+00  0.0000E+00  0.1200E+02  0.1200E+02
    -13.760  0.0000E+00  0.0000E+00  0.1200E+02  0.1200E+02
    -13.750  0.0000E+00  0.0000E+00  0.1200E+02  0.1200E+02
    -13.740  0.0000E+00  0.0000E+00  0.1200E+02  0.1200E+02
    -13.730  0.0000E+00  0.0000E+00  0.1200E+02  0.1200E+02
    -13.720  0.0000E+00  0.0000E+00  0.1200E+02  0.1200E+02
    -13.710  0.0000E+00  0.0000E+00  0.1200E+02  0.1200E+02
    -13.700  0.0000E+00  0.0000E+00  0.1200E+02  0.1200E+02
    -13.690  0.0000E+00  0.0000E+00  0.1200E+02  0.1200E+02
    -13.680  0.0000E+00  0.0000E+00  0.1200E+02  0.1200E+02
    -13.670  0.0000E+00  0.0000E+00  0.1200E+02  0.1200E+02
    -13.660  0.0000E+00  0.0000E+00  0.1200E+02  0.1200E+02
    -13.650  0.0000E+00  0.0000E+00  0.1200E+02  0.1200E+02
    -13.640  0.0000E+00  0.0000E+00  0.1200E+02  0.1200E+02
    -13.630  0.0000E+00  0.0000E+00  0.1200E+02  0.1200E+02
    -13.620  0.0000E+00  0.0000E+00  0.1200E+02  0.1200E+02
    -13.610  0.0000E+00  0.0000E+00  0.1200E+02  0.1200E+02
    -13.600  0.0000E+00  0.0000E+00  0.1200E+02  0.1200E+02
    -13.590  0.0000E+00  0.0000E+00  0.1200E+02  0.1200E+02
    -13.580  0.0000E+00  0.0000E+00  0.1200E+02  0.1200E+02
    -13.570  0.0000E+00  0.0000E+00  0.1200E+02  0.1200E+02
    -13.560  0.0000E+00  0.0000E+00  0.1200E+02  0.1200E+02
    -13.550  0.0000E+00  0.0000E+00  0.1200E+02  0.1200E+02
    -13.540  0.0000E+00  0.0000E+00  0.1200E+02  0.1200E+02
    -13.530  0.0000E+00  0.0000E+00  0.1200E+02  0.1200E+02
    -13.520  0.0000E+00  0.0000E+00  0.1200E+02  0.1200E+02
    -13.510  0.0000E+00  0.0000E+00  0.1200E+02  0.1200E+02
    -13.500  0.0000E+00  0.0000E+00  0.1200E+02  0.1200E+02
    -13.490  0.0000E+00  0.0000E+00  0.1200E+02  0.1200E+02
    -13.480  0.0000E+00  0.0000E+00  0.1200E+02  0.1200E+02
    -13.470  0.0000E+00  0.0000E+00  0.1200E+02  0.1200E+02
    -13.460  0.0000E+00  0.0000E+00  0.1200E+02  0.1200E+02
    -13.450  0.0000E+00  0.0000E+00  0.1200E+02  0.1200E+02
    -13.440  0.0000E+00  0.0000E+00  0.1200E+02  0.1200E+02
    -13.430  0.0000E+00  0.0000E+00  0.1200E+02  0.1200E+02
    -13.420  0.0000E+00  0.0000E+00  0.1200E+02  0.1200E+02
    -13.410  0.0000E+00  0.0000E+00  0.1200E+02  0.1200E+02
    -13.400  0.0000E+00  0.0000E+00  0.1200E+02  0.1200E+02
    -13.390  0.0000E+00  0.0000E+00  0.1200E+02  0.1200E+02
    -13.380  0.0000E+00  0.0000E+00  0.1200E+02  0.1200E+02
    -13.370  0.0000E+00  0.0000E+00  0.1200E+02  0.1200E+02
    -13.360  0.0000E+00  0.0000E+00  0.1200E+02  0.1200E+02
    -13.350  0.0000E+00  0.0000E+00  0.1200E+02  0.1200E+02
    -13.340  0.0000E+00  0.0000E+00  0.1200E+02  0.1200E+02
    -13.330  0.0000E+00  0.0000E+00  0.1200E+02  0.1200E+02
    -13.320  0.0000E+00  0.0000E+00  0.1200E+02  0.1200E+02
    -13.310  0.0000E+00  0.0000E+00  0.1200E+02  0.1200E+02
    -13.300  0.0000E+00  0.0000E+00  0.1200E+02  0.1200E+02
    -13.290  0.0000E+00  0.0000E+00  0.1200E+02  0.1200E+02
    -13.280  0.0000E+00  0.0000E+00  0.1200E+02  0.1200E+02
    -13.270  0.0000E+00  0.0000E+00  0.1200E+02  0.1200E+02
    -13.260  0.0000E+00  0.0000E+00  0.1200E+02  0.1200E+02
    -13.250  0.0000E+00  0.0000E+00  0.1200E+02  0.1200E+02
    -13.240  0.0000E+00  0.0000E+00  0.1200E+02  0.1200E+02
    -13.230  0.0000E+00  0.0000E+00  0.1200E+02  0.1200E+02
    -13.220  0.0000E+00  0.0000E+00  0.1200E+02  0.1200E+02
    -13.210  0.0000E+00  0.0000E+00  0.1200E+02  0.1200E+02
    -13.200  0.0000E+00  0.0000E+00  0.1200E+02  0.1200E+02
    -13.190  0.0000E+00  0.0000E+00  0.1200E+02  0.1200E+02
    -13.180  0.0000E+00  0.0000E+00  0.1200E+02  0.1200E+02
    -13.170  0.0000E+00  0.0000E+00  0.1200E+02  0.1200E+02
    -13.160  0.0000E+00  0.0000E+00  0.1200E+02  0.1200E+02
    -13.150  0.0000E+00  0.0000E+00  0.1200E+02  0.1200E+02
    -13.140  0.0000E+00  0.0000E+00  0.1200E+02  0.1200E+02
    -13.130  0.0000E+00  0.0000E+00  0.1200E+02  0.1200E+02
    -13.120  0.0000E+00  0.0000E+00  0.1200E+02  0.1200E+02
    -13.110  0.0000E+00  0.0000E+00  0.1200E+02  0.1200E+02
    -13.100  0.0000E+00  0.0000E+00  0.1200E+02  0.1200E+02
    -13.090  0.0000E+00  0.0000E+00  0.1200E+02  0.1200E+02
    -13.080  0.0000E+00  0.0000E+00  0.1200E+02  0.1200E+02
    -13.070  0.0000E+00  0.0000E+00  0.1200E+02  0.1200E+02
    -13.060  0.0000E+00  0.0000E+00  0.1200E+02  0.1200E+02
    -13.050  0.0000E+00  0.0000E+00  0.1200E+02  0.1200E+02
    -13.040  0.0000E+00  0.0000E+00  0.1200E+02  0.1200E+02
    -13.030  0.0000E+00  0.0000E+00  0.1200E+02  0.1200E+02
    -13.020  0.0000E+00  0.0000E+00  0.1200E+02  0.1200E+02
    -13.010  0.0000E+00  0.0000E+00  0.1200E+02  0.1200E+02
    -13.000  0.0000E+00  0.0000E+00  0.1200E+02  0.1200E+02
    -12.990  0.0000E+00  0.0000E+00  0.1200E+02  0.1200E+02
    -12.980  0.0000E+00  0.0000E+00  0.1200E+02  0.1200E+02
    -12.970  0.0000E+00  0.0000E+00  0.1200E+02  0.1200E+02
    -12.960  0.0000E+00  0.0000E+00  0.1200E+02  0.1200E+02
    -12.950  0.0000E+00  0.0000E+00  0.1200E+02  0.1200E+02
    -12.940  0.0000E+00  0.0000E+00  0.1200E+02  0.1200E+02
    -12.930  0.0000E+00  0.0000E+00  0.1200E+02  0.1200E+02
    -12.920  0.0000E+00  0.0000E+00  0.1200E+02  0.1200E+02
    -12.910  0.0000E+00  0.0000E+00  0.1200E+02  0.1200E+02
    -12.900  0.0000E+00  0.0000E+00  0.1200E+02  0.1200E+02
    -12.890  0.0000E+00  0.0000E+00  0.1200E+02  0.1200E+02
    -12.880  0.0000E+00  0.0000E+00  0.1200E+02  0.1200E+02
    -12.870  0.0000E+00  0.0000E+00  0.1200E+02  0.1200E+02
    -12.860  0.0000E+00  0.0000E+00  0.1200E+02  0.1200E+02
    -12.850  0.0000E+00  0.0000E+00  0.1200E+02  0.1200E+02
    -12.840  0.0000E+00  0.0000E+00  0.1200E+02  0.1200E+02
    -12.830  0.0000E+00  0.0000E+00  0.1200E+02  0.1200E+02
    -12.820  0.0000E+00  0.0000E+00  0.1200E+02  0.1200E+02
    -12.810  0.0000E+00  0.0000E+00  0.1200E+02  0.1200E+02
    -12.800  0.0000E+00  0.0000E+00  0.1200E+02  0.1200E+02
    -12.790  0.0000E+00  0.0000E+00  0.1200E+02  0.1200E+02
    -12.780  0.0000E+00  0.0000E+00  0.1200E+02  0.1200E+02
    -12.770  0.0000E+00  0.0000E+00  0.1200E+02  0.1200E+02
    -12.760  0.0000E+00  0.0000E+00  0.1200E+02  0.1200E+02
    -12.750  0.0000E+00  0.0000E+00  0.1200E+02  0.1200E+02
    -12.740  0.0000E+00  0.0000E+00  0.1200E+02  0.1200E+02
    -12.730  0.0000E+00  0.0000E+00  0.1200E+02  0.1200E+02
    -12.720  0.0000E+00  0.0000E+00  0.1200E+02  0.1200E+02
    -12.710  0.0000E+00  0.0000E+00  0.1200E+02  0.1200E+02
    -12.700  0.0000E+00  0.0000E+00  0.1200E+02  0.1200E+02
    -12.690  0.0000E+00  0.0000E+00  0.1200E+02  0.1200E+02
    -12.680  0.0000E+00  0.0000E+00  0.1200E+02  0.1200E+02
    -12.670  0.0000E+00  0.0000E+00  0.1200E+02  0.1200E+02
    -12.660  0.0000E+00  0.0000E+00  0.1200E+02  0.1200E+02
    -12.650  0.0000E+00  0.0000E+00  0.1200E+02  0.1200E+02
    -12.640  0.0000E+00  0.0000E+00  0.1200E+02  0.1200E+02
    -12.630  0.0000E+00  0.0000E+00  0.1200E+02  0.1200E+02
    -12.620  0.0000E+00  0.0000E+00  0.1200E+02  0.1200E+02
    -12.610  0.0000E+00  0.0000E+00  0.1200E+02  0.1200E+02
    -12.600  0.0000E+00  0.0000E+00  0.1200E+02  0.1200E+02
    -12.590  0.0000E+00  0.0000E+00  0.1200E+02  0.1200E+02
    -12.580  0.0000E+00  0.0000E+00  0.1200E+02  0.1200E+02
    -12.570  0.0000E+00  0.0000E+00  0.1200E+02  0.1200E+02
    -12.560  0.0000E+00  0.0000E+00  0.1200E+02  0.1200E+02
    -12.550  0.0000E+00  0.0000E+00  0.1200E+02  0.1200E+02
    -12.540  0.0000E+00  0.0000E+00  0.1200E+02  0.1200E+02
    -12.530  0.0000E+00  0.0000E+00  0.1200E+02  0.1200E+02
    -12.520  0.0000E+00  0.0000E+00  0.1200E+02  0.1200E+02
    -12.510  0.0000E+00  0.0000E+00  0.1200E+02  0.1200E+02
    -12.500  0.0000E+00  0.0000E+00  0.1200E+02  0.1200E+02
    -12.490  0.0000E+00  0.0000E+00  0.1200E+02  0.1200E+02
    -12.480  0.0000E+00  0.0000E+00  0.1200E+02  0.1200E+02
    -12.470  0.0000E+00  0.0000E+00  0.1200E+02  0.1200E+02
    -12.460  0.0000E+00  0.0000E+00  0.1200E+02  0.1200E+02
    -12.450  0.0000E+00  0.0000E+00  0.1200E+02  0.1200E+02
    -12.440  0.0000E+00  0.0000E+00  0.1200E+02  0.1200E+02
    -12.430  0.0000E+00  0.0000E+00  0.1200E+02  0.1200E+02
    -12.420  0.0000E+00  0.0000E+00  0.1200E+02  0.1200E+02
    -12.410  0.0000E+00  0.0000E+00  0.1200E+02  0.1200E+02
    -12.400  0.0000E+00  0.0000E+00  0.1200E+02  0.1200E+02
    -12.390  0.0000E+00  0.0000E+00  0.1200E+02  0.1200E+02
    -12.380  0.0000E+00  0.0000E+00  0.1200E+02  0.1200E+02
    -12.370  0.0000E+00  0.0000E+00  0.1200E+02  0.1200E+02
    -12.360  0.0000E+00  0.0000E+00  0.1200E+02  0.1200E+02
    -12.350  0.0000E+00  0.0000E+00  0.1200E+02  0.1200E+02
    -12.340  0.0000E+00  0.0000E+00  0.1200E+02  0.1200E+02
    -12.330  0.0000E+00  0.0000E+00  0.1200E+02  0.1200E+02
    -12.320  0.0000E+00  0.0000E+00  0.1200E+02  0.1200E+02
    -12.310  0.0000E+00  0.0000E+00  0.1200E+02  0.1200E+02
    -12.300  0.0000E+00  0.0000E+00  0.1200E+02  0.1200E+02
    -12.290  0.0000E+00  0.0000E+00  0.1200E+02  0.1200E+02
    -12.280  0.0000E+00  0.0000E+00  0.1200E+02  0.1200E+02
    -12.270  0.0000E+00  0.0000E+00  0.1200E+02  0.1200E+02
    -12.260  0.0000E+00  0.0000E+00  0.1200E+02  0.1200E+02
    -12.250  0.0000E+00  0.0000E+00  0.1200E+02  0.1200E+02
    -12.240  0.0000E+00  0.0000E+00  0.1200E+02  0.1200E+02
    -12.230  0.0000E+00  0.0000E+00  0.1200E+02  0.1200E+02
    -12.220  0.0000E+00  0.0000E+00  0.1200E+02  0.1200E+02
    -12.210  0.0000E+00  0.0000E+00  0.1200E+02  0.1200E+02
    -12.200  0.0000E+00  0.0000E+00  0.1200E+02  0.1200E+02
    -12.190  0.0000E+00  0.0000E+00  0.1200E+02  0.1200E+02
    -12.180  0.0000E+00  0.0000E+00  0.1200E+02  0.1200E+02
    -12.170  0.0000E+00  0.0000E+00  0.1200E+02  0.1200E+02
    -12.160  0.0000E+00  0.0000E+00  0.1200E+02  0.1200E+02
    -12.150  0.0000E+00  0.0000E+00  0.1200E+02  0.1200E+02
    -12.140  0.0000E+00  0.0000E+00  0.1200E+02  0.1200E+02
    -12.130  0.0000E+00  0.0000E+00  0.1200E+02  0.1200E+02
    -12.120  0.0000E+00  0.0000E+00  0.1200E+02  0.1200E+02
    -12.110  0.0000E+00  0.0000E+00  0.1200E+02  0.1200E+02
    -12.100  0.0000E+00  0.0000E+00  0.1200E+02  0.1200E+02
    -12.090  0.0000E+00  0.0000E+00  0.1200E+02  0.1200E+02
    -12.080  0.0000E+00  0.0000E+00  0.1200E+02  0.1200E+02
    -12.070  0.0000E+00  0.0000E+00  0.1200E+02  0.1200E+02
    -12.060  0.0000E+00  0.0000E+00  0.1200E+02  0.1200E+02
    -12.050  0.0000E+00  0.0000E+00  0.1200E+02  0.1200E+02
    -12.040  0.0000E+00  0.0000E+00  0.1200E+02  0.1200E+02
    -12.030  0.0000E+00  0.0000E+00  0.1200E+02  0.1200E+02
    -12.020  0.0000E+00  0.0000E+00  0.1200E+02  0.1200E+02
    -12.010  0.0000E+00  0.0000E+00  0.1200E+02  0.1200E+02
    -12.000  0.0000E+00  0.0000E+00  0.1200E+02  0.1200E+02
    -11.990  0.0000E+00  0.0000E+00  0.1200E+02  0.1200E+02
    -11.980  0.0000E+00  0.0000E+00  0.1200E+02  0.1200E+02
    -11.970  0.0000E+00  0.0000E+00  0.1200E+02  0.1200E+02
    -11.960  0.0000E+00  0.0000E+00  0.1200E+02  0.1200E+02
    -11.950  0.0000E+00  0.0000E+00  0.1200E+02  0.1200E+02
    -11.940  0.0000E+00  0.0000E+00  0.1200E+02  0.1200E+02
    -11.930  0.0000E+00  0.0000E+00  0.1200E+02  0.1200E+02
    -11.920  0.0000E+00  0.0000E+00  0.1200E+02  0.1200E+02
    -11.910  0.0000E+00  0.0000E+00  0.1200E+02  0.1200E+02
    -11.900  0.0000E+00  0.0000E+00  0.1200E+02  0.1200E+02
    -11.890  0.0000E+00  0.0000E+00  0.1200E+02  0.1200E+02
    -11.880  0.0000E+00  0.0000E+00  0.1200E+02  0.1200E+02
    -11.870  0.0000E+00  0.0000E+00  0.1200E+02  0.1200E+02
    -11.860  0.0000E+00  0.0000E+00  0.1200E+02  0.1200E+02
    -11.850  0.0000E+00  0.0000E+00  0.1200E+02  0.1200E+02
    -11.840  0.0000E+00  0.0000E+00  0.1200E+02  0.1200E+02
    -11.830  0.0000E+00  0.0000E+00  0.1200E+02  0.1200E+02
    -11.820  0.0000E+00  0.0000E+00  0.1200E+02  0.1200E+02
    -11.810  0.0000E+00  0.0000E+00  0.1200E+02  0.1200E+02
    -11.800  0.0000E+00  0.0000E+00  0.1200E+02  0.1200E+02
    -11.790  0.0000E+00  0.0000E+00  0.1200E+02  0.1200E+02
    -11.780  0.0000E+00  0.0000E+00  0.1200E+02  0.1200E+02
    -11.770  0.0000E+00  0.0000E+00  0.1200E+02  0.1200E+02
    -11.760  0.0000E+00  0.0000E+00  0.1200E+02  0.1200E+02
    -11.750  0.0000E+00  0.0000E+00  0.1200E+02  0.1200E+02
    -11.740  0.0000E+00  0.0000E+00  0.1200E+02  0.1200E+02
    -11.730  0.0000E+00  0.0000E+00  0.1200E+02  0.1200E+02
    -11.720  0.0000E+00  0.0000E+00  0.1200E+02  0.1200E+02
    -11.710  0.0000E+00  0.0000E+00  0.1200E+02  0.1200E+02
    -11.700  0.0000E+00  0.0000E+00  0.1200E+02  0.1200E+02
    -11.690  0.0000E+00  0.0000E+00  0.1200E+02  0.1200E+02
    -11.680  0.0000E+00  0.0000E+00  0.1200E+02  0.1200E+02
    -11.670  0.0000E+00  0.0000E+00  0.1200E+02  0.1200E+02
    -11.660  0.0000E+00  0.0000E+00  0.1200E+02  0.1200E+02
    -11.650  0.0000E+00  0.0000E+00  0.1200E+02  0.1200E+02
    -11.640  0.0000E+00  0.0000E+00  0.1200E+02  0.1200E+02
    -11.630  0.0000E+00  0.0000E+00  0.1200E+02  0.1200E+02
    -11.620  0.0000E+00  0.0000E+00  0.1200E+02  0.1200E+02
    -11.610  0.0000E+00  0.0000E+00  0.1200E+02  0.1200E+02
    -11.600  0.0000E+00  0.0000E+00  0.1200E+02  0.1200E+02
    -11.590  0.0000E+00  0.0000E+00  0.1200E+02  0.1200E+02
    -11.580  0.0000E+00  0.0000E+00  0.1200E+02  0.1200E+02
    -11.570  0.0000E+00  0.0000E+00  0.1200E+02  0.1200E+02
    -11.560  0.0000E+00  0.0000E+00  0.1200E+02  0.1200E+02
    -11.550  0.0000E+00  0.0000E+00  0.1200E+02  0.1200E+02
    -11.540  0.0000E+00  0.0000E+00  0.1200E+02  0.1200E+02
    -11.530  0.0000E+00  0.0000E+00  0.1200E+02  0.1200E+02
    -11.520  0.0000E+00  0.0000E+00  0.1200E+02  0.1200E+02
    -11.510  0.0000E+00  0.0000E+00  0.1200E+02  0.1200E+02
    -11.500  0.0000E+00  0.0000E+00  0.1200E+02  0.1200E+02
    -11.490  0.0000E+00  0.0000E+00  0.1200E+02  0.1200E+02
    -11.480  0.0000E+00  0.0000E+00  0.1200E+02  0.1200E+02
    -11.470  0.0000E+00  0.0000E+00  0.1200E+02  0.1200E+02
    -11.460  0.0000E+00  0.0000E+00  0.1200E+02  0.1200E+02
    -11.450  0.0000E+00  0.0000E+00  0.1200E+02  0.1200E+02
    -11.440  0.0000E+00  0.0000E+00  0.1200E+02  0.1200E+02
    -11.430  0.0000E+00  0.0000E+00  0.1200E+02  0.1200E+02
    -11.420  0.0000E+00  0.0000E+00  0.1200E+02  0.1200E+02
    -11.410  0.0000E+00  0.0000E+00  0.1200E+02  0.1200E+02
    -11.400  0.0000E+00  0.0000E+00  0.1200E+02  0.1200E+02
    -11.390  0.0000E+00  0.0000E+00  0.1200E+02  0.1200E+02
    -11.380  0.0000E+00  0.0000E+00  0.1200E+02  0.1200E+02
    -11.370  0.0000E+00  0.0000E+00  0.1200E+02  0.1200E+02
    -11.360  0.0000E+00  0.0000E+00  0.1200E+02  0.1200E+02
    -11.350  0.0000E+00  0.0000E+00  0.1200E+02  0.1200E+02
    -11.340  0.0000E+00  0.0000E+00  0.1200E+02  0.1200E+02
    -11.330  0.0000E+00  0.0000E+00  0.1200E+02  0.1200E+02
    -11.320  0.0000E+00  0.0000E+00  0.1200E+02  0.1200E+02
    -11.310  0.0000E+00  0.0000E+00  0.1200E+02  0.1200E+02
    -11.300  0.0000E+00  0.0000E+00  0.1200E+02  0.1200E+02
    -11.290  0.0000E+00  0.0000E+00  0.1200E+02  0.1200E+02
    -11.280  0.0000E+00  0.0000E+00  0.1200E+02  0.1200E+02
    -11.270  0.0000E+00  0.0000E+00  0.1200E+02  0.1200E+02
    -11.260  0.0000E+00  0.0000E+00  0.1200E+02  0.1200E+02
    -11.250  0.0000E+00  0.0000E+00  0.1200E+02  0.1200E+02
    -11.240  0.0000E+00  0.0000E+00  0.1200E+02  0.1200E+02
    -11.230  0.0000E+00  0.0000E+00  0.1200E+02  0.1200E+02
    -11.220  0.0000E+00  0.0000E+00  0.1200E+02  0.1200E+02
    -11.210  0.0000E+00  0.0000E+00  0.1200E+02  0.1200E+02
    -11.200  0.0000E+00  0.0000E+00  0.1200E+02  0.1200E+02
    -11.190  0.0000E+00  0.0000E+00  0.1200E+02  0.1200E+02
    -11.180  0.0000E+00  0.0000E+00  0.1200E+02  0.1200E+02
    -11.170  0.0000E+00  0.0000E+00  0.1200E+02  0.1200E+02
    -11.160  0.0000E+00  0.0000E+00  0.1200E+02  0.1200E+02
    -11.150  0.0000E+00  0.0000E+00  0.1200E+02  0.1200E+02
    -11.140  0.0000E+00  0.0000E+00  0.1200E+02  0.1200E+02
    -11.130  0.0000E+00  0.0000E+00  0.1200E+02  0.1200E+02
    -11.120  0.0000E+00  0.0000E+00  0.1200E+02  0.1200E+02
    -11.110  0.0000E+00  0.0000E+00  0.1200E+02  0.1200E+02
    -11.100  0.0000E+00  0.0000E+00  0.1200E+02  0.1200E+02
    -11.090  0.0000E+00  0.0000E+00  0.1200E+02  0.1200E+02
    -11.080  0.0000E+00  0.0000E+00  0.1200E+02  0.1200E+02
    -11.070  0.0000E+00  0.0000E+00  0.1200E+02  0.1200E+02
    -11.060  0.0000E+00  0.0000E+00  0.1200E+02  0.1200E+02
    -11.050  0.0000E+00  0.0000E+00  0.1200E+02  0.1200E+02
    -11.040  0.0000E+00  0.0000E+00  0.1200E+02  0.1200E+02
    -11.030  0.0000E+00  0.0000E+00  0.1200E+02  0.1200E+02
    -11.020  0.0000E+00  0.0000E+00  0.1200E+02  0.1200E+02
    -11.010  0.0000E+00  0.0000E+00  0.1200E+02  0.1200E+02
    -11.000  0.0000E+00  0.0000E+00  0.1200E+02  0.1200E+02
    -10.990  0.0000E+00  0.0000E+00  0.1200E+02  0.1200E+02
    -10.980  0.0000E+00  0.0000E+00  0.1200E+02  0.1200E+02
    -10.970  0.0000E+00  0.0000E+00  0.1200E+02  0.1200E+02
    -10.960  0.0000E+00  0.0000E+00  0.1200E+02  0.1200E+02
    -10.950  0.0000E+00  0.0000E+00  0.1200E+02  0.1200E+02
    -10.940  0.0000E+00  0.0000E+00  0.1200E+02  0.1200E+02
    -10.930  0.0000E+00  0.0000E+00  0.1200E+02  0.1200E+02
    -10.920  0.0000E+00  0.0000E+00  0.1200E+02  0.1200E+02
    -10.910  0.0000E+00  0.0000E+00  0.1200E+02  0.1200E+02
    -10.900  0.0000E+00  0.0000E+00  0.1200E+02  0.1200E+02
    -10.890  0.0000E+00  0.0000E+00  0.1200E+02  0.1200E+02
    -10.880  0.0000E+00  0.0000E+00  0.1200E+02  0.1200E+02
    -10.870  0.0000E+00  0.0000E+00  0.1200E+02  0.1200E+02
    -10.860  0.0000E+00  0.0000E+00  0.1200E+02  0.1200E+02
    -10.850  0.0000E+00  0.0000E+00  0.1200E+02  0.1200E+02
    -10.840  0.0000E+00  0.0000E+00  0.1200E+02  0.1200E+02
    -10.830  0.0000E+00  0.0000E+00  0.1200E+02  0.1200E+02
    -10.820  0.0000E+00  0.0000E+00  0.1200E+02  0.1200E+02
    -10.810  0.0000E+00  0.0000E+00  0.1200E+02  0.1200E+02
    -10.800  0.0000E+00  0.0000E+00  0.1200E+02  0.1200E+02
    -10.790  0.0000E+00  0.0000E+00  0.1200E+02  0.1200E+02
    -10.780  0.0000E+00  0.0000E+00  0.1200E+02  0.1200E+02
    -10.770  0.0000E+00  0.0000E+00  0.1200E+02  0.1200E+02
    -10.760  0.0000E+00  0.0000E+00  0.1200E+02  0.1200E+02
    -10.750  0.0000E+00  0.0000E+00  0.1200E+02  0.1200E+02
    -10.740  0.0000E+00  0.0000E+00  0.1200E+02  0.1200E+02
    -10.730  0.0000E+00  0.0000E+00  0.1200E+02  0.1200E+02
    -10.720  0.0000E+00  0.0000E+00  0.1200E+02  0.1200E+02
    -10.710  0.0000E+00  0.0000E+00  0.1200E+02  0.1200E+02
    -10.700  0.0000E+00  0.0000E+00  0.1200E+02  0.1200E+02
    -10.690  0.0000E+00  0.0000E+00  0.1200E+02  0.1200E+02
    -10.680  0.0000E+00  0.0000E+00  0.1200E+02  0.1200E+02
    -10.670  0.0000E+00  0.0000E+00  0.1200E+02  0.1200E+02
    -10.660  0.0000E+00  0.0000E+00  0.1200E+02  0.1200E+02
    -10.650  0.0000E+00  0.0000E+00  0.1200E+02  0.1200E+02
    -10.640  0.0000E+00  0.0000E+00  0.1200E+02  0.1200E+02
    -10.630  0.0000E+00  0.0000E+00  0.1200E+02  0.1200E+02
    -10.620  0.0000E+00  0.0000E+00  0.1200E+02  0.1200E+02
    -10.610  0.0000E+00  0.0000E+00  0.1200E+02  0.1200E+02
    -10.600  0.0000E+00  0.0000E+00  0.1200E+02  0.1200E+02
    -10.590  0.0000E+00  0.0000E+00  0.1200E+02  0.1200E+02
    -10.580  0.0000E+00  0.0000E+00  0.1200E+02  0.1200E+02
    -10.570  0.0000E+00  0.0000E+00  0.1200E+02  0.1200E+02
    -10.560  0.0000E+00  0.0000E+00  0.1200E+02  0.1200E+02
    -10.550  0.0000E+00  0.0000E+00  0.1200E+02  0.1200E+02
    -10.540  0.0000E+00  0.0000E+00  0.1200E+02  0.1200E+02
    -10.530  0.0000E+00  0.0000E+00  0.1200E+02  0.1200E+02
    -10.520  0.0000E+00  0.0000E+00  0.1200E+02  0.1200E+02
    -10.510  0.0000E+00  0.0000E+00  0.1200E+02  0.1200E+02
    -10.500  0.0000E+00  0.0000E+00  0.1200E+02  0.1200E+02
    -10.490  0.0000E+00  0.0000E+00  0.1200E+02  0.1200E+02
    -10.480  0.0000E+00  0.0000E+00  0.1200E+02  0.1200E+02
    -10.470  0.0000E+00  0.0000E+00  0.1200E+02  0.1200E+02
    -10.460  0.0000E+00  0.0000E+00  0.1200E+02  0.1200E+02
    -10.450  0.0000E+00  0.0000E+00  0.1200E+02  0.1200E+02
    -10.440  0.0000E+00  0.0000E+00  0.1200E+02  0.1200E+02
    -10.430  0.0000E+00  0.0000E+00  0.1200E+02  0.1200E+02
    -10.420  0.0000E+00  0.0000E+00  0.1200E+02  0.1200E+02
    -10.410  0.0000E+00  0.0000E+00  0.1200E+02  0.1200E+02
    -10.400  0.0000E+00  0.0000E+00  0.1200E+02  0.1200E+02
    -10.390  0.0000E+00  0.0000E+00  0.1200E+02  0.1200E+02
    -10.380  0.0000E+00  0.0000E+00  0.1200E+02  0.1200E+02
    -10.370  0.0000E+00  0.0000E+00  0.1200E+02  0.1200E+02
    -10.360  0.0000E+00  0.0000E+00  0.1200E+02  0.1200E+02
    -10.350  0.0000E+00  0.0000E+00  0.1200E+02  0.1200E+02
    -10.340  0.0000E+00  0.0000E+00  0.1200E+02  0.1200E+02
    -10.330  0.0000E+00  0.0000E+00  0.1200E+02  0.1200E+02
    -10.320  0.0000E+00  0.0000E+00  0.1200E+02  0.1200E+02
    -10.310  0.0000E+00  0.0000E+00  0.1200E+02  0.1200E+02
    -10.300  0.0000E+00  0.0000E+00  0.1200E+02  0.1200E+02
    -10.290  0.0000E+00  0.0000E+00  0.1200E+02  0.1200E+02
    -10.280  0.0000E+00  0.0000E+00  0.1200E+02  0.1200E+02
    -10.270  0.0000E+00  0.0000E+00  0.1200E+02  0.1200E+02
    -10.260  0.0000E+00  0.0000E+00  0.1200E+02  0.1200E+02
    -10.250  0.0000E+00  0.0000E+00  0.1200E+02  0.1200E+02
    -10.240  0.0000E+00  0.0000E+00  0.1200E+02  0.1200E+02
    -10.230  0.0000E+00  0.0000E+00  0.1200E+02  0.1200E+02
    -10.220  0.0000E+00  0.0000E+00  0.1200E+02  0.1200E+02
    -10.210  0.0000E+00  0.0000E+00  0.1200E+02  0.1200E+02
    -10.200  0.0000E+00  0.0000E+00  0.1200E+02  0.1200E+02
    -10.190  0.0000E+00  0.0000E+00  0.1200E+02  0.1200E+02
    -10.180  0.0000E+00  0.0000E+00  0.1200E+02  0.1200E+02
    -10.170  0.0000E+00  0.0000E+00  0.1200E+02  0.1200E+02
    -10.160  0.0000E+00  0.0000E+00  0.1200E+02  0.1200E+02
    -10.150  0.0000E+00  0.0000E+00  0.1200E+02  0.1200E+02
    -10.140  0.0000E+00  0.0000E+00  0.1200E+02  0.1200E+02
    -10.130  0.0000E+00  0.0000E+00  0.1200E+02  0.1200E+02
    -10.120  0.0000E+00  0.0000E+00  0.1200E+02  0.1200E+02
    -10.110  0.0000E+00  0.0000E+00  0.1200E+02  0.1200E+02
    -10.100  0.0000E+00  0.0000E+00  0.1200E+02  0.1200E+02
    -10.090  0.0000E+00  0.0000E+00  0.1200E+02  0.1200E+02
    -10.080  0.0000E+00  0.0000E+00  0.1200E+02  0.1200E+02
    -10.070  0.0000E+00  0.0000E+00  0.1200E+02  0.1200E+02
    -10.060  0.0000E+00  0.0000E+00  0.1200E+02  0.1200E+02
    -10.050  0.0000E+00  0.0000E+00  0.1200E+02  0.1200E+02
    -10.040  0.0000E+00  0.0000E+00  0.1200E+02  0.1200E+02
    -10.030  0.0000E+00  0.0000E+00  0.1200E+02  0.1200E+02
    -10.020  0.0000E+00  0.0000E+00  0.1200E+02  0.1200E+02
    -10.010  0.0000E+00  0.0000E+00  0.1200E+02  0.1200E+02
    -10.000  0.0000E+00  0.0000E+00  0.1200E+02  0.1200E+02
     -9.990  0.0000E+00  0.0000E+00  0.1200E+02  0.1200E+02
     -9.980  0.0000E+00  0.0000E+00  0.1200E+02  0.1200E+02
     -9.970  0.0000E+00  0.0000E+00  0.1200E+02  0.1200E+02
     -9.960  0.0000E+00  0.0000E+00  0.1200E+02  0.1200E+02
     -9.950  0.0000E+00  0.0000E+00  0.1200E+02  0.1200E+02
     -9.940  0.0000E+00  0.0000E+00  0.1200E+02  0.1200E+02
     -9.930  0.0000E+00  0.0000E+00  0.1200E+02  0.1200E+02
     -9.920  0.0000E+00  0.0000E+00  0.1200E+02  0.1200E+02
     -9.910  0.0000E+00  0.0000E+00  0.1200E+02  0.1200E+02
     -9.900  0.0000E+00  0.0000E+00  0.1200E+02  0.1200E+02
     -9.890  0.0000E+00  0.0000E+00  0.1200E+02  0.1200E+02
     -9.880  0.0000E+00  0.0000E+00  0.1200E+02  0.1200E+02
     -9.870  0.0000E+00  0.0000E+00  0.1200E+02  0.1200E+02
     -9.860  0.0000E+00  0.0000E+00  0.1200E+02  0.1200E+02
     -9.850  0.0000E+00  0.0000E+00  0.1200E+02  0.1200E+02
     -9.840  0.0000E+00  0.0000E+00  0.1200E+02  0.1200E+02
     -9.830  0.0000E+00  0.0000E+00  0.1200E+02  0.1200E+02
     -9.820  0.0000E+00  0.0000E+00  0.1200E+02  0.1200E+02
     -9.810  0.0000E+00  0.0000E+00  0.1200E+02  0.1200E+02
     -9.800  0.0000E+00  0.0000E+00  0.1200E+02  0.1200E+02
     -9.790  0.0000E+00  0.0000E+00  0.1200E+02  0.1200E+02
     -9.780  0.0000E+00  0.0000E+00  0.1200E+02  0.1200E+02
     -9.770  0.0000E+00  0.0000E+00  0.1200E+02  0.1200E+02
     -9.760  0.0000E+00  0.0000E+00  0.1200E+02  0.1200E+02
     -9.750  0.0000E+00  0.0000E+00  0.1200E+02  0.1200E+02
     -9.740  0.0000E+00  0.0000E+00  0.1200E+02  0.1200E+02
     -9.730  0.0000E+00  0.0000E+00  0.1200E+02  0.1200E+02
     -9.720  0.0000E+00  0.0000E+00  0.1200E+02  0.1200E+02
     -9.710  0.0000E+00  0.0000E+00  0.1200E+02  0.1200E+02
     -9.700  0.0000E+00  0.0000E+00  0.1200E+02  0.1200E+02
     -9.690  0.0000E+00  0.0000E+00  0.1200E+02  0.1200E+02
     -9.680  0.0000E+00  0.0000E+00  0.1200E+02  0.1200E+02
     -9.670  0.0000E+00  0.0000E+00  0.1200E+02  0.1200E+02
     -9.660  0.0000E+00  0.0000E+00  0.1200E+02  0.1200E+02
     -9.650  0.0000E+00  0.0000E+00  0.1200E+02  0.1200E+02
     -9.640  0.0000E+00  0.0000E+00  0.1200E+02  0.1200E+02
     -9.630  0.0000E+00  0.0000E+00  0.1200E+02  0.1200E+02
     -9.620  0.0000E+00  0.0000E+00  0.1200E+02  0.1200E+02
     -9.610  0.0000E+00  0.0000E+00  0.1200E+02  0.1200E+02
     -9.600  0.0000E+00  0.0000E+00  0.1200E+02  0.1200E+02
     -9.590  0.0000E+00  0.0000E+00  0.1200E+02  0.1200E+02
     -9.580  0.0000E+00  0.0000E+00  0.1200E+02  0.1200E+02
     -9.570  0.0000E+00  0.0000E+00  0.1200E+02  0.1200E+02
     -9.560  0.0000E+00  0.0000E+00  0.1200E+02  0.1200E+02
     -9.550  0.0000E+00  0.0000E+00  0.1200E+02  0.1200E+02
     -9.540  0.0000E+00  0.0000E+00  0.1200E+02  0.1200E+02
     -9.530  0.0000E+00  0.0000E+00  0.1200E+02  0.1200E+02
     -9.520  0.0000E+00  0.0000E+00  0.1200E+02  0.1200E+02
     -9.510  0.0000E+00  0.0000E+00  0.1200E+02  0.1200E+02
     -9.500  0.0000E+00  0.0000E+00  0.1200E+02  0.1200E+02
     -9.490  0.0000E+00  0.0000E+00  0.1200E+02  0.1200E+02
     -9.480  0.0000E+00  0.0000E+00  0.1200E+02  0.1200E+02
     -9.470  0.0000E+00  0.0000E+00  0.1200E+02  0.1200E+02
     -9.460  0.0000E+00  0.0000E+00  0.1200E+02  0.1200E+02
     -9.450  0.0000E+00  0.0000E+00  0.1200E+02  0.1200E+02
     -9.440  0.0000E+00  0.0000E+00  0.1200E+02  0.1200E+02
     -9.430  0.0000E+00  0.0000E+00  0.1200E+02  0.1200E+02
     -9.420  0.0000E+00  0.0000E+00  0.1200E+02  0.1200E+02
     -9.410  0.0000E+00  0.0000E+00  0.1200E+02  0.1200E+02
     -9.400  0.0000E+00  0.0000E+00  0.1200E+02  0.1200E+02
     -9.390  0.0000E+00  0.0000E+00  0.1200E+02  0.1200E+02
     -9.380  0.0000E+00  0.0000E+00  0.1200E+02  0.1200E+02
     -9.370  0.0000E+00  0.0000E+00  0.1200E+02  0.1200E+02
     -9.360  0.0000E+00  0.0000E+00  0.1200E+02  0.1200E+02
     -9.350  0.0000E+00  0.0000E+00  0.1200E+02  0.1200E+02
     -9.340  0.0000E+00  0.0000E+00  0.1200E+02  0.1200E+02
     -9.330  0.0000E+00  0.0000E+00  0.1200E+02  0.1200E+02
     -9.320  0.0000E+00  0.0000E+00  0.1200E+02  0.1200E+02
     -9.310  0.0000E+00  0.0000E+00  0.1200E+02  0.1200E+02
     -9.300  0.0000E+00  0.0000E+00  0.1200E+02  0.1200E+02
     -9.290  0.0000E+00  0.0000E+00  0.1200E+02  0.1200E+02
     -9.280  0.0000E+00  0.0000E+00  0.1200E+02  0.1200E+02
     -9.270  0.0000E+00  0.0000E+00  0.1200E+02  0.1200E+02
     -9.260  0.0000E+00  0.0000E+00  0.1200E+02  0.1200E+02
     -9.250  0.0000E+00  0.0000E+00  0.1200E+02  0.1200E+02
     -9.240  0.0000E+00  0.0000E+00  0.1200E+02  0.1200E+02
     -9.230  0.0000E+00  0.0000E+00  0.1200E+02  0.1200E+02
     -9.220  0.0000E+00  0.0000E+00  0.1200E+02  0.1200E+02
     -9.210  0.0000E+00  0.0000E+00  0.1200E+02  0.1200E+02
     -9.200  0.0000E+00  0.0000E+00  0.1200E+02  0.1200E+02
     -9.190  0.0000E+00  0.0000E+00  0.1200E+02  0.1200E+02
     -9.180  0.0000E+00  0.0000E+00  0.1200E+02  0.1200E+02
     -9.170  0.0000E+00  0.0000E+00  0.1200E+02  0.1200E+02
     -9.160  0.0000E+00  0.0000E+00  0.1200E+02  0.1200E+02
     -9.150  0.0000E+00  0.0000E+00  0.1200E+02  0.1200E+02
     -9.140  0.0000E+00  0.0000E+00  0.1200E+02  0.1200E+02
     -9.130  0.0000E+00  0.0000E+00  0.1200E+02  0.1200E+02
     -9.120  0.0000E+00  0.0000E+00  0.1200E+02  0.1200E+02
     -9.110  0.0000E+00  0.0000E+00  0.1200E+02  0.1200E+02
     -9.100  0.0000E+00  0.0000E+00  0.1200E+02  0.1200E+02
     -9.090  0.0000E+00  0.0000E+00  0.1200E+02  0.1200E+02
     -9.080  0.0000E+00  0.0000E+00  0.1200E+02  0.1200E+02
     -9.070  0.0000E+00  0.0000E+00  0.1200E+02  0.1200E+02
     -9.060  0.0000E+00  0.0000E+00  0.1200E+02  0.1200E+02
     -9.050  0.0000E+00  0.0000E+00  0.1200E+02  0.1200E+02
     -9.040  0.0000E+00  0.0000E+00  0.1200E+02  0.1200E+02
     -9.030  0.0000E+00  0.0000E+00  0.1200E+02  0.1200E+02
     -9.020  0.0000E+00  0.0000E+00  0.1200E+02  0.1200E+02
     -9.010  0.0000E+00  0.0000E+00  0.1200E+02  0.1200E+02
     -9.000  0.0000E+00  0.0000E+00  0.1200E+02  0.1200E+02
     -8.990  0.0000E+00  0.0000E+00  0.1200E+02  0.1200E+02
     -8.980  0.0000E+00  0.0000E+00  0.1200E+02  0.1200E+02
     -8.970  0.0000E+00  0.0000E+00  0.1200E+02  0.1200E+02
     -8.960  0.0000E+00  0.0000E+00  0.1200E+02  0.1200E+02
     -8.950  0.0000E+00  0.0000E+00  0.1200E+02  0.1200E+02
     -8.940  0.0000E+00  0.0000E+00  0.1200E+02  0.1200E+02
     -8.930  0.0000E+00  0.0000E+00  0.1200E+02  0.1200E+02
     -8.920  0.0000E+00  0.0000E+00  0.1200E+02  0.1200E+02
     -8.910  0.0000E+00  0.0000E+00  0.1200E+02  0.1200E+02
     -8.900  0.0000E+00  0.0000E+00  0.1200E+02  0.1200E+02
     -8.890  0.0000E+00  0.0000E+00  0.1200E+02  0.1200E+02
     -8.880  0.0000E+00  0.0000E+00  0.1200E+02  0.1200E+02
     -8.870  0.0000E+00  0.0000E+00  0.1200E+02  0.1200E+02
     -8.860  0.0000E+00  0.0000E+00  0.1200E+02  0.1200E+02
     -8.850  0.0000E+00  0.0000E+00  0.1200E+02  0.1200E+02
     -8.840  0.0000E+00  0.0000E+00  0.1200E+02  0.1200E+02
     -8.830  0.0000E+00  0.0000E+00  0.1200E+02  0.1200E+02
     -8.820  0.0000E+00  0.0000E+00  0.1200E+02  0.1200E+02
     -8.810  0.0000E+00  0.0000E+00  0.1200E+02  0.1200E+02
     -8.800  0.0000E+00  0.0000E+00  0.1200E+02  0.1200E+02
     -8.790  0.0000E+00  0.0000E+00  0.1200E+02  0.1200E+02
     -8.780  0.0000E+00  0.0000E+00  0.1200E+02  0.1200E+02
     -8.770  0.0000E+00  0.0000E+00  0.1200E+02  0.1200E+02
     -8.760  0.0000E+00  0.0000E+00  0.1200E+02  0.1200E+02
     -8.750  0.0000E+00  0.0000E+00  0.1200E+02  0.1200E+02
     -8.740  0.0000E+00  0.0000E+00  0.1200E+02  0.1200E+02
     -8.730  0.0000E+00  0.0000E+00  0.1200E+02  0.1200E+02
     -8.720  0.0000E+00  0.0000E+00  0.1200E+02  0.1200E+02
     -8.710  0.0000E+00  0.0000E+00  0.1200E+02  0.1200E+02
     -8.700  0.0000E+00  0.0000E+00  0.1200E+02  0.1200E+02
     -8.690  0.0000E+00  0.0000E+00  0.1200E+02  0.1200E+02
     -8.680  0.0000E+00  0.0000E+00  0.1200E+02  0.1200E+02
     -8.670  0.0000E+00  0.0000E+00  0.1200E+02  0.1200E+02
     -8.660  0.0000E+00  0.0000E+00  0.1200E+02  0.1200E+02
     -8.650  0.0000E+00  0.0000E+00  0.1200E+02  0.1200E+02
     -8.640  0.0000E+00  0.0000E+00  0.1200E+02  0.1200E+02
     -8.630  0.0000E+00  0.0000E+00  0.1200E+02  0.1200E+02
     -8.620  0.0000E+00  0.0000E+00  0.1200E+02  0.1200E+02
     -8.610  0.0000E+00  0.0000E+00  0.1200E+02  0.1200E+02
     -8.600  0.0000E+00  0.0000E+00  0.1200E+02  0.1200E+02
     -8.590  0.0000E+00  0.0000E+00  0.1200E+02  0.1200E+02
     -8.580  0.0000E+00  0.0000E+00  0.1200E+02  0.1200E+02
     -8.570  0.0000E+00  0.0000E+00  0.1200E+02  0.1200E+02
     -8.560  0.0000E+00  0.0000E+00  0.1200E+02  0.1200E+02
     -8.550  0.0000E+00  0.0000E+00  0.1200E+02  0.1200E+02
     -8.540  0.0000E+00  0.0000E+00  0.1200E+02  0.1200E+02
     -8.530  0.0000E+00  0.0000E+00  0.1200E+02  0.1200E+02
     -8.520  0.0000E+00  0.0000E+00  0.1200E+02  0.1200E+02
     -8.510  0.0000E+00  0.0000E+00  0.1200E+02  0.1200E+02
     -8.500  0.0000E+00  0.0000E+00  0.1200E+02  0.1200E+02
     -8.490  0.0000E+00  0.0000E+00  0.1200E+02  0.1200E+02
     -8.480  0.0000E+00  0.0000E+00  0.1200E+02  0.1200E+02
     -8.470  0.0000E+00  0.0000E+00  0.1200E+02  0.1200E+02
     -8.460  0.0000E+00  0.0000E+00  0.1200E+02  0.1200E+02
     -8.450  0.0000E+00  0.0000E+00  0.1200E+02  0.1200E+02
     -8.440  0.0000E+00  0.0000E+00  0.1200E+02  0.1200E+02
     -8.430  0.0000E+00  0.0000E+00  0.1200E+02  0.1200E+02
     -8.420  0.0000E+00  0.0000E+00  0.1200E+02  0.1200E+02
     -8.410  0.0000E+00  0.0000E+00  0.1200E+02  0.1200E+02
     -8.400  0.0000E+00  0.0000E+00  0.1200E+02  0.1200E+02
     -8.390  0.0000E+00  0.0000E+00  0.1200E+02  0.1200E+02
     -8.380  0.0000E+00  0.0000E+00  0.1200E+02  0.1200E+02
     -8.370  0.0000E+00  0.0000E+00  0.1200E+02  0.1200E+02
     -8.360  0.0000E+00  0.0000E+00  0.1200E+02  0.1200E+02
     -8.350  0.0000E+00  0.0000E+00  0.1200E+02  0.1200E+02
     -8.340  0.0000E+00  0.0000E+00  0.1200E+02  0.1200E+02
     -8.330  0.0000E+00  0.0000E+00  0.1200E+02  0.1200E+02
     -8.320  0.0000E+00  0.0000E+00  0.1200E+02  0.1200E+02
     -8.310  0.0000E+00  0.0000E+00  0.1200E+02  0.1200E+02
     -8.300  0.0000E+00  0.0000E+00  0.1200E+02  0.1200E+02
     -8.290  0.0000E+00  0.0000E+00  0.1200E+02  0.1200E+02
     -8.280  0.0000E+00  0.0000E+00  0.1200E+02  0.1200E+02
     -8.270  0.0000E+00  0.0000E+00  0.1200E+02  0.1200E+02
     -8.260  0.0000E+00  0.0000E+00  0.1200E+02  0.1200E+02
     -8.250  0.0000E+00  0.0000E+00  0.1200E+02  0.1200E+02
     -8.240  0.0000E+00  0.0000E+00  0.1200E+02  0.1200E+02
     -8.230  0.0000E+00  0.0000E+00  0.1200E+02  0.1200E+02
     -8.220  0.0000E+00  0.0000E+00  0.1200E+02  0.1200E+02
     -8.210  0.0000E+00  0.0000E+00  0.1200E+02  0.1200E+02
     -8.200  0.0000E+00  0.0000E+00  0.1200E+02  0.1200E+02
     -8.190  0.0000E+00  0.0000E+00  0.1200E+02  0.1200E+02
     -8.180  0.0000E+00  0.0000E+00  0.1200E+02  0.1200E+02
     -8.170  0.0000E+00  0.0000E+00  0.1200E+02  0.1200E+02
     -8.160  0.0000E+00  0.0000E+00  0.1200E+02  0.1200E+02
     -8.150  0.0000E+00  0.0000E+00  0.1200E+02  0.1200E+02
     -8.140  0.0000E+00  0.0000E+00  0.1200E+02  0.1200E+02
     -8.130  0.0000E+00  0.0000E+00  0.1200E+02  0.1200E+02
     -8.120  0.0000E+00  0.0000E+00  0.1200E+02  0.1200E+02
     -8.110  0.0000E+00  0.0000E+00  0.1200E+02  0.1200E+02
     -8.100  0.0000E+00  0.0000E+00  0.1200E+02  0.1200E+02
     -8.090  0.0000E+00  0.0000E+00  0.1200E+02  0.1200E+02
     -8.080  0.0000E+00  0.0000E+00  0.1200E+02  0.1200E+02
     -8.070  0.0000E+00  0.0000E+00  0.1200E+02  0.1200E+02
     -8.060  0.0000E+00  0.0000E+00  0.1200E+02  0.1200E+02
     -8.050  0.0000E+00  0.0000E+00  0.1200E+02  0.1200E+02
     -8.040  0.0000E+00  0.0000E+00  0.1200E+02  0.1200E+02
     -8.030  0.0000E+00  0.0000E+00  0.1200E+02  0.1200E+02
     -8.020  0.0000E+00  0.0000E+00  0.1200E+02  0.1200E+02
     -8.010  0.0000E+00  0.0000E+00  0.1200E+02  0.1200E+02
     -8.000  0.0000E+00  0.0000E+00  0.1200E+02  0.1200E+02
     -7.990  0.0000E+00  0.0000E+00  0.1200E+02  0.1200E+02
     -7.980  0.0000E+00  0.0000E+00  0.1200E+02  0.1200E+02
     -7.970  0.0000E+00  0.0000E+00  0.1200E+02  0.1200E+02
     -7.960  0.0000E+00  0.0000E+00  0.1200E+02  0.1200E+02
     -7.950  0.0000E+00  0.0000E+00  0.1200E+02  0.1200E+02
     -7.940  0.0000E+00  0.0000E+00  0.1200E+02  0.1200E+02
     -7.930  0.0000E+00  0.0000E+00  0.1200E+02  0.1200E+02
     -7.920  0.0000E+00  0.0000E+00  0.1200E+02  0.1200E+02
     -7.910  0.0000E+00  0.0000E+00  0.1200E+02  0.1200E+02
     -7.900  0.0000E+00  0.0000E+00  0.1200E+02  0.1200E+02
     -7.890  0.0000E+00  0.0000E+00  0.1200E+02  0.1200E+02
     -7.880  0.0000E+00  0.0000E+00  0.1200E+02  0.1200E+02
     -7.870  0.0000E+00  0.0000E+00  0.1200E+02  0.1200E+02
     -7.860  0.0000E+00  0.0000E+00  0.1200E+02  0.1200E+02
     -7.850  0.0000E+00  0.0000E+00  0.1200E+02  0.1200E+02
     -7.840  0.0000E+00  0.0000E+00  0.1200E+02  0.1200E+02
     -7.830  0.0000E+00  0.0000E+00  0.1200E+02  0.1200E+02
     -7.820  0.0000E+00  0.0000E+00  0.1200E+02  0.1200E+02
     -7.810  0.0000E+00  0.0000E+00  0.1200E+02  0.1200E+02
     -7.800  0.0000E+00  0.0000E+00  0.1200E+02  0.1200E+02
     -7.790  0.0000E+00  0.0000E+00  0.1200E+02  0.1200E+02
     -7.780  0.0000E+00  0.0000E+00  0.1200E+02  0.1200E+02
     -7.770  0.0000E+00  0.0000E+00  0.1200E+02  0.1200E+02
     -7.760  0.0000E+00  0.0000E+00  0.1200E+02  0.1200E+02
     -7.750  0.0000E+00  0.0000E+00  0.1200E+02  0.1200E+02
     -7.740  0.0000E+00  0.0000E+00  0.1200E+02  0.1200E+02
     -7.730  0.0000E+00  0.0000E+00  0.1200E+02  0.1200E+02
     -7.720  0.0000E+00  0.0000E+00  0.1200E+02  0.1200E+02
     -7.710  0.0000E+00  0.0000E+00  0.1200E+02  0.1200E+02
     -7.700  0.0000E+00  0.0000E+00  0.1200E+02  0.1200E+02
     -7.690  0.0000E+00  0.0000E+00  0.1200E+02  0.1200E+02
     -7.680  0.0000E+00  0.0000E+00  0.1200E+02  0.1200E+02
     -7.670  0.0000E+00  0.0000E+00  0.1200E+02  0.1200E+02
     -7.660  0.0000E+00  0.0000E+00  0.1200E+02  0.1200E+02
     -7.650  0.0000E+00  0.0000E+00  0.1200E+02  0.1200E+02
     -7.640  0.0000E+00  0.0000E+00  0.1200E+02  0.1200E+02
     -7.630  0.0000E+00  0.0000E+00  0.1200E+02  0.1200E+02
     -7.620  0.1850E-15  0.0000E+00  0.1200E+02  0.1200E+02
     -7.610  0.1850E-15  0.0000E+00  0.1200E+02  0.1200E+02
     -7.600  0.9252E-15  0.0000E+00  0.1200E+02  0.1200E+02
     -7.590  0.2776E-14  0.0000E+00  0.1200E+02  0.1200E+02
     -7.580  0.8697E-14  0.0000E+00  0.1200E+02  0.1200E+02
     -7.570  0.2591E-13  0.0000E+00  0.1200E+02  0.1200E+02
     -7.560  0.7735E-13  0.0000E+00  0.1200E+02  0.1200E+02
     -7.550  0.2239E-12  0.0000E+00  0.1200E+02  0.1200E+02
     -7.540  0.6375E-12  0.0000E+00  0.1200E+02  0.1200E+02
     -7.530  0.1779E-11  0.0000E+00  0.1200E+02  0.1200E+02
     -7.520  0.4864E-11  0.0000E+00  0.1200E+02  0.1200E+02
     -7.510  0.1304E-10  0.0000E+00  0.1200E+02  0.1200E+02
     -7.500  0.3430E-10  0.0000E+00  0.1200E+02  0.1200E+02
     -7.490  0.8843E-10  0.0000E+00  0.1200E+02  0.1200E+02
     -7.480  0.2235E-09  0.0000E+00  0.1200E+02  0.1200E+02
     -7.470  0.5541E-09  0.0000E+00  0.1200E+02  0.1200E+02
     -7.460  0.1347E-08  0.0000E+00  0.1200E+02  0.1200E+02
     -7.450  0.3210E-08  0.0000E+00  0.1200E+02  0.1200E+02
     -7.440  0.7501E-08  0.0000E+00  0.1200E+02  0.1200E+02
     -7.430  0.1719E-07  0.0000E+00  0.1200E+02  0.1200E+02
     -7.420  0.3864E-07  0.0000E+00  0.1200E+02  0.1200E+02
     -7.410  0.8517E-07  0.0000E+00  0.1200E+02  0.1200E+02
     -7.400  0.1841E-06  0.0000E+00  0.1200E+02  0.1200E+02
     -7.390  0.3904E-06  0.0000E+00  0.1200E+02  0.1200E+02
     -7.380  0.8119E-06  0.0000E+00  0.1200E+02  0.1200E+02
     -7.370  0.1656E-05  0.0000E+00  0.1200E+02  0.1200E+02
     -7.360  0.3314E-05  0.0000E+00  0.1200E+02  0.1200E+02
     -7.350  0.6505E-05  0.0000E+00  0.1200E+02  0.1200E+02
     -7.340  0.1253E-04  0.0000E+00  0.1200E+02  0.1200E+02
     -7.330  0.2367E-04  0.0000E+00  0.1200E+02  0.1200E+02
     -7.320  0.4389E-04  0.0000E+00  0.1200E+02  0.1200E+02
     -7.310  0.7987E-04  0.0000E+00  0.1200E+02  0.1200E+02
     -7.300  0.1426E-03  0.0000E+00  0.1200E+02  0.1200E+02
     -7.290  0.2501E-03  0.0000E+00  0.1200E+02  0.1200E+02
     -7.280  0.4304E-03  0.0000E+00  0.1200E+02  0.1200E+02
     -7.270  0.7272E-03  0.0000E+00  0.1200E+02  0.1200E+02
     -7.260  0.1207E-02  0.0000E+00  0.1200E+02  0.1200E+02
     -7.250  0.1967E-02  0.0000E+00  0.1200E+02  0.1200E+02
     -7.240  0.3150E-02  0.0000E+00  0.1200E+02  0.1200E+02
     -7.230  0.4958E-02  0.0000E+00  0.1200E+02  0.1200E+02
     -7.220  0.7668E-02  0.0000E+00  0.1200E+02  0.1200E+02
     -7.210  0.1166E-01  0.0000E+00  0.1200E+02  0.1200E+02
     -7.200  0.1744E-01  0.0000E+00  0.1200E+02  0.1200E+02
     -7.190  0.2565E-01  0.0000E+00  0.1200E+02  0.1200E+02
     -7.180  0.3714E-01  0.0000E+00  0.1200E+02  0.1200E+02
     -7.170  0.5293E-01  0.0000E+00  0.1200E+02  0.1200E+02
     -7.160  0.7427E-01  0.0000E+00  0.1200E+02  0.1200E+02
     -7.150  0.1027E+00  0.0000E+00  0.1200E+02  0.1200E+02
     -7.140  0.1398E+00  0.0000E+00  0.1200E+02  0.1200E+02
     -7.130  0.1878E+00  0.0000E+00  0.1201E+02  0.1200E+02
     -7.120  0.2486E+00  0.0000E+00  0.1201E+02  0.1200E+02
     -7.110  0.3247E+00  0.0000E+00  0.1201E+02  0.1200E+02
     -7.100  0.4184E+00  0.0000E+00  0.1202E+02  0.1200E+02
     -7.090  0.5322E+00  0.0000E+00  0.1202E+02  0.1200E+02
     -7.080  0.6683E+00  0.0000E+00  0.1203E+02  0.1200E+02
     -7.070  0.8287E+00  0.0000E+00  0.1204E+02  0.1200E+02
     -7.060  0.1015E+01  0.0000E+00  0.1205E+02  0.1200E+02
     -7.050  0.1228E+01  0.0000E+00  0.1206E+02  0.1200E+02
     -7.040  0.1468E+01  0.0000E+00  0.1207E+02  0.1200E+02
     -7.030  0.1733E+01  0.0000E+00  0.1209E+02  0.1200E+02
     -7.020  0.2023E+01  0.0000E+00  0.1211E+02  0.1200E+02
     -7.010  0.2333E+01  0.0000E+00  0.1213E+02  0.1200E+02
     -7.000  0.2659E+01  0.0000E+00  0.1216E+02  0.1200E+02
     -6.990  0.2996E+01  0.0000E+00  0.1219E+02  0.1200E+02
     -6.980  0.3338E+01  0.0000E+00  0.1222E+02  0.1200E+02
     -6.970  0.3677E+01  0.0000E+00  0.1226E+02  0.1200E+02
     -6.960  0.4007E+01  0.0000E+00  0.1230E+02  0.1200E+02
     -6.950  0.4321E+01  0.0000E+00  0.1234E+02  0.1200E+02
     -6.940  0.4613E+01  0.0000E+00  0.1239E+02  0.1200E+02
     -6.930  0.4879E+01  0.0000E+00  0.1244E+02  0.1200E+02
     -6.920  0.5116E+01  0.0000E+00  0.1249E+02  0.1200E+02
     -6.910  0.5322E+01  0.0000E+00  0.1254E+02  0.1200E+02
     -6.900  0.5499E+01  0.0000E+00  0.1260E+02  0.1200E+02
     -6.890  0.5648E+01  0.0000E+00  0.1266E+02  0.1200E+02
     -6.880  0.5773E+01  0.0000E+00  0.1271E+02  0.1200E+02
     -6.870  0.5880E+01  0.0000E+00  0.1277E+02  0.1200E+02
     -6.860  0.5972E+01  0.0000E+00  0.1283E+02  0.1200E+02
     -6.850  0.6054E+01  0.0000E+00  0.1289E+02  0.1200E+02
     -6.840  0.6130E+01  0.0000E+00  0.1295E+02  0.1200E+02
     -6.830  0.6202E+01  0.0000E+00  0.1302E+02  0.1200E+02
     -6.820  0.6269E+01  0.0000E+00  0.1308E+02  0.1200E+02
     -6.810  0.6331E+01  0.0000E+00  0.1314E+02  0.1200E+02
     -6.800  0.6384E+01  0.0000E+00  0.1321E+02  0.1200E+02
     -6.790  0.6424E+01  0.0000E+00  0.1327E+02  0.1200E+02
     -6.780  0.6446E+01  0.0000E+00  0.1333E+02  0.1200E+02
     -6.770  0.6448E+01  0.0000E+00  0.1340E+02  0.1200E+02
     -6.760  0.6424E+01  0.0000E+00  0.1346E+02  0.1200E+02
     -6.750  0.6373E+01  0.0000E+00  0.1353E+02  0.1200E+02
     -6.740  0.6296E+01  0.0000E+00  0.1359E+02  0.1200E+02
     -6.730  0.6196E+01  0.0000E+00  0.1365E+02  0.1200E+02
     -6.720  0.6076E+01  0.0000E+00  0.1371E+02  0.1200E+02
     -6.710  0.5943E+01  0.0000E+00  0.1377E+02  0.1200E+02
     -6.700  0.5807E+01  0.1850E-15  0.1383E+02  0.1200E+02
     -6.690  0.5675E+01  0.1850E-15  0.1389E+02  0.1200E+02
     -6.680  0.5556E+01  0.9252E-15  0.1394E+02  0.1200E+02
     -6.670  0.5459E+01  0.2591E-14  0.1400E+02  0.1200E+02
     -6.660  0.5391E+01  0.7772E-14  0.1405E+02  0.1200E+02
     -6.650  0.5358E+01  0.2387E-13  0.1410E+02  0.1200E+02
     -6.640  0.5361E+01  0.7013E-13  0.1416E+02  0.1200E+02
     -6.630  0.5404E+01  0.2021E-12  0.1421E+02  0.1200E+02
     -6.620  0.5485E+01  0.5710E-12  0.1427E+02  0.1200E+02
     -6.610  0.5601E+01  0.1583E-11  0.1432E+02  0.1200E+02
     -6.600  0.5750E+01  0.4299E-11  0.1438E+02  0.1200E+02
     -6.590  0.5926E+01  0.1144E-10  0.1444E+02  0.1200E+02
     -6.580  0.6125E+01  0.2987E-10  0.1450E+02  0.1200E+02
     -6.570  0.6341E+01  0.7640E-10  0.1456E+02  0.1200E+02
     -6.560  0.6569E+01  0.1916E-09  0.1463E+02  0.1200E+02
     -6.550  0.6802E+01  0.4709E-09  0.1470E+02  0.1200E+02
     -6.540  0.7036E+01  0.1135E-08  0.1477E+02  0.1200E+02
     -6.530  0.7265E+01  0.2680E-08  0.1484E+02  0.1200E+02
     -6.520  0.7484E+01  0.6205E-08  0.1492E+02  0.1200E+02
     -6.510  0.7686E+01  0.1408E-07  0.1499E+02  0.1200E+02
     -6.500  0.7867E+01  0.3133E-07  0.1507E+02  0.1200E+02
     -6.490  0.8022E+01  0.6832E-07  0.1515E+02  0.1200E+02
     -6.480  0.8149E+01  0.1461E-06  0.1523E+02  0.1200E+02
     -6.470  0.8244E+01  0.3061E-06  0.1532E+02  0.1200E+02
     -6.460  0.8306E+01  0.6287E-06  0.1540E+02  0.1200E+02
     -6.450  0.8336E+01  0.1266E-05  0.1548E+02  0.1200E+02
     -6.440  0.8337E+01  0.2499E-05  0.1557E+02  0.1200E+02
     -6.430  0.8312E+01  0.4837E-05  0.1565E+02  0.1200E+02
     -6.420  0.8267E+01  0.9177E-05  0.1573E+02  0.1200E+02
     -6.410  0.8208E+01  0.1707E-04  0.1581E+02  0.1200E+02
     -6.400  0.8144E+01  0.3112E-04  0.1589E+02  0.1200E+02
     -6.390  0.8082E+01  0.5564E-04  0.1598E+02  0.1200E+02
     -6.380  0.8029E+01  0.9753E-04  0.1606E+02  0.1200E+02
     -6.370  0.7993E+01  0.1676E-03  0.1614E+02  0.1200E+02
     -6.360  0.7977E+01  0.2825E-03  0.1622E+02  0.1200E+02
     -6.350  0.7986E+01  0.4668E-03  0.1630E+02  0.1200E+02
     -6.340  0.8019E+01  0.7565E-03  0.1638E+02  0.1200E+02
     -6.330  0.8076E+01  0.1203E-02  0.1646E+02  0.1200E+02
     -6.320  0.8153E+01  0.1875E-02  0.1654E+02  0.1200E+02
     -6.310  0.8243E+01  0.2868E-02  0.1662E+02  0.1200E+02
     -6.300  0.8338E+01  0.4304E-02  0.1670E+02  0.1200E+02
     -6.290  0.8429E+01  0.6339E-02  0.1679E+02  0.1200E+02
     -6.280  0.8506E+01  0.9165E-02  0.1687E+02  0.1200E+02
     -6.270  0.8560E+01  0.1301E-01  0.1696E+02  0.1200E+02
     -6.260  0.8584E+01  0.1814E-01  0.1704E+02  0.1200E+02
     -6.250  0.8571E+01  0.2485E-01  0.1713E+02  0.1200E+02
     -6.240  0.8518E+01  0.3346E-01  0.1722E+02  0.1200E+02
     -6.230  0.8425E+01  0.4432E-01  0.1730E+02  0.1200E+02
     -6.220  0.8296E+01  0.5777E-01  0.1738E+02  0.1200E+02
     -6.210  0.8135E+01  0.7414E-01  0.1746E+02  0.1200E+02
     -6.200  0.7952E+01  0.9378E-01  0.1754E+02  0.1200E+02
     -6.190  0.7757E+01  0.1170E+00  0.1762E+02  0.1201E+02
     -6.180  0.7559E+01  0.1442E+00  0.1770E+02  0.1201E+02
     -6.170  0.7370E+01  0.1756E+00  0.1777E+02  0.1201E+02
     -6.160  0.7197E+01  0.2117E+00  0.1784E+02  0.1201E+02
     -6.150  0.7050E+01  0.2529E+00  0.1791E+02  0.1201E+02
     -6.140  0.6931E+01  0.2998E+00  0.1798E+02  0.1202E+02
     -6.130  0.6843E+01  0.3532E+00  0.1805E+02  0.1202E+02
     -6.120  0.6785E+01  0.4140E+00  0.1812E+02  0.1202E+02
     -6.110  0.6755E+01  0.4836E+00  0.1819E+02  0.1203E+02
     -6.100  0.6746E+01  0.5635E+00  0.1825E+02  0.1203E+02
     -6.090  0.6753E+01  0.6557E+00  0.1832E+02  0.1204E+02
     -6.080  0.6768E+01  0.7626E+00  0.1839E+02  0.1205E+02
     -6.070  0.6785E+01  0.8868E+00  0.1846E+02  0.1206E+02
     -6.060  0.6797E+01  0.1031E+01  0.1852E+02  0.1207E+02
     -6.050  0.6800E+01  0.1199E+01  0.1859E+02  0.1208E+02
     -6.040  0.6788E+01  0.1395E+01  0.1866E+02  0.1209E+02
     -6.030  0.6761E+01  0.1620E+01  0.1873E+02  0.1211E+02
     -6.020  0.6717E+01  0.1878E+01  0.1879E+02  0.1213E+02
     -6.010  0.6656E+01  0.2171E+01  0.1886E+02  0.1215E+02
     -6.000  0.6581E+01  0.2499E+01  0.1893E+02  0.1218E+02
     -5.990  0.6494E+01  0.2863E+01  0.1899E+02  0.1220E+02
     -5.980  0.6399E+01  0.3259E+01  0.1906E+02  0.1224E+02
     -5.970  0.6299E+01  0.3684E+01  0.1912E+02  0.1227E+02
     -5.960  0.6199E+01  0.4130E+01  0.1918E+02  0.1231E+02
     -5.950  0.6102E+01  0.4591E+01  0.1924E+02  0.1236E+02
     -5.940  0.6011E+01  0.5056E+01  0.1930E+02  0.1241E+02
     -5.930  0.5930E+01  0.5514E+01  0.1936E+02  0.1247E+02
     -5.920  0.5863E+01  0.5953E+01  0.1942E+02  0.1253E+02
     -5.910  0.5811E+01  0.6363E+01  0.1948E+02  0.1259E+02
     -5.900  0.5778E+01  0.6732E+01  0.1954E+02  0.1266E+02
     -5.890  0.5766E+01  0.7052E+01  0.1959E+02  0.1273E+02
     -5.880  0.5776E+01  0.7314E+01  0.1965E+02  0.1280E+02
     -5.870  0.5812E+01  0.7514E+01  0.1971E+02  0.1288E+02
     -5.860  0.5874E+01  0.7647E+01  0.1977E+02  0.1295E+02
     -5.850  0.5964E+01  0.7711E+01  0.1983E+02  0.1303E+02
     -5.840  0.6082E+01  0.7708E+01  0.1989E+02  0.1311E+02
     -5.830  0.6229E+01  0.7638E+01  0.1995E+02  0.1318E+02
     -5.820  0.6403E+01  0.7503E+01  0.2002E+02  0.1326E+02
     -5.810  0.6602E+01  0.7308E+01  0.2008E+02  0.1333E+02
     -5.800  0.6820E+01  0.7056E+01  0.2015E+02  0.1340E+02
     -5.790  0.7054E+01  0.6751E+01  0.2022E+02  0.1347E+02
     -5.780  0.7295E+01  0.6400E+01  0.2029E+02  0.1353E+02
     -5.770  0.7539E+01  0.6009E+01  0.2037E+02  0.1359E+02
     -5.760  0.7776E+01  0.5585E+01  0.2045E+02  0.1365E+02
     -5.750  0.7999E+01  0.5136E+01  0.2053E+02  0.1370E+02
     -5.740  0.8201E+01  0.4673E+01  0.2061E+02  0.1375E+02
     -5.730  0.8376E+01  0.4206E+01  0.2069E+02  0.1379E+02
     -5.720  0.8520E+01  0.3744E+01  0.2078E+02  0.1383E+02
     -5.710  0.8630E+01  0.3301E+01  0.2086E+02  0.1386E+02
     -5.700  0.8704E+01  0.2886E+01  0.2095E+02  0.1389E+02
     -5.690  0.8744E+01  0.2509E+01  0.2104E+02  0.1391E+02
     -5.680  0.8753E+01  0.2180E+01  0.2113E+02  0.1393E+02
     -5.670  0.8733E+01  0.1906E+01  0.2121E+02  0.1395E+02
     -5.660  0.8692E+01  0.1695E+01  0.2130E+02  0.1397E+02
     -5.650  0.8633E+01  0.1549E+01  0.2139E+02  0.1399E+02
     -5.640  0.8564E+01  0.1472E+01  0.2147E+02  0.1400E+02
     -5.630  0.8491E+01  0.1466E+01  0.2156E+02  0.1402E+02
     -5.620  0.8419E+01  0.1529E+01  0.2164E+02  0.1403E+02
     -5.610  0.8354E+01  0.1661E+01  0.2172E+02  0.1405E+02
     -5.600  0.8298E+01  0.1856E+01  0.2181E+02  0.1407E+02
     -5.590  0.8253E+01  0.2111E+01  0.2189E+02  0.1409E+02
     -5.580  0.8222E+01  0.2418E+01  0.2197E+02  0.1411E+02
     -5.570  0.8203E+01  0.2771E+01  0.2205E+02  0.1414E+02
     -5.560  0.8194E+01  0.3159E+01  0.2214E+02  0.1417E+02
     -5.550  0.8193E+01  0.3574E+01  0.2222E+02  0.1421E+02
     -5.540  0.8196E+01  0.4004E+01  0.2230E+02  0.1425E+02
     -5.530  0.8200E+01  0.4438E+01  0.2238E+02  0.1429E+02
     -5.520  0.8201E+01  0.4864E+01  0.2246E+02  0.1434E+02
     -5.510  0.8196E+01  0.5271E+01  0.2255E+02  0.1439E+02
     -5.500  0.8181E+01  0.5650E+01  0.2263E+02  0.1445E+02
     -5.490  0.8155E+01  0.5990E+01  0.2271E+02  0.1451E+02
     -5.480  0.8117E+01  0.6284E+01  0.2279E+02  0.1457E+02
     -5.470  0.8066E+01  0.6525E+01  0.2287E+02  0.1464E+02
     -5.460  0.8004E+01  0.6711E+01  0.2295E+02  0.1470E+02
     -5.450  0.7930E+01  0.6839E+01  0.2303E+02  0.1477E+02
     -5.440  0.7847E+01  0.6909E+01  0.2311E+02  0.1484E+02
     -5.430  0.7756E+01  0.6924E+01  0.2319E+02  0.1491E+02
     -5.420  0.7659E+01  0.6887E+01  0.2326E+02  0.1498E+02
     -5.410  0.7557E+01  0.6805E+01  0.2334E+02  0.1505E+02
     -5.400  0.7453E+01  0.6685E+01  0.2341E+02  0.1511E+02
     -5.390  0.7350E+01  0.6532E+01  0.2349E+02  0.1518E+02
     -5.380  0.7248E+01  0.6357E+01  0.2356E+02  0.1524E+02
     -5.370  0.7152E+01  0.6165E+01  0.2363E+02  0.1530E+02
     -5.360  0.7064E+01  0.5966E+01  0.2370E+02  0.1536E+02
     -5.350  0.6988E+01  0.5766E+01  0.2377E+02  0.1542E+02
     -5.340  0.6926E+01  0.5572E+01  0.2384E+02  0.1548E+02
     -5.330  0.6882E+01  0.5391E+01  0.2391E+02  0.1553E+02
     -5.320  0.6858E+01  0.5228E+01  0.2398E+02  0.1558E+02
     -5.310  0.6856E+01  0.5088E+01  0.2405E+02  0.1563E+02
     -5.300  0.6877E+01  0.4976E+01  0.2412E+02  0.1568E+02
     -5.290  0.6921E+01  0.4896E+01  0.2418E+02  0.1573E+02
     -5.280  0.6990E+01  0.4851E+01  0.2425E+02  0.1578E+02
     -5.270  0.7081E+01  0.4843E+01  0.2432E+02  0.1583E+02
     -5.260  0.7193E+01  0.4873E+01  0.2440E+02  0.1588E+02
     -5.250  0.7325E+01  0.4942E+01  0.2447E+02  0.1593E+02
     -5.240  0.7473E+01  0.5048E+01  0.2454E+02  0.1598E+02
     -5.230  0.7634E+01  0.5187E+01  0.2462E+02  0.1603E+02
     -5.220  0.7804E+01  0.5354E+01  0.2470E+02  0.1608E+02
     -5.210  0.7978E+01  0.5542E+01  0.2478E+02  0.1614E+02
     -5.200  0.8152E+01  0.5743E+01  0.2486E+02  0.1620E+02
     -5.190  0.8318E+01  0.5947E+01  0.2494E+02  0.1626E+02
     -5.180  0.8470E+01  0.6144E+01  0.2503E+02  0.1632E+02
     -5.170  0.8601E+01  0.6325E+01  0.2511E+02  0.1638E+02
     -5.160  0.8705E+01  0.6480E+01  0.2520E+02  0.1645E+02
     -5.150  0.8776E+01  0.6603E+01  0.2529E+02  0.1651E+02
     -5.140  0.8809E+01  0.6690E+01  0.2538E+02  0.1658E+02
     -5.130  0.8802E+01  0.6740E+01  0.2547E+02  0.1665E+02
     -5.120  0.8754E+01  0.6755E+01  0.2555E+02  0.1671E+02
     -5.110  0.8668E+01  0.6741E+01  0.2564E+02  0.1678E+02
     -5.100  0.8551E+01  0.6704E+01  0.2573E+02  0.1685E+02
     -5.090  0.8409E+01  0.6656E+01  0.2581E+02  0.1692E+02
     -5.080  0.8255E+01  0.6605E+01  0.2589E+02  0.1698E+02
     -5.070  0.8100E+01  0.6562E+01  0.2597E+02  0.1705E+02
     -5.060  0.7958E+01  0.6537E+01  0.2605E+02  0.1711E+02
     -5.050  0.7840E+01  0.6537E+01  0.2613E+02  0.1718E+02
     -5.040  0.7759E+01  0.6566E+01  0.2621E+02  0.1724E+02
     -5.030  0.7722E+01  0.6628E+01  0.2629E+02  0.1731E+02
     -5.020  0.7735E+01  0.6721E+01  0.2636E+02  0.1738E+02
     -5.010  0.7798E+01  0.6841E+01  0.2644E+02  0.1745E+02
     -5.000  0.7910E+01  0.6983E+01  0.2652E+02  0.1752E+02
     -4.990  0.8062E+01  0.7137E+01  0.2660E+02  0.1759E+02
     -4.980  0.8247E+01  0.7296E+01  0.2668E+02  0.1766E+02
     -4.970  0.8451E+01  0.7450E+01  0.2677E+02  0.1773E+02
     -4.960  0.8662E+01  0.7589E+01  0.2685E+02  0.1781E+02
     -4.950  0.8868E+01  0.7707E+01  0.2694E+02  0.1789E+02
     -4.940  0.9055E+01  0.7797E+01  0.2703E+02  0.1796E+02
     -4.930  0.9214E+01  0.7856E+01  0.2713E+02  0.1804E+02
     -4.920  0.9337E+01  0.7883E+01  0.2722E+02  0.1812E+02
     -4.910  0.9420E+01  0.7881E+01  0.2731E+02  0.1820E+02
     -4.900  0.9461E+01  0.7855E+01  0.2741E+02  0.1828E+02
     -4.890  0.9460E+01  0.7811E+01  0.2750E+02  0.1836E+02
     -4.880  0.9422E+01  0.7758E+01  0.2760E+02  0.1844E+02
     -4.870  0.9353E+01  0.7705E+01  0.2769E+02  0.1851E+02
     -4.860  0.9261E+01  0.7662E+01  0.2778E+02  0.1859E+02
     -4.850  0.9155E+01  0.7636E+01  0.2787E+02  0.1867E+02
     -4.840  0.9047E+01  0.7633E+01  0.2796E+02  0.1874E+02
     -4.830  0.8947E+01  0.7658E+01  0.2805E+02  0.1882E+02
     -4.820  0.8868E+01  0.7712E+01  0.2814E+02  0.1890E+02
     -4.810  0.8822E+01  0.7793E+01  0.2823E+02  0.1897E+02
     -4.800  0.8820E+01  0.7898E+01  0.2832E+02  0.1905E+02
     -4.790  0.8873E+01  0.8020E+01  0.2841E+02  0.1913E+02
     -4.780  0.8991E+01  0.8153E+01  0.2850E+02  0.1921E+02
     -4.770  0.9179E+01  0.8288E+01  0.2859E+02  0.1930E+02
     -4.760  0.9442E+01  0.8419E+01  0.2868E+02  0.1938E+02
     -4.750  0.9781E+01  0.8537E+01  0.2878E+02  0.1947E+02
     -4.740  0.1019E+02  0.8638E+01  0.2888E+02  0.1955E+02
     -4.730  0.1067E+02  0.8719E+01  0.2899E+02  0.1964E+02
     -4.720  0.1119E+02  0.8776E+01  0.2910E+02  0.1973E+02
     -4.710  0.1176E+02  0.8812E+01  0.2922E+02  0.1982E+02
     -4.700  0.1234E+02  0.8827E+01  0.2934E+02  0.1990E+02
     -4.690  0.1291E+02  0.8825E+01  0.2947E+02  0.1999E+02
     -4.680  0.1346E+02  0.8812E+01  0.2961E+02  0.2008E+02
     -4.670  0.1395E+02  0.8791E+01  0.2975E+02  0.2017E+02
     -4.660  0.1438E+02  0.8768E+01  0.2989E+02  0.2026E+02
     -4.650  0.1470E+02  0.8748E+01  0.3004E+02  0.2034E+02
     -4.640  0.1492E+02  0.8734E+01  0.3019E+02  0.2043E+02
     -4.630  0.1503E+02  0.8731E+01  0.3034E+02  0.2052E+02
     -4.620  0.1501E+02  0.8740E+01  0.3049E+02  0.2061E+02
     -4.610  0.1488E+02  0.8763E+01  0.3064E+02  0.2069E+02
     -4.600  0.1465E+02  0.8800E+01  0.3078E+02  0.2078E+02
     -4.590  0.1433E+02  0.8851E+01  0.3093E+02  0.2087E+02
     -4.580  0.1395E+02  0.8915E+01  0.3107E+02  0.2096E+02
     -4.570  0.1353E+02  0.8991E+01  0.3120E+02  0.2105E+02
     -4.560  0.1310E+02  0.9077E+01  0.3133E+02  0.2114E+02
     -4.550  0.1268E+02  0.9172E+01  0.3146E+02  0.2123E+02
     -4.540  0.1229E+02  0.9273E+01  0.3158E+02  0.2132E+02
     -4.530  0.1194E+02  0.9381E+01  0.3170E+02  0.2142E+02
     -4.520  0.1166E+02  0.9492E+01  0.3182E+02  0.2151E+02
     -4.510  0.1143E+02  0.9605E+01  0.3193E+02  0.2161E+02
     -4.500  0.1127E+02  0.9718E+01  0.3204E+02  0.2171E+02
     -4.490  0.1115E+02  0.9829E+01  0.3216E+02  0.2180E+02
     -4.480  0.1106E+02  0.9937E+01  0.3227E+02  0.2190E+02
     -4.470  0.1100E+02  0.1004E+02  0.3238E+02  0.2200E+02
     -4.460  0.1093E+02  0.1013E+02  0.3249E+02  0.2211E+02
     -4.450  0.1086E+02  0.1021E+02  0.3259E+02  0.2221E+02
     -4.440  0.1075E+02  0.1028E+02  0.3270E+02  0.2231E+02
     -4.430  0.1061E+02  0.1033E+02  0.3281E+02  0.2241E+02
     -4.420  0.1042E+02  0.1036E+02  0.3291E+02  0.2252E+02
     -4.410  0.1018E+02  0.1036E+02  0.3301E+02  0.2262E+02
     -4.400  0.9905E+01  0.1034E+02  0.3311E+02  0.2272E+02
     -4.390  0.9590E+01  0.1029E+02  0.3321E+02  0.2283E+02
     -4.380  0.9249E+01  0.1021E+02  0.3330E+02  0.2293E+02
     -4.370  0.8892E+01  0.1009E+02  0.3339E+02  0.2303E+02
     -4.360  0.8531E+01  0.9929E+01  0.3348E+02  0.2313E+02
     -4.350  0.8179E+01  0.9722E+01  0.3356E+02  0.2323E+02
     -4.340  0.7846E+01  0.9469E+01  0.3364E+02  0.2332E+02
     -4.330  0.7543E+01  0.9169E+01  0.3371E+02  0.2341E+02
     -4.320  0.7278E+01  0.8825E+01  0.3378E+02  0.2350E+02
     -4.310  0.7056E+01  0.8441E+01  0.3385E+02  0.2359E+02
     -4.300  0.6884E+01  0.8023E+01  0.3392E+02  0.2367E+02
     -4.290  0.6764E+01  0.7582E+01  0.3399E+02  0.2374E+02
     -4.280  0.6699E+01  0.7130E+01  0.3406E+02  0.2381E+02
     -4.270  0.6691E+01  0.6679E+01  0.3412E+02  0.2388E+02
     -4.260  0.6739E+01  0.6244E+01  0.3419E+02  0.2394E+02
     -4.250  0.6842E+01  0.5841E+01  0.3426E+02  0.2400E+02
     -4.240  0.7000E+01  0.5482E+01  0.3433E+02  0.2406E+02
     -4.230  0.7208E+01  0.5180E+01  0.3440E+02  0.2411E+02
     -4.220  0.7463E+01  0.4944E+01  0.3448E+02  0.2416E+02
     -4.210  0.7759E+01  0.4780E+01  0.3455E+02  0.2420E+02
     -4.200  0.8090E+01  0.4693E+01  0.3464E+02  0.2425E+02
     -4.190  0.8450E+01  0.4680E+01  0.3472E+02  0.2430E+02
     -4.180  0.8830E+01  0.4739E+01  0.3481E+02  0.2435E+02
     -4.170  0.9222E+01  0.4862E+01  0.3490E+02  0.2439E+02
     -4.160  0.9621E+01  0.5040E+01  0.3500E+02  0.2444E+02
     -4.150  0.1002E+02  0.5261E+01  0.3510E+02  0.2450E+02
     -4.140  0.1040E+02  0.5513E+01  0.3520E+02  0.2455E+02
     -4.130  0.1078E+02  0.5781E+01  0.3531E+02  0.2461E+02
     -4.120  0.1113E+02  0.6052E+01  0.3542E+02  0.2467E+02
     -4.110  0.1146E+02  0.6313E+01  0.3553E+02  0.2473E+02
     -4.100  0.1175E+02  0.6554E+01  0.3565E+02  0.2480E+02
     -4.090  0.1202E+02  0.6763E+01  0.3577E+02  0.2487E+02
     -4.080  0.1224E+02  0.6934E+01  0.3589E+02  0.2494E+02
     -4.070  0.1243E+02  0.7060E+01  0.3602E+02  0.2501E+02
     -4.060  0.1257E+02  0.7138E+01  0.3614E+02  0.2508E+02
     -4.050  0.1267E+02  0.7166E+01  0.3627E+02  0.2515E+02
     -4.040  0.1274E+02  0.7145E+01  0.3640E+02  0.2522E+02
     -4.030  0.1276E+02  0.7076E+01  0.3653E+02  0.2529E+02
     -4.020  0.1274E+02  0.6964E+01  0.3665E+02  0.2536E+02
     -4.010  0.1269E+02  0.6813E+01  0.3678E+02  0.2543E+02
     -4.000  0.1260E+02  0.6630E+01  0.3691E+02  0.2550E+02
     -3.990  0.1248E+02  0.6425E+01  0.3703E+02  0.2556E+02
     -3.980  0.1233E+02  0.6205E+01  0.3715E+02  0.2562E+02
     -3.970  0.1216E+02  0.5983E+01  0.3728E+02  0.2568E+02
     -3.960  0.1195E+02  0.5768E+01  0.3740E+02  0.2574E+02
     -3.950  0.1172E+02  0.5571E+01  0.3751E+02  0.2580E+02
     -3.940  0.1146E+02  0.5401E+01  0.3763E+02  0.2585E+02
     -3.930  0.1118E+02  0.5265E+01  0.3774E+02  0.2590E+02
     -3.920  0.1088E+02  0.5170E+01  0.3785E+02  0.2595E+02
     -3.910  0.1056E+02  0.5117E+01  0.3795E+02  0.2601E+02
     -3.900  0.1025E+02  0.5107E+01  0.3806E+02  0.2606E+02
     -3.890  0.9934E+01  0.5136E+01  0.3816E+02  0.2611E+02
     -3.880  0.9642E+01  0.5198E+01  0.3825E+02  0.2616E+02
     -3.870  0.9382E+01  0.5286E+01  0.3835E+02  0.2621E+02
     -3.860  0.9168E+01  0.5391E+01  0.3844E+02  0.2627E+02
     -3.850  0.9012E+01  0.5505E+01  0.3853E+02  0.2632E+02
     -3.840  0.8924E+01  0.5618E+01  0.3862E+02  0.2638E+02
     -3.830  0.8910E+01  0.5724E+01  0.3871E+02  0.2643E+02
     -3.820  0.8971E+01  0.5818E+01  0.3880E+02  0.2649E+02
     -3.810  0.9105E+01  0.5898E+01  0.3889E+02  0.2655E+02
     -3.800  0.9305E+01  0.5962E+01  0.3898E+02  0.2661E+02
     -3.790  0.9559E+01  0.6013E+01  0.3908E+02  0.2667E+02
     -3.780  0.9852E+01  0.6054E+01  0.3917E+02  0.2673E+02
     -3.770  0.1017E+02  0.6090E+01  0.3928E+02  0.2679E+02
     -3.760  0.1049E+02  0.6126E+01  0.3938E+02  0.2685E+02
     -3.750  0.1079E+02  0.6168E+01  0.3949E+02  0.2692E+02
     -3.740  0.1107E+02  0.6219E+01  0.3960E+02  0.2698E+02
     -3.730  0.1130E+02  0.6284E+01  0.3971E+02  0.2704E+02
     -3.720  0.1148E+02  0.6365E+01  0.3983E+02  0.2710E+02
     -3.710  0.1160E+02  0.6463E+01  0.3994E+02  0.2717E+02
     -3.700  0.1164E+02  0.6577E+01  0.4006E+02  0.2724E+02
     -3.690  0.1162E+02  0.6707E+01  0.4018E+02  0.2730E+02
     -3.680  0.1153E+02  0.6851E+01  0.4029E+02  0.2737E+02
     -3.670  0.1137E+02  0.7005E+01  0.4040E+02  0.2744E+02
     -3.660  0.1116E+02  0.7167E+01  0.4052E+02  0.2751E+02
     -3.650  0.1088E+02  0.7334E+01  0.4063E+02  0.2759E+02
     -3.640  0.1056E+02  0.7505E+01  0.4073E+02  0.2766E+02
     -3.630  0.1020E+02  0.7679E+01  0.4083E+02  0.2774E+02
     -3.620  0.9804E+01  0.7854E+01  0.4093E+02  0.2782E+02
     -3.610  0.9383E+01  0.8031E+01  0.4102E+02  0.2790E+02
     -3.600  0.8944E+01  0.8210E+01  0.4111E+02  0.2798E+02
     -3.590  0.8495E+01  0.8392E+01  0.4120E+02  0.2806E+02
     -3.580  0.8043E+01  0.8577E+01  0.4128E+02  0.2815E+02
     -3.570  0.7595E+01  0.8765E+01  0.4136E+02  0.2824E+02
     -3.560  0.7157E+01  0.8956E+01  0.4143E+02  0.2833E+02
     -3.550  0.6735E+01  0.9147E+01  0.4149E+02  0.2842E+02
     -3.540  0.6334E+01  0.9335E+01  0.4156E+02  0.2851E+02
     -3.530  0.5960E+01  0.9517E+01  0.4162E+02  0.2861E+02
     -3.520  0.5616E+01  0.9687E+01  0.4167E+02  0.2870E+02
     -3.510  0.5307E+01  0.9839E+01  0.4173E+02  0.2880E+02
     -3.500  0.5035E+01  0.9968E+01  0.4178E+02  0.2890E+02
     -3.490  0.4804E+01  0.1007E+02  0.4182E+02  0.2900E+02
     -3.480  0.4617E+01  0.1014E+02  0.4187E+02  0.2910E+02
     -3.470  0.4474E+01  0.1018E+02  0.4192E+02  0.2920E+02
     -3.460  0.4379E+01  0.1018E+02  0.4196E+02  0.2931E+02
     -3.450  0.4330E+01  0.1016E+02  0.4200E+02  0.2941E+02
     -3.440  0.4328E+01  0.1011E+02  0.4205E+02  0.2951E+02
     -3.430  0.4372E+01  0.1005E+02  0.4209E+02  0.2961E+02
     -3.420  0.4457E+01  0.9975E+01  0.4213E+02  0.2971E+02
     -3.410  0.4582E+01  0.9907E+01  0.4218E+02  0.2981E+02
     -3.400  0.4739E+01  0.9850E+01  0.4223E+02  0.2991E+02
     -3.390  0.4922E+01  0.9813E+01  0.4228E+02  0.3000E+02
     -3.380  0.5124E+01  0.9802E+01  0.4233E+02  0.3010E+02
     -3.370  0.5336E+01  0.9821E+01  0.4238E+02  0.3020E+02
     -3.360  0.5549E+01  0.9872E+01  0.4244E+02  0.3030E+02
     -3.350  0.5755E+01  0.9953E+01  0.4249E+02  0.3040E+02
     -3.340  0.5945E+01  0.1006E+02  0.4255E+02  0.3050E+02
     -3.330  0.6112E+01  0.1019E+02  0.4262E+02  0.3060E+02
     -3.320  0.6251E+01  0.1033E+02  0.4268E+02  0.3071E+02
     -3.310  0.6359E+01  0.1047E+02  0.4274E+02  0.3081E+02
     -3.300  0.6434E+01  0.1062E+02  0.4281E+02  0.3092E+02
     -3.290  0.6480E+01  0.1075E+02  0.4287E+02  0.3102E+02
     -3.280  0.6499E+01  0.1086E+02  0.4294E+02  0.3113E+02
     -3.270  0.6501E+01  0.1096E+02  0.4300E+02  0.3124E+02
     -3.260  0.6492E+01  0.1103E+02  0.4307E+02  0.3135E+02
     -3.250  0.6485E+01  0.1107E+02  0.4313E+02  0.3146E+02
     -3.240  0.6488E+01  0.1108E+02  0.4320E+02  0.3157E+02
     -3.230  0.6513E+01  0.1107E+02  0.4326E+02  0.3168E+02
     -3.220  0.6569E+01  0.1104E+02  0.4333E+02  0.3179E+02
     -3.210  0.6661E+01  0.1098E+02  0.4339E+02  0.3190E+02
     -3.200  0.6793E+01  0.1091E+02  0.4346E+02  0.3201E+02
     -3.190  0.6965E+01  0.1084E+02  0.4353E+02  0.3212E+02
     -3.180  0.7175E+01  0.1076E+02  0.4360E+02  0.3223E+02
     -3.170  0.7417E+01  0.1069E+02  0.4368E+02  0.3234E+02
     -3.160  0.7682E+01  0.1063E+02  0.4375E+02  0.3244E+02
     -3.150  0.7959E+01  0.1059E+02  0.4383E+02  0.3255E+02
     -3.140  0.8237E+01  0.1058E+02  0.4391E+02  0.3265E+02
     -3.130  0.8504E+01  0.1060E+02  0.4400E+02  0.3276E+02
     -3.120  0.8749E+01  0.1065E+02  0.4409E+02  0.3287E+02
     -3.110  0.8963E+01  0.1073E+02  0.4418E+02  0.3297E+02
     -3.100  0.9138E+01  0.1084E+02  0.4427E+02  0.3308E+02
     -3.090  0.9270E+01  0.1098E+02  0.4436E+02  0.3319E+02
     -3.080  0.9357E+01  0.1115E+02  0.4445E+02  0.3330E+02
     -3.070  0.9400E+01  0.1134E+02  0.4455E+02  0.3342E+02
     -3.060  0.9402E+01  0.1154E+02  0.4464E+02  0.3353E+02
     -3.050  0.9370E+01  0.1175E+02  0.4474E+02  0.3365E+02
     -3.040  0.9311E+01  0.1195E+02  0.4483E+02  0.3377E+02
     -3.030  0.9233E+01  0.1215E+02  0.4492E+02  0.3389E+02
     -3.020  0.9146E+01  0.1234E+02  0.4501E+02  0.3401E+02
     -3.010  0.9056E+01  0.1250E+02  0.4510E+02  0.3414E+02
     -3.000  0.8972E+01  0.1265E+02  0.4519E+02  0.3427E+02
     -2.990  0.8899E+01  0.1277E+02  0.4528E+02  0.3439E+02
     -2.980  0.8841E+01  0.1287E+02  0.4537E+02  0.3452E+02
     -2.970  0.8801E+01  0.1295E+02  0.4546E+02  0.3465E+02
     -2.960  0.8778E+01  0.1300E+02  0.4555E+02  0.3478E+02
     -2.950  0.8773E+01  0.1304E+02  0.4563E+02  0.3491E+02
     -2.940  0.8783E+01  0.1306E+02  0.4572E+02  0.3504E+02
     -2.930  0.8805E+01  0.1306E+02  0.4581E+02  0.3517E+02
     -2.920  0.8836E+01  0.1306E+02  0.4590E+02  0.3530E+02
     -2.910  0.8871E+01  0.1304E+02  0.4599E+02  0.3543E+02
     -2.900  0.8907E+01  0.1300E+02  0.4608E+02  0.3556E+02
     -2.890  0.8938E+01  0.1296E+02  0.4617E+02  0.3569E+02
     -2.880  0.8962E+01  0.1290E+02  0.4626E+02  0.3582E+02
     -2.870  0.8973E+01  0.1283E+02  0.4635E+02  0.3595E+02
     -2.860  0.8968E+01  0.1273E+02  0.4643E+02  0.3608E+02
     -2.850  0.8943E+01  0.1261E+02  0.4652E+02  0.3620E+02
     -2.840  0.8896E+01  0.1247E+02  0.4661E+02  0.3633E+02
     -2.830  0.8825E+01  0.1230E+02  0.4670E+02  0.3645E+02
     -2.820  0.8728E+01  0.1210E+02  0.4679E+02  0.3657E+02
     -2.810  0.8606E+01  0.1187E+02  0.4687E+02  0.3669E+02
     -2.800  0.8462E+01  0.1161E+02  0.4696E+02  0.3681E+02
     -2.790  0.8299E+01  0.1132E+02  0.4704E+02  0.3692E+02
     -2.780  0.8122E+01  0.1102E+02  0.4712E+02  0.3703E+02
     -2.770  0.7938E+01  0.1070E+02  0.4720E+02  0.3714E+02
     -2.760  0.7754E+01  0.1038E+02  0.4728E+02  0.3724E+02
     -2.750  0.7579E+01  0.1006E+02  0.4736E+02  0.3734E+02
     -2.740  0.7420E+01  0.9763E+01  0.4743E+02  0.3744E+02
     -2.730  0.7287E+01  0.9484E+01  0.4750E+02  0.3754E+02
     -2.720  0.7184E+01  0.9234E+01  0.4758E+02  0.3763E+02
     -2.710  0.7118E+01  0.9019E+01  0.4765E+02  0.3772E+02
     -2.700  0.7093E+01  0.8841E+01  0.4772E+02  0.3781E+02
     -2.690  0.7110E+01  0.8700E+01  0.4779E+02  0.3789E+02
     -2.680  0.7169E+01  0.8594E+01  0.4786E+02  0.3798E+02
     -2.670  0.7269E+01  0.8519E+01  0.4793E+02  0.3806E+02
     -2.660  0.7405E+01  0.8470E+01  0.4801E+02  0.3815E+02
     -2.650  0.7574E+01  0.8441E+01  0.4808E+02  0.3823E+02
     -2.640  0.7768E+01  0.8424E+01  0.4816E+02  0.3832E+02
     -2.630  0.7980E+01  0.8414E+01  0.4824E+02  0.3840E+02
     -2.620  0.8204E+01  0.8406E+01  0.4832E+02  0.3849E+02
     -2.610  0.8429E+01  0.8397E+01  0.4841E+02  0.3857E+02
     -2.600  0.8648E+01  0.8385E+01  0.4849E+02  0.3865E+02
     -2.590  0.8854E+01  0.8369E+01  0.4858E+02  0.3874E+02
     -2.580  0.9036E+01  0.8352E+01  0.4867E+02  0.3882E+02
     -2.570  0.9190E+01  0.8334E+01  0.4876E+02  0.3890E+02
     -2.560  0.9308E+01  0.8321E+01  0.4886E+02  0.3899E+02
     -2.550  0.9385E+01  0.8314E+01  0.4895E+02  0.3907E+02
     -2.540  0.9418E+01  0.8317E+01  0.4904E+02  0.3915E+02
     -2.530  0.9404E+01  0.8332E+01  0.4914E+02  0.3924E+02
     -2.520  0.9344E+01  0.8362E+01  0.4923E+02  0.3932E+02
     -2.510  0.9240E+01  0.8405E+01  0.4932E+02  0.3941E+02
     -2.500  0.9095E+01  0.8462E+01  0.4942E+02  0.3949E+02
     -2.490  0.8915E+01  0.8529E+01  0.4950E+02  0.3958E+02
     -2.480  0.8705E+01  0.8606E+01  0.4959E+02  0.3966E+02
     -2.470  0.8475E+01  0.8687E+01  0.4968E+02  0.3975E+02
     -2.460  0.8231E+01  0.8770E+01  0.4976E+02  0.3984E+02
     -2.450  0.7981E+01  0.8852E+01  0.4984E+02  0.3992E+02
     -2.440  0.7731E+01  0.8929E+01  0.4992E+02  0.4001E+02
     -2.430  0.7486E+01  0.8999E+01  0.4999E+02  0.4010E+02
     -2.420  0.7250E+01  0.9060E+01  0.5006E+02  0.4019E+02
     -2.410  0.7025E+01  0.9114E+01  0.5013E+02  0.4029E+02
     -2.400  0.6808E+01  0.9161E+01  0.5020E+02  0.4038E+02
     -2.390  0.6601E+01  0.9201E+01  0.5027E+02  0.4047E+02
     -2.380  0.6399E+01  0.9238E+01  0.5033E+02  0.4056E+02
     -2.370  0.6202E+01  0.9274E+01  0.5039E+02  0.4065E+02
     -2.360  0.6008E+01  0.9310E+01  0.5045E+02  0.4075E+02
     -2.350  0.5817E+01  0.9349E+01  0.5051E+02  0.4084E+02
     -2.340  0.5633E+01  0.9388E+01  0.5057E+02  0.4093E+02
     -2.330  0.5458E+01  0.9429E+01  0.5062E+02  0.4103E+02
     -2.320  0.5300E+01  0.9467E+01  0.5068E+02  0.4112E+02
     -2.310  0.5165E+01  0.9500E+01  0.5073E+02  0.4122E+02
     -2.300  0.5061E+01  0.9524E+01  0.5078E+02  0.4131E+02
     -2.290  0.4995E+01  0.9533E+01  0.5083E+02  0.4141E+02
     -2.280  0.4976E+01  0.9524E+01  0.5088E+02  0.4150E+02
     -2.270  0.5007E+01  0.9494E+01  0.5093E+02  0.4160E+02
     -2.260  0.5093E+01  0.9441E+01  0.5098E+02  0.4169E+02
     -2.250  0.5234E+01  0.9365E+01  0.5103E+02  0.4179E+02
     -2.240  0.5429E+01  0.9268E+01  0.5109E+02  0.4188E+02
     -2.230  0.5675E+01  0.9154E+01  0.5114E+02  0.4197E+02
     -2.220  0.5965E+01  0.9026E+01  0.5120E+02  0.4206E+02
     -2.210  0.6294E+01  0.8893E+01  0.5126E+02  0.4215E+02
     -2.200  0.6652E+01  0.8759E+01  0.5133E+02  0.4224E+02
     -2.190  0.7031E+01  0.8631E+01  0.5140E+02  0.4232E+02
     -2.180  0.7420E+01  0.8514E+01  0.5148E+02  0.4241E+02
     -2.170  0.7811E+01  0.8412E+01  0.5155E+02  0.4249E+02
     -2.160  0.8194E+01  0.8330E+01  0.5164E+02  0.4258E+02
     -2.150  0.8558E+01  0.8269E+01  0.5172E+02  0.4266E+02
     -2.140  0.8894E+01  0.8230E+01  0.5181E+02  0.4274E+02
     -2.130  0.9195E+01  0.8214E+01  0.5190E+02  0.4282E+02
     -2.120  0.9453E+01  0.8219E+01  0.5200E+02  0.4291E+02
     -2.110  0.9662E+01  0.8246E+01  0.5209E+02  0.4299E+02
     -2.100  0.9818E+01  0.8292E+01  0.5219E+02  0.4307E+02
     -2.090  0.9917E+01  0.8356E+01  0.5229E+02  0.4316E+02
     -2.080  0.9960E+01  0.8438E+01  0.5239E+02  0.4324E+02
     -2.070  0.9947E+01  0.8536E+01  0.5249E+02  0.4333E+02
     -2.060  0.9882E+01  0.8648E+01  0.5259E+02  0.4341E+02
     -2.050  0.9770E+01  0.8772E+01  0.5269E+02  0.4350E+02
     -2.040  0.9619E+01  0.8907E+01  0.5278E+02  0.4359E+02
     -2.030  0.9436E+01  0.9049E+01  0.5288E+02  0.4368E+02
     -2.020  0.9233E+01  0.9197E+01  0.5297E+02  0.4377E+02
     -2.010  0.9019E+01  0.9348E+01  0.5306E+02  0.4386E+02
     -2.000  0.8806E+01  0.9500E+01  0.5315E+02  0.4396E+02
     -1.990  0.8605E+01  0.9652E+01  0.5323E+02  0.4406E+02
     -1.980  0.8426E+01  0.9802E+01  0.5332E+02  0.4415E+02
     -1.970  0.8278E+01  0.9952E+01  0.5340E+02  0.4425E+02
     -1.960  0.8169E+01  0.1010E+02  0.5348E+02  0.4435E+02
     -1.950  0.8102E+01  0.1025E+02  0.5356E+02  0.4446E+02
     -1.940  0.8079E+01  0.1040E+02  0.5364E+02  0.4456E+02
     -1.930  0.8100E+01  0.1056E+02  0.5373E+02  0.4467E+02
     -1.920  0.8161E+01  0.1072E+02  0.5381E+02  0.4477E+02
     -1.910  0.8255E+01  0.1088E+02  0.5389E+02  0.4488E+02
     -1.900  0.8372E+01  0.1105E+02  0.5397E+02  0.4499E+02
     -1.890  0.8503E+01  0.1122E+02  0.5406E+02  0.4511E+02
     -1.880  0.8636E+01  0.1139E+02  0.5414E+02  0.4522E+02
     -1.870  0.8758E+01  0.1155E+02  0.5423E+02  0.4533E+02
     -1.860  0.8857E+01  0.1170E+02  0.5432E+02  0.4545E+02
     -1.850  0.8924E+01  0.1183E+02  0.5441E+02  0.4557E+02
     -1.840  0.8950E+01  0.1194E+02  0.5450E+02  0.4569E+02
     -1.830  0.8929E+01  0.1202E+02  0.5459E+02  0.4581E+02
     -1.820  0.8856E+01  0.1206E+02  0.5468E+02  0.4593E+02
     -1.810  0.8732E+01  0.1208E+02  0.5476E+02  0.4605E+02
     -1.800  0.8559E+01  0.1206E+02  0.5485E+02  0.4617E+02
     -1.790  0.8342E+01  0.1200E+02  0.5493E+02  0.4629E+02
     -1.780  0.8088E+01  0.1192E+02  0.5501E+02  0.4641E+02
     -1.770  0.7806E+01  0.1181E+02  0.5509E+02  0.4653E+02
     -1.760  0.7506E+01  0.1168E+02  0.5517E+02  0.4665E+02
     -1.750  0.7199E+01  0.1154E+02  0.5524E+02  0.4676E+02
     -1.740  0.6896E+01  0.1138E+02  0.5531E+02  0.4687E+02
     -1.730  0.6606E+01  0.1123E+02  0.5537E+02  0.4699E+02
     -1.720  0.6340E+01  0.1108E+02  0.5544E+02  0.4710E+02
     -1.710  0.6106E+01  0.1093E+02  0.5550E+02  0.4721E+02
     -1.700  0.5910E+01  0.1079E+02  0.5556E+02  0.4731E+02
     -1.690  0.5760E+01  0.1066E+02  0.5562E+02  0.4742E+02
     -1.680  0.5659E+01  0.1054E+02  0.5567E+02  0.4753E+02
     -1.670  0.5610E+01  0.1043E+02  0.5573E+02  0.4763E+02
     -1.660  0.5615E+01  0.1033E+02  0.5578E+02  0.4773E+02
     -1.650  0.5675E+01  0.1025E+02  0.5584E+02  0.4784E+02
     -1.640  0.5787E+01  0.1018E+02  0.5590E+02  0.4794E+02
     -1.630  0.5949E+01  0.1013E+02  0.5596E+02  0.4804E+02
     -1.620  0.6157E+01  0.1009E+02  0.5602E+02  0.4814E+02
     -1.610  0.6404E+01  0.1006E+02  0.5608E+02  0.4824E+02
     -1.600  0.6683E+01  0.1005E+02  0.5615E+02  0.4834E+02
     -1.590  0.6986E+01  0.1005E+02  0.5622E+02  0.4844E+02
     -1.580  0.7304E+01  0.1006E+02  0.5629E+02  0.4854E+02
     -1.570  0.7626E+01  0.1008E+02  0.5637E+02  0.4864E+02
     -1.560  0.7946E+01  0.1011E+02  0.5645E+02  0.4874E+02
     -1.550  0.8254E+01  0.1014E+02  0.5653E+02  0.4885E+02
     -1.540  0.8544E+01  0.1017E+02  0.5662E+02  0.4895E+02
     -1.530  0.8812E+01  0.1019E+02  0.5671E+02  0.4905E+02
     -1.520  0.9055E+01  0.1021E+02  0.5680E+02  0.4915E+02
     -1.510  0.9272E+01  0.1021E+02  0.5689E+02  0.4925E+02
     -1.500  0.9464E+01  0.1020E+02  0.5698E+02  0.4936E+02
     -1.490  0.9632E+01  0.1016E+02  0.5708E+02  0.4946E+02
     -1.480  0.9780E+01  0.1011E+02  0.5718E+02  0.4956E+02
     -1.470  0.9910E+01  0.1003E+02  0.5728E+02  0.4966E+02
     -1.460  0.1002E+02  0.9931E+01  0.5738E+02  0.4976E+02
     -1.450  0.1012E+02  0.9802E+01  0.5748E+02  0.4986E+02
     -1.440  0.1021E+02  0.9648E+01  0.5758E+02  0.4995E+02
     -1.430  0.1028E+02  0.9470E+01  0.5768E+02  0.5005E+02
     -1.420  0.1034E+02  0.9271E+01  0.5779E+02  0.5014E+02
     -1.410  0.1038E+02  0.9054E+01  0.5789E+02  0.5023E+02
     -1.400  0.1040E+02  0.8822E+01  0.5799E+02  0.5032E+02
     -1.390  0.1040E+02  0.8582E+01  0.5810E+02  0.5040E+02
     -1.380  0.1038E+02  0.8337E+01  0.5820E+02  0.5049E+02
     -1.370  0.1033E+02  0.8093E+01  0.5831E+02  0.5057E+02
     -1.360  0.1027E+02  0.7855E+01  0.5841E+02  0.5065E+02
     -1.350  0.1019E+02  0.7625E+01  0.5851E+02  0.5072E+02
     -1.340  0.1009E+02  0.7409E+01  0.5861E+02  0.5080E+02
     -1.330  0.9989E+01  0.7206E+01  0.5871E+02  0.5087E+02
     -1.320  0.9878E+01  0.7020E+01  0.5881E+02  0.5094E+02
     -1.310  0.9765E+01  0.6849E+01  0.5891E+02  0.5101E+02
     -1.300  0.9653E+01  0.6692E+01  0.5900E+02  0.5108E+02
     -1.290  0.9546E+01  0.6549E+01  0.5910E+02  0.5114E+02
     -1.280  0.9443E+01  0.6416E+01  0.5919E+02  0.5121E+02
     -1.270  0.9345E+01  0.6292E+01  0.5929E+02  0.5127E+02
     -1.260  0.9252E+01  0.6174E+01  0.5938E+02  0.5133E+02
     -1.250  0.9160E+01  0.6058E+01  0.5947E+02  0.5139E+02
     -1.240  0.9067E+01  0.5943E+01  0.5956E+02  0.5145E+02
     -1.230  0.8972E+01  0.5827E+01  0.5965E+02  0.5151E+02
     -1.220  0.8870E+01  0.5708E+01  0.5974E+02  0.5157E+02
     -1.210  0.8762E+01  0.5584E+01  0.5983E+02  0.5162E+02
     -1.200  0.8646E+01  0.5455E+01  0.5991E+02  0.5168E+02
     -1.190  0.8523E+01  0.5319E+01  0.6000E+02  0.5173E+02
     -1.180  0.8397E+01  0.5176E+01  0.6008E+02  0.5178E+02
     -1.170  0.8270E+01  0.5027E+01  0.6017E+02  0.5183E+02
     -1.160  0.8148E+01  0.4871E+01  0.6025E+02  0.5188E+02
     -1.150  0.8036E+01  0.4709E+01  0.6033E+02  0.5193E+02
     -1.140  0.7940E+01  0.4543E+01  0.6041E+02  0.5197E+02
     -1.130  0.7866E+01  0.4374E+01  0.6049E+02  0.5202E+02
     -1.120  0.7820E+01  0.4204E+01  0.6056E+02  0.5206E+02
     -1.110  0.7805E+01  0.4037E+01  0.6064E+02  0.5210E+02
     -1.100  0.7825E+01  0.3874E+01  0.6072E+02  0.5214E+02
     -1.090  0.7882E+01  0.3721E+01  0.6080E+02  0.5217E+02
     -1.080  0.7976E+01  0.3579E+01  0.6088E+02  0.5221E+02
     -1.070  0.8106E+01  0.3454E+01  0.6096E+02  0.5224E+02
     -1.060  0.8269E+01  0.3348E+01  0.6104E+02  0.5228E+02
     -1.050  0.8459E+01  0.3263E+01  0.6113E+02  0.5231E+02
     -1.040  0.8671E+01  0.3204E+01  0.6121E+02  0.5234E+02
     -1.030  0.8898E+01  0.3171E+01  0.6130E+02  0.5237E+02
     -1.020  0.9131E+01  0.3166E+01  0.6139E+02  0.5241E+02
     -1.010  0.9362E+01  0.3190E+01  0.6149E+02  0.5244E+02
     -1.000  0.9581E+01  0.3242E+01  0.6158E+02  0.5247E+02
     -0.990  0.9780E+01  0.3322E+01  0.6168E+02  0.5250E+02
     -0.980  0.9951E+01  0.3430E+01  0.6178E+02  0.5254E+02
     -0.970  0.1009E+02  0.3566E+01  0.6188E+02  0.5257E+02
     -0.960  0.1018E+02  0.3729E+01  0.6198E+02  0.5261E+02
     -0.950  0.1022E+02  0.3920E+01  0.6209E+02  0.5265E+02
     -0.940  0.1022E+02  0.4137E+01  0.6219E+02  0.5269E+02
     -0.930  0.1016E+02  0.4381E+01  0.6229E+02  0.5274E+02
     -0.920  0.1005E+02  0.4650E+01  0.6239E+02  0.5278E+02
     -0.910  0.9893E+01  0.4944E+01  0.6249E+02  0.5283E+02
     -0.900  0.9695E+01  0.5259E+01  0.6259E+02  0.5288E+02
     -0.890  0.9462E+01  0.5592E+01  0.6268E+02  0.5294E+02
     -0.880  0.9203E+01  0.5937E+01  0.6277E+02  0.5300E+02
     -0.870  0.8928E+01  0.6290E+01  0.6286E+02  0.5306E+02
     -0.860  0.8648E+01  0.6641E+01  0.6295E+02  0.5313E+02
     -0.850  0.8373E+01  0.6984E+01  0.6303E+02  0.5320E+02
     -0.840  0.8112E+01  0.7308E+01  0.6311E+02  0.5327E+02
     -0.830  0.7876E+01  0.7605E+01  0.6319E+02  0.5335E+02
     -0.820  0.7671E+01  0.7866E+01  0.6327E+02  0.5343E+02
     -0.810  0.7502E+01  0.8082E+01  0.6334E+02  0.5351E+02
     -0.800  0.7372E+01  0.8246E+01  0.6342E+02  0.5359E+02
     -0.790  0.7282E+01  0.8352E+01  0.6349E+02  0.5367E+02
     -0.780  0.7230E+01  0.8395E+01  0.6356E+02  0.5376E+02
     -0.770  0.7212E+01  0.8371E+01  0.6364E+02  0.5384E+02
     -0.760  0.7225E+01  0.8279E+01  0.6371E+02  0.5392E+02
     -0.750  0.7260E+01  0.8118E+01  0.6378E+02  0.5400E+02
     -0.740  0.7313E+01  0.7891E+01  0.6385E+02  0.5408E+02
     -0.730  0.7375E+01  0.7601E+01  0.6393E+02  0.5416E+02
     -0.720  0.7440E+01  0.7253E+01  0.6400E+02  0.5423E+02
     -0.710  0.7501E+01  0.6854E+01  0.6408E+02  0.5430E+02
     -0.700  0.7553E+01  0.6412E+01  0.6415E+02  0.5436E+02
     -0.690  0.7590E+01  0.5936E+01  0.6423E+02  0.5442E+02
     -0.680  0.7609E+01  0.5437E+01  0.6430E+02  0.5448E+02
     -0.670  0.7607E+01  0.4924E+01  0.6438E+02  0.5453E+02
     -0.660  0.7582E+01  0.4408E+01  0.6446E+02  0.5457E+02
     -0.650  0.7534E+01  0.3899E+01  0.6453E+02  0.5461E+02
     -0.640  0.7465E+01  0.3407E+01  0.6461E+02  0.5464E+02
     -0.630  0.7376E+01  0.2939E+01  0.6468E+02  0.5467E+02
     -0.620  0.7271E+01  0.2503E+01  0.6475E+02  0.5470E+02
     -0.610  0.7154E+01  0.2103E+01  0.6482E+02  0.5472E+02
     -0.600  0.7029E+01  0.1743E+01  0.6489E+02  0.5474E+02
     -0.590  0.6901E+01  0.1425E+01  0.6496E+02  0.5475E+02
     -0.580  0.6776E+01  0.1148E+01  0.6503E+02  0.5476E+02
     -0.570  0.6658E+01  0.9113E+00  0.6510E+02  0.5477E+02
     -0.560  0.6550E+01  0.7127E+00  0.6516E+02  0.5478E+02
     -0.550  0.6457E+01  0.5490E+00  0.6523E+02  0.5479E+02
     -0.540  0.6380E+01  0.4163E+00  0.6529E+02  0.5479E+02
     -0.530  0.6322E+01  0.3108E+00  0.6535E+02  0.5479E+02
     -0.520  0.6284E+01  0.2283E+00  0.6542E+02  0.5479E+02
     -0.510  0.6268E+01  0.1650E+00  0.6548E+02  0.5480E+02
     -0.500  0.6273E+01  0.1173E+00  0.6554E+02  0.5480E+02
     -0.490  0.6300E+01  0.8204E-01  0.6561E+02  0.5480E+02
     -0.480  0.6349E+01  0.5640E-01  0.6567E+02  0.5480E+02
     -0.470  0.6420E+01  0.3812E-01  0.6573E+02  0.5480E+02
     -0.460  0.6513E+01  0.2532E-01  0.6580E+02  0.5480E+02
     -0.450  0.6628E+01  0.1653E-01  0.6586E+02  0.5480E+02
     -0.440  0.6764E+01  0.1061E-01  0.6593E+02  0.5480E+02
     -0.430  0.6918E+01  0.6684E-02  0.6600E+02  0.5480E+02
     -0.420  0.7090E+01  0.4138E-02  0.6607E+02  0.5480E+02
     -0.410  0.7276E+01  0.2516E-02  0.6615E+02  0.5480E+02
     -0.400  0.7473E+01  0.1503E-02  0.6622E+02  0.5480E+02
     -0.390  0.7675E+01  0.8812E-03  0.6630E+02  0.5480E+02
     -0.380  0.7879E+01  0.5074E-03  0.6638E+02  0.5480E+02
     -0.370  0.8079E+01  0.2869E-03  0.6646E+02  0.5480E+02
     -0.360  0.8269E+01  0.1592E-03  0.6654E+02  0.5480E+02
     -0.350  0.8444E+01  0.8675E-04  0.6662E+02  0.5480E+02
     -0.340  0.8598E+01  0.4640E-04  0.6671E+02  0.5480E+02
     -0.330  0.8727E+01  0.2435E-04  0.6680E+02  0.5480E+02
     -0.320  0.8828E+01  0.1255E-04  0.6689E+02  0.5480E+02
     -0.310  0.8895E+01  0.6343E-05  0.6697E+02  0.5480E+02
     -0.300  0.8928E+01  0.3147E-05  0.6706E+02  0.5480E+02
     -0.290  0.8926E+01  0.1532E-05  0.6715E+02  0.5480E+02
     -0.280  0.8887E+01  0.7319E-06  0.6724E+02  0.5480E+02
     -0.270  0.8814E+01  0.3431E-06  0.6733E+02  0.5480E+02
     -0.260  0.8707E+01  0.1578E-06  0.6742E+02  0.5480E+02
     -0.250  0.8571E+01  0.7118E-07  0.6750E+02  0.5480E+02
     -0.240  0.8409E+01  0.3151E-07  0.6759E+02  0.5480E+02
     -0.230  0.8223E+01  0.1368E-07  0.6767E+02  0.5480E+02
     -0.220  0.8020E+01  0.5829E-08  0.6775E+02  0.5480E+02
     -0.210  0.7804E+01  0.2436E-08  0.6783E+02  0.5480E+02
     -0.200  0.7578E+01  0.9985E-09  0.6790E+02  0.5480E+02
     -0.190  0.7346E+01  0.4015E-09  0.6798E+02  0.5480E+02
     -0.180  0.7113E+01  0.1583E-09  0.6805E+02  0.5480E+02
     -0.170  0.6880E+01  0.6126E-10  0.6812E+02  0.5480E+02
     -0.160  0.6650E+01  0.2324E-10  0.6818E+02  0.5480E+02
     -0.150  0.6424E+01  0.8650E-11  0.6825E+02  0.5480E+02
     -0.140  0.6203E+01  0.3157E-11  0.6831E+02  0.5480E+02
     -0.130  0.5986E+01  0.1130E-11  0.6837E+02  0.5480E+02
     -0.120  0.5775E+01  0.3989E-12  0.6843E+02  0.5480E+02
     -0.110  0.5567E+01  0.1351E-12  0.6848E+02  0.5480E+02
     -0.100  0.5362E+01  0.4589E-13  0.6854E+02  0.5480E+02
     -0.090  0.5158E+01  0.1628E-13  0.6859E+02  0.5480E+02
     -0.080  0.4954E+01  0.4441E-14  0.6864E+02  0.5480E+02
     -0.070  0.4749E+01  0.1110E-14  0.6868E+02  0.5480E+02
     -0.060  0.4540E+01  0.7401E-15  0.6873E+02  0.5480E+02
     -0.050  0.4328E+01  0.0000E+00  0.6877E+02  0.5480E+02
     -0.040  0.4112E+01  0.0000E+00  0.6881E+02  0.5480E+02
     -0.030  0.3890E+01  0.0000E+00  0.6885E+02  0.5480E+02
     -0.020  0.3663E+01  0.0000E+00  0.6889E+02  0.5480E+02
     -0.010  0.3433E+01  0.0000E+00  0.6892E+02  0.5480E+02
      0.000  0.3198E+01  0.0000E+00  0.6896E+02  0.5480E+02
      0.010  0.2962E+01  0.0000E+00  0.6899E+02  0.5480E+02
      0.020  0.2726E+01  0.0000E+00  0.6901E+02  0.5480E+02
      0.030  0.2491E+01  0.0000E+00  0.6904E+02  0.5480E+02
      0.040  0.2260E+01  0.0000E+00  0.6906E+02  0.5480E+02
      0.050  0.2035E+01  0.0000E+00  0.6908E+02  0.5480E+02
      0.060  0.1819E+01  0.0000E+00  0.6910E+02  0.5480E+02
      0.070  0.1612E+01  0.0000E+00  0.6911E+02  0.5480E+02
      0.080  0.1417E+01  0.0000E+00  0.6913E+02  0.5480E+02
      0.090  0.1234E+01  0.0000E+00  0.6914E+02  0.5480E+02
      0.100  0.1065E+01  0.0000E+00  0.6915E+02  0.5480E+02
      0.110  0.9100E+00  0.0000E+00  0.6916E+02  0.5480E+02
      0.120  0.7697E+00  0.0000E+00  0.6917E+02  0.5480E+02
      0.130  0.6441E+00  0.0000E+00  0.6918E+02  0.5480E+02
      0.140  0.5329E+00  0.0000E+00  0.6918E+02  0.5480E+02
      0.150  0.4356E+00  0.0000E+00  0.6919E+02  0.5480E+02
      0.160  0.3516E+00  0.0000E+00  0.6919E+02  0.5480E+02
      0.170  0.2801E+00  0.0000E+00  0.6919E+02  0.5480E+02
      0.180  0.2201E+00  0.0000E+00  0.6919E+02  0.5480E+02
      0.190  0.1705E+00  0.0000E+00  0.6920E+02  0.5480E+02
      0.200  0.1301E+00  0.0000E+00  0.6920E+02  0.5480E+02
      0.210  0.9781E-01  0.0000E+00  0.6920E+02  0.5480E+02
      0.220  0.7236E-01  0.0000E+00  0.6920E+02  0.5480E+02
      0.230  0.5266E-01  0.0000E+00  0.6920E+02  0.5480E+02
      0.240  0.3770E-01  0.0000E+00  0.6920E+02  0.5480E+02
      0.250  0.2653E-01  0.0000E+00  0.6920E+02  0.5480E+02
      0.260  0.1835E-01  0.0000E+00  0.6920E+02  0.5480E+02
      0.270  0.1247E-01  0.0000E+00  0.6920E+02  0.5480E+02
      0.280  0.8324E-02  0.0000E+00  0.6920E+02  0.5480E+02
      0.290  0.5457E-02  0.0000E+00  0.6920E+02  0.5480E+02
      0.300  0.3513E-02  0.0000E+00  0.6920E+02  0.5480E+02
      0.310  0.2220E-02  0.0000E+00  0.6920E+02  0.5480E+02
      0.320  0.1377E-02  0.0000E+00  0.6920E+02  0.5480E+02
      0.330  0.8381E-03  0.0000E+00  0.6920E+02  0.5480E+02
      0.340  0.5006E-03  0.0000E+00  0.6920E+02  0.5480E+02
      0.350  0.2934E-03  0.0000E+00  0.6920E+02  0.5480E+02
      0.360  0.1687E-03  0.0000E+00  0.6920E+02  0.5480E+02
      0.370  0.9517E-04  0.0000E+00  0.6920E+02  0.5480E+02
      0.380  0.5266E-04  0.0000E+00  0.6920E+02  0.5480E+02
      0.390  0.2858E-04  0.0000E+00  0.6920E+02  0.5480E+02
      0.400  0.1521E-04  0.0000E+00  0.6920E+02  0.5480E+02
      0.410  0.7943E-05  0.0000E+00  0.6920E+02  0.5480E+02
      0.420  0.4067E-05  0.0000E+00  0.6920E+02  0.5480E+02
      0.430  0.2042E-05  0.0000E+00  0.6920E+02  0.5480E+02
      0.440  0.1006E-05  0.0000E+00  0.6920E+02  0.5480E+02
      0.450  0.4855E-06  0.0000E+00  0.6920E+02  0.5480E+02
      0.460  0.2299E-06  0.0000E+00  0.6920E+02  0.5480E+02
      0.470  0.1067E-06  0.0000E+00  0.6920E+02  0.5480E+02
      0.480  0.4858E-07  0.0000E+00  0.6920E+02  0.5480E+02
      0.490  0.2168E-07  0.0000E+00  0.6920E+02  0.5480E+02
      0.500  0.9488E-08  0.0000E+00  0.6920E+02  0.5480E+02
      0.510  0.4071E-08  0.0000E+00  0.6920E+02  0.5480E+02
      0.520  0.1713E-08  0.0000E+00  0.6920E+02  0.5480E+02
      0.530  0.7064E-09  0.0000E+00  0.6920E+02  0.5480E+02
      0.540  0.2857E-09  0.0000E+00  0.6920E+02  0.5480E+02
      0.550  0.1133E-09  0.0000E+00  0.6920E+02  0.5480E+02
      0.560  0.4402E-10  0.0000E+00  0.6920E+02  0.5480E+02
      0.570  0.1677E-10  0.0000E+00  0.6920E+02  0.5480E+02
      0.580  0.6267E-11  0.0000E+00  0.6920E+02  0.5480E+02
      0.590  0.2294E-11  0.0000E+00  0.6920E+02  0.5480E+02
      0.600  0.8238E-12  0.0000E+00  0.6920E+02  0.5480E+02
      0.610  0.2909E-12  0.0000E+00  0.6920E+02  0.5480E+02
      0.620  0.1003E-12  0.0000E+00  0.6920E+02  0.5480E+02
      0.630  0.3331E-13  0.0000E+00  0.6920E+02  0.5480E+02
      0.640  0.1147E-13  0.0000E+00  0.6920E+02  0.5480E+02
      0.650  0.3331E-14  0.0000E+00  0.6920E+02  0.5480E+02
      0.660  0.1480E-14  0.0000E+00  0.6920E+02  0.5480E+02
      0.670  0.3701E-15  0.0000E+00  0.6920E+02  0.5480E+02
      0.680  0.0000E+00  0.0000E+00  0.6920E+02  0.5480E+02
      0.690  0.0000E+00  0.0000E+00  0.6920E+02  0.5480E+02
      0.700  0.0000E+00  0.0000E+00  0.6920E+02  0.5480E+02
      0.710  0.0000E+00  0.0000E+00  0.6920E+02  0.5480E+02
      0.720  0.0000E+00  0.0000E+00  0.6920E+02  0.5480E+02
      0.730  0.0000E+00  0.0000E+00  0.6920E+02  0.5480E+02
      0.740  0.0000E+00  0.0000E+00  0.6920E+02  0.5480E+02
      0.750  0.0000E+00  0.0000E+00  0.6920E+02  0.5480E+02
      0.760  0.0000E+00  0.0000E+00  0.6920E+02  0.5480E+02
      0.770  0.0000E+00  0.0000E+00  0.6920E+02  0.5480E+02
      0.780  0.1850E-15  0.0000E+00  0.6920E+02  0.5480E+02
      0.790  0.1850E-15  0.0000E+00  0.6920E+02  0.5480E+02
      0.800  0.1110E-14  0.0000E+00  0.6920E+02  0.5480E+02
      0.810  0.2961E-14  0.0000E+00  0.6920E+02  0.5480E+02
      0.820  0.9252E-14  0.0000E+00  0.6920E+02  0.5480E+02
      0.830  0.2794E-13  0.0000E+00  0.6920E+02  0.5480E+02
      0.840  0.8160E-13  0.0000E+00  0.6920E+02  0.5480E+02
      0.850  0.2346E-12  0.0000E+00  0.6920E+02  0.5480E+02
      0.860  0.6613E-12  0.0000E+00  0.6920E+02  0.5480E+02
      0.870  0.1827E-11  0.0000E+00  0.6920E+02  0.5480E+02
      0.880  0.4948E-11  0.0000E+00  0.6920E+02  0.5480E+02
      0.890  0.1314E-10  0.0000E+00  0.6920E+02  0.5480E+02
      0.900  0.3418E-10  0.0000E+00  0.6920E+02  0.5480E+02
      0.910  0.8720E-10  0.0000E+00  0.6920E+02  0.5480E+02
      0.920  0.2180E-09  0.0000E+00  0.6920E+02  0.5480E+02
      0.930  0.5344E-09  0.0000E+00  0.6920E+02  0.5480E+02
      0.940  0.1284E-08  0.0000E+00  0.6920E+02  0.5480E+02
      0.950  0.3023E-08  0.0000E+00  0.6920E+02  0.5480E+02
      0.960  0.6979E-08  0.0000E+00  0.6920E+02  0.5480E+02
      0.970  0.1579E-07  0.0000E+00  0.6920E+02  0.5480E+02
      0.980  0.3503E-07  0.0000E+00  0.6920E+02  0.5480E+02
      0.990  0.7615E-07  0.0000E+00  0.6920E+02  0.5480E+02
      1.000  0.1623E-06  0.0000E+00  0.6920E+02  0.5480E+02
      1.010  0.3391E-06  0.0000E+00  0.6920E+02  0.5480E+02
      1.020  0.6943E-06  0.0000E+00  0.6920E+02  0.5480E+02
      1.030  0.1394E-05  0.0000E+00  0.6920E+02  0.5480E+02
      1.040  0.2742E-05  0.0000E+00  0.6920E+02  0.5480E+02
      1.050  0.5289E-05  0.0000E+00  0.6920E+02  0.5480E+02
      1.060  0.1000E-04  0.0000E+00  0.6920E+02  0.5480E+02
      1.070  0.1853E-04  0.0000E+00  0.6920E+02  0.5480E+02
      1.080  0.3367E-04  0.0000E+00  0.6920E+02  0.5480E+02
      1.090  0.5995E-04  0.0000E+00  0.6920E+02  0.5480E+02
      1.100  0.1046E-03  0.0000E+00  0.6920E+02  0.5480E+02
      1.110  0.1791E-03  0.0000E+00  0.6920E+02  0.5480E+02
      1.120  0.3003E-03  0.0000E+00  0.6920E+02  0.5480E+02
      1.130  0.4938E-03  0.0000E+00  0.6920E+02  0.5480E+02
      1.140  0.7959E-03  0.0000E+00  0.6920E+02  0.5480E+02
      1.150  0.1258E-02  0.0000E+00  0.6920E+02  0.5480E+02
      1.160  0.1948E-02  0.0000E+00  0.6920E+02  0.5480E+02
      1.170  0.2958E-02  0.0000E+00  0.6920E+02  0.5480E+02
      1.180  0.4403E-02  0.0000E+00  0.6920E+02  0.5480E+02
      1.190  0.6427E-02  0.0000E+00  0.6920E+02  0.5480E+02
      1.200  0.9197E-02  0.0000E+00  0.6920E+02  0.5480E+02
      1.210  0.1291E-01  0.0000E+00  0.6920E+02  0.5480E+02
      1.220  0.1776E-01  0.0000E+00  0.6920E+02  0.5480E+02
      1.230  0.2398E-01  0.0000E+00  0.6920E+02  0.5480E+02
      1.240  0.3176E-01  0.0000E+00  0.6920E+02  0.5480E+02
      1.250  0.4127E-01  0.0000E+00  0.6920E+02  0.5480E+02
      1.260  0.5266E-01  0.0000E+00  0.6920E+02  0.5480E+02
      1.270  0.6601E-01  0.0000E+00  0.6920E+02  0.5480E+02
      1.280  0.8132E-01  0.0000E+00  0.6920E+02  0.5480E+02
      1.290  0.9856E-01  0.0000E+00  0.6920E+02  0.5480E+02
      1.300  0.1176E+00  0.0000E+00  0.6921E+02  0.5480E+02
      1.310  0.1385E+00  0.0000E+00  0.6921E+02  0.5480E+02
      1.320  0.1611E+00  0.0000E+00  0.6921E+02  0.5480E+02
      1.330  0.1856E+00  0.0000E+00  0.6921E+02  0.5480E+02
      1.340  0.2122E+00  0.0000E+00  0.6921E+02  0.5480E+02
      1.350  0.2415E+00  0.0000E+00  0.6922E+02  0.5480E+02
      1.360  0.2743E+00  0.0000E+00  0.6922E+02  0.5480E+02
      1.370  0.3119E+00  0.0000E+00  0.6922E+02  0.5480E+02
      1.380  0.3557E+00  0.0000E+00  0.6922E+02  0.5480E+02
      1.390  0.4075E+00  0.0000E+00  0.6923E+02  0.5480E+02
      1.400  0.4689E+00  0.0000E+00  0.6923E+02  0.5480E+02
      1.410  0.5418E+00  0.0000E+00  0.6924E+02  0.5480E+02
      1.420  0.6276E+00  0.0000E+00  0.6924E+02  0.5480E+02
      1.430  0.7273E+00  0.0000E+00  0.6925E+02  0.5480E+02
      1.440  0.8411E+00  0.0000E+00  0.6926E+02  0.5480E+02
      1.450  0.9684E+00  0.0000E+00  0.6927E+02  0.5480E+02
      1.460  0.1108E+01  0.0000E+00  0.6928E+02  0.5480E+02
      1.470  0.1257E+01  0.0000E+00  0.6929E+02  0.5480E+02
      1.480  0.1412E+01  0.0000E+00  0.6931E+02  0.5480E+02
      1.490  0.1571E+01  0.0000E+00  0.6932E+02  0.5480E+02
      1.500  0.1728E+01  0.0000E+00  0.6934E+02  0.5480E+02
      1.510  0.1879E+01  0.0000E+00  0.6936E+02  0.5480E+02
      1.520  0.2021E+01  0.0000E+00  0.6938E+02  0.5480E+02
      1.530  0.2151E+01  0.0000E+00  0.6940E+02  0.5480E+02
      1.540  0.2267E+01  0.0000E+00  0.6942E+02  0.5480E+02
      1.550  0.2368E+01  0.0000E+00  0.6945E+02  0.5480E+02
      1.560  0.2454E+01  0.0000E+00  0.6947E+02  0.5480E+02
      1.570  0.2526E+01  0.0000E+00  0.6950E+02  0.5480E+02
      1.580  0.2587E+01  0.0000E+00  0.6952E+02  0.5480E+02
      1.590  0.2640E+01  0.0000E+00  0.6955E+02  0.5480E+02
      1.600  0.2690E+01  0.0000E+00  0.6958E+02  0.5480E+02
      1.610  0.2739E+01  0.0000E+00  0.6960E+02  0.5480E+02
      1.620  0.2793E+01  0.0000E+00  0.6963E+02  0.5480E+02
      1.630  0.2855E+01  0.0000E+00  0.6966E+02  0.5480E+02
      1.640  0.2928E+01  0.0000E+00  0.6969E+02  0.5480E+02
      1.650  0.3017E+01  0.0000E+00  0.6972E+02  0.5480E+02
      1.660  0.3124E+01  0.0000E+00  0.6975E+02  0.5480E+02
      1.670  0.3249E+01  0.0000E+00  0.6978E+02  0.5480E+02
      1.680  0.3394E+01  0.0000E+00  0.6982E+02  0.5480E+02
      1.690  0.3558E+01  0.0000E+00  0.6985E+02  0.5480E+02
      1.700  0.3742E+01  0.0000E+00  0.6989E+02  0.5480E+02
      1.710  0.3941E+01  0.0000E+00  0.6993E+02  0.5480E+02
      1.720  0.4152E+01  0.0000E+00  0.6997E+02  0.5480E+02
      1.730  0.4373E+01  0.0000E+00  0.7002E+02  0.5480E+02
      1.740  0.4595E+01  0.0000E+00  0.7006E+02  0.5480E+02
      1.750  0.4814E+01  0.3701E-15  0.7011E+02  0.5480E+02
      1.760  0.5022E+01  0.5551E-15  0.7016E+02  0.5480E+02
      1.770  0.5211E+01  0.2405E-14  0.7021E+02  0.5480E+02
      1.780  0.5375E+01  0.7401E-14  0.7027E+02  0.5480E+02
      1.790  0.5507E+01  0.2276E-13  0.7032E+02  0.5480E+02
      1.800  0.5602E+01  0.6717E-13  0.7038E+02  0.5480E+02
      1.810  0.5655E+01  0.1972E-12  0.7043E+02  0.5480E+02
      1.820  0.5665E+01  0.5645E-12  0.7049E+02  0.5480E+02
      1.830  0.5632E+01  0.1587E-11  0.7055E+02  0.5480E+02
      1.840  0.5561E+01  0.4373E-11  0.7060E+02  0.5480E+02
      1.850  0.5456E+01  0.1182E-10  0.7066E+02  0.5480E+02
      1.860  0.5326E+01  0.3134E-10  0.7071E+02  0.5480E+02
      1.870  0.5179E+01  0.8149E-10  0.7076E+02  0.5480E+02
      1.880  0.5027E+01  0.2078E-09  0.7081E+02  0.5480E+02
      1.890  0.4880E+01  0.5198E-09  0.7086E+02  0.5480E+02
      1.900  0.4750E+01  0.1275E-08  0.7091E+02  0.5480E+02
      1.910  0.4646E+01  0.3069E-08  0.7095E+02  0.5480E+02
      1.920  0.4576E+01  0.7243E-08  0.7100E+02  0.5480E+02
      1.930  0.4547E+01  0.1677E-07  0.7105E+02  0.5480E+02
      1.940  0.4562E+01  0.3809E-07  0.7109E+02  0.5480E+02
      1.950  0.4622E+01  0.8488E-07  0.7114E+02  0.5480E+02
      1.960  0.4725E+01  0.1855E-06  0.7118E+02  0.5480E+02
      1.970  0.4870E+01  0.3979E-06  0.7123E+02  0.5480E+02
      1.980  0.5050E+01  0.8372E-06  0.7128E+02  0.5480E+02
      1.990  0.5259E+01  0.1728E-05  0.7134E+02  0.5480E+02
      2.000  0.5491E+01  0.3501E-05  0.7139E+02  0.5480E+02
      2.010  0.5738E+01  0.6959E-05  0.7145E+02  0.5480E+02
      2.020  0.5994E+01  0.1357E-04  0.7151E+02  0.5480E+02
      2.030  0.6253E+01  0.2598E-04  0.7157E+02  0.5480E+02
      2.040  0.6507E+01  0.4880E-04  0.7164E+02  0.5480E+02
      2.050  0.6754E+01  0.8997E-04  0.7170E+02  0.5480E+02
      2.060  0.6987E+01  0.1628E-03  0.7177E+02  0.5480E+02
      2.070  0.7203E+01  0.2892E-03  0.7185E+02  0.5480E+02
      2.080  0.7398E+01  0.5042E-03  0.7192E+02  0.5480E+02
      2.090  0.7569E+01  0.8632E-03  0.7200E+02  0.5480E+02
      2.100  0.7712E+01  0.1451E-02  0.7207E+02  0.5480E+02
      2.110  0.7823E+01  0.2395E-02  0.7215E+02  0.5480E+02
      2.120  0.7897E+01  0.3882E-02  0.7223E+02  0.5480E+02
      2.130  0.7932E+01  0.6180E-02  0.7231E+02  0.5480E+02
      2.140  0.7922E+01  0.9664E-02  0.7239E+02  0.5480E+02
      2.150  0.7865E+01  0.1485E-01  0.7247E+02  0.5480E+02
      2.160  0.7757E+01  0.2241E-01  0.7254E+02  0.5480E+02
      2.170  0.7598E+01  0.3325E-01  0.7262E+02  0.5480E+02
      2.180  0.7387E+01  0.4849E-01  0.7269E+02  0.5480E+02
      2.190  0.7126E+01  0.6952E-01  0.7277E+02  0.5480E+02
      2.200  0.6818E+01  0.9800E-01  0.7283E+02  0.5480E+02
      2.210  0.6470E+01  0.1359E+00  0.7290E+02  0.5480E+02
      2.220  0.6088E+01  0.1853E+00  0.7296E+02  0.5481E+02
      2.230  0.5682E+01  0.2488E+00  0.7302E+02  0.5481E+02
      2.240  0.5262E+01  0.3287E+00  0.7307E+02  0.5481E+02
      2.250  0.4838E+01  0.4276E+00  0.7312E+02  0.5482E+02
      2.260  0.4422E+01  0.5479E+00  0.7316E+02  0.5482E+02
      2.270  0.4023E+01  0.6917E+00  0.7320E+02  0.5483E+02
      2.280  0.3650E+01  0.8607E+00  0.7324E+02  0.5484E+02
      2.290  0.3309E+01  0.1056E+01  0.7327E+02  0.5485E+02
      2.300  0.3007E+01  0.1278E+01  0.7330E+02  0.5486E+02
      2.310  0.2746E+01  0.1526E+01  0.7333E+02  0.5488E+02
      2.320  0.2525E+01  0.1798E+01  0.7335E+02  0.5489E+02
      2.330  0.2345E+01  0.2092E+01  0.7338E+02  0.5491E+02
      2.340  0.2201E+01  0.2405E+01  0.7340E+02  0.5494E+02
      2.350  0.2091E+01  0.2731E+01  0.7342E+02  0.5497E+02
      2.360  0.2008E+01  0.3065E+01  0.7344E+02  0.5500E+02
      2.370  0.1947E+01  0.3401E+01  0.7346E+02  0.5503E+02
      2.380  0.1903E+01  0.3732E+01  0.7348E+02  0.5507E+02
      2.390  0.1872E+01  0.4049E+01  0.7350E+02  0.5511E+02
      2.400  0.1851E+01  0.4346E+01  0.7352E+02  0.5515E+02
      2.410  0.1837E+01  0.4613E+01  0.7353E+02  0.5520E+02
      2.420  0.1831E+01  0.4844E+01  0.7355E+02  0.5525E+02
      2.430  0.1832E+01  0.5030E+01  0.7357E+02  0.5530E+02
      2.440  0.1845E+01  0.5166E+01  0.7359E+02  0.5535E+02
      2.450  0.1873E+01  0.5246E+01  0.7361E+02  0.5540E+02
      2.460  0.1922E+01  0.5266E+01  0.7363E+02  0.5545E+02
      2.470  0.1997E+01  0.5225E+01  0.7365E+02  0.5551E+02
      2.480  0.2104E+01  0.5122E+01  0.7367E+02  0.5556E+02
      2.490  0.2248E+01  0.4961E+01  0.7369E+02  0.5561E+02
      2.500  0.2434E+01  0.4745E+01  0.7372E+02  0.5565E+02
      2.510  0.2664E+01  0.4480E+01  0.7374E+02  0.5570E+02
      2.520  0.2939E+01  0.4175E+01  0.7377E+02  0.5574E+02
      2.530  0.3257E+01  0.3839E+01  0.7380E+02  0.5578E+02
      2.540  0.3614E+01  0.3482E+01  0.7384E+02  0.5581E+02
      2.550  0.4005E+01  0.3114E+01  0.7388E+02  0.5585E+02
      2.560  0.4421E+01  0.2746E+01  0.7392E+02  0.5587E+02
      2.570  0.4853E+01  0.2387E+01  0.7397E+02  0.5590E+02
      2.580  0.5291E+01  0.2044E+01  0.7403E+02  0.5592E+02
      2.590  0.5724E+01  0.1725E+01  0.7408E+02  0.5593E+02
      2.600  0.6143E+01  0.1434E+01  0.7414E+02  0.5595E+02
      2.610  0.6538E+01  0.1175E+01  0.7421E+02  0.5596E+02
      2.620  0.6903E+01  0.9472E+00  0.7428E+02  0.5597E+02
      2.630  0.7233E+01  0.7522E+00  0.7435E+02  0.5598E+02
      2.640  0.7522E+01  0.5882E+00  0.7443E+02  0.5598E+02
      2.650  0.7770E+01  0.4529E+00  0.7450E+02  0.5599E+02
      2.660  0.7977E+01  0.3433E+00  0.7458E+02  0.5599E+02
      2.670  0.8143E+01  0.2563E+00  0.7467E+02  0.5599E+02
      2.680  0.8271E+01  0.1885E+00  0.7475E+02  0.5600E+02
      2.690  0.8362E+01  0.1367E+00  0.7483E+02  0.5600E+02
      2.700  0.8419E+01  0.9816E-01  0.7492E+02  0.5600E+02
      2.710  0.8445E+01  0.7030E-01  0.7500E+02  0.5600E+02
      2.720  0.8439E+01  0.5112E-01  0.7508E+02  0.5600E+02
      2.730  0.8405E+01  0.3914E-01  0.7517E+02  0.5600E+02
      2.740  0.8343E+01  0.3344E-01  0.7525E+02  0.5600E+02
      2.750  0.8254E+01  0.3370E-01  0.7534E+02  0.5600E+02
      2.760  0.8139E+01  0.4021E-01  0.7542E+02  0.5600E+02
      2.770  0.8001E+01  0.5396E-01  0.7550E+02  0.5600E+02
      2.780  0.7840E+01  0.7665E-01  0.7557E+02  0.5600E+02
      2.790  0.7661E+01  0.1107E+00  0.7565E+02  0.5600E+02
      2.800  0.7467E+01  0.1594E+00  0.7573E+02  0.5600E+02
      2.810  0.7263E+01  0.2267E+00  0.7580E+02  0.5601E+02
      2.820  0.7055E+01  0.3172E+00  0.7587E+02  0.5601E+02
      2.830  0.6849E+01  0.4358E+00  0.7594E+02  0.5601E+02
      2.840  0.6651E+01  0.5877E+00  0.7600E+02  0.5602E+02
      2.850  0.6468E+01  0.7778E+00  0.7607E+02  0.5603E+02
      2.860  0.6304E+01  0.1010E+01  0.7613E+02  0.5604E+02
      2.870  0.6164E+01  0.1287E+01  0.7619E+02  0.5605E+02
      2.880  0.6051E+01  0.1609E+01  0.7625E+02  0.5607E+02
      2.890  0.5965E+01  0.1974E+01  0.7631E+02  0.5609E+02
      2.900  0.5907E+01  0.2377E+01  0.7637E+02  0.5611E+02
      2.910  0.5872E+01  0.2808E+01  0.7643E+02  0.5614E+02
      2.920  0.5858E+01  0.3256E+01  0.7649E+02  0.5617E+02
      2.930  0.5860E+01  0.3705E+01  0.7655E+02  0.5621E+02
      2.940  0.5870E+01  0.4137E+01  0.7661E+02  0.5625E+02
      2.950  0.5883E+01  0.4535E+01  0.7667E+02  0.5630E+02
      2.960  0.5891E+01  0.4879E+01  0.7673E+02  0.5634E+02
      2.970  0.5890E+01  0.5152E+01  0.7678E+02  0.5640E+02
      2.980  0.5875E+01  0.5341E+01  0.7684E+02  0.5645E+02
      2.990  0.5841E+01  0.5437E+01  0.7690E+02  0.5650E+02
      3.000  0.5787E+01  0.5434E+01  0.7696E+02  0.5656E+02
      3.010  0.5711E+01  0.5334E+01  0.7702E+02  0.5661E+02
      3.020  0.5613E+01  0.5145E+01  0.7707E+02  0.5666E+02
      3.030  0.5494E+01  0.4879E+01  0.7713E+02  0.5671E+02
      3.040  0.5355E+01  0.4553E+01  0.7718E+02  0.5676E+02
      3.050  0.5199E+01  0.4186E+01  0.7723E+02  0.5680E+02
      3.060  0.5028E+01  0.3802E+01  0.7728E+02  0.5684E+02
      3.070  0.4844E+01  0.3422E+01  0.7733E+02  0.5687E+02
      3.080  0.4651E+01  0.3067E+01  0.7738E+02  0.5690E+02
      3.090  0.4450E+01  0.2758E+01  0.7742E+02  0.5693E+02
      3.100  0.4244E+01  0.2510E+01  0.7747E+02  0.5695E+02
      3.110  0.4036E+01  0.2336E+01  0.7751E+02  0.5698E+02
      3.120  0.3827E+01  0.2245E+01  0.7754E+02  0.5700E+02
      3.130  0.3621E+01  0.2242E+01  0.7758E+02  0.5702E+02
      3.140  0.3420E+01  0.2326E+01  0.7761E+02  0.5705E+02
      3.150  0.3223E+01  0.2492E+01  0.7765E+02  0.5707E+02
      3.160  0.3034E+01  0.2732E+01  0.7768E+02  0.5710E+02
      3.170  0.2852E+01  0.3033E+01  0.7771E+02  0.5713E+02
      3.180  0.2678E+01  0.3379E+01  0.7773E+02  0.5716E+02
      3.190  0.2512E+01  0.3751E+01  0.7776E+02  0.5720E+02
      3.200  0.2352E+01  0.4127E+01  0.7778E+02  0.5724E+02
      3.210  0.2199E+01  0.4487E+01  0.7780E+02  0.5729E+02
      3.220  0.2050E+01  0.4810E+01  0.7782E+02  0.5733E+02
      3.230  0.1906E+01  0.5076E+01  0.7784E+02  0.5738E+02
      3.240  0.1765E+01  0.5269E+01  0.7786E+02  0.5744E+02
      3.250  0.1627E+01  0.5377E+01  0.7788E+02  0.5749E+02
      3.260  0.1492E+01  0.5393E+01  0.7789E+02  0.5754E+02
      3.270  0.1361E+01  0.5317E+01  0.7790E+02  0.5760E+02
      3.280  0.1233E+01  0.5153E+01  0.7792E+02  0.5765E+02
      3.290  0.1111E+01  0.4909E+01  0.7793E+02  0.5770E+02
      3.300  0.9939E+00  0.4600E+01  0.7794E+02  0.5774E+02
      3.310  0.8840E+00  0.4243E+01  0.7795E+02  0.5779E+02
      3.320  0.7816E+00  0.3855E+01  0.7795E+02  0.5783E+02
      3.330  0.6873E+00  0.3457E+01  0.7796E+02  0.5786E+02
      3.340  0.6012E+00  0.3066E+01  0.7797E+02  0.5789E+02
      3.350  0.5233E+00  0.2698E+01  0.7797E+02  0.5792E+02
      3.360  0.4534E+00  0.2365E+01  0.7798E+02  0.5794E+02
      3.370  0.3910E+00  0.2078E+01  0.7798E+02  0.5796E+02
      3.380  0.3354E+00  0.1842E+01  0.7798E+02  0.5798E+02
      3.390  0.2861E+00  0.1660E+01  0.7799E+02  0.5800E+02
      3.400  0.2425E+00  0.1531E+01  0.7799E+02  0.5801E+02
      3.410  0.2040E+00  0.1452E+01  0.7799E+02  0.5803E+02
      3.420  0.1701E+00  0.1419E+01  0.7799E+02  0.5804E+02
      3.430  0.1404E+00  0.1425E+01  0.7799E+02  0.5806E+02
      3.440  0.1146E+00  0.1466E+01  0.7800E+02  0.5807E+02
      3.450  0.9245E-01  0.1536E+01  0.7800E+02  0.5809E+02
      3.460  0.7355E-01  0.1631E+01  0.7800E+02  0.5810E+02
      3.470  0.5768E-01  0.1747E+01  0.7800E+02  0.5812E+02
      3.480  0.4454E-01  0.1883E+01  0.7800E+02  0.5814E+02
      3.490  0.3384E-01  0.2036E+01  0.7800E+02  0.5816E+02
      3.500  0.2529E-01  0.2207E+01  0.7800E+02  0.5818E+02
      3.510  0.1857E-01  0.2393E+01  0.7800E+02  0.5820E+02
      3.520  0.1340E-01  0.2596E+01  0.7800E+02  0.5823E+02
      3.530  0.9489E-02  0.2811E+01  0.7800E+02  0.5826E+02
      3.540  0.6598E-02  0.3037E+01  0.7800E+02  0.5829E+02
      3.550  0.4502E-02  0.3269E+01  0.7800E+02  0.5832E+02
      3.560  0.3014E-02  0.3502E+01  0.7800E+02  0.5836E+02
      3.570  0.1980E-02  0.3729E+01  0.7800E+02  0.5839E+02
      3.580  0.1275E-02  0.3943E+01  0.7800E+02  0.5843E+02
      3.590  0.8058E-03  0.4138E+01  0.7800E+02  0.5847E+02
      3.600  0.4993E-03  0.4307E+01  0.7800E+02  0.5852E+02
      3.610  0.3033E-03  0.4447E+01  0.7800E+02  0.5856E+02
      3.620  0.1807E-03  0.4555E+01  0.7800E+02  0.5861E+02
      3.630  0.1055E-03  0.4629E+01  0.7800E+02  0.5865E+02
      3.640  0.6041E-04  0.4671E+01  0.7800E+02  0.5870E+02
      3.650  0.3391E-04  0.4686E+01  0.7800E+02  0.5875E+02
      3.660  0.1866E-04  0.4676E+01  0.7800E+02  0.5879E+02
      3.670  0.1007E-04  0.4649E+01  0.7800E+02  0.5884E+02
      3.680  0.5324E-05  0.4609E+01  0.7800E+02  0.5889E+02
      3.690  0.2760E-05  0.4564E+01  0.7800E+02  0.5893E+02
      3.700  0.1403E-05  0.4519E+01  0.7800E+02  0.5898E+02
      3.710  0.6988E-06  0.4476E+01  0.7800E+02  0.5902E+02
      3.720  0.3412E-06  0.4441E+01  0.7800E+02  0.5907E+02
      3.730  0.1634E-06  0.4412E+01  0.7800E+02  0.5911E+02
      3.740  0.7665E-07  0.4391E+01  0.7800E+02  0.5916E+02
      3.750  0.3526E-07  0.4376E+01  0.7800E+02  0.5920E+02
      3.760  0.1590E-07  0.4364E+01  0.7800E+02  0.5924E+02
      3.770  0.7027E-08  0.4352E+01  0.7800E+02  0.5929E+02
      3.780  0.3044E-08  0.4337E+01  0.7800E+02  0.5933E+02
      3.790  0.1293E-08  0.4314E+01  0.7800E+02  0.5937E+02
      3.800  0.5382E-09  0.4280E+01  0.7800E+02  0.5942E+02
      3.810  0.2196E-09  0.4234E+01  0.7800E+02  0.5946E+02
      3.820  0.8785E-10  0.4173E+01  0.7800E+02  0.5950E+02
      3.830  0.3445E-10  0.4096E+01  0.7800E+02  0.5954E+02
      3.840  0.1324E-10  0.4006E+01  0.7800E+02  0.5958E+02
      3.850  0.4988E-11  0.3903E+01  0.7800E+02  0.5962E+02
      3.860  0.1842E-11  0.3792E+01  0.7800E+02  0.5966E+02
      3.870  0.6669E-12  0.3678E+01  0.7800E+02  0.5969E+02
      3.880  0.2365E-12  0.3565E+01  0.7800E+02  0.5973E+02
      3.890  0.8216E-13  0.3460E+01  0.7800E+02  0.5976E+02
      3.900  0.2813E-13  0.3370E+01  0.7800E+02  0.5980E+02
      3.910  0.9622E-14  0.3303E+01  0.7800E+02  0.5983E+02
      3.920  0.2961E-14  0.3264E+01  0.7800E+02  0.5986E+02
      3.930  0.1110E-14  0.3261E+01  0.7800E+02  0.5990E+02
      3.940  0.3701E-15  0.3300E+01  0.7800E+02  0.5993E+02
      3.950  0.0000E+00  0.3386E+01  0.7800E+02  0.5996E+02
      3.960  0.0000E+00  0.3523E+01  0.7800E+02  0.6000E+02
      3.970  0.0000E+00  0.3716E+01  0.7800E+02  0.6004E+02
      3.980  0.0000E+00  0.3964E+01  0.7800E+02  0.6008E+02
      3.990  0.0000E+00  0.4270E+01  0.7800E+02  0.6012E+02
      4.000  0.0000E+00  0.4629E+01  0.7800E+02  0.6016E+02
      4.010  0.0000E+00  0.5039E+01  0.7800E+02  0.6021E+02
      4.020  0.0000E+00  0.5491E+01  0.7800E+02  0.6027E+02
      4.030  0.0000E+00  0.5977E+01  0.7800E+02  0.6033E+02
      4.040  0.0000E+00  0.6484E+01  0.7800E+02  0.6039E+02
      4.050  0.0000E+00  0.6999E+01  0.7800E+02  0.6046E+02
      4.060  0.0000E+00  0.7506E+01  0.7800E+02  0.6054E+02
      4.070  0.0000E+00  0.7988E+01  0.7800E+02  0.6062E+02
      4.080  0.0000E+00  0.8430E+01  0.7800E+02  0.6070E+02
      4.090  0.0000E+00  0.8816E+01  0.7800E+02  0.6079E+02
      4.100  0.0000E+00  0.9135E+01  0.7800E+02  0.6088E+02
      4.110  0.0000E+00  0.9377E+01  0.7800E+02  0.6098E+02
      4.120  0.0000E+00  0.9539E+01  0.7800E+02  0.6107E+02
      4.130  0.0000E+00  0.9620E+01  0.7800E+02  0.6117E+02
      4.140  0.0000E+00  0.9626E+01  0.7800E+02  0.6126E+02
      4.150  0.0000E+00  0.9567E+01  0.7800E+02  0.6136E+02
      4.160  0.0000E+00  0.9458E+01  0.7800E+02  0.6145E+02
      4.170  0.0000E+00  0.9317E+01  0.7800E+02  0.6155E+02
      4.180  0.0000E+00  0.9163E+01  0.7800E+02  0.6164E+02
      4.190  0.0000E+00  0.9015E+01  0.7800E+02  0.6173E+02
      4.200  0.0000E+00  0.8893E+01  0.7800E+02  0.6182E+02
      4.210  0.0000E+00  0.8813E+01  0.7800E+02  0.6191E+02
      4.220  0.0000E+00  0.8786E+01  0.7800E+02  0.6199E+02
      4.230  0.0000E+00  0.8821E+01  0.7800E+02  0.6208E+02
      4.240  0.0000E+00  0.8919E+01  0.7800E+02  0.6217E+02
      4.250  0.0000E+00  0.9080E+01  0.7800E+02  0.6226E+02
      4.260  0.0000E+00  0.9295E+01  0.7800E+02  0.6236E+02
      4.270  0.0000E+00  0.9555E+01  0.7800E+02  0.6245E+02
      4.280  0.0000E+00  0.9846E+01  0.7800E+02  0.6255E+02
      4.290  0.0000E+00  0.1015E+02  0.7800E+02  0.6265E+02
      4.300  0.0000E+00  0.1047E+02  0.7800E+02  0.6276E+02
      4.310  0.0000E+00  0.1077E+02  0.7800E+02  0.6286E+02
      4.320  0.0000E+00  0.1105E+02  0.7800E+02  0.6297E+02
      4.330  0.0000E+00  0.1130E+02  0.7800E+02  0.6309E+02
      4.340  0.0000E+00  0.1151E+02  0.7800E+02  0.6320E+02
      4.350  0.0000E+00  0.1169E+02  0.7800E+02  0.6332E+02
      4.360  0.0000E+00  0.1183E+02  0.7800E+02  0.6344E+02
      4.370  0.0000E+00  0.1194E+02  0.7800E+02  0.6356E+02
      4.380  0.0000E+00  0.1201E+02  0.7800E+02  0.6368E+02
      4.390  0.0000E+00  0.1206E+02  0.7800E+02  0.6380E+02
      4.400  0.0000E+00  0.1209E+02  0.7800E+02  0.6392E+02
      4.410  0.0000E+00  0.1210E+02  0.7800E+02  0.6404E+02
      4.420  0.0000E+00  0.1209E+02  0.7800E+02  0.6416E+02
      4.430  0.0000E+00  0.1207E+02  0.7800E+02  0.6428E+02
      4.440  0.0000E+00  0.1204E+02  0.7800E+02  0.6440E+02
      4.450  0.0000E+00  0.1199E+02  0.7800E+02  0.6452E+02
      4.460  0.0000E+00  0.1194E+02  0.7800E+02  0.6464E+02
      4.470  0.0000E+00  0.1188E+02  0.7800E+02  0.6476E+02
      4.480  0.0000E+00  0.1181E+02  0.7800E+02  0.6488E+02
      4.490  0.0000E+00  0.1173E+02  0.7800E+02  0.6499E+02
      4.500  0.0000E+00  0.1165E+02  0.7800E+02  0.6511E+02
      4.510  0.0000E+00  0.1157E+02  0.7800E+02  0.6523E+02
      4.520  0.0000E+00  0.1150E+02  0.7800E+02  0.6534E+02
      4.530  0.0000E+00  0.1143E+02  0.7800E+02  0.6546E+02
      4.540  0.0000E+00  0.1139E+02  0.7800E+02  0.6557E+02
      4.550  0.0000E+00  0.1137E+02  0.7800E+02  0.6568E+02
      4.560  0.0000E+00  0.1137E+02  0.7800E+02  0.6580E+02
      4.570  0.0000E+00  0.1140E+02  0.7800E+02  0.6591E+02
      4.580  0.0000E+00  0.1146E+02  0.7800E+02  0.6603E+02
      4.590  0.0000E+00  0.1154E+02  0.7800E+02  0.6614E+02
      4.600  0.0000E+00  0.1164E+02  0.7800E+02  0.6626E+02
      4.610  0.0000E+00  0.1174E+02  0.7800E+02  0.6638E+02
      4.620  0.0000E+00  0.1184E+02  0.7800E+02  0.6649E+02
      4.630  0.0000E+00  0.1192E+02  0.7800E+02  0.6661E+02
      4.640  0.0000E+00  0.1197E+02  0.7800E+02  0.6673E+02
      4.650  0.0000E+00  0.1198E+02  0.7800E+02  0.6685E+02
      4.660  0.0000E+00  0.1194E+02  0.7800E+02  0.6697E+02
      4.670  0.0000E+00  0.1183E+02  0.7800E+02  0.6709E+02
      4.680  0.0000E+00  0.1166E+02  0.7800E+02  0.6721E+02
      4.690  0.0000E+00  0.1142E+02  0.7800E+02  0.6732E+02
      4.700  0.0000E+00  0.1112E+02  0.7800E+02  0.6743E+02
      4.710  0.0000E+00  0.1077E+02  0.7800E+02  0.6754E+02
      4.720  0.0000E+00  0.1038E+02  0.7800E+02  0.6764E+02
      4.730  0.0000E+00  0.9978E+01  0.7800E+02  0.6774E+02
      4.740  0.0000E+00  0.9577E+01  0.7800E+02  0.6784E+02
      4.750  0.0000E+00  0.9202E+01  0.7800E+02  0.6793E+02
      4.760  0.0000E+00  0.8871E+01  0.7800E+02  0.6802E+02
      4.770  0.0000E+00  0.8603E+01  0.7800E+02  0.6811E+02
      4.780  0.0000E+00  0.8410E+01  0.7800E+02  0.6819E+02
      4.790  0.0000E+00  0.8302E+01  0.7800E+02  0.6827E+02
      4.800  0.0000E+00  0.8283E+01  0.7800E+02  0.6836E+02
      4.810  0.0000E+00  0.8350E+01  0.7800E+02  0.6844E+02
      4.820  0.0000E+00  0.8498E+01  0.7800E+02  0.6852E+02
      4.830  0.0000E+00  0.8717E+01  0.7800E+02  0.6861E+02
      4.840  0.0000E+00  0.8996E+01  0.7800E+02  0.6870E+02
      4.850  0.0000E+00  0.9320E+01  0.7800E+02  0.6879E+02
      4.860  0.0000E+00  0.9678E+01  0.7800E+02  0.6889E+02
      4.870  0.0000E+00  0.1006E+02  0.7800E+02  0.6899E+02
      4.880  0.0000E+00  0.1045E+02  0.7800E+02  0.6910E+02
      4.890  0.0000E+00  0.1084E+02  0.7800E+02  0.6921E+02
      4.900  0.0000E+00  0.1124E+02  0.7800E+02  0.6932E+02
      4.910  0.0000E+00  0.1162E+02  0.7800E+02  0.6943E+02
      4.920  0.0000E+00  0.1200E+02  0.7800E+02  0.6955E+02
      4.930  0.0000E+00  0.1236E+02  0.7800E+02  0.6968E+02
      4.940  0.0000E+00  0.1270E+02  0.7800E+02  0.6980E+02
      4.950  0.0000E+00  0.1303E+02  0.7800E+02  0.6993E+02
      4.960  0.0000E+00  0.1333E+02  0.7800E+02  0.7007E+02
      4.970  0.0000E+00  0.1359E+02  0.7800E+02  0.7020E+02
      4.980  0.0000E+00  0.1383E+02  0.7800E+02  0.7034E+02
      4.990  0.0000E+00  0.1402E+02  0.7800E+02  0.7048E+02
      5.000  0.0000E+00  0.1417E+02  0.7800E+02  0.7062E+02
      5.010  0.0000E+00  0.1427E+02  0.7800E+02  0.7077E+02
      5.020  0.0000E+00  0.1432E+02  0.7800E+02  0.7091E+02
      5.030  0.0000E+00  0.1433E+02  0.7800E+02  0.7105E+02
      5.040  0.0000E+00  0.1428E+02  0.7800E+02  0.7120E+02
      5.050  0.0000E+00  0.1421E+02  0.7800E+02  0.7134E+02
      5.060  0.0000E+00  0.1411E+02  0.7800E+02  0.7148E+02
      5.070  0.0000E+00  0.1400E+02  0.7800E+02  0.7162E+02
      5.080  0.0000E+00  0.1389E+02  0.7800E+02  0.7176E+02
      5.090  0.0000E+00  0.1380E+02  0.7800E+02  0.7190E+02
      5.100  0.0000E+00  0.1375E+02  0.7800E+02  0.7203E+02
      5.110  0.0000E+00  0.1374E+02  0.7800E+02  0.7217E+02
      5.120  0.0000E+00  0.1379E+02  0.7800E+02  0.7231E+02
      5.130  0.0000E+00  0.1389E+02  0.7800E+02  0.7245E+02
      5.140  0.0000E+00  0.1404E+02  0.7800E+02  0.7259E+02
      5.150  0.0000E+00  0.1425E+02  0.7800E+02  0.7273E+02
      5.160  0.0000E+00  0.1449E+02  0.7800E+02  0.7288E+02
      5.170  0.0000E+00  0.1475E+02  0.7800E+02  0.7302E+02
      5.180  0.0000E+00  0.1501E+02  0.7800E+02  0.7317E+02
      5.190  0.0000E+00  0.1525E+02  0.7800E+02  0.7333E+02
      5.200  0.0000E+00  0.1545E+02  0.7800E+02  0.7348E+02
      5.210  0.0000E+00  0.1559E+02  0.7800E+02  0.7364E+02
      5.220  0.0000E+00  0.1565E+02  0.7800E+02  0.7379E+02
      5.230  0.0000E+00  0.1563E+02  0.7800E+02  0.7395E+02
      5.240  0.0000E+00  0.1551E+02  0.7800E+02  0.7410E+02
      5.250  0.0000E+00  0.1531E+02  0.7800E+02  0.7426E+02
      5.260  0.0000E+00  0.1502E+02  0.7800E+02  0.7441E+02
      5.270  0.0000E+00  0.1467E+02  0.7800E+02  0.7455E+02
      5.280  0.0000E+00  0.1425E+02  0.7800E+02  0.7470E+02
      5.290  0.0000E+00  0.1380E+02  0.7800E+02  0.7483E+02
      5.300  0.0000E+00  0.1333E+02  0.7800E+02  0.7497E+02
      5.310  0.0000E+00  0.1287E+02  0.7800E+02  0.7510E+02
      5.320  0.0000E+00  0.1243E+02  0.7800E+02  0.7522E+02
      5.330  0.0000E+00  0.1203E+02  0.7800E+02  0.7534E+02
      5.340  0.0000E+00  0.1168E+02  0.7800E+02  0.7546E+02
      5.350  0.0000E+00  0.1140E+02  0.7800E+02  0.7557E+02
      5.360  0.0000E+00  0.1119E+02  0.7800E+02  0.7568E+02
      5.370  0.0000E+00  0.1104E+02  0.7800E+02  0.7579E+02
      5.380  0.0000E+00  0.1096E+02  0.7800E+02  0.7590E+02
      5.390  0.0000E+00  0.1093E+02  0.7800E+02  0.7601E+02
      5.400  0.0000E+00  0.1093E+02  0.7800E+02  0.7612E+02
      5.410  0.0000E+00  0.1096E+02  0.7800E+02  0.7623E+02
      5.420  0.0000E+00  0.1099E+02  0.7800E+02  0.7634E+02
      5.430  0.0000E+00  0.1101E+02  0.7800E+02  0.7645E+02
      5.440  0.0000E+00  0.1099E+02  0.7800E+02  0.7656E+02
      5.450  0.0000E+00  0.1093E+02  0.7800E+02  0.7667E+02
      5.460  0.0000E+00  0.1081E+02  0.7800E+02  0.7678E+02
      5.470  0.0000E+00  0.1062E+02  0.7800E+02  0.7689E+02
      5.480  0.0000E+00  0.1036E+02  0.7800E+02  0.7699E+02
      5.490  0.0000E+00  0.1002E+02  0.7800E+02  0.7709E+02
      5.500  0.0000E+00  0.9619E+01  0.7800E+02  0.7719E+02
      5.510  0.0000E+00  0.9149E+01  0.7800E+02  0.7728E+02
      5.520  0.0000E+00  0.8623E+01  0.7800E+02  0.7736E+02
      5.530  0.0000E+00  0.8050E+01  0.7800E+02  0.7744E+02
      5.540  0.0000E+00  0.7443E+01  0.7800E+02  0.7752E+02
      5.550  0.0000E+00  0.6814E+01  0.7800E+02  0.7759E+02
      5.560  0.0000E+00  0.6175E+01  0.7800E+02  0.7765E+02
      5.570  0.0000E+00  0.5537E+01  0.7800E+02  0.7770E+02
      5.580  0.0000E+00  0.4912E+01  0.7800E+02  0.7775E+02
      5.590  0.0000E+00  0.4309E+01  0.7800E+02  0.7780E+02
      5.600  0.0000E+00  0.3737E+01  0.7800E+02  0.7783E+02
      5.610  0.0000E+00  0.3203E+01  0.7800E+02  0.7787E+02
      5.620  0.0000E+00  0.2712E+01  0.7800E+02  0.7789E+02
      5.630  0.0000E+00  0.2268E+01  0.7800E+02  0.7791E+02
      5.640  0.0000E+00  0.1872E+01  0.7800E+02  0.7793E+02
      5.650  0.0000E+00  0.1525E+01  0.7800E+02  0.7795E+02
      5.660  0.0000E+00  0.1225E+01  0.7800E+02  0.7796E+02
      5.670  0.0000E+00  0.9708E+00  0.7800E+02  0.7797E+02
      5.680  0.0000E+00  0.7582E+00  0.7800E+02  0.7798E+02
      5.690  0.0000E+00  0.5835E+00  0.7800E+02  0.7798E+02
      5.700  0.0000E+00  0.4424E+00  0.7800E+02  0.7799E+02
      5.710  0.0000E+00  0.3303E+00  0.7800E+02  0.7799E+02
      5.720  0.0000E+00  0.2428E+00  0.7800E+02  0.7799E+02
      5.730  0.0000E+00  0.1757E+00  0.7800E+02  0.7800E+02
      5.740  0.0000E+00  0.1250E+00  0.7800E+02  0.7800E+02
      5.750  0.0000E+00  0.8758E-01  0.7800E+02  0.7800E+02
      5.760  0.0000E+00  0.6032E-01  0.7800E+02  0.7800E+02
      5.770  0.0000E+00  0.4086E-01  0.7800E+02  0.7800E+02
      5.780  0.0000E+00  0.2721E-01  0.7800E+02  0.7800E+02
      5.790  0.0000E+00  0.1781E-01  0.7800E+02  0.7800E+02
      5.800  0.0000E+00  0.1145E-01  0.7800E+02  0.7800E+02
      5.810  0.0000E+00  0.7239E-02  0.7800E+02  0.7800E+02
      5.820  0.0000E+00  0.4495E-02  0.7800E+02  0.7800E+02
      5.830  0.0000E+00  0.2741E-02  0.7800E+02  0.7800E+02
      5.840  0.0000E+00  0.1642E-02  0.7800E+02  0.7800E+02
      5.850  0.0000E+00  0.9659E-03  0.7800E+02  0.7800E+02
      5.860  0.0000E+00  0.5579E-03  0.7800E+02  0.7800E+02
      5.870  0.0000E+00  0.3164E-03  0.7800E+02  0.7800E+02
      5.880  0.0000E+00  0.1761E-03  0.7800E+02  0.7800E+02
      5.890  0.0000E+00  0.9623E-04  0.7800E+02  0.7800E+02
      5.900  0.0000E+00  0.5161E-04  0.7800E+02  0.7800E+02
      5.910  0.0000E+00  0.2717E-04  0.7800E+02  0.7800E+02
      5.920  0.0000E+00  0.1403E-04  0.7800E+02  0.7800E+02
      5.930  0.0000E+00  0.7112E-05  0.7800E+02  0.7800E+02
      5.940  0.0000E+00  0.3537E-05  0.7800E+02  0.7800E+02
      5.950  0.1850E-15  0.1726E-05  0.7800E+02  0.7800E+02
      5.960  0.1850E-15  0.8260E-06  0.7800E+02  0.7800E+02
      5.970  0.7401E-15  0.3879E-06  0.7800E+02  0.7800E+02
      5.980  0.2591E-14  0.1787E-06  0.7800E+02  0.7800E+02
      5.990  0.7957E-14  0.8073E-07  0.7800E+02  0.7800E+02
      6.000  0.2350E-13  0.3578E-07  0.7800E+02  0.7800E+02
      6.010  0.6939E-13  0.1556E-07  0.7800E+02  0.7800E+02
      6.020  0.2002E-12  0.6632E-08  0.7800E+02  0.7800E+02
      6.030  0.5660E-12  0.2773E-08  0.7800E+02  0.7800E+02
      6.040  0.1568E-11  0.1137E-08  0.7800E+02  0.7800E+02
      6.050  0.4260E-11  0.4575E-09  0.7800E+02  0.7800E+02
      6.060  0.1134E-10  0.1804E-09  0.7800E+02  0.7800E+02
      6.070  0.2961E-10  0.6979E-10  0.7800E+02  0.7800E+02
      6.080  0.7575E-10  0.2647E-10  0.7800E+02  0.7800E+02
      6.090  0.1900E-09  0.9844E-11  0.7800E+02  0.7800E+02
      6.100  0.4671E-09  0.3592E-11  0.7800E+02  0.7800E+02
      6.110  0.1125E-08  0.1283E-11  0.7800E+02  0.7800E+02
      6.120  0.2658E-08  0.4511E-12  0.7800E+02  0.7800E+02
      6.130  0.6155E-08  0.1536E-12  0.7800E+02  0.7800E+02
      6.140  0.1397E-07  0.5181E-13  0.7800E+02  0.7800E+02
      6.150  0.3108E-07  0.1739E-13  0.7800E+02  0.7800E+02
      6.160  0.6778E-07  0.5551E-14  0.7800E+02  0.7800E+02
      6.170  0.1449E-06  0.2220E-14  0.7800E+02  0.7800E+02
      6.180  0.3036E-06  0.3701E-15  0.7800E+02  0.7800E+02
      6.190  0.6236E-06  0.0000E+00  0.7800E+02  0.7800E+02
      6.200  0.1256E-05  0.0000E+00  0.7800E+02  0.7800E+02
      6.210  0.2478E-05  0.0000E+00  0.7800E+02  0.7800E+02
      6.220  0.4794E-05  0.0000E+00  0.7800E+02  0.7800E+02
      6.230  0.9090E-05  0.0000E+00  0.7800E+02  0.7800E+02
      6.240  0.1690E-04  0.0000E+00  0.7800E+02  0.7800E+02
      6.250  0.3079E-04  0.0000E+00  0.7800E+02  0.7800E+02
      6.260  0.5499E-04  0.0000E+00  0.7800E+02  0.7800E+02
      6.270  0.9627E-04  0.0000E+00  0.7800E+02  0.7800E+02
      6.280  0.1652E-03  0.0000E+00  0.7800E+02  0.7800E+02
      6.290  0.2779E-03  0.0000E+00  0.7800E+02  0.7800E+02
      6.300  0.4583E-03  0.0000E+00  0.7800E+02  0.7800E+02
      6.310  0.7407E-03  0.0000E+00  0.7800E+02  0.7800E+02
      6.320  0.1174E-02  0.0000E+00  0.7800E+02  0.7800E+02
      6.330  0.1823E-02  0.0000E+00  0.7800E+02  0.7800E+02
      6.340  0.2775E-02  0.0000E+00  0.7800E+02  0.7800E+02
      6.350  0.4141E-02  0.1850E-15  0.7800E+02  0.7800E+02
      6.360  0.6057E-02  0.5551E-15  0.7800E+02  0.7800E+02
      6.370  0.8685E-02  0.1295E-14  0.7800E+02  0.7800E+02
      6.380  0.1221E-01  0.4626E-14  0.7800E+02  0.7800E+02
      6.390  0.1682E-01  0.1351E-13  0.7800E+02  0.7800E+02
      6.400  0.2271E-01  0.4052E-13  0.7800E+02  0.7800E+02
      6.410  0.3007E-01  0.1181E-12  0.7800E+02  0.7800E+02
      6.420  0.3902E-01  0.3370E-12  0.7800E+02  0.7800E+02
      6.430  0.4963E-01  0.9431E-12  0.7800E+02  0.7800E+02
      6.440  0.6188E-01  0.2588E-11  0.7800E+02  0.7800E+02
      6.450  0.7564E-01  0.6960E-11  0.7800E+02  0.7800E+02
      6.460  0.9062E-01  0.1835E-10  0.7800E+02  0.7800E+02
      6.470  0.1064E+00  0.4742E-10  0.7801E+02  0.7800E+02
      6.480  0.1225E+00  0.1201E-09  0.7801E+02  0.7800E+02
      6.490  0.1383E+00  0.2983E-09  0.7801E+02  0.7800E+02
      6.500  0.1531E+00  0.7260E-09  0.7801E+02  0.7800E+02
      6.510  0.1661E+00  0.1732E-08  0.7801E+02  0.7800E+02
      6.520  0.1768E+00  0.4051E-08  0.7801E+02  0.7800E+02
      6.530  0.1845E+00  0.9286E-08  0.7801E+02  0.7800E+02
      6.540  0.1890E+00  0.2087E-07  0.7802E+02  0.7800E+02
      6.550  0.1900E+00  0.4596E-07  0.7802E+02  0.7800E+02
      6.560  0.1877E+00  0.9925E-07  0.7802E+02  0.7800E+02
      6.570  0.1824E+00  0.2101E-06  0.7802E+02  0.7800E+02
      6.580  0.1747E+00  0.4358E-06  0.7802E+02  0.7800E+02
      6.590  0.1654E+00  0.8862E-06  0.7803E+02  0.7800E+02
      6.600  0.1552E+00  0.1767E-05  0.7803E+02  0.7800E+02
      6.610  0.1451E+00  0.3452E-05  0.7803E+02  0.7800E+02
      6.620  0.1361E+00  0.6612E-05  0.7803E+02  0.7800E+02
      6.630  0.1289E+00  0.1241E-04  0.7803E+02  0.7800E+02
      6.640  0.1243E+00  0.2285E-04  0.7803E+02  0.7800E+02
      6.650  0.1227E+00  0.4122E-04  0.7803E+02  0.7800E+02
      6.660  0.1244E+00  0.7288E-04  0.7803E+02  0.7800E+02
      6.670  0.1294E+00  0.1263E-03  0.7804E+02  0.7800E+02
      6.680  0.1376E+00  0.2147E-03  0.7804E+02  0.7800E+02
      6.690  0.1485E+00  0.3575E-03  0.7804E+02  0.7800E+02
      6.700  0.1618E+00  0.5837E-03  0.7804E+02  0.7800E+02
      6.710  0.1768E+00  0.9341E-03  0.7804E+02  0.7800E+02
      6.720  0.1929E+00  0.1465E-02  0.7804E+02  0.7800E+02
      6.730  0.2097E+00  0.2253E-02  0.7805E+02  0.7800E+02
      6.740  0.2268E+00  0.3396E-02  0.7805E+02  0.7800E+02
      6.750  0.2438E+00  0.5018E-02  0.7805E+02  0.7800E+02
      6.760  0.2607E+00  0.7268E-02  0.7805E+02  0.7800E+02
      6.770  0.2775E+00  0.1032E-01  0.7806E+02  0.7800E+02
      6.780  0.2942E+00  0.1436E-01  0.7806E+02  0.7800E+02
      6.790  0.3110E+00  0.1958E-01  0.7806E+02  0.7800E+02
      6.800  0.3279E+00  0.2619E-01  0.7807E+02  0.7800E+02
      6.810  0.3448E+00  0.3432E-01  0.7807E+02  0.7800E+02
      6.820  0.3614E+00  0.4410E-01  0.7807E+02  0.7800E+02
      6.830  0.3773E+00  0.5553E-01  0.7808E+02  0.7800E+02
      6.840  0.3916E+00  0.6856E-01  0.7808E+02  0.7800E+02
      6.850  0.4037E+00  0.8296E-01  0.7808E+02  0.7800E+02
      6.860  0.4124E+00  0.9840E-01  0.7809E+02  0.7800E+02
      6.870  0.4170E+00  0.1144E+00  0.7809E+02  0.7801E+02
      6.880  0.4168E+00  0.1304E+00  0.7810E+02  0.7801E+02
      6.890  0.4112E+00  0.1457E+00  0.7810E+02  0.7801E+02
      6.900  0.4003E+00  0.1595E+00  0.7811E+02  0.7801E+02
      6.910  0.3842E+00  0.1712E+00  0.7811E+02  0.7801E+02
      6.920  0.3639E+00  0.1802E+00  0.7811E+02  0.7801E+02
      6.930  0.3403E+00  0.1859E+00  0.7812E+02  0.7802E+02
      6.940  0.3150E+00  0.1879E+00  0.7812E+02  0.7802E+02
      6.950  0.2896E+00  0.1862E+00  0.7812E+02  0.7802E+02
      6.960  0.2659E+00  0.1809E+00  0.7812E+02  0.7802E+02
      6.970  0.2457E+00  0.1723E+00  0.7813E+02  0.7802E+02
      6.980  0.2306E+00  0.1608E+00  0.7813E+02  0.7802E+02
      6.990  0.2219E+00  0.1472E+00  0.7813E+02  0.7803E+02
      7.000  0.2206E+00  0.1321E+00  0.7813E+02  0.7803E+02
      7.010  0.2276E+00  0.1162E+00  0.7814E+02  0.7803E+02
      7.020  0.2430E+00  0.1004E+00  0.7814E+02  0.7803E+02
      7.030  0.2666E+00  0.8510E-01  0.7814E+02  0.7803E+02
      7.040  0.2978E+00  0.7100E-01  0.7814E+02  0.7803E+02
      7.050  0.3356E+00  0.5850E-01  0.7815E+02  0.7803E+02
      7.060  0.3786E+00  0.4794E-01  0.7815E+02  0.7803E+02
      7.070  0.4252E+00  0.3957E-01  0.7816E+02  0.7803E+02
      7.080  0.4734E+00  0.3360E-01  0.7816E+02  0.7803E+02
      7.090  0.5213E+00  0.3021E-01  0.7817E+02  0.7803E+02
      7.100  0.5671E+00  0.2962E-01  0.7817E+02  0.7803E+02
      7.110  0.6090E+00  0.3207E-01  0.7818E+02  0.7803E+02
      7.120  0.6456E+00  0.3787E-01  0.7818E+02  0.7803E+02
      7.130  0.6756E+00  0.4737E-01  0.7819E+02  0.7803E+02
      7.140  0.6982E+00  0.6099E-01  0.7820E+02  0.7804E+02
      7.150  0.7130E+00  0.7911E-01  0.7820E+02  0.7804E+02
      7.160  0.7199E+00  0.1021E+00  0.7821E+02  0.7804E+02
      7.170  0.7192E+00  0.1301E+00  0.7822E+02  0.7804E+02
      7.180  0.7112E+00  0.1632E+00  0.7823E+02  0.7804E+02
      7.190  0.6967E+00  0.2012E+00  0.7823E+02  0.7804E+02
      7.200  0.6762E+00  0.2433E+00  0.7824E+02  0.7804E+02
      7.210  0.6506E+00  0.2886E+00  0.7825E+02  0.7805E+02
      7.220  0.6208E+00  0.3358E+00  0.7825E+02  0.7805E+02
      7.230  0.5874E+00  0.3832E+00  0.7826E+02  0.7805E+02
      7.240  0.5516E+00  0.4287E+00  0.7826E+02  0.7806E+02
      7.250  0.5142E+00  0.4703E+00  0.7827E+02  0.7806E+02
      7.260  0.4763E+00  0.5059E+00  0.7827E+02  0.7807E+02
      7.270  0.4391E+00  0.5336E+00  0.7828E+02  0.7807E+02
      7.280  0.4038E+00  0.5518E+00  0.7828E+02  0.7808E+02
      7.290  0.3720E+00  0.5596E+00  0.7829E+02  0.7808E+02
      7.300  0.3448E+00  0.5566E+00  0.7829E+02  0.7809E+02
      7.310  0.3236E+00  0.5429E+00  0.7829E+02  0.7810E+02
      7.320  0.3096E+00  0.5194E+00  0.7830E+02  0.7810E+02
      7.330  0.3039E+00  0.4876E+00  0.7830E+02  0.7811E+02
      7.340  0.3070E+00  0.4493E+00  0.7830E+02  0.7811E+02
      7.350  0.3196E+00  0.4066E+00  0.7831E+02  0.7811E+02
      7.360  0.3416E+00  0.3619E+00  0.7831E+02  0.7812E+02
      7.370  0.3727E+00  0.3174E+00  0.7831E+02  0.7812E+02
      7.380  0.4122E+00  0.2751E+00  0.7832E+02  0.7812E+02
      7.390  0.4592E+00  0.2368E+00  0.7832E+02  0.7813E+02
      7.400  0.5123E+00  0.2040E+00  0.7833E+02  0.7813E+02
      7.410  0.5699E+00  0.1777E+00  0.7833E+02  0.7813E+02
      7.420  0.6304E+00  0.1587E+00  0.7834E+02  0.7813E+02
      7.430  0.6917E+00  0.1472E+00  0.7835E+02  0.7813E+02
      7.440  0.7519E+00  0.1434E+00  0.7835E+02  0.7813E+02
      7.450  0.8087E+00  0.1471E+00  0.7836E+02  0.7814E+02
      7.460  0.8601E+00  0.1579E+00  0.7837E+02  0.7814E+02
      7.470  0.9040E+00  0.1752E+00  0.7838E+02  0.7814E+02
      7.480  0.9387E+00  0.1985E+00  0.7839E+02  0.7814E+02
      7.490  0.9626E+00  0.2269E+00  0.7840E+02  0.7814E+02
      7.500  0.9744E+00  0.2595E+00  0.7841E+02  0.7815E+02
      7.510  0.9737E+00  0.2953E+00  0.7842E+02  0.7815E+02
      7.520  0.9603E+00  0.3333E+00  0.7843E+02  0.7815E+02
      7.530  0.9348E+00  0.3724E+00  0.7844E+02  0.7816E+02
      7.540  0.8987E+00  0.4114E+00  0.7844E+02  0.7816E+02
      7.550  0.8538E+00  0.4493E+00  0.7845E+02  0.7817E+02
      7.560  0.8026E+00  0.4850E+00  0.7846E+02  0.7817E+02
      7.570  0.7479E+00  0.5177E+00  0.7847E+02  0.7818E+02
      7.580  0.6927E+00  0.5464E+00  0.7848E+02  0.7818E+02
      7.590  0.6400E+00  0.5705E+00  0.7848E+02  0.7819E+02
      7.600  0.5924E+00  0.5898E+00  0.7849E+02  0.7819E+02
      7.610  0.5524E+00  0.6040E+00  0.7849E+02  0.7820E+02
      7.620  0.5216E+00  0.6131E+00  0.7850E+02  0.7820E+02
      7.630  0.5014E+00  0.6173E+00  0.7850E+02  0.7821E+02
      7.640  0.4921E+00  0.6171E+00  0.7851E+02  0.7822E+02
      7.650  0.4937E+00  0.6129E+00  0.7851E+02  0.7822E+02
      7.660  0.5057E+00  0.6052E+00  0.7852E+02  0.7823E+02
      7.670  0.5272E+00  0.5945E+00  0.7852E+02  0.7823E+02
      7.680  0.5567E+00  0.5812E+00  0.7853E+02  0.7824E+02
      7.690  0.5929E+00  0.5657E+00  0.7854E+02  0.7825E+02
      7.700  0.6341E+00  0.5483E+00  0.7854E+02  0.7825E+02
      7.710  0.6788E+00  0.5293E+00  0.7855E+02  0.7826E+02
      7.720  0.7255E+00  0.5091E+00  0.7856E+02  0.7826E+02
      7.730  0.7730E+00  0.4881E+00  0.7856E+02  0.7827E+02
      7.740  0.8203E+00  0.4668E+00  0.7857E+02  0.7827E+02
      7.750  0.8666E+00  0.4459E+00  0.7858E+02  0.7828E+02
      7.760  0.9115E+00  0.4262E+00  0.7859E+02  0.7828E+02
      7.770  0.9552E+00  0.4086E+00  0.7860E+02  0.7828E+02
      7.780  0.9979E+00  0.3941E+00  0.7861E+02  0.7829E+02
      7.790  0.1040E+01  0.3835E+00  0.7862E+02  0.7829E+02
      7.800  0.1083E+01  0.3779E+00  0.7863E+02  0.7830E+02
      7.810  0.1127E+01  0.3778E+00  0.7864E+02  0.7830E+02
      7.820  0.1174E+01  0.3836E+00  0.7865E+02  0.7830E+02
      7.830  0.1222E+01  0.3955E+00  0.7867E+02  0.7831E+02
      7.840  0.1272E+01  0.4133E+00  0.7868E+02  0.7831E+02
      7.850  0.1324E+01  0.4365E+00  0.7869E+02  0.7832E+02
      7.860  0.1375E+01  0.4647E+00  0.7871E+02  0.7832E+02
      7.870  0.1424E+01  0.4969E+00  0.7872E+02  0.7833E+02
      7.880  0.1468E+01  0.5324E+00  0.7873E+02  0.7833E+02
      7.890  0.1504E+01  0.5704E+00  0.7875E+02  0.7834E+02
      7.900  0.1529E+01  0.6100E+00  0.7876E+02  0.7834E+02
      7.910  0.1541E+01  0.6505E+00  0.7878E+02  0.7835E+02
      7.920  0.1538E+01  0.6909E+00  0.7880E+02  0.7836E+02
      7.930  0.1519E+01  0.7305E+00  0.7881E+02  0.7836E+02
      7.940  0.1485E+01  0.7681E+00  0.7883E+02  0.7837E+02
      7.950  0.1436E+01  0.8028E+00  0.7884E+02  0.7838E+02
      7.960  0.1376E+01  0.8330E+00  0.7885E+02  0.7839E+02
      7.970  0.1308E+01  0.8576E+00  0.7887E+02  0.7840E+02
      7.980  0.1236E+01  0.8750E+00  0.7888E+02  0.7840E+02
      7.990  0.1164E+01  0.8841E+00  0.7889E+02  0.7841E+02
      8.000  0.1098E+01  0.8838E+00  0.7890E+02  0.7842E+02
      8.010  0.1042E+01  0.8737E+00  0.7891E+02  0.7843E+02
      8.020  0.9979E+00  0.8539E+00  0.7892E+02  0.7844E+02
      8.030  0.9695E+00  0.8253E+00  0.7893E+02  0.7845E+02
      8.040  0.9579E+00  0.7894E+00  0.7894E+02  0.7846E+02
      8.050  0.9634E+00  0.7483E+00  0.7895E+02  0.7846E+02
      8.060  0.9850E+00  0.7048E+00  0.7896E+02  0.7847E+02
      8.070  0.1021E+01  0.6619E+00  0.7897E+02  0.7848E+02
      8.080  0.1069E+01  0.6224E+00  0.7898E+02  0.7848E+02
      8.090  0.1126E+01  0.5891E+00  0.7899E+02  0.7849E+02
      8.100  0.1189E+01  0.5643E+00  0.7900E+02  0.7849E+02
      8.110  0.1256E+01  0.5496E+00  0.7902E+02  0.7850E+02
      8.120  0.1325E+01  0.5457E+00  0.7903E+02  0.7851E+02
      8.130  0.1393E+01  0.5523E+00  0.7904E+02  0.7851E+02
      8.140  0.1461E+01  0.5685E+00  0.7906E+02  0.7852E+02
      8.150  0.1528E+01  0.5923E+00  0.7907E+02  0.7852E+02
      8.160  0.1595E+01  0.6213E+00  0.7909E+02  0.7853E+02
      8.170  0.1664E+01  0.6526E+00  0.7911E+02  0.7854E+02
      8.180  0.1734E+01  0.6832E+00  0.7912E+02  0.7854E+02
      8.190  0.1808E+01  0.7103E+00  0.7914E+02  0.7855E+02
      8.200  0.1885E+01  0.7315E+00  0.7916E+02  0.7856E+02
      8.210  0.1965E+01  0.7450E+00  0.7918E+02  0.7856E+02
      8.220  0.2048E+01  0.7497E+00  0.7920E+02  0.7857E+02
      8.230  0.2131E+01  0.7456E+00  0.7922E+02  0.7858E+02
      8.240  0.2213E+01  0.7334E+00  0.7925E+02  0.7859E+02
      8.250  0.2291E+01  0.7145E+00  0.7927E+02  0.7859E+02
      8.260  0.2361E+01  0.6912E+00  0.7929E+02  0.7860E+02
      8.270  0.2421E+01  0.6658E+00  0.7932E+02  0.7861E+02
      8.280  0.2469E+01  0.6413E+00  0.7934E+02  0.7861E+02
      8.290  0.2504E+01  0.6201E+00  0.7937E+02  0.7862E+02
      8.300  0.2524E+01  0.6047E+00  0.7939E+02  0.7863E+02
      8.310  0.2530E+01  0.5968E+00  0.7942E+02  0.7863E+02
      8.320  0.2525E+01  0.5976E+00  0.7944E+02  0.7864E+02
      8.330  0.2509E+01  0.6076E+00  0.7947E+02  0.7864E+02
      8.340  0.2486E+01  0.6265E+00  0.7949E+02  0.7865E+02
      8.350  0.2458E+01  0.6535E+00  0.7952E+02  0.7866E+02
      8.360  0.2427E+01  0.6873E+00  0.7954E+02  0.7866E+02
      8.370  0.2396E+01  0.7262E+00  0.7956E+02  0.7867E+02
      8.380  0.2364E+01  0.7685E+00  0.7959E+02  0.7868E+02
      8.390  0.2332E+01  0.8125E+00  0.7961E+02  0.7869E+02
      8.400  0.2299E+01  0.8569E+00  0.7963E+02  0.7870E+02
      8.410  0.2263E+01  0.9003E+00  0.7966E+02  0.7870E+02
      8.420  0.2222E+01  0.9420E+00  0.7968E+02  0.7871E+02
      8.430  0.2173E+01  0.9816E+00  0.7970E+02  0.7872E+02
      8.440  0.2115E+01  0.1019E+01  0.7972E+02  0.7873E+02
      8.450  0.2046E+01  0.1054E+01  0.7974E+02  0.7874E+02
      8.460  0.1965E+01  0.1087E+01  0.7976E+02  0.7876E+02
      8.470  0.1872E+01  0.1118E+01  0.7978E+02  0.7877E+02
      8.480  0.1768E+01  0.1147E+01  0.7980E+02  0.7878E+02
      8.490  0.1655E+01  0.1175E+01  0.7981E+02  0.7879E+02
      8.500  0.1535E+01  0.1201E+01  0.7983E+02  0.7880E+02
      8.510  0.1411E+01  0.1226E+01  0.7984E+02  0.7881E+02
      8.520  0.1286E+01  0.1249E+01  0.7986E+02  0.7883E+02
      8.530  0.1165E+01  0.1271E+01  0.7987E+02  0.7884E+02
      8.540  0.1049E+01  0.1291E+01  0.7988E+02  0.7885E+02
      8.550  0.9419E+00  0.1310E+01  0.7989E+02  0.7887E+02
      8.560  0.8453E+00  0.1326E+01  0.7990E+02  0.7888E+02
      8.570  0.7606E+00  0.1339E+01  0.7990E+02  0.7889E+02
      8.580  0.6886E+00  0.1349E+01  0.7991E+02  0.7891E+02
      8.590  0.6294E+00  0.1356E+01  0.7992E+02  0.7892E+02
      8.600  0.5824E+00  0.1360E+01  0.7992E+02  0.7893E+02
      8.610  0.5465E+00  0.1360E+01  0.7993E+02  0.7895E+02
      8.620  0.5201E+00  0.1355E+01  0.7993E+02  0.7896E+02
      8.630  0.5014E+00  0.1347E+01  0.7994E+02  0.7897E+02
      8.640  0.4882E+00  0.1335E+01  0.7994E+02  0.7899E+02
      8.650  0.4784E+00  0.1319E+01  0.7995E+02  0.7900E+02
      8.660  0.4699E+00  0.1301E+01  0.7995E+02  0.7901E+02
      8.670  0.4609E+00  0.1282E+01  0.7996E+02  0.7903E+02
      8.680  0.4497E+00  0.1261E+01  0.7996E+02  0.7904E+02
      8.690  0.4351E+00  0.1240E+01  0.7997E+02  0.7905E+02
      8.700  0.4166E+00  0.1220E+01  0.7997E+02  0.7906E+02
      8.710  0.3937E+00  0.1202E+01  0.7998E+02  0.7907E+02
      8.720  0.3668E+00  0.1187E+01  0.7998E+02  0.7909E+02
      8.730  0.3364E+00  0.1174E+01  0.7998E+02  0.7910E+02
      8.740  0.3034E+00  0.1165E+01  0.7999E+02  0.7911E+02
      8.750  0.2690E+00  0.1158E+01  0.7999E+02  0.7912E+02
      8.760  0.2342E+00  0.1154E+01  0.7999E+02  0.7913E+02
      8.770  0.2002E+00  0.1152E+01  0.7999E+02  0.7914E+02
      8.780  0.1679E+00  0.1151E+01  0.7999E+02  0.7916E+02
      8.790  0.1382E+00  0.1152E+01  0.8000E+02  0.7917E+02
      8.800  0.1116E+00  0.1155E+01  0.8000E+02  0.7918E+02
      8.810  0.8840E-01  0.1158E+01  0.8000E+02  0.7919E+02
      8.820  0.6866E-01  0.1162E+01  0.8000E+02  0.7920E+02
      8.830  0.5229E-01  0.1169E+01  0.8000E+02  0.7921E+02
      8.840  0.3905E-01  0.1178E+01  0.8000E+02  0.7923E+02
      8.850  0.2860E-01  0.1191E+01  0.8000E+02  0.7924E+02
      8.860  0.2054E-01  0.1209E+01  0.8000E+02  0.7925E+02
      8.870  0.1447E-01  0.1233E+01  0.8000E+02  0.7926E+02
      8.880  0.1001E-01  0.1264E+01  0.8000E+02  0.7927E+02
      8.890  0.6825E-02  0.1302E+01  0.8000E+02  0.7929E+02
      8.900  0.4621E-02  0.1348E+01  0.8000E+02  0.7930E+02
      8.910  0.3172E-02  0.1401E+01  0.8000E+02  0.7932E+02
      8.920  0.2314E-02  0.1461E+01  0.8000E+02  0.7933E+02
      8.930  0.1944E-02  0.1526E+01  0.8000E+02  0.7935E+02
      8.940  0.2022E-02  0.1595E+01  0.8000E+02  0.7936E+02
      8.950  0.2577E-02  0.1665E+01  0.8000E+02  0.7938E+02
      8.960  0.3707E-02  0.1735E+01  0.8000E+02  0.7940E+02
      8.970  0.5596E-02  0.1802E+01  0.8000E+02  0.7941E+02
      8.980  0.8518E-02  0.1866E+01  0.8000E+02  0.7943E+02
      8.990  0.1286E-01  0.1923E+01  0.8000E+02  0.7945E+02
      9.000  0.1913E-01  0.1974E+01  0.8000E+02  0.7947E+02
      9.010  0.2798E-01  0.2017E+01  0.8000E+02  0.7949E+02
      9.020  0.4019E-01  0.2052E+01  0.8000E+02  0.7951E+02
      9.030  0.5671E-01  0.2079E+01  0.8000E+02  0.7953E+02
      9.040  0.7859E-01  0.2098E+01  0.8000E+02  0.7955E+02
      9.050  0.1070E+00  0.2108E+01  0.8000E+02  0.7957E+02
      9.060  0.1430E+00  0.2111E+01  0.8001E+02  0.7960E+02
      9.070  0.1879E+00  0.2107E+01  0.8001E+02  0.7962E+02
      9.080  0.2425E+00  0.2096E+01  0.8001E+02  0.7964E+02
      9.090  0.3077E+00  0.2077E+01  0.8001E+02  0.7966E+02
      9.100  0.3839E+00  0.2052E+01  0.8002E+02  0.7968E+02
      9.110  0.4710E+00  0.2019E+01  0.8002E+02  0.7970E+02
      9.120  0.5685E+00  0.1979E+01  0.8003E+02  0.7972E+02
      9.130  0.6754E+00  0.1930E+01  0.8003E+02  0.7974E+02
      9.140  0.7901E+00  0.1872E+01  0.8004E+02  0.7976E+02
      9.150  0.9106E+00  0.1806E+01  0.8005E+02  0.7977E+02
      9.160  0.1035E+01  0.1730E+01  0.8006E+02  0.7979E+02
      9.170  0.1159E+01  0.1645E+01  0.8007E+02  0.7981E+02
      9.180  0.1283E+01  0.1552E+01  0.8009E+02  0.7982E+02
      9.190  0.1403E+01  0.1452E+01  0.8010E+02  0.7984E+02
      9.200  0.1517E+01  0.1347E+01  0.8011E+02  0.7985E+02
      9.210  0.1624E+01  0.1238E+01  0.8013E+02  0.7986E+02
      9.220  0.1724E+01  0.1128E+01  0.8015E+02  0.7988E+02
      9.230  0.1817E+01  0.1019E+01  0.8017E+02  0.7989E+02
      9.240  0.1901E+01  0.9142E+00  0.8019E+02  0.7990E+02
      9.250  0.1979E+01  0.8162E+00  0.8020E+02  0.7990E+02
      9.260  0.2051E+01  0.7271E+00  0.8023E+02  0.7991E+02
      9.270  0.2118E+01  0.6486E+00  0.8025E+02  0.7992E+02
      9.280  0.2180E+01  0.5818E+00  0.8027E+02  0.7992E+02
      9.290  0.2237E+01  0.5272E+00  0.8029E+02  0.7993E+02
      9.300  0.2290E+01  0.4848E+00  0.8031E+02  0.7993E+02
      9.310  0.2338E+01  0.4535E+00  0.8034E+02  0.7994E+02
      9.320  0.2379E+01  0.4321E+00  0.8036E+02  0.7994E+02
      9.330  0.2413E+01  0.4187E+00  0.8038E+02  0.7995E+02
      9.340  0.2438E+01  0.4111E+00  0.8041E+02  0.7995E+02
      9.350  0.2452E+01  0.4073E+00  0.8043E+02  0.7995E+02
      9.360  0.2455E+01  0.4049E+00  0.8046E+02  0.7996E+02
      9.370  0.2445E+01  0.4023E+00  0.8048E+02  0.7996E+02
      9.380  0.2421E+01  0.3978E+00  0.8051E+02  0.7997E+02
      9.390  0.2385E+01  0.3905E+00  0.8053E+02  0.7997E+02
      9.400  0.2334E+01  0.3799E+00  0.8055E+02  0.7997E+02
      9.410  0.2271E+01  0.3662E+00  0.8058E+02  0.7998E+02
      9.420  0.2197E+01  0.3500E+00  0.8060E+02  0.7998E+02
      9.430  0.2112E+01  0.3325E+00  0.8062E+02  0.7998E+02
      9.440  0.2019E+01  0.3152E+00  0.8064E+02  0.7999E+02
      9.450  0.1920E+01  0.2999E+00  0.8066E+02  0.7999E+02
      9.460  0.1817E+01  0.2884E+00  0.8068E+02  0.7999E+02
      9.470  0.1712E+01  0.2827E+00  0.8069E+02  0.8000E+02
      9.480  0.1608E+01  0.2846E+00  0.8071E+02  0.8000E+02
      9.490  0.1507E+01  0.2957E+00  0.8073E+02  0.8000E+02
      9.500  0.1411E+01  0.3173E+00  0.8074E+02  0.8001E+02
      9.510  0.1322E+01  0.3503E+00  0.8075E+02  0.8001E+02
      9.520  0.1240E+01  0.3953E+00  0.8077E+02  0.8001E+02
      9.530  0.1168E+01  0.4526E+00  0.8078E+02  0.8002E+02
      9.540  0.1107E+01  0.5220E+00  0.8079E+02  0.8002E+02
      9.550  0.1056E+01  0.6030E+00  0.8080E+02  0.8003E+02
      9.560  0.1017E+01  0.6948E+00  0.8081E+02  0.8004E+02
      9.570  0.9902E+00  0.7962E+00  0.8082E+02  0.8004E+02
      9.580  0.9750E+00  0.9061E+00  0.8083E+02  0.8005E+02
      9.590  0.9718E+00  0.1023E+01  0.8084E+02  0.8006E+02
      9.600  0.9803E+00  0.1145E+01  0.8085E+02  0.8007E+02
      9.610  0.1000E+01  0.1270E+01  0.8086E+02  0.8009E+02
      9.620  0.1031E+01  0.1397E+01  0.8087E+02  0.8010E+02
      9.630  0.1071E+01  0.1523E+01  0.8088E+02  0.8012E+02
      9.640  0.1121E+01  0.1647E+01  0.8089E+02  0.8013E+02
      9.650  0.1178E+01  0.1765E+01  0.8090E+02  0.8015E+02
      9.660  0.1242E+01  0.1876E+01  0.8091E+02  0.8017E+02
      9.670  0.1310E+01  0.1978E+01  0.8093E+02  0.8019E+02
      9.680  0.1382E+01  0.2068E+01  0.8094E+02  0.8021E+02
      9.690  0.1456E+01  0.2145E+01  0.8096E+02  0.8023E+02
      9.700  0.1530E+01  0.2206E+01  0.8097E+02  0.8025E+02
      9.710  0.1603E+01  0.2250E+01  0.8099E+02  0.8028E+02
      9.720  0.1673E+01  0.2276E+01  0.8100E+02  0.8030E+02
      9.730  0.1740E+01  0.2284E+01  0.8102E+02  0.8032E+02
      9.740  0.1803E+01  0.2275E+01  0.8104E+02  0.8034E+02
      9.750  0.1861E+01  0.2249E+01  0.8106E+02  0.8037E+02
      9.760  0.1913E+01  0.2208E+01  0.8108E+02  0.8039E+02
      9.770  0.1960E+01  0.2155E+01  0.8110E+02  0.8041E+02
      9.780  0.2000E+01  0.2090E+01  0.8112E+02  0.8043E+02
      9.790  0.2034E+01  0.2018E+01  0.8114E+02  0.8045E+02
      9.800  0.2062E+01  0.1942E+01  0.8116E+02  0.8047E+02
      9.810  0.2085E+01  0.1864E+01  0.8118E+02  0.8049E+02
      9.820  0.2103E+01  0.1788E+01  0.8120E+02  0.8051E+02
      9.830  0.2118E+01  0.1716E+01  0.8122E+02  0.8052E+02
      9.840  0.2129E+01  0.1653E+01  0.8124E+02  0.8054E+02
      9.850  0.2140E+01  0.1600E+01  0.8126E+02  0.8056E+02
      9.860  0.2151E+01  0.1559E+01  0.8129E+02  0.8057E+02
      9.870  0.2164E+01  0.1532E+01  0.8131E+02  0.8059E+02
      9.880  0.2180E+01  0.1520E+01  0.8133E+02  0.8060E+02
      9.890  0.2200E+01  0.1524E+01  0.8135E+02  0.8062E+02
      9.900  0.2225E+01  0.1544E+01  0.8137E+02  0.8063E+02
      9.910  0.2256E+01  0.1579E+01  0.8140E+02  0.8065E+02
      9.920  0.2291E+01  0.1627E+01  0.8142E+02  0.8067E+02
      9.930  0.2329E+01  0.1686E+01  0.8144E+02  0.8068E+02
      9.940  0.2370E+01  0.1752E+01  0.8147E+02  0.8070E+02
      9.950  0.2410E+01  0.1823E+01  0.8149E+02  0.8072E+02
      9.960  0.2447E+01  0.1894E+01  0.8151E+02  0.8074E+02
      9.970  0.2479E+01  0.1962E+01  0.8154E+02  0.8076E+02
      9.980  0.2503E+01  0.2020E+01  0.8156E+02  0.8078E+02
      9.990  0.2518E+01  0.2067E+01  0.8159E+02  0.8080E+02
     10.000  0.2521E+01  0.2098E+01  0.8161E+02  0.8082E+02
     10.010  0.2513E+01  0.2112E+01  0.8164E+02  0.8084E+02
     10.020  0.2493E+01  0.2107E+01  0.8166E+02  0.8086E+02
     10.030  0.2461E+01  0.2082E+01  0.8169E+02  0.8088E+02
     10.040  0.2420E+01  0.2040E+01  0.8171E+02  0.8090E+02
     10.050  0.2371E+01  0.1983E+01  0.8174E+02  0.8092E+02
     10.060  0.2315E+01  0.1913E+01  0.8176E+02  0.8094E+02
     10.070  0.2255E+01  0.1835E+01  0.8178E+02  0.8096E+02
     10.080  0.2192E+01  0.1754E+01  0.8180E+02  0.8098E+02
     10.090  0.2128E+01  0.1673E+01  0.8183E+02  0.8099E+02
     10.100  0.2064E+01  0.1597E+01  0.8185E+02  0.8101E+02
     10.110  0.2001E+01  0.1529E+01  0.8187E+02  0.8102E+02
     10.120  0.1939E+01  0.1473E+01  0.8189E+02  0.8104E+02
     10.130  0.1878E+01  0.1431E+01  0.8190E+02  0.8105E+02
     10.140  0.1817E+01  0.1403E+01  0.8192E+02  0.8107E+02
     10.150  0.1756E+01  0.1392E+01  0.8194E+02  0.8108E+02
     10.160  0.1695E+01  0.1395E+01  0.8196E+02  0.8110E+02
     10.170  0.1632E+01  0.1413E+01  0.8197E+02  0.8111E+02
     10.180  0.1568E+01  0.1446E+01  0.8199E+02  0.8112E+02
     10.190  0.1502E+01  0.1490E+01  0.8200E+02  0.8114E+02
     10.200  0.1435E+01  0.1545E+01  0.8202E+02  0.8115E+02
     10.210  0.1368E+01  0.1608E+01  0.8203E+02  0.8117E+02
     10.220  0.1300E+01  0.1678E+01  0.8205E+02  0.8119E+02
     10.230  0.1234E+01  0.1752E+01  0.8206E+02  0.8120E+02
     10.240  0.1169E+01  0.1827E+01  0.8207E+02  0.8122E+02
     10.250  0.1107E+01  0.1901E+01  0.8208E+02  0.8124E+02
     10.260  0.1049E+01  0.1970E+01  0.8209E+02  0.8126E+02
     10.270  0.9940E+00  0.2031E+01  0.8210E+02  0.8128E+02
     10.280  0.9430E+00  0.2082E+01  0.8211E+02  0.8130E+02
     10.290  0.8959E+00  0.2120E+01  0.8212E+02  0.8132E+02
     10.300  0.8526E+00  0.2142E+01  0.8213E+02  0.8135E+02
     10.310  0.8125E+00  0.2147E+01  0.8214E+02  0.8137E+02
     10.320  0.7754E+00  0.2134E+01  0.8214E+02  0.8139E+02
     10.330  0.7411E+00  0.2104E+01  0.8215E+02  0.8141E+02
     10.340  0.7095E+00  0.2056E+01  0.8216E+02  0.8143E+02
     10.350  0.6808E+00  0.1992E+01  0.8216E+02  0.8145E+02
     10.360  0.6555E+00  0.1916E+01  0.8217E+02  0.8147E+02
     10.370  0.6345E+00  0.1830E+01  0.8218E+02  0.8149E+02
     10.380  0.6186E+00  0.1738E+01  0.8218E+02  0.8150E+02
     10.390  0.6091E+00  0.1645E+01  0.8219E+02  0.8152E+02
     10.400  0.6071E+00  0.1556E+01  0.8220E+02  0.8154E+02
     10.410  0.6133E+00  0.1474E+01  0.8220E+02  0.8155E+02
     10.420  0.6286E+00  0.1405E+01  0.8221E+02  0.8157E+02
     10.430  0.6532E+00  0.1354E+01  0.8222E+02  0.8158E+02
     10.440  0.6870E+00  0.1324E+01  0.8222E+02  0.8159E+02
     10.450  0.7293E+00  0.1319E+01  0.8223E+02  0.8161E+02
     10.460  0.7794E+00  0.1341E+01  0.8224E+02  0.8162E+02
     10.470  0.8360E+00  0.1392E+01  0.8225E+02  0.8163E+02
     10.480  0.8979E+00  0.1471E+01  0.8225E+02  0.8165E+02
     10.490  0.9639E+00  0.1579E+01  0.8226E+02  0.8166E+02
     10.500  0.1033E+01  0.1710E+01  0.8227E+02  0.8168E+02
     10.510  0.1105E+01  0.1863E+01  0.8229E+02  0.8170E+02
     10.520  0.1180E+01  0.2030E+01  0.8230E+02  0.8172E+02
     10.530  0.1259E+01  0.2206E+01  0.8231E+02  0.8174E+02
     10.540  0.1342E+01  0.2383E+01  0.8232E+02  0.8177E+02
     10.550  0.1433E+01  0.2553E+01  0.8234E+02  0.8179E+02
     10.560  0.1533E+01  0.2710E+01  0.8235E+02  0.8182E+02
     10.570  0.1645E+01  0.2848E+01  0.8237E+02  0.8185E+02
     10.580  0.1769E+01  0.2961E+01  0.8239E+02  0.8188E+02
     10.590  0.1908E+01  0.3048E+01  0.8241E+02  0.8191E+02
     10.600  0.2060E+01  0.3106E+01  0.8243E+02  0.8194E+02
     10.610  0.2225E+01  0.3137E+01  0.8245E+02  0.8197E+02
     10.620  0.2401E+01  0.3144E+01  0.8247E+02  0.8200E+02
     10.630  0.2582E+01  0.3131E+01  0.8250E+02  0.8203E+02
     10.640  0.2764E+01  0.3103E+01  0.8253E+02  0.8206E+02
     10.650  0.2940E+01  0.3065E+01  0.8256E+02  0.8209E+02
     10.660  0.3105E+01  0.3024E+01  0.8259E+02  0.8212E+02
     10.670  0.3251E+01  0.2984E+01  0.8262E+02  0.8215E+02
     10.680  0.3373E+01  0.2950E+01  0.8265E+02  0.8218E+02
     10.690  0.3465E+01  0.2923E+01  0.8269E+02  0.8221E+02
     10.700  0.3524E+01  0.2907E+01  0.8272E+02  0.8224E+02
     10.710  0.3549E+01  0.2900E+01  0.8276E+02  0.8227E+02
     10.720  0.3538E+01  0.2901E+01  0.8279E+02  0.8230E+02
     10.730  0.3494E+01  0.2908E+01  0.8283E+02  0.8233E+02
     10.740  0.3420E+01  0.2918E+01  0.8286E+02  0.8236E+02
     10.750  0.3320E+01  0.2926E+01  0.8290E+02  0.8239E+02
     10.760  0.3201E+01  0.2930E+01  0.8293E+02  0.8242E+02
     10.770  0.3067E+01  0.2925E+01  0.8296E+02  0.8245E+02
     10.780  0.2924E+01  0.2909E+01  0.8299E+02  0.8247E+02
     10.790  0.2780E+01  0.2881E+01  0.8302E+02  0.8250E+02
     10.800  0.2638E+01  0.2840E+01  0.8304E+02  0.8253E+02
     10.810  0.2503E+01  0.2789E+01  0.8307E+02  0.8256E+02
     10.820  0.2379E+01  0.2729E+01  0.8309E+02  0.8259E+02
     10.830  0.2267E+01  0.2666E+01  0.8311E+02  0.8261E+02
     10.840  0.2169E+01  0.2602E+01  0.8314E+02  0.8264E+02
     10.850  0.2085E+01  0.2544E+01  0.8316E+02  0.8266E+02
     10.860  0.2014E+01  0.2494E+01  0.8318E+02  0.8269E+02
     10.870  0.1954E+01  0.2457E+01  0.8320E+02  0.8271E+02
     10.880  0.1903E+01  0.2434E+01  0.8321E+02  0.8274E+02
     10.890  0.1858E+01  0.2425E+01  0.8323E+02  0.8276E+02
     10.900  0.1817E+01  0.2429E+01  0.8325E+02  0.8279E+02
     10.910  0.1778E+01  0.2444E+01  0.8327E+02  0.8281E+02
     10.920  0.1737E+01  0.2464E+01  0.8329E+02  0.8284E+02
     10.930  0.1695E+01  0.2485E+01  0.8330E+02  0.8286E+02
     10.940  0.1649E+01  0.2501E+01  0.8332E+02  0.8289E+02
     10.950  0.1601E+01  0.2510E+01  0.8334E+02  0.8291E+02
     10.960  0.1551E+01  0.2506E+01  0.8335E+02  0.8294E+02
     10.970  0.1501E+01  0.2487E+01  0.8337E+02  0.8296E+02
     10.980  0.1454E+01  0.2452E+01  0.8338E+02  0.8299E+02
     10.990  0.1412E+01  0.2403E+01  0.8340E+02  0.8301E+02
     11.000  0.1377E+01  0.2339E+01  0.8341E+02  0.8303E+02
     11.010  0.1353E+01  0.2265E+01  0.8342E+02  0.8306E+02
     11.020  0.1340E+01  0.2184E+01  0.8344E+02  0.8308E+02
     11.030  0.1341E+01  0.2099E+01  0.8345E+02  0.8310E+02
     11.040  0.1354E+01  0.2014E+01  0.8346E+02  0.8312E+02
     11.050  0.1380E+01  0.1933E+01  0.8348E+02  0.8314E+02
     11.060  0.1417E+01  0.1860E+01  0.8349E+02  0.8316E+02
     11.070  0.1462E+01  0.1796E+01  0.8351E+02  0.8317E+02
     11.080  0.1514E+01  0.1745E+01  0.8352E+02  0.8319E+02
     11.090  0.1569E+01  0.1707E+01  0.8354E+02  0.8321E+02
     11.100  0.1625E+01  0.1684E+01  0.8355E+02  0.8323E+02
     11.110  0.1680E+01  0.1675E+01  0.8357E+02  0.8324E+02
     11.120  0.1730E+01  0.1680E+01  0.8359E+02  0.8326E+02
     11.130  0.1775E+01  0.1697E+01  0.8360E+02  0.8328E+02
     11.140  0.1814E+01  0.1724E+01  0.8362E+02  0.8329E+02
     11.150  0.1847E+01  0.1758E+01  0.8364E+02  0.8331E+02
     11.160  0.1874E+01  0.1796E+01  0.8366E+02  0.8333E+02
     11.170  0.1896E+01  0.1835E+01  0.8368E+02  0.8335E+02
     11.180  0.1914E+01  0.1871E+01  0.8370E+02  0.8337E+02
     11.190  0.1930E+01  0.1900E+01  0.8372E+02  0.8339E+02
     11.200  0.1945E+01  0.1920E+01  0.8374E+02  0.8340E+02
     11.210  0.1962E+01  0.1928E+01  0.8376E+02  0.8342E+02
     11.220  0.1980E+01  0.1922E+01  0.8378E+02  0.8344E+02
     11.230  0.2000E+01  0.1901E+01  0.8380E+02  0.8346E+02
     11.240  0.2024E+01  0.1866E+01  0.8382E+02  0.8348E+02
     11.250  0.2050E+01  0.1816E+01  0.8384E+02  0.8350E+02
     11.260  0.2079E+01  0.1754E+01  0.8386E+02  0.8352E+02
     11.270  0.2109E+01  0.1682E+01  0.8388E+02  0.8353E+02
     11.280  0.2139E+01  0.1601E+01  0.8390E+02  0.8355E+02
     11.290  0.2169E+01  0.1516E+01  0.8392E+02  0.8356E+02
     11.300  0.2199E+01  0.1428E+01  0.8394E+02  0.8358E+02
     11.310  0.2227E+01  0.1342E+01  0.8397E+02  0.8359E+02
     11.320  0.2254E+01  0.1259E+01  0.8399E+02  0.8360E+02
     11.330  0.2281E+01  0.1182E+01  0.8401E+02  0.8362E+02
     11.340  0.2309E+01  0.1114E+01  0.8403E+02  0.8363E+02
     11.350  0.2338E+01  0.1057E+01  0.8406E+02  0.8364E+02
     11.360  0.2370E+01  0.1011E+01  0.8408E+02  0.8365E+02
     11.370  0.2407E+01  0.9786E+00  0.8411E+02  0.8366E+02
     11.380  0.2449E+01  0.9597E+00  0.8413E+02  0.8367E+02
     11.390  0.2497E+01  0.9550E+00  0.8416E+02  0.8368E+02
     11.400  0.2552E+01  0.9646E+00  0.8418E+02  0.8369E+02
     11.410  0.2614E+01  0.9883E+00  0.8421E+02  0.8370E+02
     11.420  0.2685E+01  0.1025E+01  0.8423E+02  0.8371E+02
     11.430  0.2764E+01  0.1075E+01  0.8426E+02  0.8372E+02
     11.440  0.2851E+01  0.1137E+01  0.8429E+02  0.8373E+02
     11.450  0.2946E+01  0.1209E+01  0.8432E+02  0.8374E+02
     11.460  0.3049E+01  0.1290E+01  0.8435E+02  0.8375E+02
     11.470  0.3158E+01  0.1378E+01  0.8438E+02  0.8377E+02
     11.480  0.3270E+01  0.1472E+01  0.8441E+02  0.8378E+02
     11.490  0.3384E+01  0.1570E+01  0.8445E+02  0.8380E+02
     11.500  0.3496E+01  0.1669E+01  0.8448E+02  0.8382E+02
     11.510  0.3602E+01  0.1768E+01  0.8452E+02  0.8383E+02
     11.520  0.3697E+01  0.1864E+01  0.8456E+02  0.8385E+02
     11.530  0.3776E+01  0.1958E+01  0.8459E+02  0.8387E+02
     11.540  0.3837E+01  0.2046E+01  0.8463E+02  0.8389E+02
     11.550  0.3874E+01  0.2127E+01  0.8467E+02  0.8391E+02
     11.560  0.3888E+01  0.2201E+01  0.8471E+02  0.8393E+02
     11.570  0.3876E+01  0.2267E+01  0.8475E+02  0.8396E+02
     11.580  0.3839E+01  0.2324E+01  0.8479E+02  0.8398E+02
     11.590  0.3781E+01  0.2373E+01  0.8482E+02  0.8400E+02
     11.600  0.3706E+01  0.2414E+01  0.8486E+02  0.8403E+02
     11.610  0.3618E+01  0.2447E+01  0.8490E+02  0.8405E+02
     11.620  0.3523E+01  0.2472E+01  0.8493E+02  0.8408E+02
     11.630  0.3427E+01  0.2492E+01  0.8497E+02  0.8410E+02
     11.640  0.3336E+01  0.2506E+01  0.8500E+02  0.8413E+02
     11.650  0.3254E+01  0.2514E+01  0.8503E+02  0.8415E+02
     11.660  0.3184E+01  0.2517E+01  0.8507E+02  0.8418E+02
     11.670  0.3130E+01  0.2515E+01  0.8510E+02  0.8420E+02
     11.680  0.3090E+01  0.2507E+01  0.8513E+02  0.8423E+02
     11.690  0.3064E+01  0.2494E+01  0.8516E+02  0.8425E+02
     11.700  0.3050E+01  0.2476E+01  0.8519E+02  0.8428E+02
     11.710  0.3044E+01  0.2451E+01  0.8522E+02  0.8430E+02
     11.720  0.3042E+01  0.2421E+01  0.8525E+02  0.8433E+02
     11.730  0.3041E+01  0.2386E+01  0.8528E+02  0.8435E+02
     11.740  0.3036E+01  0.2347E+01  0.8531E+02  0.8437E+02
     11.750  0.3024E+01  0.2307E+01  0.8534E+02  0.8440E+02
     11.760  0.3002E+01  0.2266E+01  0.8537E+02  0.8442E+02
     11.770  0.2968E+01  0.2227E+01  0.8540E+02  0.8444E+02
     11.780  0.2922E+01  0.2193E+01  0.8543E+02  0.8446E+02
     11.790  0.2863E+01  0.2166E+01  0.8546E+02  0.8449E+02
     11.800  0.2792E+01  0.2150E+01  0.8549E+02  0.8451E+02
     11.810  0.2711E+01  0.2145E+01  0.8551E+02  0.8453E+02
     11.820  0.2622E+01  0.2154E+01  0.8554E+02  0.8455E+02
     11.830  0.2527E+01  0.2178E+01  0.8556E+02  0.8457E+02
     11.840  0.2430E+01  0.2216E+01  0.8559E+02  0.8459E+02
     11.850  0.2332E+01  0.2267E+01  0.8561E+02  0.8462E+02
     11.860  0.2236E+01  0.2330E+01  0.8563E+02  0.8464E+02
     11.870  0.2143E+01  0.2401E+01  0.8566E+02  0.8466E+02
     11.880  0.2056E+01  0.2478E+01  0.8568E+02  0.8469E+02
     11.890  0.1974E+01  0.2557E+01  0.8570E+02  0.8471E+02
     11.900  0.1899E+01  0.2634E+01  0.8572E+02  0.8474E+02
     11.910  0.1830E+01  0.2706E+01  0.8573E+02  0.8477E+02
     11.920  0.1766E+01  0.2769E+01  0.8575E+02  0.8480E+02
     11.930  0.1707E+01  0.2821E+01  0.8577E+02  0.8482E+02
     11.940  0.1650E+01  0.2861E+01  0.8578E+02  0.8485E+02
     11.950  0.1594E+01  0.2887E+01  0.8580E+02  0.8488E+02
     11.960  0.1539E+01  0.2901E+01  0.8582E+02  0.8491E+02
     11.970  0.1482E+01  0.2905E+01  0.8583E+02  0.8494E+02
     11.980  0.1423E+01  0.2899E+01  0.8585E+02  0.8497E+02
     11.990  0.1361E+01  0.2888E+01  0.8586E+02  0.8500E+02
     12.000  0.1296E+01  0.2873E+01  0.8587E+02  0.8503E+02
     12.010  0.1229E+01  0.2859E+01  0.8588E+02  0.8505E+02
     12.020  0.1159E+01  0.2849E+01  0.8590E+02  0.8508E+02
     12.030  0.1089E+01  0.2844E+01  0.8591E+02  0.8511E+02
     12.040  0.1018E+01  0.2847E+01  0.8592E+02  0.8514E+02
     12.050  0.9473E+00  0.2858E+01  0.8593E+02  0.8517E+02
     12.060  0.8778E+00  0.2878E+01  0.8593E+02  0.8520E+02
     12.070  0.8098E+00  0.2903E+01  0.8594E+02  0.8523E+02
     12.080  0.7435E+00  0.2933E+01  0.8595E+02  0.8526E+02
     12.090  0.6791E+00  0.2964E+01  0.8596E+02  0.8529E+02
     12.100  0.6167E+00  0.2992E+01  0.8596E+02  0.8532E+02
     12.110  0.5562E+00  0.3013E+01  0.8597E+02  0.8535E+02
     12.120  0.4977E+00  0.3022E+01  0.8597E+02  0.8538E+02
     12.130  0.4413E+00  0.3016E+01  0.8598E+02  0.8541E+02
     12.140  0.3873E+00  0.2991E+01  0.8598E+02  0.8544E+02
     12.150  0.3360E+00  0.2946E+01  0.8599E+02  0.8547E+02
     12.160  0.2879E+00  0.2880E+01  0.8599E+02  0.8549E+02
     12.170  0.2433E+00  0.2794E+01  0.8599E+02  0.8552E+02
     12.180  0.2026E+00  0.2690E+01  0.8599E+02  0.8555E+02
     12.190  0.1661E+00  0.2571E+01  0.8599E+02  0.8557E+02
     12.200  0.1340E+00  0.2440E+01  0.8600E+02  0.8560E+02
     12.210  0.1063E+00  0.2304E+01  0.8600E+02  0.8562E+02
     12.220  0.8291E-01  0.2166E+01  0.8600E+02  0.8564E+02
     12.230  0.6350E-01  0.2031E+01  0.8600E+02  0.8566E+02
     12.240  0.4776E-01  0.1903E+01  0.8600E+02  0.8568E+02
     12.250  0.3526E-01  0.1785E+01  0.8600E+02  0.8570E+02
     12.260  0.2555E-01  0.1680E+01  0.8600E+02  0.8572E+02
     12.270  0.1817E-01  0.1589E+01  0.8600E+02  0.8573E+02
     12.280  0.1268E-01  0.1513E+01  0.8600E+02  0.8575E+02
     12.290  0.8674E-02  0.1450E+01  0.8600E+02  0.8576E+02
     12.300  0.5822E-02  0.1399E+01  0.8600E+02  0.8578E+02
     12.310  0.3833E-02  0.1357E+01  0.8600E+02  0.8579E+02
     12.320  0.2474E-02  0.1324E+01  0.8600E+02  0.8580E+02
     12.330  0.1566E-02  0.1296E+01  0.8600E+02  0.8582E+02
     12.340  0.9723E-03  0.1269E+01  0.8600E+02  0.8583E+02
     12.350  0.5918E-03  0.1243E+01  0.8600E+02  0.8584E+02
     12.360  0.3532E-03  0.1215E+01  0.8600E+02  0.8585E+02
     12.370  0.2067E-03  0.1182E+01  0.8600E+02  0.8587E+02
     12.380  0.1186E-03  0.1144E+01  0.8600E+02  0.8588E+02
     12.390  0.6669E-04  0.1101E+01  0.8600E+02  0.8589E+02
     12.400  0.3678E-04  0.1051E+01  0.8600E+02  0.8590E+02
     12.410  0.1989E-04  0.9962E+00  0.8600E+02  0.8591E+02
     12.420  0.1054E-04  0.9365E+00  0.8600E+02  0.8592E+02
     12.430  0.5478E-05  0.8734E+00  0.8600E+02  0.8593E+02
     12.440  0.2791E-05  0.8084E+00  0.8600E+02  0.8593E+02
     12.450  0.1394E-05  0.7430E+00  0.8600E+02  0.8594E+02
     12.460  0.6827E-06  0.6787E+00  0.8600E+02  0.8595E+02
     12.470  0.3277E-06  0.6166E+00  0.8600E+02  0.8596E+02
     12.480  0.1542E-06  0.5578E+00  0.8600E+02  0.8596E+02
     12.490  0.7117E-07  0.5029E+00  0.8600E+02  0.8597E+02
     12.500  0.3219E-07  0.4522E+00  0.8600E+02  0.8597E+02
     12.510  0.1428E-07  0.4056E+00  0.8600E+02  0.8597E+02
     12.520  0.6206E-08  0.3631E+00  0.8600E+02  0.8598E+02
     12.530  0.2645E-08  0.3241E+00  0.8600E+02  0.8598E+02
     12.540  0.1105E-08  0.2882E+00  0.8600E+02  0.8598E+02
     12.550  0.4527E-09  0.2551E+00  0.8600E+02  0.8599E+02
     12.560  0.1818E-09  0.2243E+00  0.8600E+02  0.8599E+02
     12.570  0.7157E-10  0.1957E+00  0.8600E+02  0.8599E+02
     12.580  0.2762E-10  0.1691E+00  0.8600E+02  0.8599E+02
     12.590  0.1045E-10  0.1445E+00  0.8600E+02  0.8599E+02
     12.600  0.3876E-11  0.1220E+00  0.8600E+02  0.8600E+02
     12.610  0.1410E-11  0.1015E+00  0.8600E+02  0.8600E+02
     12.620  0.5022E-12  0.8320E-01  0.8600E+02  0.8600E+02
     12.630  0.1758E-12  0.6713E-01  0.8600E+02  0.8600E+02
     12.640  0.5995E-13  0.5327E-01  0.8600E+02  0.8600E+02
     12.650  0.1998E-13  0.4154E-01  0.8600E+02  0.8600E+02
     12.660  0.6661E-14  0.3182E-01  0.8600E+02  0.8600E+02
     12.670  0.2591E-14  0.2393E-01  0.8600E+02  0.8600E+02
     12.680  0.7401E-15  0.1766E-01  0.8600E+02  0.8600E+02
     12.690  0.0000E+00  0.1279E-01  0.8600E+02  0.8600E+02
     12.700  0.0000E+00  0.9091E-02  0.8600E+02  0.8600E+02
     12.710  0.0000E+00  0.6337E-02  0.8600E+02  0.8600E+02
     12.720  0.0000E+00  0.4332E-02  0.8600E+02  0.8600E+02
     12.730  0.0000E+00  0.2904E-02  0.8600E+02  0.8600E+02
     12.740  0.0000E+00  0.1909E-02  0.8600E+02  0.8600E+02
     12.750  0.0000E+00  0.1230E-02  0.8600E+02  0.8600E+02
     12.760  0.0000E+00  0.7773E-03  0.8600E+02  0.8600E+02
     12.770  0.0000E+00  0.4815E-03  0.8600E+02  0.8600E+02
     12.780  0.0000E+00  0.2924E-03  0.8600E+02  0.8600E+02
     12.790  0.0000E+00  0.1741E-03  0.8600E+02  0.8600E+02
     12.800  0.0000E+00  0.1016E-03  0.8600E+02  0.8600E+02
     12.810  0.0000E+00  0.5814E-04  0.8600E+02  0.8600E+02
     12.820  0.0000E+00  0.3261E-04  0.8600E+02  0.8600E+02
     12.830  0.0000E+00  0.1793E-04  0.8600E+02  0.8600E+02
     12.840  0.0000E+00  0.9662E-05  0.8600E+02  0.8600E+02
     12.850  0.0000E+00  0.5104E-05  0.8600E+02  0.8600E+02
     12.860  0.0000E+00  0.2643E-05  0.8600E+02  0.8600E+02
     12.870  0.0000E+00  0.1342E-05  0.8600E+02  0.8600E+02
     12.880  0.0000E+00  0.6678E-06  0.8600E+02  0.8600E+02
     12.890  0.0000E+00  0.3257E-06  0.8600E+02  0.8600E+02
     12.900  0.0000E+00  0.1557E-06  0.8600E+02  0.8600E+02
     12.910  0.0000E+00  0.7299E-07  0.8600E+02  0.8600E+02
     12.920  0.0000E+00  0.3353E-07  0.8600E+02  0.8600E+02
     12.930  0.0000E+00  0.1510E-07  0.8600E+02  0.8600E+02
     12.940  0.0000E+00  0.6667E-08  0.8600E+02  0.8600E+02
     12.950  0.0000E+00  0.2885E-08  0.8600E+02  0.8600E+02
     12.960  0.0000E+00  0.1224E-08  0.8600E+02  0.8600E+02
     12.970  0.0000E+00  0.5087E-09  0.8600E+02  0.8600E+02
     12.980  0.0000E+00  0.2073E-09  0.8600E+02  0.8600E+02
     12.990  0.0000E+00  0.8283E-10  0.8600E+02  0.8600E+02
     13.000  0.0000E+00  0.3244E-10  0.8600E+02  0.8600E+02
     13.010  0.0000E+00  0.1245E-10  0.8600E+02  0.8600E+02
     13.020  0.0000E+00  0.4685E-11  0.8600E+02  0.8600E+02
     13.030  0.0000E+00  0.1728E-11  0.8600E+02  0.8600E+02
     13.040  0.0000E+00  0.6247E-12  0.8600E+02  0.8600E+02
     13.050  0.0000E+00  0.2213E-12  0.8600E+02  0.8600E+02
     13.060  0.0000E+00  0.7698E-13  0.8600E+02  0.8600E+02
     13.070  0.0000E+00  0.2628E-13  0.8600E+02  0.8600E+02
     13.080  0.0000E+00  0.8512E-14  0.8600E+02  0.8600E+02
     13.090  0.0000E+00  0.2961E-14  0.8600E+02  0.8600E+02
     13.100  0.0000E+00  0.1110E-14  0.8600E+02  0.8600E+02
     13.110  0.0000E+00  0.3701E-15  0.8600E+02  0.8600E+02
     13.120  0.0000E+00  0.0000E+00  0.8600E+02  0.8600E+02
     13.130  0.0000E+00  0.0000E+00  0.8600E+02  0.8600E+02
     13.140  0.0000E+00  0.0000E+00  0.8600E+02  0.8600E+02
     13.150  0.0000E+00  0.0000E+00  0.8600E+02  0.8600E+02
     13.160  0.0000E+00  0.0000E+00  0.8600E+02  0.8600E+02
     13.170  0.0000E+00  0.0000E+00  0.8600E+02  0.8600E+02
     13.180  0.0000E+00  0.0000E+00  0.8600E+02  0.8600E+02
     13.190  0.0000E+00  0.0000E+00  0.8600E+02  0.8600E+02
     13.200  0.0000E+00  0.0000E+00  0.8600E+02  0.8600E+02
     13.210  0.0000E+00  0.0000E+00  0.8600E+02  0.8600E+02
     13.220  0.0000E+00  0.0000E+00  0.8600E+02  0.8600E+02
     13.230  0.0000E+00  0.0000E+00  0.8600E+02  0.8600E+02
     13.240  0.0000E+00  0.0000E+00  0.8600E+02  0.8600E+02
     13.250  0.0000E+00  0.0000E+00  0.8600E+02  0.8600E+02
     13.260  0.0000E+00  0.0000E+00  0.8600E+02  0.8600E+02
     13.270  0.0000E+00  0.0000E+00  0.8600E+02  0.8600E+02
     13.280  0.0000E+00  0.0000E+00  0.8600E+02  0.8600E+02
     13.290  0.0000E+00  0.0000E+00  0.8600E+02  0.8600E+02
     13.300  0.0000E+00  0.0000E+00  0.8600E+02  0.8600E+02
     13.310  0.0000E+00  0.0000E+00  0.8600E+02  0.8600E+02
     13.320  0.0000E+00  0.0000E+00  0.8600E+02  0.8600E+02
     13.330  0.0000E+00  0.0000E+00  0.8600E+02  0.8600E+02
     13.340  0.0000E+00  0.0000E+00  0.8600E+02  0.8600E+02
     13.350  0.0000E+00  0.0000E+00  0.8600E+02  0.8600E+02
     13.360  0.0000E+00  0.0000E+00  0.8600E+02  0.8600E+02
     13.370  0.0000E+00  0.0000E+00  0.8600E+02  0.8600E+02
     13.380  0.0000E+00  0.0000E+00  0.8600E+02  0.8600E+02
     13.390  0.0000E+00  0.0000E+00  0.8600E+02  0.8600E+02
     13.400  0.0000E+00  0.0000E+00  0.8600E+02  0.8600E+02
     13.410  0.0000E+00  0.0000E+00  0.8600E+02  0.8600E+02
     13.420  0.0000E+00  0.0000E+00  0.8600E+02  0.8600E+02
     13.430  0.0000E+00  0.0000E+00  0.8600E+02  0.8600E+02
     13.440  0.0000E+00  0.0000E+00  0.8600E+02  0.8600E+02
     13.450  0.0000E+00  0.0000E+00  0.8600E+02  0.8600E+02
     13.460  0.0000E+00  0.0000E+00  0.8600E+02  0.8600E+02
     13.470  0.0000E+00  0.0000E+00  0.8600E+02  0.8600E+02
     13.480  0.0000E+00  0.0000E+00  0.8600E+02  0.8600E+02
     13.490  0.0000E+00  0.0000E+00  0.8600E+02  0.8600E+02
     13.500  0.0000E+00  0.0000E+00  0.8600E+02  0.8600E+02
     13.510  0.0000E+00  0.0000E+00  0.8600E+02  0.8600E+02
     13.520  0.0000E+00  0.0000E+00  0.8600E+02  0.8600E+02
     13.530  0.0000E+00  0.0000E+00  0.8600E+02  0.8600E+02
     13.540  0.0000E+00  0.0000E+00  0.8600E+02  0.8600E+02
     13.550  0.0000E+00  0.0000E+00  0.8600E+02  0.8600E+02
     13.560  0.0000E+00  0.0000E+00  0.8600E+02  0.8600E+02
     13.570  0.0000E+00  0.0000E+00  0.8600E+02  0.8600E+02
     13.580  0.0000E+00  0.0000E+00  0.8600E+02  0.8600E+02
     13.590  0.0000E+00  0.0000E+00  0.8600E+02  0.8600E+02
     13.600  0.0000E+00  0.0000E+00  0.8600E+02  0.8600E+02
     13.610  0.0000E+00  0.0000E+00  0.8600E+02  0.8600E+02
     13.620  0.0000E+00  0.0000E+00  0.8600E+02  0.8600E+02
     13.630  0.0000E+00  0.0000E+00  0.8600E+02  0.8600E+02
     13.640  0.0000E+00  0.0000E+00  0.8600E+02  0.8600E+02
     13.650  0.0000E+00  0.0000E+00  0.8600E+02  0.8600E+02
     13.660  0.0000E+00  0.0000E+00  0.8600E+02  0.8600E+02
     13.670  0.0000E+00  0.0000E+00  0.8600E+02  0.8600E+02
     13.680  0.0000E+00  0.0000E+00  0.8600E+02  0.8600E+02
     13.690  0.0000E+00  0.0000E+00  0.8600E+02  0.8600E+02
     13.700  0.0000E+00  0.0000E+00  0.8600E+02  0.8600E+02
     13.710  0.0000E+00  0.0000E+00  0.8600E+02  0.8600E+02
     13.720  0.0000E+00  0.0000E+00  0.8600E+02  0.8600E+02
     13.730  0.0000E+00  0.0000E+00  0.8600E+02  0.8600E+02
     13.740  0.0000E+00  0.0000E+00  0.8600E+02  0.8600E+02
     13.750  0.0000E+00  0.0000E+00  0.8600E+02  0.8600E+02
     13.760  0.0000E+00  0.0000E+00  0.8600E+02  0.8600E+02
     13.770  0.0000E+00  0.0000E+00  0.8600E+02  0.8600E+02
     13.780  0.0000E+00  0.0000E+00  0.8600E+02  0.8600E+02
     13.790  0.0000E+00  0.0000E+00  0.8600E+02  0.8600E+02
     13.800  0.0000E+00  0.0000E+00  0.8600E+02  0.8600E+02
     13.810  0.0000E+00  0.0000E+00  0.8600E+02  0.8600E+02
     13.820  0.0000E+00  0.0000E+00  0.8600E+02  0.8600E+02
     13.830  0.0000E+00  0.0000E+00  0.8600E+02  0.8600E+02
     13.840  0.0000E+00  0.0000E+00  0.8600E+02  0.8600E+02
     13.850  0.0000E+00  0.0000E+00  0.8600E+02  0.8600E+02
     13.860  0.0000E+00  0.0000E+00  0.8600E+02  0.8600E+02
     13.870  0.0000E+00  0.0000E+00  0.8600E+02  0.8600E+02
     13.880  0.0000E+00  0.0000E+00  0.8600E+02  0.8600E+02
     13.890  0.0000E+00  0.0000E+00  0.8600E+02  0.8600E+02
     13.900  0.0000E+00  0.0000E+00  0.8600E+02  0.8600E+02
     13.910  0.0000E+00  0.0000E+00  0.8600E+02  0.8600E+02
     13.920  0.0000E+00  0.0000E+00  0.8600E+02  0.8600E+02
     13.930  0.0000E+00  0.0000E+00  0.8600E+02  0.8600E+02
     13.940  0.0000E+00  0.0000E+00  0.8600E+02  0.8600E+02
     13.950  0.0000E+00  0.0000E+00  0.8600E+02  0.8600E+02
     13.960  0.0000E+00  0.0000E+00  0.8600E+02  0.8600E+02
     13.970  0.0000E+00  0.0000E+00  0.8600E+02  0.8600E+02
     13.980  0.0000E+00  0.0000E+00  0.8600E+02  0.8600E+02
     13.990  0.0000E+00  0.0000E+00  0.8600E+02  0.8600E+02
     14.000  0.0000E+00  0.0000E+00  0.8600E+02  0.8600E+02
     14.010  0.0000E+00  0.0000E+00  0.8600E+02  0.8600E+02
     14.020  0.0000E+00  0.0000E+00  0.8600E+02  0.8600E+02
     14.030  0.0000E+00  0.0000E+00  0.8600E+02  0.8600E+02
     14.040  0.0000E+00  0.0000E+00  0.8600E+02  0.8600E+02
     14.050  0.0000E+00  0.0000E+00  0.8600E+02  0.8600E+02
     14.060  0.0000E+00  0.0000E+00  0.8600E+02  0.8600E+02
     14.070  0.0000E+00  0.0000E+00  0.8600E+02  0.8600E+02
     14.080  0.0000E+00  0.0000E+00  0.8600E+02  0.8600E+02
     14.090  0.0000E+00  0.0000E+00  0.8600E+02  0.8600E+02
     14.100  0.0000E+00  0.0000E+00  0.8600E+02  0.8600E+02
     14.110  0.0000E+00  0.0000E+00  0.8600E+02  0.8600E+02
     14.120  0.0000E+00  0.0000E+00  0.8600E+02  0.8600E+02
     14.130  0.0000E+00  0.0000E+00  0.8600E+02  0.8600E+02
     14.140  0.0000E+00  0.0000E+00  0.8600E+02  0.8600E+02
     14.150  0.0000E+00  0.0000E+00  0.8600E+02  0.8600E+02
     14.160  0.0000E+00  0.0000E+00  0.8600E+02  0.8600E+02
     14.170  0.0000E+00  0.0000E+00  0.8600E+02  0.8600E+02
     14.180  0.0000E+00  0.0000E+00  0.8600E+02  0.8600E+02
     14.190  0.0000E+00  0.0000E+00  0.8600E+02  0.8600E+02
     14.200  0.0000E+00  0.0000E+00  0.8600E+02  0.8600E+02
     14.210  0.0000E+00  0.0000E+00  0.8600E+02  0.8600E+02
     14.220  0.0000E+00  0.0000E+00  0.8600E+02  0.8600E+02
     14.230  0.0000E+00  0.0000E+00  0.8600E+02  0.8600E+02
     14.240  0.0000E+00  0.0000E+00  0.8600E+02  0.8600E+02
     14.250  0.0000E+00  0.0000E+00  0.8600E+02  0.8600E+02
     14.260  0.0000E+00  0.0000E+00  0.8600E+02  0.8600E+02
     14.270  0.0000E+00  0.0000E+00  0.8600E+02  0.8600E+02
     14.280  0.0000E+00  0.0000E+00  0.8600E+02  0.8600E+02
     14.290  0.0000E+00  0.0000E+00  0.8600E+02  0.8600E+02
     14.300  0.0000E+00  0.0000E+00  0.8600E+02  0.8600E+02
     14.310  0.0000E+00  0.0000E+00  0.8600E+02  0.8600E+02
     14.320  0.0000E+00  0.0000E+00  0.8600E+02  0.8600E+02
     14.330  0.0000E+00  0.0000E+00  0.8600E+02  0.8600E+02
     14.340  0.0000E+00  0.0000E+00  0.8600E+02  0.8600E+02
     14.350  0.0000E+00  0.0000E+00  0.8600E+02  0.8600E+02
     14.360  0.0000E+00  0.0000E+00  0.8600E+02  0.8600E+02
     14.370  0.0000E+00  0.0000E+00  0.8600E+02  0.8600E+02
     14.380  0.0000E+00  0.0000E+00  0.8600E+02  0.8600E+02
     14.390  0.0000E+00  0.0000E+00  0.8600E+02  0.8600E+02
     14.400  0.0000E+00  0.0000E+00  0.8600E+02  0.8600E+02
     14.410  0.0000E+00  0.0000E+00  0.8600E+02  0.8600E+02
     14.420  0.0000E+00  0.0000E+00  0.8600E+02  0.8600E+02
     14.430  0.0000E+00  0.0000E+00  0.8600E+02  0.8600E+02
     14.440  0.0000E+00  0.0000E+00  0.8600E+02  0.8600E+02
     14.450  0.0000E+00  0.0000E+00  0.8600E+02  0.8600E+02
     14.460  0.0000E+00  0.0000E+00  0.8600E+02  0.8600E+02
     14.470  0.0000E+00  0.0000E+00  0.8600E+02  0.8600E+02
     14.480  0.0000E+00  0.0000E+00  0.8600E+02  0.8600E+02
     14.490  0.0000E+00  0.0000E+00  0.8600E+02  0.8600E+02
     14.500  0.0000E+00  0.0000E+00  0.8600E+02  0.8600E+02
     14.510  0.0000E+00  0.0000E+00  0.8600E+02  0.8600E+02
     14.520  0.0000E+00  0.0000E+00  0.8600E+02  0.8600E+02
     14.530  0.0000E+00  0.0000E+00  0.8600E+02  0.8600E+02
     14.540  0.0000E+00  0.0000E+00  0.8600E+02  0.8600E+02
     14.550  0.0000E+00  0.0000E+00  0.8600E+02  0.8600E+02
     14.560  0.0000E+00  0.0000E+00  0.8600E+02  0.8600E+02
     14.570  0.0000E+00  0.0000E+00  0.8600E+02  0.8600E+02
     14.580  0.0000E+00  0.0000E+00  0.8600E+02  0.8600E+02
     14.590  0.0000E+00  0.0000E+00  0.8600E+02  0.8600E+02
     14.600  0.0000E+00  0.0000E+00  0.8600E+02  0.8600E+02
     14.610  0.0000E+00  0.0000E+00  0.8600E+02  0.8600E+02
     14.620  0.0000E+00  0.0000E+00  0.8600E+02  0.8600E+02
     14.630  0.0000E+00  0.0000E+00  0.8600E+02  0.8600E+02
     14.640  0.0000E+00  0.0000E+00  0.8600E+02  0.8600E+02
     14.650  0.0000E+00  0.0000E+00  0.8600E+02  0.8600E+02
     14.660  0.0000E+00  0.0000E+00  0.8600E+02  0.8600E+02
     14.670  0.0000E+00  0.0000E+00  0.8600E+02  0.8600E+02
     14.680  0.0000E+00  0.0000E+00  0.8600E+02  0.8600E+02
     14.690  0.0000E+00  0.0000E+00  0.8600E+02  0.8600E+02
     14.700  0.0000E+00  0.0000E+00  0.8600E+02  0.8600E+02
     14.710  0.0000E+00  0.0000E+00  0.8600E+02  0.8600E+02
     14.720  0.0000E+00  0.0000E+00  0.8600E+02  0.8600E+02
     14.730  0.0000E+00  0.0000E+00  0.8600E+02  0.8600E+02
     14.740  0.0000E+00  0.0000E+00  0.8600E+02  0.8600E+02
     14.750  0.0000E+00  0.0000E+00  0.8600E+02  0.8600E+02
     14.760  0.0000E+00  0.0000E+00  0.8600E+02  0.8600E+02
     14.770  0.0000E+00  0.0000E+00  0.8600E+02  0.8600E+02
     14.780  0.0000E+00  0.0000E+00  0.8600E+02  0.8600E+02
     14.790  0.0000E+00  0.0000E+00  0.8600E+02  0.8600E+02
     14.800  0.0000E+00  0.0000E+00  0.8600E+02  0.8600E+02
     14.810  0.0000E+00  0.0000E+00  0.8600E+02  0.8600E+02
     14.820  0.0000E+00  0.0000E+00  0.8600E+02  0.8600E+02
     14.830  0.0000E+00  0.0000E+00  0.8600E+02  0.8600E+02
     14.840  0.0000E+00  0.0000E+00  0.8600E+02  0.8600E+02
     14.850  0.0000E+00  0.0000E+00  0.8600E+02  0.8600E+02
     14.860  0.0000E+00  0.0000E+00  0.8600E+02  0.8600E+02
     14.870  0.0000E+00  0.0000E+00  0.8600E+02  0.8600E+02
     14.880  0.0000E+00  0.0000E+00  0.8600E+02  0.8600E+02
     14.890  0.0000E+00  0.0000E+00  0.8600E+02  0.8600E+02
     14.900  0.0000E+00  0.0000E+00  0.8600E+02  0.8600E+02
     14.910  0.0000E+00  0.0000E+00  0.8600E+02  0.8600E+02
     14.920  0.0000E+00  0.0000E+00  0.8600E+02  0.8600E+02
     14.930  0.0000E+00  0.0000E+00  0.8600E+02  0.8600E+02
     14.940  0.0000E+00  0.0000E+00  0.8600E+02  0.8600E+02
     14.950  0.0000E+00  0.0000E+00  0.8600E+02  0.8600E+02
     14.960  0.0000E+00  0.0000E+00  0.8600E+02  0.8600E+02
     14.970  0.0000E+00  0.0000E+00  0.8600E+02  0.8600E+02
     14.980  0.0000E+00  0.0000E+00  0.8600E+02  0.8600E+02
     14.990  0.0000E+00  0.0000E+00  0.8600E+02  0.8600E+02
     15.000  0.0000E+00  0.0000E+00  0.8600E+02  0.8600E+02
     15.00000000    -20.00000000 3501      0.50000000      1.00000000
    -20.000  0.1714E-01  0.1936E-01  0.8257E-03  0.1146E-02  0.2326E-02  0.2917E-02  0.2679E-02  0.2643E-02  0.0000E+00  0.0000E+00  0.0000E+00  0.0000E+00  0.0000E+00  0.0000E+00  0.0000E+00  0.0000E+00  0.0000E+00  0.0000E+00
    -19.990  0.6581E-03  0.6687E-03  0.4511E-04  0.4965E-04  0.1165E-03  0.1111E-03  0.1769E-03  0.1426E-03  0.0000E+00  0.0000E+00  0.0000E+00  0.0000E+00  0.0000E+00  0.0000E+00  0.0000E+00  0.0000E+00  0.0000E+00  0.0000E+00
    -19.980  0.6435E-03  0.6706E-03  0.4417E-04  0.5022E-04  0.1122E-03  0.1099E-03  0.1780E-03  0.1486E-03  0.0000E+00  0.0000E+00  0.0000E+00  0.0000E+00  0.0000E+00  0.0000E+00  0.0000E+00  0.0000E+00  0.0000E+00  0.0000E+00
    -19.970  0.6270E-03  0.6798E-03  0.4313E-04  0.5125E-04  0.1076E-03  0.1097E-03  0.1788E-03  0.1559E-03  0.0000E+00  0.0000E+00  0.0000E+00  0.0000E+00  0.0000E+00  0.0000E+00  0.0000E+00  0.0000E+00  0.0000E+00  0.0000E+00
    -19.960  0.6089E-03  0.6954E-03  0.4208E-04  0.5266E-04  0.1028E-03  0.1104E-03  0.1794E-03  0.1643E-03  0.0000E+00  0.0000E+00  0.0000E+00  0.0000E+00  0.0000E+00  0.0000E+00  0.0000E+00  0.0000E+00  0.0000E+00  0.0000E+00
    -19.950  0.5894E-03  0.7162E-03  0.4106E-04  0.5438E-04  0.9816E-04  0.1118E-03  0.1802E-03  0.1734E-03  0.0000E+00  0.0000E+00  0.0000E+00  0.0000E+00  0.0000E+00  0.0000E+00  0.0000E+00  0.0000E+00  0.0000E+00  0.0000E+00
    -19.940  0.5691E-03  0.7401E-03  0.4011E-04  0.5625E-04  0.9371E-04  0.1137E-03  0.1812E-03  0.1828E-03  0.0000E+00  0.0000E+00  0.0000E+00  0.0000E+00  0.0000E+00  0.0000E+00  0.0000E+00  0.0000E+00  0.0000E+00  0.0000E+00
    -19.930  0.5484E-03  0.7651E-03  0.3925E-04  0.5814E-04  0.8963E-04  0.1157E-03  0.1826E-03  0.1922E-03  0.0000E+00  0.0000E+00  0.0000E+00  0.0000E+00  0.0000E+00  0.0000E+00  0.0000E+00  0.0000E+00  0.0000E+00  0.0000E+00
    -19.920  0.5278E-03  0.7887E-03  0.3849E-04  0.5986E-04  0.8600E-04  0.1175E-03  0.1845E-03  0.2009E-03  0.0000E+00  0.0000E+00  0.0000E+00  0.0000E+00  0.0000E+00  0.0000E+00  0.0000E+00  0.0000E+00  0.0000E+00  0.0000E+00
    -19.910  0.5077E-03  0.8086E-03  0.3782E-04  0.6125E-04  0.8290E-04  0.1187E-03  0.1868E-03  0.2086E-03  0.0000E+00  0.0000E+00  0.0000E+00  0.0000E+00  0.0000E+00  0.0000E+00  0.0000E+00  0.0000E+00  0.0000E+00  0.0000E+00
    -19.900  0.4887E-03  0.8228E-03  0.3722E-04  0.6217E-04  0.8033E-04  0.1192E-03  0.1896E-03  0.2148E-03  0.0000E+00  0.0000E+00  0.0000E+00  0.0000E+00  0.0000E+00  0.0000E+00  0.0000E+00  0.0000E+00  0.0000E+00  0.0000E+00
    -19.890  0.4711E-03  0.8294E-03  0.3664E-04  0.6250E-04  0.7827E-04  0.1185E-03  0.1927E-03  0.2192E-03  0.0000E+00  0.0000E+00  0.0000E+00  0.0000E+00  0.0000E+00  0.0000E+00  0.0000E+00  0.0000E+00  0.0000E+00  0.0000E+00
    -19.880  0.4553E-03  0.8275E-03  0.3606E-04  0.6217E-04  0.7669E-04  0.1166E-03  0.1959E-03  0.2216E-03  0.0000E+00  0.0000E+00  0.0000E+00  0.0000E+00  0.0000E+00  0.0000E+00  0.0000E+00  0.0000E+00  0.0000E+00  0.0000E+00
    -19.870  0.4415E-03  0.8165E-03  0.3545E-04  0.6114E-04  0.7551E-04  0.1134E-03  0.1990E-03  0.2219E-03  0.0000E+00  0.0000E+00  0.0000E+00  0.0000E+00  0.0000E+00  0.0000E+00  0.0000E+00  0.0000E+00  0.0000E+00  0.0000E+00
    -19.860  0.4299E-03  0.7966E-03  0.3478E-04  0.5944E-04  0.7466E-04  0.1089E-03  0.2018E-03  0.2201E-03  0.0000E+00  0.0000E+00  0.0000E+00  0.0000E+00  0.0000E+00  0.0000E+00  0.0000E+00  0.0000E+00  0.0000E+00  0.0000E+00
    -19.850  0.4207E-03  0.7687E-03  0.3403E-04  0.5713E-04  0.7405E-04  0.1034E-03  0.2041E-03  0.2165E-03  0.0000E+00  0.0000E+00  0.0000E+00  0.0000E+00  0.0000E+00  0.0000E+00  0.0000E+00  0.0000E+00  0.0000E+00  0.0000E+00
    -19.840  0.4139E-03  0.7341E-03  0.3320E-04  0.5431E-04  0.7359E-04  0.9689E-04  0.2058E-03  0.2114E-03  0.0000E+00  0.0000E+00  0.0000E+00  0.0000E+00  0.0000E+00  0.0000E+00  0.0000E+00  0.0000E+00  0.0000E+00  0.0000E+00
    -19.830  0.4094E-03  0.6945E-03  0.3228E-04  0.5110E-04  0.7318E-04  0.8978E-04  0.2067E-03  0.2049E-03  0.0000E+00  0.0000E+00  0.0000E+00  0.0000E+00  0.0000E+00  0.0000E+00  0.0000E+00  0.0000E+00  0.0000E+00  0.0000E+00
    -19.820  0.4072E-03  0.6519E-03  0.3130E-04  0.4764E-04  0.7274E-04  0.8233E-04  0.2066E-03  0.1976E-03  0.0000E+00  0.0000E+00  0.0000E+00  0.0000E+00  0.0000E+00  0.0000E+00  0.0000E+00  0.0000E+00  0.0000E+00  0.0000E+00
    -19.810  0.4069E-03  0.6083E-03  0.3026E-04  0.4407E-04  0.7219E-04  0.7483E-04  0.2055E-03  0.1898E-03  0.0000E+00  0.0000E+00  0.0000E+00  0.0000E+00  0.0000E+00  0.0000E+00  0.0000E+00  0.0000E+00  0.0000E+00  0.0000E+00
    -19.800  0.4084E-03  0.5655E-03  0.2920E-04  0.4053E-04  0.7146E-04  0.6757E-04  0.2034E-03  0.1817E-03  0.0000E+00  0.0000E+00  0.0000E+00  0.0000E+00  0.0000E+00  0.0000E+00  0.0000E+00  0.0000E+00  0.0000E+00  0.0000E+00
    -19.790  0.4113E-03  0.5253E-03  0.2813E-04  0.3713E-04  0.7049E-04  0.6080E-04  0.2003E-03  0.1739E-03  0.0000E+00  0.0000E+00  0.0000E+00  0.0000E+00  0.0000E+00  0.0000E+00  0.0000E+00  0.0000E+00  0.0000E+00  0.0000E+00
    -19.780  0.4151E-03  0.4890E-03  0.2709E-04  0.3396E-04  0.6925E-04  0.5472E-04  0.1963E-03  0.1664E-03  0.0000E+00  0.0000E+00  0.0000E+00  0.0000E+00  0.0000E+00  0.0000E+00  0.0000E+00  0.0000E+00  0.0000E+00  0.0000E+00
    -19.770  0.4194E-03  0.4576E-03  0.2608E-04  0.3108E-04  0.6773E-04  0.4946E-04  0.1917E-03  0.1595E-03  0.0000E+00  0.0000E+00  0.0000E+00  0.0000E+00  0.0000E+00  0.0000E+00  0.0000E+00  0.0000E+00  0.0000E+00  0.0000E+00
    -19.760  0.4238E-03  0.4316E-03  0.2511E-04  0.2852E-04  0.6591E-04  0.4513E-04  0.1865E-03  0.1533E-03  0.0000E+00  0.0000E+00  0.0000E+00  0.0000E+00  0.0000E+00  0.0000E+00  0.0000E+00  0.0000E+00  0.0000E+00  0.0000E+00
    -19.750  0.4280E-03  0.4114E-03  0.2421E-04  0.2632E-04  0.6383E-04  0.4176E-04  0.1810E-03  0.1480E-03  0.0000E+00  0.0000E+00  0.0000E+00  0.0000E+00  0.0000E+00  0.0000E+00  0.0000E+00  0.0000E+00  0.0000E+00  0.0000E+00
    -19.740  0.4317E-03  0.3970E-03  0.2336E-04  0.2445E-04  0.6152E-04  0.3936E-04  0.1753E-03  0.1437E-03  0.0000E+00  0.0000E+00  0.0000E+00  0.0000E+00  0.0000E+00  0.0000E+00  0.0000E+00  0.0000E+00  0.0000E+00  0.0000E+00
    -19.730  0.4349E-03  0.3882E-03  0.2258E-04  0.2292E-04  0.5906E-04  0.3790E-04  0.1699E-03  0.1403E-03  0.0000E+00  0.0000E+00  0.0000E+00  0.0000E+00  0.0000E+00  0.0000E+00  0.0000E+00  0.0000E+00  0.0000E+00  0.0000E+00
    -19.720  0.4375E-03  0.3847E-03  0.2185E-04  0.2171E-04  0.5650E-04  0.3733E-04  0.1648E-03  0.1381E-03  0.0000E+00  0.0000E+00  0.0000E+00  0.0000E+00  0.0000E+00  0.0000E+00  0.0000E+00  0.0000E+00  0.0000E+00  0.0000E+00
    -19.710  0.4398E-03  0.3861E-03  0.2117E-04  0.2078E-04  0.5394E-04  0.3760E-04  0.1603E-03  0.1371E-03  0.0000E+00  0.0000E+00  0.0000E+00  0.0000E+00  0.0000E+00  0.0000E+00  0.0000E+00  0.0000E+00  0.0000E+00  0.0000E+00
    -19.700  0.4422E-03  0.3921E-03  0.2053E-04  0.2013E-04  0.5147E-04  0.3862E-04  0.1566E-03  0.1372E-03  0.0000E+00  0.0000E+00  0.0000E+00  0.0000E+00  0.0000E+00  0.0000E+00  0.0000E+00  0.0000E+00  0.0000E+00  0.0000E+00
    -19.690  0.4453E-03  0.4022E-03  0.1993E-04  0.1974E-04  0.4919E-04  0.4035E-04  0.1539E-03  0.1386E-03  0.0000E+00  0.0000E+00  0.0000E+00  0.0000E+00  0.0000E+00  0.0000E+00  0.0000E+00  0.0000E+00  0.0000E+00  0.0000E+00
    -19.680  0.4495E-03  0.4162E-03  0.1937E-04  0.1959E-04  0.4718E-04  0.4271E-04  0.1523E-03  0.1412E-03  0.0000E+00  0.0000E+00  0.0000E+00  0.0000E+00  0.0000E+00  0.0000E+00  0.0000E+00  0.0000E+00  0.0000E+00  0.0000E+00
    -19.670  0.4558E-03  0.4338E-03  0.1884E-04  0.1968E-04  0.4554E-04  0.4563E-04  0.1520E-03  0.1451E-03  0.0000E+00  0.0000E+00  0.0000E+00  0.0000E+00  0.0000E+00  0.0000E+00  0.0000E+00  0.0000E+00  0.0000E+00  0.0000E+00
    -19.660  0.4647E-03  0.4547E-03  0.1836E-04  0.1998E-04  0.4434E-04  0.4907E-04  0.1532E-03  0.1501E-03  0.0000E+00  0.0000E+00  0.0000E+00  0.0000E+00  0.0000E+00  0.0000E+00  0.0000E+00  0.0000E+00  0.0000E+00  0.0000E+00
    -19.650  0.4771E-03  0.4787E-03  0.1793E-04  0.2048E-04  0.4368E-04  0.5295E-04  0.1560E-03  0.1564E-03  0.0000E+00  0.0000E+00  0.0000E+00  0.0000E+00  0.0000E+00  0.0000E+00  0.0000E+00  0.0000E+00  0.0000E+00  0.0000E+00
    -19.640  0.4934E-03  0.5054E-03  0.1758E-04  0.2118E-04  0.4360E-04  0.5721E-04  0.1604E-03  0.1637E-03  0.0000E+00  0.0000E+00  0.0000E+00  0.0000E+00  0.0000E+00  0.0000E+00  0.0000E+00  0.0000E+00  0.0000E+00  0.0000E+00
    -19.630  0.5143E-03  0.5347E-03  0.1732E-04  0.2204E-04  0.4417E-04  0.6179E-04  0.1666E-03  0.1720E-03  0.0000E+00  0.0000E+00  0.0000E+00  0.0000E+00  0.0000E+00  0.0000E+00  0.0000E+00  0.0000E+00  0.0000E+00  0.0000E+00
    -19.620  0.5400E-03  0.5659E-03  0.1716E-04  0.2305E-04  0.4543E-04  0.6660E-04  0.1746E-03  0.1812E-03  0.0000E+00  0.0000E+00  0.0000E+00  0.0000E+00  0.0000E+00  0.0000E+00  0.0000E+00  0.0000E+00  0.0000E+00  0.0000E+00
    -19.610  0.5705E-03  0.5988E-03  0.1715E-04  0.2416E-04  0.4741E-04  0.7157E-04  0.1845E-03  0.1911E-03  0.0000E+00  0.0000E+00  0.0000E+00  0.0000E+00  0.0000E+00  0.0000E+00  0.0000E+00  0.0000E+00  0.0000E+00  0.0000E+00
    -19.600  0.6056E-03  0.6326E-03  0.1728E-04  0.2534E-04  0.5010E-04  0.7661E-04  0.1962E-03  0.2016E-03  0.0000E+00  0.0000E+00  0.0000E+00  0.0000E+00  0.0000E+00  0.0000E+00  0.0000E+00  0.0000E+00  0.0000E+00  0.0000E+00
    -19.590  0.6447E-03  0.6668E-03  0.1758E-04  0.2656E-04  0.5349E-04  0.8162E-04  0.2097E-03  0.2126E-03  0.0000E+00  0.0000E+00  0.0000E+00  0.0000E+00  0.0000E+00  0.0000E+00  0.0000E+00  0.0000E+00  0.0000E+00  0.0000E+00
    -19.580  0.6871E-03  0.7006E-03  0.1806E-04  0.2777E-04  0.5754E-04  0.8651E-04  0.2248E-03  0.2238E-03  0.0000E+00  0.0000E+00  0.0000E+00  0.0000E+00  0.0000E+00  0.0000E+00  0.0000E+00  0.0000E+00  0.0000E+00  0.0000E+00
    -19.570  0.7316E-03  0.7333E-03  0.1871E-04  0.2891E-04  0.6217E-04  0.9116E-04  0.2411E-03  0.2352E-03  0.0000E+00  0.0000E+00  0.0000E+00  0.0000E+00  0.0000E+00  0.0000E+00  0.0000E+00  0.0000E+00  0.0000E+00  0.0000E+00
    -19.560  0.7768E-03  0.7642E-03  0.1952E-04  0.2996E-04  0.6726E-04  0.9547E-04  0.2584E-03  0.2464E-03  0.0000E+00  0.0000E+00  0.0000E+00  0.0000E+00  0.0000E+00  0.0000E+00  0.0000E+00  0.0000E+00  0.0000E+00  0.0000E+00
    -19.550  0.8211E-03  0.7925E-03  0.2045E-04  0.3085E-04  0.7266E-04  0.9935E-04  0.2760E-03  0.2573E-03  0.0000E+00  0.0000E+00  0.0000E+00  0.0000E+00  0.0000E+00  0.0000E+00  0.0000E+00  0.0000E+00  0.0000E+00  0.0000E+00
    -19.540  0.8628E-03  0.8178E-03  0.2149E-04  0.3157E-04  0.7821E-04  0.1027E-03  0.2935E-03  0.2677E-03  0.0000E+00  0.0000E+00  0.0000E+00  0.0000E+00  0.0000E+00  0.0000E+00  0.0000E+00  0.0000E+00  0.0000E+00  0.0000E+00
    -19.530  0.9003E-03  0.8393E-03  0.2258E-04  0.3206E-04  0.8370E-04  0.1054E-03  0.3102E-03  0.2773E-03  0.0000E+00  0.0000E+00  0.0000E+00  0.0000E+00  0.0000E+00  0.0000E+00  0.0000E+00  0.0000E+00  0.0000E+00  0.0000E+00
    -19.520  0.9318E-03  0.8568E-03  0.2367E-04  0.3232E-04  0.8891E-04  0.1075E-03  0.3254E-03  0.2859E-03  0.0000E+00  0.0000E+00  0.0000E+00  0.0000E+00  0.0000E+00  0.0000E+00  0.0000E+00  0.0000E+00  0.0000E+00  0.0000E+00
    -19.510  0.9561E-03  0.8698E-03  0.2471E-04  0.3232E-04  0.9363E-04  0.1088E-03  0.3383E-03  0.2934E-03  0.0000E+00  0.0000E+00  0.0000E+00  0.0000E+00  0.0000E+00  0.0000E+00  0.0000E+00  0.0000E+00  0.0000E+00  0.0000E+00
    -19.500  0.9719E-03  0.8783E-03  0.2563E-04  0.3206E-04  0.9767E-04  0.1093E-03  0.3484E-03  0.2994E-03  0.0000E+00  0.0000E+00  0.0000E+00  0.0000E+00  0.0000E+00  0.0000E+00  0.0000E+00  0.0000E+00  0.0000E+00  0.0000E+00
    -19.490  0.9785E-03  0.8822E-03  0.2640E-04  0.3155E-04  0.1008E-03  0.1091E-03  0.3551E-03  0.3038E-03  0.0000E+00  0.0000E+00  0.0000E+00  0.0000E+00  0.0000E+00  0.0000E+00  0.0000E+00  0.0000E+00  0.0000E+00  0.0000E+00
    -19.480  0.9757E-03  0.8816E-03  0.2697E-04  0.3081E-04  0.1030E-03  0.1082E-03  0.3580E-03  0.3066E-03  0.0000E+00  0.0000E+00  0.0000E+00  0.0000E+00  0.0000E+00  0.0000E+00  0.0000E+00  0.0000E+00  0.0000E+00  0.0000E+00
    -19.470  0.9637E-03  0.8767E-03  0.2729E-04  0.2986E-04  0.1041E-03  0.1066E-03  0.3570E-03  0.3077E-03  0.0000E+00  0.0000E+00  0.0000E+00  0.0000E+00  0.0000E+00  0.0000E+00  0.0000E+00  0.0000E+00  0.0000E+00  0.0000E+00
    -19.460  0.9429E-03  0.8679E-03  0.2736E-04  0.2874E-04  0.1041E-03  0.1045E-03  0.3522E-03  0.3071E-03  0.0000E+00  0.0000E+00  0.0000E+00  0.0000E+00  0.0000E+00  0.0000E+00  0.0000E+00  0.0000E+00  0.0000E+00  0.0000E+00
    -19.450  0.9145E-03  0.8555E-03  0.2716E-04  0.2748E-04  0.1030E-03  0.1019E-03  0.3437E-03  0.3049E-03  0.0000E+00  0.0000E+00  0.0000E+00  0.0000E+00  0.0000E+00  0.0000E+00  0.0000E+00  0.0000E+00  0.0000E+00  0.0000E+00
    -19.440  0.8795E-03  0.8398E-03  0.2669E-04  0.2613E-04  0.1009E-03  0.9890E-04  0.3320E-03  0.3011E-03  0.0000E+00  0.0000E+00  0.0000E+00  0.0000E+00  0.0000E+00  0.0000E+00  0.0000E+00  0.0000E+00  0.0000E+00  0.0000E+00
    -19.430  0.8396E-03  0.8212E-03  0.2596E-04  0.2472E-04  0.9788E-04  0.9563E-04  0.3178E-03  0.2959E-03  0.0000E+00  0.0000E+00  0.0000E+00  0.0000E+00  0.0000E+00  0.0000E+00  0.0000E+00  0.0000E+00  0.0000E+00  0.0000E+00
    -19.420  0.7960E-03  0.7999E-03  0.2500E-04  0.2329E-04  0.9415E-04  0.9217E-04  0.3015E-03  0.2894E-03  0.0000E+00  0.0000E+00  0.0000E+00  0.0000E+00  0.0000E+00  0.0000E+00  0.0000E+00  0.0000E+00  0.0000E+00  0.0000E+00
    -19.410  0.7503E-03  0.7760E-03  0.2384E-04  0.2185E-04  0.8986E-04  0.8858E-04  0.2841E-03  0.2817E-03  0.0000E+00  0.0000E+00  0.0000E+00  0.0000E+00  0.0000E+00  0.0000E+00  0.0000E+00  0.0000E+00  0.0000E+00  0.0000E+00
    -19.400  0.7039E-03  0.7498E-03  0.2252E-04  0.2044E-04  0.8520E-04  0.8490E-04  0.2661E-03  0.2730E-03  0.0000E+00  0.0000E+00  0.0000E+00  0.0000E+00  0.0000E+00  0.0000E+00  0.0000E+00  0.0000E+00  0.0000E+00  0.0000E+00
    -19.390  0.6577E-03  0.7210E-03  0.2106E-04  0.1907E-04  0.8032E-04  0.8115E-04  0.2481E-03  0.2632E-03  0.0000E+00  0.0000E+00  0.0000E+00  0.0000E+00  0.0000E+00  0.0000E+00  0.0000E+00  0.0000E+00  0.0000E+00  0.0000E+00
    -19.380  0.6127E-03  0.6897E-03  0.1952E-04  0.1773E-04  0.7537E-04  0.7731E-04  0.2307E-03  0.2525E-03  0.0000E+00  0.0000E+00  0.0000E+00  0.0000E+00  0.0000E+00  0.0000E+00  0.0000E+00  0.0000E+00  0.0000E+00  0.0000E+00
    -19.370  0.5694E-03  0.6558E-03  0.1794E-04  0.1643E-04  0.7047E-04  0.7337E-04  0.2142E-03  0.2409E-03  0.0000E+00  0.0000E+00  0.0000E+00  0.0000E+00  0.0000E+00  0.0000E+00  0.0000E+00  0.0000E+00  0.0000E+00  0.0000E+00
    -19.360  0.5283E-03  0.6193E-03  0.1634E-04  0.1517E-04  0.6569E-04  0.6928E-04  0.1987E-03  0.2282E-03  0.0000E+00  0.0000E+00  0.0000E+00  0.0000E+00  0.0000E+00  0.0000E+00  0.0000E+00  0.0000E+00  0.0000E+00  0.0000E+00
    -19.350  0.4893E-03  0.5802E-03  0.1476E-04  0.1393E-04  0.6109E-04  0.6503E-04  0.1843E-03  0.2146E-03  0.0000E+00  0.0000E+00  0.0000E+00  0.0000E+00  0.0000E+00  0.0000E+00  0.0000E+00  0.0000E+00  0.0000E+00  0.0000E+00
    -19.340  0.4524E-03  0.5388E-03  0.1322E-04  0.1272E-04  0.5667E-04  0.6060E-04  0.1710E-03  0.2001E-03  0.0000E+00  0.0000E+00  0.0000E+00  0.0000E+00  0.0000E+00  0.0000E+00  0.0000E+00  0.0000E+00  0.0000E+00  0.0000E+00
    -19.330  0.4175E-03  0.4955E-03  0.1175E-04  0.1154E-04  0.5243E-04  0.5598E-04  0.1586E-03  0.1848E-03  0.0000E+00  0.0000E+00  0.0000E+00  0.0000E+00  0.0000E+00  0.0000E+00  0.0000E+00  0.0000E+00  0.0000E+00  0.0000E+00
    -19.320  0.3842E-03  0.4507E-03  0.1037E-04  0.1037E-04  0.4835E-04  0.5120E-04  0.1468E-03  0.1689E-03  0.0000E+00  0.0000E+00  0.0000E+00  0.0000E+00  0.0000E+00  0.0000E+00  0.0000E+00  0.0000E+00  0.0000E+00  0.0000E+00
    -19.310  0.3522E-03  0.4052E-03  0.9079E-05  0.9239E-05  0.4440E-04  0.4631E-04  0.1355E-03  0.1525E-03  0.0000E+00  0.0000E+00  0.0000E+00  0.0000E+00  0.0000E+00  0.0000E+00  0.0000E+00  0.0000E+00  0.0000E+00  0.0000E+00
    -19.300  0.3214E-03  0.3598E-03  0.7888E-05  0.8141E-05  0.4055E-04  0.4138E-04  0.1244E-03  0.1361E-03  0.0000E+00  0.0000E+00  0.0000E+00  0.0000E+00  0.0000E+00  0.0000E+00  0.0000E+00  0.0000E+00  0.0000E+00  0.0000E+00
    -19.290  0.2915E-03  0.3152E-03  0.6800E-05  0.7088E-05  0.3678E-04  0.3647E-04  0.1135E-03  0.1197E-03  0.0000E+00  0.0000E+00  0.0000E+00  0.0000E+00  0.0000E+00  0.0000E+00  0.0000E+00  0.0000E+00  0.0000E+00  0.0000E+00
    -19.280  0.2625E-03  0.2723E-03  0.5815E-05  0.6092E-05  0.3309E-04  0.3170E-04  0.1027E-03  0.1038E-03  0.0000E+00  0.0000E+00  0.0000E+00  0.0000E+00  0.0000E+00  0.0000E+00  0.0000E+00  0.0000E+00  0.0000E+00  0.0000E+00
    -19.270  0.2342E-03  0.2318E-03  0.4930E-05  0.5165E-05  0.2948E-04  0.2714E-04  0.9197E-04  0.8874E-04  0.0000E+00  0.0000E+00  0.0000E+00  0.0000E+00  0.0000E+00  0.0000E+00  0.0000E+00  0.0000E+00  0.0000E+00  0.0000E+00
    -19.260  0.2070E-03  0.1944E-03  0.4141E-05  0.4316E-05  0.2597E-04  0.2288E-04  0.8141E-04  0.7465E-04  0.0000E+00  0.0000E+00  0.0000E+00  0.0000E+00  0.0000E+00  0.0000E+00  0.0000E+00  0.0000E+00  0.0000E+00  0.0000E+00
    -19.250  0.1809E-03  0.1606E-03  0.3445E-05  0.3554E-05  0.2260E-04  0.1897E-04  0.7112E-04  0.6180E-04  0.0000E+00  0.0000E+00  0.0000E+00  0.0000E+00  0.0000E+00  0.0000E+00  0.0000E+00  0.0000E+00  0.0000E+00  0.0000E+00
    -19.240  0.1561E-03  0.1305E-03  0.2836E-05  0.2883E-05  0.1941E-04  0.1548E-04  0.6126E-04  0.5031E-04  0.0000E+00  0.0000E+00  0.0000E+00  0.0000E+00  0.0000E+00  0.0000E+00  0.0000E+00  0.0000E+00  0.0000E+00  0.0000E+00
    -19.230  0.1329E-03  0.1044E-03  0.2309E-05  0.2305E-05  0.1642E-04  0.1242E-04  0.5197E-04  0.4028E-04  0.0000E+00  0.0000E+00  0.0000E+00  0.0000E+00  0.0000E+00  0.0000E+00  0.0000E+00  0.0000E+00  0.0000E+00  0.0000E+00
    -19.220  0.1116E-03  0.8225E-04  0.1857E-05  0.1821E-05  0.1369E-04  0.9795E-05  0.4339E-04  0.3169E-04  0.0000E+00  0.0000E+00  0.0000E+00  0.0000E+00  0.0000E+00  0.0000E+00  0.0000E+00  0.0000E+00  0.0000E+00  0.0000E+00
    -19.210  0.9231E-04  0.6383E-04  0.1474E-05  0.1429E-05  0.1122E-04  0.7601E-05  0.3563E-04  0.2450E-04  0.0000E+00  0.0000E+00  0.0000E+00  0.0000E+00  0.0000E+00  0.0000E+00  0.0000E+00  0.0000E+00  0.0000E+00  0.0000E+00
    -19.200  0.7516E-04  0.4892E-04  0.1155E-05  0.1129E-05  0.9053E-05  0.5812E-05  0.2875E-04  0.1862E-04  0.0000E+00  0.0000E+00  0.0000E+00  0.0000E+00  0.0000E+00  0.0000E+00  0.0000E+00  0.0000E+00  0.0000E+00  0.0000E+00
    -19.190  0.6021E-04  0.3721E-04  0.8918E-06  0.9204E-06  0.7178E-05  0.4395E-05  0.2280E-04  0.1390E-04  0.0000E+00  0.0000E+00  0.0000E+00  0.0000E+00  0.0000E+00  0.0000E+00  0.0000E+00  0.0000E+00  0.0000E+00  0.0000E+00
    -19.180  0.4743E-04  0.2843E-04  0.6786E-06  0.8104E-06  0.5592E-05  0.3315E-05  0.1776E-04  0.1021E-04  0.0000E+00  0.0000E+00  0.0000E+00  0.0000E+00  0.0000E+00  0.0000E+00  0.0000E+00  0.0000E+00  0.0000E+00  0.0000E+00
    -19.170  0.3672E-04  0.2230E-04  0.5088E-06  0.8128E-06  0.4279E-05  0.2541E-05  0.1358E-04  0.7381E-05  0.0000E+00  0.0000E+00  0.0000E+00  0.0000E+00  0.0000E+00  0.0000E+00  0.0000E+00  0.0000E+00  0.0000E+00  0.0000E+00
    -19.160  0.2794E-04  0.1868E-04  0.3761E-06  0.9538E-06  0.3215E-05  0.2050E-05  0.1019E-04  0.5275E-05  0.0000E+00  0.0000E+00  0.0000E+00  0.0000E+00  0.0000E+00  0.0000E+00  0.0000E+00  0.0000E+00  0.0000E+00  0.0000E+00
    -19.150  0.2088E-04  0.1755E-04  0.2750E-06  0.1277E-05  0.2372E-05  0.1835E-05  0.7507E-05  0.3757E-05  0.0000E+00  0.0000E+00  0.0000E+00  0.0000E+00  0.0000E+00  0.0000E+00  0.0000E+00  0.0000E+00  0.0000E+00  0.0000E+00
    -19.140  0.1534E-04  0.1905E-04  0.2005E-06  0.1849E-05  0.1719E-05  0.1909E-05  0.5427E-05  0.2713E-05  0.0000E+00  0.0000E+00  0.0000E+00  0.0000E+00  0.0000E+00  0.0000E+00  0.0000E+00  0.0000E+00  0.0000E+00  0.0000E+00
    -19.130  0.1107E-04  0.2354E-04  0.1487E-06  0.2766E-05  0.1225E-05  0.2310E-05  0.3851E-05  0.2053E-05  0.0000E+00  0.0000E+00  0.0000E+00  0.0000E+00  0.0000E+00  0.0000E+00  0.0000E+00  0.0000E+00  0.0000E+00  0.0000E+00
    -19.120  0.7871E-05  0.3165E-04  0.1172E-06  0.4165E-05  0.8597E-06  0.3111E-05  0.2683E-05  0.1712E-05  0.0000E+00  0.0000E+00  0.0000E+00  0.0000E+00  0.0000E+00  0.0000E+00  0.0000E+00  0.0000E+00  0.0000E+00  0.0000E+00
    -19.110  0.5537E-05  0.4425E-04  0.1053E-06  0.6227E-05  0.5988E-06  0.4422E-05  0.1837E-05  0.1647E-05  0.0000E+00  0.0000E+00  0.0000E+00  0.0000E+00  0.0000E+00  0.0000E+00  0.0000E+00  0.0000E+00  0.0000E+00  0.0000E+00
    -19.100  0.3900E-05  0.6256E-04  0.1146E-06  0.9189E-05  0.4206E-06  0.6398E-05  0.1240E-05  0.1842E-05  0.0000E+00  0.0000E+00  0.0000E+00  0.0000E+00  0.0000E+00  0.0000E+00  0.0000E+00  0.0000E+00  0.0000E+00  0.0000E+00
    -19.090  0.2823E-05  0.8808E-04  0.1501E-06  0.1335E-04  0.3090E-06  0.9246E-05  0.8315E-06  0.2299E-05  0.0000E+00  0.0000E+00  0.0000E+00  0.0000E+00  0.0000E+00  0.0000E+00  0.0000E+00  0.0000E+00  0.0000E+00  0.0000E+00
    -19.080  0.2208E-05  0.1226E-03  0.2209E-06  0.1907E-04  0.2530E-06  0.1323E-04  0.5635E-06  0.3045E-05  0.0000E+00  0.0000E+00  0.0000E+00  0.0000E+00  0.0000E+00  0.0000E+00  0.0000E+00  0.0000E+00  0.0000E+00  0.0000E+00
    -19.070  0.1998E-05  0.1683E-03  0.3416E-06  0.2679E-04  0.2478E-06  0.1866E-04  0.4008E-06  0.4121E-05  0.0000E+00  0.0000E+00  0.0000E+00  0.0000E+00  0.0000E+00  0.0000E+00  0.0000E+00  0.0000E+00  0.0000E+00  0.0000E+00
    -19.060  0.2177E-05  0.2272E-03  0.5342E-06  0.3699E-04  0.2947E-06  0.2590E-04  0.3186E-06  0.5587E-05  0.0000E+00  0.0000E+00  0.0000E+00  0.0000E+00  0.0000E+00  0.0000E+00  0.0000E+00  0.0000E+00  0.0000E+00  0.0000E+00
    -19.050  0.2773E-05  0.3019E-03  0.8305E-06  0.5019E-04  0.4019E-06  0.3537E-04  0.3021E-06  0.7516E-05  0.0000E+00  0.0000E+00  0.0000E+00  0.0000E+00  0.0000E+00  0.0000E+00  0.0000E+00  0.0000E+00  0.0000E+00  0.0000E+00
    -19.040  0.3861E-05  0.3945E-03  0.1274E-05  0.6696E-04  0.5852E-06  0.4750E-04  0.3441E-06  0.9990E-05  0.0000E+00  0.0000E+00  0.0000E+00  0.0000E+00  0.0000E+00  0.0000E+00  0.0000E+00  0.0000E+00  0.0000E+00  0.0000E+00
    -19.030  0.5566E-05  0.5069E-03  0.1925E-05  0.8781E-04  0.8695E-06  0.6273E-04  0.4447E-06  0.1310E-04  0.0000E+00  0.0000E+00  0.0000E+00  0.0000E+00  0.0000E+00  0.0000E+00  0.0000E+00  0.0000E+00  0.0000E+00  0.0000E+00
    -19.020  0.8063E-05  0.6407E-03  0.2860E-05  0.1132E-03  0.1290E-05  0.8146E-04  0.6102E-06  0.1693E-04  0.0000E+00  0.0000E+00  0.0000E+00  0.0000E+00  0.0000E+00  0.0000E+00  0.0000E+00  0.0000E+00  0.0000E+00  0.0000E+00
    -19.010  0.1158E-04  0.7963E-03  0.4178E-05  0.1436E-03  0.1892E-05  0.1040E-03  0.8520E-06  0.2156E-04  0.0000E+00  0.0000E+00  0.0000E+00  0.0000E+00  0.0000E+00  0.0000E+00  0.0000E+00  0.0000E+00  0.0000E+00  0.0000E+00
    -19.000  0.1641E-04  0.9736E-03  0.6003E-05  0.1791E-03  0.2737E-05  0.1307E-03  0.1186E-05  0.2707E-04  0.0000E+00  0.0000E+00  0.0000E+00  0.0000E+00  0.0000E+00  0.0000E+00  0.0000E+00  0.0000E+00  0.0000E+00  0.0000E+00
    -18.990  0.2289E-04  0.1171E-02  0.8482E-05  0.2197E-03  0.3898E-05  0.1614E-03  0.1632E-05  0.3350E-04  0.0000E+00  0.0000E+00  0.0000E+00  0.0000E+00  0.0000E+00  0.0000E+00  0.0000E+00  0.0000E+00  0.0000E+00  0.0000E+00
    -18.980  0.3140E-04  0.1385E-02  0.1179E-04  0.2652E-03  0.5463E-05  0.1962E-03  0.2211E-05  0.4087E-04  0.0000E+00  0.0000E+00  0.0000E+00  0.0000E+00  0.0000E+00  0.0000E+00  0.0000E+00  0.0000E+00  0.0000E+00  0.0000E+00
    -18.970  0.4238E-04  0.1613E-02  0.1613E-04  0.3150E-03  0.7538E-05  0.2345E-03  0.2949E-05  0.4917E-04  0.0000E+00  0.0000E+00  0.0000E+00  0.0000E+00  0.0000E+00  0.0000E+00  0.0000E+00  0.0000E+00  0.0000E+00  0.0000E+00
    -18.960  0.5628E-04  0.1847E-02  0.2172E-04  0.3682E-03  0.1024E-04  0.2758E-03  0.3868E-05  0.5833E-04  0.0000E+00  0.0000E+00  0.0000E+00  0.0000E+00  0.0000E+00  0.0000E+00  0.0000E+00  0.0000E+00  0.0000E+00  0.0000E+00
    -18.950  0.7356E-04  0.2081E-02  0.2880E-04  0.4237E-03  0.1369E-04  0.3192E-03  0.4993E-05  0.6824E-04  0.0000E+00  0.0000E+00  0.0000E+00  0.0000E+00  0.0000E+00  0.0000E+00  0.0000E+00  0.0000E+00  0.0000E+00  0.0000E+00
    -18.940  0.9470E-04  0.2308E-02  0.3761E-04  0.4801E-03  0.1802E-04  0.3634E-03  0.6342E-05  0.7875E-04  0.0000E+00  0.0000E+00  0.0000E+00  0.0000E+00  0.0000E+00  0.0000E+00  0.0000E+00  0.0000E+00  0.0000E+00  0.0000E+00
    -18.930  0.1201E-03  0.2519E-02  0.4839E-04  0.5356E-03  0.2337E-04  0.4073E-03  0.7931E-05  0.8964E-04  0.0000E+00  0.0000E+00  0.0000E+00  0.0000E+00  0.0000E+00  0.0000E+00  0.0000E+00  0.0000E+00  0.0000E+00  0.0000E+00
    -18.920  0.1503E-03  0.2707E-02  0.6135E-04  0.5886E-03  0.2984E-04  0.4492E-03  0.9770E-05  0.1006E-03  0.0000E+00  0.0000E+00  0.0000E+00  0.0000E+00  0.0000E+00  0.0000E+00  0.0000E+00  0.0000E+00  0.0000E+00  0.0000E+00
    -18.910  0.1856E-03  0.2863E-02  0.7668E-04  0.6373E-03  0.3756E-04  0.4877E-03  0.1186E-04  0.1115E-03  0.0000E+00  0.0000E+00  0.0000E+00  0.0000E+00  0.0000E+00  0.0000E+00  0.0000E+00  0.0000E+00  0.0000E+00  0.0000E+00
    -18.900  0.2263E-03  0.2981E-02  0.9449E-04  0.6800E-03  0.4657E-04  0.5212E-03  0.1420E-04  0.1218E-03  0.0000E+00  0.0000E+00  0.0000E+00  0.0000E+00  0.0000E+00  0.0000E+00  0.0000E+00  0.0000E+00  0.0000E+00  0.0000E+00
    -18.890  0.2728E-03  0.3057E-02  0.1148E-03  0.7152E-03  0.5692E-04  0.5486E-03  0.1677E-04  0.1314E-03  0.0000E+00  0.0000E+00  0.0000E+00  0.0000E+00  0.0000E+00  0.0000E+00  0.0000E+00  0.0000E+00  0.0000E+00  0.0000E+00
    -18.880  0.3253E-03  0.3087E-02  0.1377E-03  0.7416E-03  0.6858E-04  0.5686E-03  0.1956E-04  0.1397E-03  0.0000E+00  0.0000E+00  0.0000E+00  0.0000E+00  0.0000E+00  0.0000E+00  0.0000E+00  0.0000E+00  0.0000E+00  0.0000E+00
    -18.870  0.3842E-03  0.3071E-02  0.1628E-03  0.7585E-03  0.8146E-04  0.5805E-03  0.2254E-04  0.1466E-03  0.0000E+00  0.0000E+00  0.0000E+00  0.0000E+00  0.0000E+00  0.0000E+00  0.0000E+00  0.0000E+00  0.0000E+00  0.0000E+00
    -18.860  0.4498E-03  0.3010E-02  0.1900E-03  0.7652E-03  0.9542E-04  0.5838E-03  0.2568E-04  0.1518E-03  0.0000E+00  0.0000E+00  0.0000E+00  0.0000E+00  0.0000E+00  0.0000E+00  0.0000E+00  0.0000E+00  0.0000E+00  0.0000E+00
    -18.850  0.5223E-03  0.2908E-02  0.2188E-03  0.7617E-03  0.1102E-03  0.5786E-03  0.2895E-04  0.1551E-03  0.0000E+00  0.0000E+00  0.0000E+00  0.0000E+00  0.0000E+00  0.0000E+00  0.0000E+00  0.0000E+00  0.0000E+00  0.0000E+00
    -18.840  0.6020E-03  0.2769E-02  0.2488E-03  0.7484E-03  0.1257E-03  0.5652E-03  0.3234E-04  0.1564E-03  0.0000E+00  0.0000E+00  0.0000E+00  0.0000E+00  0.0000E+00  0.0000E+00  0.0000E+00  0.0000E+00  0.0000E+00  0.0000E+00
    -18.830  0.6893E-03  0.2600E-02  0.2792E-03  0.7259E-03  0.1414E-03  0.5443E-03  0.3581E-04  0.1556E-03  0.0000E+00  0.0000E+00  0.0000E+00  0.0000E+00  0.0000E+00  0.0000E+00  0.0000E+00  0.0000E+00  0.0000E+00  0.0000E+00
    -18.820  0.7842E-03  0.2408E-02  0.3094E-03  0.6953E-03  0.1570E-03  0.5169E-03  0.3934E-04  0.1527E-03  0.0000E+00  0.0000E+00  0.0000E+00  0.0000E+00  0.0000E+00  0.0000E+00  0.0000E+00  0.0000E+00  0.0000E+00  0.0000E+00
    -18.810  0.8869E-03  0.2201E-02  0.3386E-03  0.6578E-03  0.1722E-03  0.4843E-03  0.4293E-04  0.1479E-03  0.0000E+00  0.0000E+00  0.0000E+00  0.0000E+00  0.0000E+00  0.0000E+00  0.0000E+00  0.0000E+00  0.0000E+00  0.0000E+00
    -18.800  0.9970E-03  0.1986E-02  0.3660E-03  0.6149E-03  0.1867E-03  0.4476E-03  0.4657E-04  0.1414E-03  0.0000E+00  0.0000E+00  0.0000E+00  0.0000E+00  0.0000E+00  0.0000E+00  0.0000E+00  0.0000E+00  0.0000E+00  0.0000E+00
    -18.790  0.1114E-02  0.1770E-02  0.3908E-03  0.5679E-03  0.2000E-03  0.4084E-03  0.5024E-04  0.1334E-03  0.0000E+00  0.0000E+00  0.0000E+00  0.0000E+00  0.0000E+00  0.0000E+00  0.0000E+00  0.0000E+00  0.0000E+00  0.0000E+00
    -18.780  0.1236E-02  0.1558E-02  0.4126E-03  0.5184E-03  0.2120E-03  0.3678E-03  0.5395E-04  0.1242E-03  0.0000E+00  0.0000E+00  0.0000E+00  0.0000E+00  0.0000E+00  0.0000E+00  0.0000E+00  0.0000E+00  0.0000E+00  0.0000E+00
    -18.770  0.1363E-02  0.1355E-02  0.4307E-03  0.4678E-03  0.2224E-03  0.3271E-03  0.5769E-04  0.1141E-03  0.0000E+00  0.0000E+00  0.0000E+00  0.0000E+00  0.0000E+00  0.0000E+00  0.0000E+00  0.0000E+00  0.0000E+00  0.0000E+00
    -18.760  0.1491E-02  0.1165E-02  0.4447E-03  0.4173E-03  0.2312E-03  0.2874E-03  0.6143E-04  0.1034E-03  0.0000E+00  0.0000E+00  0.0000E+00  0.0000E+00  0.0000E+00  0.0000E+00  0.0000E+00  0.0000E+00  0.0000E+00  0.0000E+00
    -18.750  0.1617E-02  0.9915E-03  0.4546E-03  0.3680E-03  0.2382E-03  0.2495E-03  0.6516E-04  0.9258E-04  0.0000E+00  0.0000E+00  0.0000E+00  0.0000E+00  0.0000E+00  0.0000E+00  0.0000E+00  0.0000E+00  0.0000E+00  0.0000E+00
    -18.740  0.1739E-02  0.8347E-03  0.4604E-03  0.3208E-03  0.2435E-03  0.2140E-03  0.6882E-04  0.8177E-04  0.0000E+00  0.0000E+00  0.0000E+00  0.0000E+00  0.0000E+00  0.0000E+00  0.0000E+00  0.0000E+00  0.0000E+00  0.0000E+00
    -18.730  0.1852E-02  0.6954E-03  0.4622E-03  0.2766E-03  0.2473E-03  0.1814E-03  0.7236E-04  0.7129E-04  0.0000E+00  0.0000E+00  0.0000E+00  0.0000E+00  0.0000E+00  0.0000E+00  0.0000E+00  0.0000E+00  0.0000E+00  0.0000E+00
    -18.720  0.1952E-02  0.5737E-03  0.4605E-03  0.2357E-03  0.2495E-03  0.1520E-03  0.7570E-04  0.6134E-04  0.0000E+00  0.0000E+00  0.0000E+00  0.0000E+00  0.0000E+00  0.0000E+00  0.0000E+00  0.0000E+00  0.0000E+00  0.0000E+00
    -18.710  0.2036E-02  0.4686E-03  0.4558E-03  0.1986E-03  0.2504E-03  0.1259E-03  0.7875E-04  0.5210E-04  0.0000E+00  0.0000E+00  0.0000E+00  0.0000E+00  0.0000E+00  0.0000E+00  0.0000E+00  0.0000E+00  0.0000E+00  0.0000E+00
    -18.700  0.2100E-02  0.3791E-03  0.4487E-03  0.1653E-03  0.2502E-03  0.1031E-03  0.8141E-04  0.4367E-04  0.0000E+00  0.0000E+00  0.0000E+00  0.0000E+00  0.0000E+00  0.0000E+00  0.0000E+00  0.0000E+00  0.0000E+00  0.0000E+00
    -18.690  0.2142E-02  0.3037E-03  0.4397E-03  0.1360E-03  0.2490E-03  0.8347E-04  0.8357E-04  0.3613E-04  0.0000E+00  0.0000E+00  0.0000E+00  0.0000E+00  0.0000E+00  0.0000E+00  0.0000E+00  0.0000E+00  0.0000E+00  0.0000E+00
    -18.680  0.2159E-02  0.2410E-03  0.4296E-03  0.1105E-03  0.2470E-03  0.6677E-04  0.8514E-04  0.2950E-04  0.0000E+00  0.0000E+00  0.0000E+00  0.0000E+00  0.0000E+00  0.0000E+00  0.0000E+00  0.0000E+00  0.0000E+00  0.0000E+00
    -18.670  0.2152E-02  0.1893E-03  0.4190E-03  0.8873E-04  0.2443E-03  0.5278E-04  0.8603E-04  0.2377E-04  0.0000E+00  0.0000E+00  0.0000E+00  0.0000E+00  0.0000E+00  0.0000E+00  0.0000E+00  0.0000E+00  0.0000E+00  0.0000E+00
    -18.660  0.2121E-02  0.1473E-03  0.4083E-03  0.7033E-04  0.2412E-03  0.4121E-04  0.8619E-04  0.1890E-04  0.0000E+00  0.0000E+00  0.0000E+00  0.0000E+00  0.0000E+00  0.0000E+00  0.0000E+00  0.0000E+00  0.0000E+00  0.0000E+00
    -18.650  0.2068E-02  0.1134E-03  0.3981E-03  0.5502E-04  0.2377E-03  0.3179E-04  0.8558E-04  0.1483E-04  0.0000E+00  0.0000E+00  0.0000E+00  0.0000E+00  0.0000E+00  0.0000E+00  0.0000E+00  0.0000E+00  0.0000E+00  0.0000E+00
    -18.640  0.1996E-02  0.8632E-04  0.3886E-03  0.4248E-04  0.2339E-03  0.2421E-04  0.8420E-04  0.1148E-04  0.0000E+00  0.0000E+00  0.0000E+00  0.0000E+00  0.0000E+00  0.0000E+00  0.0000E+00  0.0000E+00  0.0000E+00  0.0000E+00
    -18.630  0.1909E-02  0.6500E-04  0.3801E-03  0.3235E-04  0.2301E-03  0.1819E-04  0.8210E-04  0.8765E-05  0.0000E+00  0.0000E+00  0.0000E+00  0.0000E+00  0.0000E+00  0.0000E+00  0.0000E+00  0.0000E+00  0.0000E+00  0.0000E+00
    -18.620  0.1811E-02  0.4839E-04  0.3728E-03  0.2429E-04  0.2263E-03  0.1349E-04  0.7936E-04  0.6600E-05  0.0000E+00  0.0000E+00  0.0000E+00  0.0000E+00  0.0000E+00  0.0000E+00  0.0000E+00  0.0000E+00  0.0000E+00  0.0000E+00
    -18.610  0.1707E-02  0.3559E-04  0.3666E-03  0.1798E-04  0.2227E-03  0.9869E-05  0.7606E-04  0.4901E-05  0.0000E+00  0.0000E+00  0.0000E+00  0.0000E+00  0.0000E+00  0.0000E+00  0.0000E+00  0.0000E+00  0.0000E+00  0.0000E+00
    -18.600  0.1601E-02  0.2586E-04  0.3615E-03  0.1311E-04  0.2194E-03  0.7117E-05  0.7235E-04  0.3588E-05  0.0000E+00  0.0000E+00  0.0000E+00  0.0000E+00  0.0000E+00  0.0000E+00  0.0000E+00  0.0000E+00  0.0000E+00  0.0000E+00
    -18.590  0.1498E-02  0.1854E-04  0.3573E-03  0.9423E-05  0.2165E-03  0.5059E-05  0.6836E-04  0.2589E-05  0.0000E+00  0.0000E+00  0.0000E+00  0.0000E+00  0.0000E+00  0.0000E+00  0.0000E+00  0.0000E+00  0.0000E+00  0.0000E+00
    -18.580  0.1399E-02  0.1312E-04  0.3538E-03  0.6668E-05  0.2140E-03  0.3543E-05  0.6422E-04  0.1841E-05  0.0000E+00  0.0000E+00  0.0000E+00  0.0000E+00  0.0000E+00  0.0000E+00  0.0000E+00  0.0000E+00  0.0000E+00  0.0000E+00
    -18.570  0.1308E-02  0.9157E-05  0.3508E-03  0.4646E-05  0.2122E-03  0.2444E-05  0.6009E-04  0.1289E-05  0.0000E+00  0.0000E+00  0.0000E+00  0.0000E+00  0.0000E+00  0.0000E+00  0.0000E+00  0.0000E+00  0.0000E+00  0.0000E+00
    -18.560  0.1226E-02  0.6300E-05  0.3478E-03  0.3186E-05  0.2108E-03  0.1660E-05  0.5607E-04  0.8897E-06  0.0000E+00  0.0000E+00  0.0000E+00  0.0000E+00  0.0000E+00  0.0000E+00  0.0000E+00  0.0000E+00  0.0000E+00  0.0000E+00
    -18.550  0.1155E-02  0.4272E-05  0.3446E-03  0.2150E-05  0.2100E-03  0.1110E-05  0.5227E-04  0.6045E-06  0.0000E+00  0.0000E+00  0.0000E+00  0.0000E+00  0.0000E+00  0.0000E+00  0.0000E+00  0.0000E+00  0.0000E+00  0.0000E+00
    -18.540  0.1092E-02  0.2854E-05  0.3410E-03  0.1427E-05  0.2097E-03  0.7304E-06  0.4876E-04  0.4045E-06  0.0000E+00  0.0000E+00  0.0000E+00  0.0000E+00  0.0000E+00  0.0000E+00  0.0000E+00  0.0000E+00  0.0000E+00  0.0000E+00
    -18.530  0.1039E-02  0.1878E-05  0.3365E-03  0.9317E-06  0.2096E-03  0.4728E-06  0.4557E-04  0.2663E-06  0.0000E+00  0.0000E+00  0.0000E+00  0.0000E+00  0.0000E+00  0.0000E+00  0.0000E+00  0.0000E+00  0.0000E+00  0.0000E+00
    -18.520  0.9934E-03  0.1216E-05  0.3309E-03  0.5982E-06  0.2096E-03  0.3011E-06  0.4272E-04  0.1726E-06  0.0000E+00  0.0000E+00  0.0000E+00  0.0000E+00  0.0000E+00  0.0000E+00  0.0000E+00  0.0000E+00  0.0000E+00  0.0000E+00
    -18.510  0.9540E-03  0.7754E-06  0.3241E-03  0.3776E-06  0.2096E-03  0.1885E-06  0.4020E-04  0.1101E-06  0.0000E+00  0.0000E+00  0.0000E+00  0.0000E+00  0.0000E+00  0.0000E+00  0.0000E+00  0.0000E+00  0.0000E+00  0.0000E+00
    -18.500  0.9189E-03  0.4864E-06  0.3160E-03  0.2343E-06  0.2093E-03  0.1161E-06  0.3796E-04  0.6904E-07  0.0000E+00  0.0000E+00  0.0000E+00  0.0000E+00  0.0000E+00  0.0000E+00  0.0000E+00  0.0000E+00  0.0000E+00  0.0000E+00
    -18.490  0.8865E-03  0.3002E-06  0.3063E-03  0.1429E-06  0.2083E-03  0.7025E-07  0.3595E-04  0.4259E-07  0.0000E+00  0.0000E+00  0.0000E+00  0.0000E+00  0.0000E+00  0.0000E+00  0.0000E+00  0.0000E+00  0.0000E+00  0.0000E+00
    -18.480  0.8550E-03  0.1823E-06  0.2952E-03  0.8564E-07  0.2064E-03  0.4179E-07  0.3411E-04  0.2584E-07  0.0000E+00  0.0000E+00  0.0000E+00  0.0000E+00  0.0000E+00  0.0000E+00  0.0000E+00  0.0000E+00  0.0000E+00  0.0000E+00
    -18.470  0.8229E-03  0.1089E-06  0.2826E-03  0.5043E-07  0.2034E-03  0.2443E-07  0.3237E-04  0.1541E-07  0.0000E+00  0.0000E+00  0.0000E+00  0.0000E+00  0.0000E+00  0.0000E+00  0.0000E+00  0.0000E+00  0.0000E+00  0.0000E+00
    -18.460  0.7890E-03  0.6406E-07  0.2686E-03  0.2918E-07  0.1990E-03  0.1404E-07  0.3066E-04  0.9034E-08  0.0000E+00  0.0000E+00  0.0000E+00  0.0000E+00  0.0000E+00  0.0000E+00  0.0000E+00  0.0000E+00  0.0000E+00  0.0000E+00
    -18.450  0.7524E-03  0.3733E-07  0.2533E-03  0.1659E-07  0.1931E-03  0.7930E-08  0.2893E-04  0.5206E-08  0.0000E+00  0.0000E+00  0.0000E+00  0.0000E+00  0.0000E+00  0.0000E+00  0.0000E+00  0.0000E+00  0.0000E+00  0.0000E+00
    -18.440  0.7125E-03  0.2196E-07  0.2367E-03  0.9261E-08  0.1856E-03  0.4407E-08  0.2714E-04  0.2948E-08  0.0000E+00  0.0000E+00  0.0000E+00  0.0000E+00  0.0000E+00  0.0000E+00  0.0000E+00  0.0000E+00  0.0000E+00  0.0000E+00
    -18.430  0.6689E-03  0.1388E-07  0.2192E-03  0.5079E-08  0.1764E-03  0.2421E-08  0.2527E-04  0.1640E-08  0.0000E+00  0.0000E+00  0.0000E+00  0.0000E+00  0.0000E+00  0.0000E+00  0.0000E+00  0.0000E+00  0.0000E+00  0.0000E+00
    -18.420  0.6219E-03  0.1095E-07  0.2010E-03  0.2736E-08  0.1656E-03  0.1337E-08  0.2330E-04  0.8971E-09  0.0000E+00  0.0000E+00  0.0000E+00  0.0000E+00  0.0000E+00  0.0000E+00  0.0000E+00  0.0000E+00  0.0000E+00  0.0000E+00
    -18.410  0.5719E-03  0.1259E-07  0.1822E-03  0.1447E-08  0.1535E-03  0.7888E-09  0.2126E-04  0.4824E-09  0.0000E+00  0.0000E+00  0.0000E+00  0.0000E+00  0.0000E+00  0.0000E+00  0.0000E+00  0.0000E+00  0.0000E+00  0.0000E+00
    -18.400  0.5197E-03  0.1979E-07  0.1633E-03  0.7524E-09  0.1404E-03  0.5827E-09  0.1915E-04  0.2557E-09  0.0000E+00  0.0000E+00  0.0000E+00  0.0000E+00  0.0000E+00  0.0000E+00  0.0000E+00  0.0000E+00  0.0000E+00  0.0000E+00
    -18.390  0.4662E-03  0.3556E-07  0.1446E-03  0.3849E-09  0.1265E-03  0.6480E-09  0.1702E-04  0.1349E-09  0.0000E+00  0.0000E+00  0.0000E+00  0.0000E+00  0.0000E+00  0.0000E+00  0.0000E+00  0.0000E+00  0.0000E+00  0.0000E+00
    -18.380  0.4125E-03  0.6587E-07  0.1263E-03  0.1951E-09  0.1122E-03  0.1022E-08  0.1492E-04  0.7358E-10  0.0000E+00  0.0000E+00  0.0000E+00  0.0000E+00  0.0000E+00  0.0000E+00  0.0000E+00  0.0000E+00  0.0000E+00  0.0000E+00
    -18.370  0.3598E-03  0.1214E-06  0.1089E-03  0.1004E-09  0.9798E-04  0.1868E-08  0.1288E-04  0.4653E-10  0.0000E+00  0.0000E+00  0.0000E+00  0.0000E+00  0.0000E+00  0.0000E+00  0.0000E+00  0.0000E+00  0.0000E+00  0.0000E+00
    -18.360  0.3091E-03  0.2206E-06  0.9250E-04  0.5722E-10  0.8415E-04  0.3541E-08  0.1094E-04  0.4193E-10  0.0000E+00  0.0000E+00  0.0000E+00  0.0000E+00  0.0000E+00  0.0000E+00  0.0000E+00  0.0000E+00  0.0000E+00  0.0000E+00
    -18.350  0.2614E-03  0.3937E-06  0.7742E-04  0.4374E-10  0.7107E-04  0.6718E-08  0.9147E-05  0.5710E-10  0.0000E+00  0.0000E+00  0.0000E+00  0.0000E+00  0.0000E+00  0.0000E+00  0.0000E+00  0.0000E+00  0.0000E+00  0.0000E+00
    -18.340  0.2176E-03  0.6898E-06  0.6381E-04  0.5150E-10  0.5899E-04  0.1263E-07  0.7520E-05  0.9746E-10  0.0000E+00  0.0000E+00  0.0000E+00  0.0000E+00  0.0000E+00  0.0000E+00  0.0000E+00  0.0000E+00  0.0000E+00  0.0000E+00
    -18.330  0.1781E-03  0.1187E-05  0.5177E-04  0.8098E-10  0.4810E-04  0.2350E-07  0.6078E-05  0.1782E-09  0.0000E+00  0.0000E+00  0.0000E+00  0.0000E+00  0.0000E+00  0.0000E+00  0.0000E+00  0.0000E+00  0.0000E+00  0.0000E+00
    -18.320  0.1434E-03  0.2005E-05  0.4134E-04  0.1406E-09  0.3853E-04  0.4323E-07  0.4829E-05  0.3290E-09  0.0000E+00  0.0000E+00  0.0000E+00  0.0000E+00  0.0000E+00  0.0000E+00  0.0000E+00  0.0000E+00  0.0000E+00  0.0000E+00
    -18.310  0.1134E-03  0.3326E-05  0.3247E-04  0.2484E-09  0.3031E-04  0.7863E-07  0.3769E-05  0.6036E-09  0.0000E+00  0.0000E+00  0.0000E+00  0.0000E+00  0.0000E+00  0.0000E+00  0.0000E+00  0.0000E+00  0.0000E+00  0.0000E+00
    -18.300  0.8820E-04  0.5419E-05  0.2508E-04  0.4357E-09  0.2341E-04  0.1414E-06  0.2891E-05  0.1095E-08  0.0000E+00  0.0000E+00  0.0000E+00  0.0000E+00  0.0000E+00  0.0000E+00  0.0000E+00  0.0000E+00  0.0000E+00  0.0000E+00
    -18.290  0.6737E-04  0.8676E-05  0.1906E-04  0.7545E-09  0.1775E-04  0.2513E-06  0.2178E-05  0.1964E-08  0.0000E+00  0.0000E+00  0.0000E+00  0.0000E+00  0.0000E+00  0.0000E+00  0.0000E+00  0.0000E+00  0.0000E+00  0.0000E+00
    -18.280  0.5055E-04  0.1365E-04  0.1424E-04  0.1288E-08  0.1321E-04  0.4417E-06  0.1612E-05  0.3477E-08  0.0000E+00  0.0000E+00  0.0000E+00  0.0000E+00  0.0000E+00  0.0000E+00  0.0000E+00  0.0000E+00  0.0000E+00  0.0000E+00
    -18.270  0.3724E-04  0.2110E-04  0.1046E-04  0.2167E-08  0.9647E-05  0.7669E-06  0.1172E-05  0.6075E-08  0.0000E+00  0.0000E+00  0.0000E+00  0.0000E+00  0.0000E+00  0.0000E+00  0.0000E+00  0.0000E+00  0.0000E+00  0.0000E+00
    -18.260  0.2695E-04  0.3208E-04  0.7551E-05  0.3594E-08  0.6914E-05  0.1315E-05  0.8366E-06  0.1048E-07  0.0000E+00  0.0000E+00  0.0000E+00  0.0000E+00  0.0000E+00  0.0000E+00  0.0000E+00  0.0000E+00  0.0000E+00  0.0000E+00
    -18.250  0.1914E-04  0.4796E-04  0.5362E-05  0.5876E-08  0.4863E-05  0.2228E-05  0.5867E-06  0.1782E-07  0.0000E+00  0.0000E+00  0.0000E+00  0.0000E+00  0.0000E+00  0.0000E+00  0.0000E+00  0.0000E+00  0.0000E+00  0.0000E+00
    -18.240  0.1335E-04  0.7055E-04  0.3743E-05  0.9471E-08  0.3356E-05  0.3724E-05  0.4041E-06  0.2988E-07  0.0000E+00  0.0000E+00  0.0000E+00  0.0000E+00  0.0000E+00  0.0000E+00  0.0000E+00  0.0000E+00  0.0000E+00  0.0000E+00
    -18.230  0.9140E-05  0.1021E-03  0.2570E-05  0.1505E-07  0.2272E-05  0.6141E-05  0.2734E-06  0.4939E-07  0.0000E+00  0.0000E+00  0.0000E+00  0.0000E+00  0.0000E+00  0.0000E+00  0.0000E+00  0.0000E+00  0.0000E+00  0.0000E+00
    -18.220  0.6143E-05  0.1456E-03  0.1735E-05  0.2360E-07  0.1510E-05  0.9989E-05  0.1817E-06  0.8044E-07  0.0000E+00  0.0000E+00  0.0000E+00  0.0000E+00  0.0000E+00  0.0000E+00  0.0000E+00  0.0000E+00  0.0000E+00  0.0000E+00
    -18.210  0.4053E-05  0.2044E-03  0.1152E-05  0.3647E-07  0.9839E-06  0.1602E-04  0.1187E-06  0.1291E-06  0.0000E+00  0.0000E+00  0.0000E+00  0.0000E+00  0.0000E+00  0.0000E+00  0.0000E+00  0.0000E+00  0.0000E+00  0.0000E+00
    -18.200  0.2624E-05  0.2828E-03  0.7529E-06  0.5560E-07  0.6292E-06  0.2531E-04  0.7612E-07  0.2039E-06  0.0000E+00  0.0000E+00  0.0000E+00  0.0000E+00  0.0000E+00  0.0000E+00  0.0000E+00  0.0000E+00  0.0000E+00  0.0000E+00
    -18.190  0.1668E-05  0.3857E-03  0.4839E-06  0.8360E-07  0.3947E-06  0.3941E-04  0.4798E-07  0.3173E-06  0.0000E+00  0.0000E+00  0.0000E+00  0.0000E+00  0.0000E+00  0.0000E+00  0.0000E+00  0.0000E+00  0.0000E+00  0.0000E+00
    -18.180  0.1041E-05  0.5190E-03  0.3061E-06  0.1239E-06  0.2429E-06  0.6042E-04  0.2972E-07  0.4860E-06  0.0000E+00  0.0000E+00  0.0000E+00  0.0000E+00  0.0000E+00  0.0000E+00  0.0000E+00  0.0000E+00  0.0000E+00  0.0000E+00
    -18.170  0.6376E-06  0.6891E-03  0.1905E-06  0.1812E-06  0.1467E-06  0.9121E-04  0.1809E-07  0.7327E-06  0.0000E+00  0.0000E+00  0.0000E+00  0.0000E+00  0.0000E+00  0.0000E+00  0.0000E+00  0.0000E+00  0.0000E+00  0.0000E+00
    -18.160  0.3834E-06  0.9035E-03  0.1167E-06  0.2613E-06  0.8691E-07  0.1356E-03  0.1083E-07  0.1087E-05  0.0000E+00  0.0000E+00  0.0000E+00  0.0000E+00  0.0000E+00  0.0000E+00  0.0000E+00  0.0000E+00  0.0000E+00  0.0000E+00
    -18.150  0.2263E-06  0.1170E-02  0.7041E-07  0.3716E-06  0.5052E-07  0.1983E-03  0.6369E-08  0.1587E-05  0.0000E+00  0.0000E+00  0.0000E+00  0.0000E+00  0.0000E+00  0.0000E+00  0.0000E+00  0.0000E+00  0.0000E+00  0.0000E+00
    -18.140  0.1312E-06  0.1498E-02  0.4182E-07  0.5210E-06  0.2881E-07  0.2854E-03  0.3684E-08  0.2280E-05  0.0000E+00  0.0000E+00  0.0000E+00  0.0000E+00  0.0000E+00  0.0000E+00  0.0000E+00  0.0000E+00  0.0000E+00  0.0000E+00
    -18.130  0.7464E-07  0.1895E-02  0.2445E-07  0.7202E-06  0.1612E-07  0.4042E-03  0.2095E-08  0.3223E-05  0.0000E+00  0.0000E+00  0.0000E+00  0.0000E+00  0.0000E+00  0.0000E+00  0.0000E+00  0.0000E+00  0.0000E+00  0.0000E+00
    -18.120  0.4171E-07  0.2371E-02  0.1408E-07  0.9817E-06  0.8852E-08  0.5633E-03  0.1172E-08  0.4482E-05  0.0000E+00  0.0000E+00  0.0000E+00  0.0000E+00  0.0000E+00  0.0000E+00  0.0000E+00  0.0000E+00  0.0000E+00  0.0000E+00
    -18.110  0.2289E-07  0.2935E-02  0.7986E-08  0.1319E-05  0.4769E-08  0.7724E-03  0.6451E-09  0.6134E-05  0.0000E+00  0.0000E+00  0.0000E+00  0.0000E+00  0.0000E+00  0.0000E+00  0.0000E+00  0.0000E+00  0.0000E+00  0.0000E+00
    -18.100  0.1234E-07  0.3595E-02  0.4460E-08  0.1748E-05  0.2522E-08  0.1042E-02  0.3493E-09  0.8258E-05  0.0000E+00  0.0000E+00  0.0000E+00  0.0000E+00  0.0000E+00  0.0000E+00  0.0000E+00  0.0000E+00  0.0000E+00  0.0000E+00
    -18.090  0.6535E-08  0.4357E-02  0.2453E-08  0.2283E-05  0.1308E-08  0.1383E-02  0.1861E-09  0.1094E-04  0.0000E+00  0.0000E+00  0.0000E+00  0.0000E+00  0.0000E+00  0.0000E+00  0.0000E+00  0.0000E+00  0.0000E+00  0.0000E+00
    -18.080  0.3400E-08  0.5226E-02  0.1329E-08  0.2940E-05  0.6663E-09  0.1805E-02  0.9758E-10  0.1426E-04  0.0000E+00  0.0000E+00  0.0000E+00  0.0000E+00  0.0000E+00  0.0000E+00  0.0000E+00  0.0000E+00  0.0000E+00  0.0000E+00
    -18.070  0.1738E-08  0.6203E-02  0.7086E-09  0.3731E-05  0.3330E-09  0.2319E-02  0.5036E-10  0.1829E-04  0.0000E+00  0.0000E+00  0.0000E+00  0.0000E+00  0.0000E+00  0.0000E+00  0.0000E+00  0.0000E+00  0.0000E+00  0.0000E+00
    -18.060  0.8733E-09  0.7285E-02  0.3720E-09  0.4669E-05  0.1634E-09  0.2932E-02  0.2558E-10  0.2309E-04  0.0000E+00  0.0000E+00  0.0000E+00  0.0000E+00  0.0000E+00  0.0000E+00  0.0000E+00  0.0000E+00  0.0000E+00  0.0000E+00
    -18.050  0.4313E-09  0.8464E-02  0.1923E-09  0.5758E-05  0.7870E-10  0.3647E-02  0.1279E-10  0.2868E-04  0.0000E+00  0.0000E+00  0.0000E+00  0.0000E+00  0.0000E+00  0.0000E+00  0.0000E+00  0.0000E+00  0.0000E+00  0.0000E+00
    -18.040  0.2097E-09  0.9727E-02  0.9780E-10  0.6999E-05  0.3722E-10  0.4464E-02  0.6297E-11  0.3507E-04  0.0000E+00  0.0000E+00  0.0000E+00  0.0000E+00  0.0000E+00  0.0000E+00  0.0000E+00  0.0000E+00  0.0000E+00  0.0000E+00
    -18.030  0.1009E-09  0.1105E-01  0.4895E-10  0.8385E-05  0.1731E-10  0.5377E-02  0.3052E-11  0.4220E-04  0.0000E+00  0.0000E+00  0.0000E+00  0.0000E+00  0.0000E+00  0.0000E+00  0.0000E+00  0.0000E+00  0.0000E+00  0.0000E+00
    -18.020  0.4950E-10  0.1242E-01  0.2410E-10  0.9902E-05  0.7979E-11  0.6375E-02  0.1457E-11  0.4999E-04  0.0000E+00  0.0000E+00  0.0000E+00  0.0000E+00  0.0000E+00  0.0000E+00  0.0000E+00  0.0000E+00  0.0000E+00  0.0000E+00
    -18.010  0.2817E-10  0.1378E-01  0.1167E-10  0.1152E-04  0.3791E-11  0.7441E-02  0.6856E-12  0.5830E-04  0.0000E+00  0.0000E+00  0.0000E+00  0.0000E+00  0.0000E+00  0.0000E+00  0.0000E+00  0.0000E+00  0.0000E+00  0.0000E+00
    -18.000  0.2576E-10  0.1511E-01  0.5559E-11  0.1322E-04  0.2214E-11  0.8550E-02  0.3203E-12  0.6695E-04  0.0000E+00  0.0000E+00  0.0000E+00  0.0000E+00  0.0000E+00  0.0000E+00  0.0000E+00  0.0000E+00  0.0000E+00  0.0000E+00
    -17.990  0.4247E-10  0.1637E-01  0.2604E-11  0.1494E-04  0.2299E-11  0.9674E-02  0.1541E-12  0.7571E-04  0.0000E+00  0.0000E+00  0.0000E+00  0.0000E+00  0.0000E+00  0.0000E+00  0.0000E+00  0.0000E+00  0.0000E+00  0.0000E+00
    -17.980  0.9118E-10  0.1749E-01  0.1200E-11  0.1664E-04  0.4213E-11  0.1078E-01  0.8910E-13  0.8431E-04  0.0000E+00  0.0000E+00  0.0000E+00  0.0000E+00  0.0000E+00  0.0000E+00  0.0000E+00  0.0000E+00  0.0000E+00  0.0000E+00
    -17.970  0.2060E-09  0.1845E-01  0.5480E-12  0.1827E-04  0.9416E-11  0.1183E-01  0.8697E-13  0.9249E-04  0.0000E+00  0.0000E+00  0.0000E+00  0.0000E+00  0.0000E+00  0.0000E+00  0.0000E+00  0.0000E+00  0.0000E+00  0.0000E+00
    -17.960  0.4628E-09  0.1920E-01  0.2556E-12  0.1976E-04  0.2165E-10  0.1279E-01  0.1489E-12  0.9995E-04  0.0000E+00  0.0000E+00  0.0000E+00  0.0000E+00  0.0000E+00  0.0000E+00  0.0000E+00  0.0000E+00  0.0000E+00  0.0000E+00
    -17.950  0.1023E-08  0.1970E-01  0.1394E-12  0.2107E-04  0.4927E-10  0.1363E-01  0.3177E-12  0.1064E-03  0.0000E+00  0.0000E+00  0.0000E+00  0.0000E+00  0.0000E+00  0.0000E+00  0.0000E+00  0.0000E+00  0.0000E+00  0.0000E+00
    -17.940  0.2217E-08  0.1993E-01  0.1228E-12  0.2214E-04  0.1102E-09  0.1431E-01  0.7041E-12  0.1117E-03  0.0000E+00  0.0000E+00  0.0000E+00  0.0000E+00  0.0000E+00  0.0000E+00  0.0000E+00  0.0000E+00  0.0000E+00  0.0000E+00
    -17.930  0.4717E-08  0.1987E-01  0.1916E-12  0.2294E-04  0.2422E-09  0.1481E-01  0.1549E-11  0.1156E-03  0.0000E+00  0.0000E+00  0.0000E+00  0.0000E+00  0.0000E+00  0.0000E+00  0.0000E+00  0.0000E+00  0.0000E+00  0.0000E+00
    -17.920  0.9842E-08  0.1951E-01  0.3841E-12  0.2343E-04  0.5225E-09  0.1512E-01  0.3351E-11  0.1179E-03  0.0000E+00  0.0000E+00  0.0000E+00  0.0000E+00  0.0000E+00  0.0000E+00  0.0000E+00  0.0000E+00  0.0000E+00  0.0000E+00
    -17.910  0.2014E-07  0.1887E-01  0.8081E-12  0.2359E-04  0.1107E-08  0.1522E-01  0.7121E-11  0.1187E-03  0.0000E+00  0.0000E+00  0.0000E+00  0.0000E+00  0.0000E+00  0.0000E+00  0.0000E+00  0.0000E+00  0.0000E+00  0.0000E+00
    -17.900  0.4044E-07  0.1797E-01  0.1692E-11  0.2343E-04  0.2301E-08  0.1512E-01  0.1486E-10  0.1178E-03  0.0000E+00  0.0000E+00  0.0000E+00  0.0000E+00  0.0000E+00  0.0000E+00  0.0000E+00  0.0000E+00  0.0000E+00  0.0000E+00
    -17.890  0.7966E-07  0.1685E-01  0.3489E-11  0.2294E-04  0.4699E-08  0.1483E-01  0.3045E-10  0.1154E-03  0.0000E+00  0.0000E+00  0.0000E+00  0.0000E+00  0.0000E+00  0.0000E+00  0.0000E+00  0.0000E+00  0.0000E+00  0.0000E+00
    -17.880  0.1539E-06  0.1554E-01  0.7068E-11  0.2217E-04  0.9423E-08  0.1435E-01  0.6126E-10  0.1117E-03  0.0000E+00  0.0000E+00  0.0000E+00  0.0000E+00  0.0000E+00  0.0000E+00  0.0000E+00  0.0000E+00  0.0000E+00  0.0000E+00
    -17.870  0.2918E-06  0.1411E-01  0.1406E-10  0.2115E-04  0.1856E-07  0.1371E-01  0.1210E-09  0.1067E-03  0.0000E+00  0.0000E+00  0.0000E+00  0.0000E+00  0.0000E+00  0.0000E+00  0.0000E+00  0.0000E+00  0.0000E+00  0.0000E+00
    -17.860  0.5426E-06  0.1260E-01  0.2747E-10  0.1991E-04  0.3588E-07  0.1294E-01  0.2349E-09  0.1006E-03  0.0000E+00  0.0000E+00  0.0000E+00  0.0000E+00  0.0000E+00  0.0000E+00  0.0000E+00  0.0000E+00  0.0000E+00  0.0000E+00
    -17.850  0.9901E-06  0.1107E-01  0.5273E-10  0.1850E-04  0.6816E-07  0.1206E-01  0.4476E-09  0.9380E-04  0.0000E+00  0.0000E+00  0.0000E+00  0.0000E+00  0.0000E+00  0.0000E+00  0.0000E+00  0.0000E+00  0.0000E+00  0.0000E+00
    -17.840  0.1773E-05  0.9565E-02  0.9940E-10  0.1698E-04  0.1272E-06  0.1111E-01  0.8378E-09  0.8639E-04  0.0000E+00  0.0000E+00  0.0000E+00  0.0000E+00  0.0000E+00  0.0000E+00  0.0000E+00  0.0000E+00  0.0000E+00  0.0000E+00
    -17.830  0.3114E-05  0.8125E-02  0.1841E-09  0.1540E-04  0.2331E-06  0.1011E-01  0.1540E-08  0.7865E-04  0.0000E+00  0.0000E+00  0.0000E+00  0.0000E+00  0.0000E+00  0.0000E+00  0.0000E+00  0.0000E+00  0.0000E+00  0.0000E+00
    -17.820  0.5368E-05  0.6786E-02  0.3348E-09  0.1379E-04  0.4197E-06  0.9093E-02  0.2782E-08  0.7076E-04  0.0000E+00  0.0000E+00  0.0000E+00  0.0000E+00  0.0000E+00  0.0000E+00  0.0000E+00  0.0000E+00  0.0000E+00  0.0000E+00
    -17.810  0.9081E-05  0.5572E-02  0.5982E-09  0.1220E-04  0.7424E-06  0.8080E-02  0.4936E-08  0.6293E-04  0.0000E+00  0.0000E+00  0.0000E+00  0.0000E+00  0.0000E+00  0.0000E+00  0.0000E+00  0.0000E+00  0.0000E+00  0.0000E+00
    -17.800  0.1508E-04  0.4497E-02  0.1050E-08  0.1067E-04  0.1290E-05  0.7094E-02  0.8605E-08  0.5531E-04  0.0000E+00  0.0000E+00  0.0000E+00  0.0000E+00  0.0000E+00  0.0000E+00  0.0000E+00  0.0000E+00  0.0000E+00  0.0000E+00
    -17.790  0.2456E-04  0.3568E-02  0.1811E-08  0.9221E-05  0.2204E-05  0.6152E-02  0.1474E-07  0.4803E-04  0.0000E+00  0.0000E+00  0.0000E+00  0.0000E+00  0.0000E+00  0.0000E+00  0.0000E+00  0.0000E+00  0.0000E+00  0.0000E+00
    -17.780  0.3928E-04  0.2782E-02  0.3070E-08  0.7871E-05  0.3699E-05  0.5270E-02  0.2481E-07  0.4121E-04  0.0000E+00  0.0000E+00  0.0000E+00  0.0000E+00  0.0000E+00  0.0000E+00  0.0000E+00  0.0000E+00  0.0000E+00  0.0000E+00
    -17.770  0.6167E-04  0.2132E-02  0.5112E-08  0.6637E-05  0.6103E-05  0.4457E-02  0.4104E-07  0.3492E-04  0.0000E+00  0.0000E+00  0.0000E+00  0.0000E+00  0.0000E+00  0.0000E+00  0.0000E+00  0.0000E+00  0.0000E+00  0.0000E+00
    -17.760  0.9503E-04  0.1606E-02  0.8366E-08  0.5527E-05  0.9897E-05  0.3720E-02  0.6671E-07  0.2922E-04  0.0000E+00  0.0000E+00  0.0000E+00  0.0000E+00  0.0000E+00  0.0000E+00  0.0000E+00  0.0000E+00  0.0000E+00  0.0000E+00
    -17.750  0.1438E-03  0.1189E-02  0.1345E-07  0.4543E-05  0.1578E-04  0.3064E-02  0.1066E-06  0.2413E-04  0.0000E+00  0.0000E+00  0.0000E+00  0.0000E+00  0.0000E+00  0.0000E+00  0.0000E+00  0.0000E+00  0.0000E+00  0.0000E+00
    -17.740  0.2136E-03  0.8649E-03  0.2126E-07  0.3686E-05  0.2473E-04  0.2489E-02  0.1674E-06  0.1965E-04  0.0000E+00  0.0000E+00  0.0000E+00  0.0000E+00  0.0000E+00  0.0000E+00  0.0000E+00  0.0000E+00  0.0000E+00  0.0000E+00
    -17.730  0.3116E-03  0.6184E-03  0.3303E-07  0.2950E-05  0.3810E-04  0.1994E-02  0.2585E-06  0.1579E-04  0.0000E+00  0.0000E+00  0.0000E+00  0.0000E+00  0.0000E+00  0.0000E+00  0.0000E+00  0.0000E+00  0.0000E+00  0.0000E+00
    -17.720  0.4464E-03  0.4347E-03  0.5044E-07  0.2329E-05  0.5775E-04  0.1573E-02  0.3924E-06  0.1250E-04  0.0000E+00  0.0000E+00  0.0000E+00  0.0000E+00  0.0000E+00  0.0000E+00  0.0000E+00  0.0000E+00  0.0000E+00  0.0000E+00
    -17.710  0.6283E-03  0.3003E-03  0.7571E-07  0.1812E-05  0.8607E-04  0.1223E-02  0.5857E-06  0.9749E-05  0.0000E+00  0.0000E+00  0.0000E+00  0.0000E+00  0.0000E+00  0.0000E+00  0.0000E+00  0.0000E+00  0.0000E+00  0.0000E+00
    -17.700  0.8686E-03  0.2040E-03  0.1117E-06  0.1389E-05  0.1262E-03  0.9367E-03  0.8598E-06  0.7488E-05  0.0000E+00  0.0000E+00  0.0000E+00  0.0000E+00  0.0000E+00  0.0000E+00  0.0000E+00  0.0000E+00  0.0000E+00  0.0000E+00
    -17.690  0.1180E-02  0.1362E-03  0.1621E-06  0.1048E-05  0.1820E-03  0.7059E-03  0.1242E-05  0.5662E-05  0.0000E+00  0.0000E+00  0.0000E+00  0.0000E+00  0.0000E+00  0.0000E+00  0.0000E+00  0.0000E+00  0.0000E+00  0.0000E+00
    -17.680  0.1575E-02  0.8938E-04  0.2313E-06  0.7788E-06  0.2583E-03  0.5234E-03  0.1763E-05  0.4213E-05  0.0000E+00  0.0000E+00  0.0000E+00  0.0000E+00  0.0000E+00  0.0000E+00  0.0000E+00  0.0000E+00  0.0000E+00  0.0000E+00
    -17.670  0.2066E-02  0.5769E-04  0.3245E-06  0.5695E-06  0.3609E-03  0.3818E-03  0.2464E-05  0.3083E-05  0.0000E+00  0.0000E+00  0.0000E+00  0.0000E+00  0.0000E+00  0.0000E+00  0.0000E+00  0.0000E+00  0.0000E+00  0.0000E+00
    -17.660  0.2666E-02  0.3661E-04  0.4478E-06  0.4096E-06  0.4962E-03  0.2739E-03  0.3388E-05  0.2219E-05  0.0000E+00  0.0000E+00  0.0000E+00  0.0000E+00  0.0000E+00  0.0000E+00  0.0000E+00  0.0000E+00  0.0000E+00  0.0000E+00
    -17.650  0.3381E-02  0.2285E-04  0.6080E-06  0.2897E-06  0.6717E-03  0.1931E-03  0.4586E-05  0.1569E-05  0.0000E+00  0.0000E+00  0.0000E+00  0.0000E+00  0.0000E+00  0.0000E+00  0.0000E+00  0.0000E+00  0.0000E+00  0.0000E+00
    -17.640  0.4219E-02  0.1403E-04  0.8121E-06  0.2014E-06  0.8954E-03  0.1338E-03  0.6110E-05  0.1091E-05  0.0000E+00  0.0000E+00  0.0000E+00  0.0000E+00  0.0000E+00  0.0000E+00  0.0000E+00  0.0000E+00  0.0000E+00  0.0000E+00
    -17.630  0.5179E-02  0.8469E-05  0.1068E-05  0.1376E-06  0.1176E-02  0.9112E-04  0.8014E-05  0.7452E-06  0.0000E+00  0.0000E+00  0.0000E+00  0.0000E+00  0.0000E+00  0.0000E+00  0.0000E+00  0.0000E+00  0.0000E+00  0.0000E+00
    -17.620  0.6256E-02  0.5030E-05  0.1381E-05  0.9236E-07  0.1521E-02  0.6095E-04  0.1035E-04  0.5000E-06  0.0000E+00  0.0000E+00  0.0000E+00  0.0000E+00  0.0000E+00  0.0000E+00  0.0000E+00  0.0000E+00  0.0000E+00  0.0000E+00
    -17.610  0.7441E-02  0.2939E-05  0.1759E-05  0.6089E-07  0.1939E-02  0.4004E-04  0.1317E-04  0.3294E-06  0.0000E+00  0.0000E+00  0.0000E+00  0.0000E+00  0.0000E+00  0.0000E+00  0.0000E+00  0.0000E+00  0.0000E+00  0.0000E+00
    -17.600  0.8715E-02  0.1689E-05  0.2207E-05  0.3943E-07  0.2437E-02  0.2583E-04  0.1652E-04  0.2131E-06  0.0000E+00  0.0000E+00  0.0000E+00  0.0000E+00  0.0000E+00  0.0000E+00  0.0000E+00  0.0000E+00  0.0000E+00  0.0000E+00
    -17.590  0.1006E-01  0.9554E-06  0.2727E-05  0.2507E-07  0.3019E-02  0.1636E-04  0.2041E-04  0.1354E-06  0.0000E+00  0.0000E+00  0.0000E+00  0.0000E+00  0.0000E+00  0.0000E+00  0.0000E+00  0.0000E+00  0.0000E+00  0.0000E+00
    -17.580  0.1144E-01  0.5316E-06  0.3319E-05  0.1564E-07  0.3688E-02  0.1018E-04  0.2486E-04  0.8441E-07  0.0000E+00  0.0000E+00  0.0000E+00  0.0000E+00  0.0000E+00  0.0000E+00  0.0000E+00  0.0000E+00  0.0000E+00  0.0000E+00
    -17.570  0.1282E-01  0.2911E-06  0.3983E-05  0.9583E-08  0.4445E-02  0.6211E-05  0.2987E-04  0.5165E-07  0.0000E+00  0.0000E+00  0.0000E+00  0.0000E+00  0.0000E+00  0.0000E+00  0.0000E+00  0.0000E+00  0.0000E+00  0.0000E+00
    -17.560  0.1418E-01  0.1568E-06  0.4713E-05  0.5762E-08  0.5286E-02  0.3721E-05  0.3538E-04  0.3102E-07  0.0000E+00  0.0000E+00  0.0000E+00  0.0000E+00  0.0000E+00  0.0000E+00  0.0000E+00  0.0000E+00  0.0000E+00  0.0000E+00
    -17.550  0.1547E-01  0.8315E-07  0.5500E-05  0.3399E-08  0.6204E-02  0.2188E-05  0.4136E-04  0.1828E-07  0.0000E+00  0.0000E+00  0.0000E+00  0.0000E+00  0.0000E+00  0.0000E+00  0.0000E+00  0.0000E+00  0.0000E+00  0.0000E+00
    -17.540  0.1666E-01  0.4337E-07  0.6333E-05  0.1968E-08  0.7187E-02  0.1262E-05  0.4771E-04  0.1057E-07  0.0000E+00  0.0000E+00  0.0000E+00  0.0000E+00  0.0000E+00  0.0000E+00  0.0000E+00  0.0000E+00  0.0000E+00  0.0000E+00
    -17.530  0.1772E-01  0.2226E-07  0.7198E-05  0.1118E-08  0.8219E-02  0.7144E-06  0.5432E-04  0.5996E-08  0.0000E+00  0.0000E+00  0.0000E+00  0.0000E+00  0.0000E+00  0.0000E+00  0.0000E+00  0.0000E+00  0.0000E+00  0.0000E+00
    -17.520  0.1861E-01  0.1124E-07  0.8079E-05  0.6228E-09  0.9281E-02  0.3968E-06  0.6106E-04  0.3337E-08  0.0000E+00  0.0000E+00  0.0000E+00  0.0000E+00  0.0000E+00  0.0000E+00  0.0000E+00  0.0000E+00  0.0000E+00  0.0000E+00
    -17.510  0.1932E-01  0.5593E-08  0.8958E-05  0.3404E-09  0.1035E-01  0.2162E-06  0.6778E-04  0.1822E-08  0.0000E+00  0.0000E+00  0.0000E+00  0.0000E+00  0.0000E+00  0.0000E+00  0.0000E+00  0.0000E+00  0.0000E+00  0.0000E+00
    -17.500  0.1983E-01  0.2749E-08  0.9816E-05  0.1825E-09  0.1140E-01  0.1156E-06  0.7431E-04  0.9757E-09  0.0000E+00  0.0000E+00  0.0000E+00  0.0000E+00  0.0000E+00  0.0000E+00  0.0000E+00  0.0000E+00  0.0000E+00  0.0000E+00
    -17.490  0.2013E-01  0.1358E-08  0.1063E-04  0.9603E-10  0.1240E-01  0.6064E-07  0.8048E-04  0.5128E-09  0.0000E+00  0.0000E+00  0.0000E+00  0.0000E+00  0.0000E+00  0.0000E+00  0.0000E+00  0.0000E+00  0.0000E+00  0.0000E+00
    -17.480  0.2020E-01  0.7278E-09  0.1139E-04  0.4961E-10  0.1332E-01  0.3127E-07  0.8611E-04  0.2647E-09  0.0000E+00  0.0000E+00  0.0000E+00  0.0000E+00  0.0000E+00  0.0000E+00  0.0000E+00  0.0000E+00  0.0000E+00  0.0000E+00
    -17.470  0.2006E-01  0.5343E-09  0.1207E-04  0.2526E-10  0.1414E-01  0.1595E-07  0.9105E-04  0.1351E-09  0.0000E+00  0.0000E+00  0.0000E+00  0.0000E+00  0.0000E+00  0.0000E+00  0.0000E+00  0.0000E+00  0.0000E+00  0.0000E+00
    -17.460  0.1972E-01  0.6833E-09  0.1266E-04  0.1290E-10  0.1483E-01  0.8294E-08  0.9513E-04  0.6986E-10  0.0000E+00  0.0000E+00  0.0000E+00  0.0000E+00  0.0000E+00  0.0000E+00  0.0000E+00  0.0000E+00  0.0000E+00  0.0000E+00
    -17.450  0.1917E-01  0.1273E-08  0.1314E-04  0.7075E-11  0.1536E-01  0.4908E-08  0.9824E-04  0.4037E-10  0.0000E+00  0.0000E+00  0.0000E+00  0.0000E+00  0.0000E+00  0.0000E+00  0.0000E+00  0.0000E+00  0.0000E+00  0.0000E+00
    -17.440  0.1845E-01  0.2645E-08  0.1349E-04  0.5110E-11  0.1572E-01  0.4240E-08  0.1003E-03  0.3311E-10  0.0000E+00  0.0000E+00  0.0000E+00  0.0000E+00  0.0000E+00  0.0000E+00  0.0000E+00  0.0000E+00  0.0000E+00  0.0000E+00
    -17.430  0.1758E-01  0.5557E-08  0.1372E-04  0.6073E-11  0.1590E-01  0.6013E-08  0.1012E-03  0.4487E-10  0.0000E+00  0.0000E+00  0.0000E+00  0.0000E+00  0.0000E+00  0.0000E+00  0.0000E+00  0.0000E+00  0.0000E+00  0.0000E+00
    -17.420  0.1657E-01  0.1152E-07  0.1381E-04  0.1046E-10  0.1589E-01  0.1113E-07  0.1010E-03  0.8169E-10  0.0000E+00  0.0000E+00  0.0000E+00  0.0000E+00  0.0000E+00  0.0000E+00  0.0000E+00  0.0000E+00  0.0000E+00  0.0000E+00
    -17.410  0.1546E-01  0.2347E-07  0.1377E-04  0.2039E-10  0.1570E-01  0.2207E-07  0.9971E-04  0.1614E-09  0.0000E+00  0.0000E+00  0.0000E+00  0.0000E+00  0.0000E+00  0.0000E+00  0.0000E+00  0.0000E+00  0.0000E+00  0.0000E+00
    -17.400  0.1428E-01  0.4690E-07  0.1359E-04  0.4046E-10  0.1534E-01  0.4384E-07  0.9739E-04  0.3207E-09  0.0000E+00  0.0000E+00  0.0000E+00  0.0000E+00  0.0000E+00  0.0000E+00  0.0000E+00  0.0000E+00  0.0000E+00  0.0000E+00
    -17.390  0.1305E-01  0.9194E-07  0.1328E-04  0.7942E-10  0.1483E-01  0.8586E-07  0.9415E-04  0.6285E-09  0.0000E+00  0.0000E+00  0.0000E+00  0.0000E+00  0.0000E+00  0.0000E+00  0.0000E+00  0.0000E+00  0.0000E+00  0.0000E+00
    -17.380  0.1181E-01  0.1768E-06  0.1284E-04  0.1532E-09  0.1419E-01  0.1651E-06  0.9012E-04  0.1210E-08  0.0000E+00  0.0000E+00  0.0000E+00  0.0000E+00  0.0000E+00  0.0000E+00  0.0000E+00  0.0000E+00  0.0000E+00  0.0000E+00
    -17.370  0.1057E-01  0.3336E-06  0.1230E-04  0.2901E-09  0.1344E-01  0.3116E-06  0.8546E-04  0.2285E-08  0.0000E+00  0.0000E+00  0.0000E+00  0.0000E+00  0.0000E+00  0.0000E+00  0.0000E+00  0.0000E+00  0.0000E+00  0.0000E+00
    -17.360  0.9373E-02  0.6175E-06  0.1167E-04  0.5389E-09  0.1262E-01  0.5768E-06  0.8033E-04  0.4236E-08  0.0000E+00  0.0000E+00  0.0000E+00  0.0000E+00  0.0000E+00  0.0000E+00  0.0000E+00  0.0000E+00  0.0000E+00  0.0000E+00
    -17.350  0.8225E-02  0.1121E-05  0.1097E-04  0.9822E-09  0.1175E-01  0.1048E-05  0.7489E-04  0.7702E-08  0.0000E+00  0.0000E+00  0.0000E+00  0.0000E+00  0.0000E+00  0.0000E+00  0.0000E+00  0.0000E+00  0.0000E+00  0.0000E+00
    -17.340  0.7147E-02  0.1997E-05  0.1021E-04  0.1756E-08  0.1085E-01  0.1867E-05  0.6930E-04  0.1374E-07  0.0000E+00  0.0000E+00  0.0000E+00  0.0000E+00  0.0000E+00  0.0000E+00  0.0000E+00  0.0000E+00  0.0000E+00  0.0000E+00
    -17.330  0.6152E-02  0.3490E-05  0.9413E-05  0.3081E-08  0.9951E-02  0.3264E-05  0.6371E-04  0.2404E-07  0.0000E+00  0.0000E+00  0.0000E+00  0.0000E+00  0.0000E+00  0.0000E+00  0.0000E+00  0.0000E+00  0.0000E+00  0.0000E+00
    -17.320  0.5247E-02  0.5983E-05  0.8605E-05  0.5304E-08  0.9074E-02  0.5597E-05  0.5821E-04  0.4128E-07  0.0000E+00  0.0000E+00  0.0000E+00  0.0000E+00  0.0000E+00  0.0000E+00  0.0000E+00  0.0000E+00  0.0000E+00  0.0000E+00
    -17.310  0.4438E-02  0.1006E-04  0.7799E-05  0.8958E-08  0.8232E-02  0.9419E-05  0.5292E-04  0.6954E-07  0.0000E+00  0.0000E+00  0.0000E+00  0.0000E+00  0.0000E+00  0.0000E+00  0.0000E+00  0.0000E+00  0.0000E+00  0.0000E+00
    -17.300  0.3724E-02  0.1660E-04  0.7013E-05  0.1484E-07  0.7436E-02  0.1555E-04  0.4791E-04  0.1149E-06  0.0000E+00  0.0000E+00  0.0000E+00  0.0000E+00  0.0000E+00  0.0000E+00  0.0000E+00  0.0000E+00  0.0000E+00  0.0000E+00
    -17.290  0.3104E-02  0.2688E-04  0.6260E-05  0.2413E-07  0.6695E-02  0.2519E-04  0.4321E-04  0.1863E-06  0.0000E+00  0.0000E+00  0.0000E+00  0.0000E+00  0.0000E+00  0.0000E+00  0.0000E+00  0.0000E+00  0.0000E+00  0.0000E+00
    -17.280  0.2572E-02  0.4269E-04  0.5550E-05  0.3849E-07  0.6012E-02  0.4002E-04  0.3887E-04  0.2964E-06  0.0000E+00  0.0000E+00  0.0000E+00  0.0000E+00  0.0000E+00  0.0000E+00  0.0000E+00  0.0000E+00  0.0000E+00  0.0000E+00
    -17.270  0.2122E-02  0.6651E-04  0.4891E-05  0.6025E-07  0.5390E-02  0.6240E-04  0.3489E-04  0.4626E-06  0.0000E+00  0.0000E+00  0.0000E+00  0.0000E+00  0.0000E+00  0.0000E+00  0.0000E+00  0.0000E+00  0.0000E+00  0.0000E+00
    -17.260  0.1745E-02  0.1017E-03  0.4287E-05  0.9252E-07  0.4826E-02  0.9546E-04  0.3127E-04  0.7084E-06  0.0000E+00  0.0000E+00  0.0000E+00  0.0000E+00  0.0000E+00  0.0000E+00  0.0000E+00  0.0000E+00  0.0000E+00  0.0000E+00
    -17.250  0.1433E-02  0.1525E-03  0.3741E-05  0.1394E-06  0.4319E-02  0.1433E-03  0.2799E-04  0.1064E-05  0.0000E+00  0.0000E+00  0.0000E+00  0.0000E+00  0.0000E+00  0.0000E+00  0.0000E+00  0.0000E+00  0.0000E+00  0.0000E+00
    -17.240  0.1177E-02  0.2243E-03  0.3251E-05  0.2061E-06  0.3865E-02  0.2110E-03  0.2504E-04  0.1569E-05  0.0000E+00  0.0000E+00  0.0000E+00  0.0000E+00  0.0000E+00  0.0000E+00  0.0000E+00  0.0000E+00  0.0000E+00  0.0000E+00
    -17.230  0.9689E-03  0.3238E-03  0.2816E-05  0.2989E-06  0.3458E-02  0.3048E-03  0.2239E-04  0.2269E-05  0.0000E+00  0.0000E+00  0.0000E+00  0.0000E+00  0.0000E+00  0.0000E+00  0.0000E+00  0.0000E+00  0.0000E+00  0.0000E+00
    -17.220  0.8000E-03  0.4586E-03  0.2432E-05  0.4254E-06  0.3095E-02  0.4321E-03  0.2001E-04  0.3220E-05  0.0000E+00  0.0000E+00  0.0000E+00  0.0000E+00  0.0000E+00  0.0000E+00  0.0000E+00  0.0000E+00  0.0000E+00  0.0000E+00
    -17.210  0.6637E-03  0.6372E-03  0.2095E-05  0.5940E-06  0.2770E-02  0.6010E-03  0.1787E-04  0.4483E-05  0.0000E+00  0.0000E+00  0.0000E+00  0.0000E+00  0.0000E+00  0.0000E+00  0.0000E+00  0.0000E+00  0.0000E+00  0.0000E+00
    -17.200  0.5539E-03  0.8687E-03  0.1801E-05  0.8139E-06  0.2477E-02  0.8201E-03  0.1594E-04  0.6123E-05  0.0000E+00  0.0000E+00  0.0000E+00  0.0000E+00  0.0000E+00  0.0000E+00  0.0000E+00  0.0000E+00  0.0000E+00  0.0000E+00
    -17.190  0.4654E-03  0.1162E-02  0.1545E-05  0.1094E-05  0.2214E-02  0.1098E-02  0.1420E-04  0.8206E-05  0.0000E+00  0.0000E+00  0.0000E+00  0.0000E+00  0.0000E+00  0.0000E+00  0.0000E+00  0.0000E+00  0.0000E+00  0.0000E+00
    -17.180  0.3943E-03  0.1524E-02  0.1323E-05  0.1443E-05  0.1975E-02  0.1442E-02  0.1263E-04  0.1079E-04  0.0000E+00  0.0000E+00  0.0000E+00  0.0000E+00  0.0000E+00  0.0000E+00  0.0000E+00  0.0000E+00  0.0000E+00  0.0000E+00
    -17.170  0.3375E-03  0.1963E-02  0.1131E-05  0.1868E-05  0.1757E-02  0.1859E-02  0.1120E-04  0.1392E-04  0.0000E+00  0.0000E+00  0.0000E+00  0.0000E+00  0.0000E+00  0.0000E+00  0.0000E+00  0.0000E+00  0.0000E+00  0.0000E+00
    -17.160  0.2928E-03  0.2479E-02  0.9666E-06  0.2371E-05  0.1559E-02  0.2351E-02  0.9913E-05  0.1762E-04  0.0000E+00  0.0000E+00  0.0000E+00  0.0000E+00  0.0000E+00  0.0000E+00  0.0000E+00  0.0000E+00  0.0000E+00  0.0000E+00
    -17.150  0.2589E-03  0.3072E-02  0.8273E-06  0.2954E-05  0.1380E-02  0.2917E-02  0.8756E-05  0.2188E-04  0.0000E+00  0.0000E+00  0.0000E+00  0.0000E+00  0.0000E+00  0.0000E+00  0.0000E+00  0.0000E+00  0.0000E+00  0.0000E+00
    -17.140  0.2351E-03  0.3734E-02  0.7112E-06  0.3611E-05  0.1219E-02  0.3551E-02  0.7730E-05  0.2666E-04  0.0000E+00  0.0000E+00  0.0000E+00  0.0000E+00  0.0000E+00  0.0000E+00  0.0000E+00  0.0000E+00  0.0000E+00  0.0000E+00
    -17.130  0.2212E-03  0.4454E-02  0.6174E-06  0.4331E-05  0.1076E-02  0.4241E-02  0.6839E-05  0.3187E-04  0.0000E+00  0.0000E+00  0.0000E+00  0.0000E+00  0.0000E+00  0.0000E+00  0.0000E+00  0.0000E+00  0.0000E+00  0.0000E+00
    -17.120  0.2175E-03  0.5211E-02  0.5450E-06  0.5096E-05  0.9539E-03  0.4969E-02  0.6092E-05  0.3738E-04  0.0000E+00  0.0000E+00  0.0000E+00  0.0000E+00  0.0000E+00  0.0000E+00  0.0000E+00  0.0000E+00  0.0000E+00  0.0000E+00
    -17.110  0.2248E-03  0.5983E-02  0.4938E-06  0.5884E-05  0.8528E-03  0.5713E-02  0.5499E-05  0.4301E-04  0.0000E+00  0.0000E+00  0.0000E+00  0.0000E+00  0.0000E+00  0.0000E+00  0.0000E+00  0.0000E+00  0.0000E+00  0.0000E+00
    -17.100  0.2439E-03  0.6738E-02  0.4636E-06  0.6664E-05  0.7747E-03  0.6444E-02  0.5070E-05  0.4856E-04  0.0000E+00  0.0000E+00  0.0000E+00  0.0000E+00  0.0000E+00  0.0000E+00  0.0000E+00  0.0000E+00  0.0000E+00  0.0000E+00
    -17.090  0.2756E-03  0.7445E-02  0.4544E-06  0.7406E-05  0.7210E-03  0.7132E-02  0.4814E-05  0.5378E-04  0.0000E+00  0.0000E+00  0.0000E+00  0.0000E+00  0.0000E+00  0.0000E+00  0.0000E+00  0.0000E+00  0.0000E+00  0.0000E+00
    -17.080  0.3207E-03  0.8071E-02  0.4657E-06  0.8075E-05  0.6928E-03  0.7743E-02  0.4737E-05  0.5844E-04  0.0000E+00  0.0000E+00  0.0000E+00  0.0000E+00  0.0000E+00  0.0000E+00  0.0000E+00  0.0000E+00  0.0000E+00  0.0000E+00
    -17.070  0.3800E-03  0.8584E-02  0.4968E-06  0.8637E-05  0.6903E-03  0.8248E-02  0.4839E-05  0.6230E-04  0.0000E+00  0.0000E+00  0.0000E+00  0.0000E+00  0.0000E+00  0.0000E+00  0.0000E+00  0.0000E+00  0.0000E+00  0.0000E+00
    -17.060  0.4536E-03  0.8956E-02  0.5465E-06  0.9065E-05  0.7131E-03  0.8620E-02  0.5116E-05  0.6516E-04  0.0000E+00  0.0000E+00  0.0000E+00  0.0000E+00  0.0000E+00  0.0000E+00  0.0000E+00  0.0000E+00  0.0000E+00  0.0000E+00
    -17.050  0.5415E-03  0.9167E-02  0.6128E-06  0.9333E-05  0.7595E-03  0.8838E-02  0.5555E-05  0.6686E-04  0.0000E+00  0.0000E+00  0.0000E+00  0.0000E+00  0.0000E+00  0.0000E+00  0.0000E+00  0.0000E+00  0.0000E+00  0.0000E+00
    -17.040  0.6431E-03  0.9205E-02  0.6930E-06  0.9427E-05  0.8272E-03  0.8890E-02  0.6137E-05  0.6731E-04  0.0000E+00  0.0000E+00  0.0000E+00  0.0000E+00  0.0000E+00  0.0000E+00  0.0000E+00  0.0000E+00  0.0000E+00  0.0000E+00
    -17.030  0.7573E-03  0.9068E-02  0.7837E-06  0.9342E-05  0.9126E-03  0.8773E-02  0.6835E-05  0.6647E-04  0.0000E+00  0.0000E+00  0.0000E+00  0.0000E+00  0.0000E+00  0.0000E+00  0.0000E+00  0.0000E+00  0.0000E+00  0.0000E+00
    -17.020  0.8824E-03  0.8763E-02  0.8807E-06  0.9082E-05  0.1011E-02  0.8493E-02  0.7617E-05  0.6440E-04  0.0000E+00  0.0000E+00  0.0000E+00  0.0000E+00  0.0000E+00  0.0000E+00  0.0000E+00  0.0000E+00  0.0000E+00  0.0000E+00
    -17.010  0.1016E-02  0.8308E-02  0.9795E-06  0.8661E-05  0.1119E-02  0.8067E-02  0.8446E-05  0.6121E-04  0.0000E+00  0.0000E+00  0.0000E+00  0.0000E+00  0.0000E+00  0.0000E+00  0.0000E+00  0.0000E+00  0.0000E+00  0.0000E+00
    -17.000  0.1157E-02  0.7727E-02  0.1075E-05  0.8104E-05  0.1230E-02  0.7516E-02  0.9281E-05  0.5708E-04  0.0000E+00  0.0000E+00  0.0000E+00  0.0000E+00  0.0000E+00  0.0000E+00  0.0000E+00  0.0000E+00  0.0000E+00  0.0000E+00
    -16.990  0.1301E-02  0.7049E-02  0.1163E-05  0.7438E-05  0.1338E-02  0.6870E-02  0.1008E-04  0.5221E-04  0.0000E+00  0.0000E+00  0.0000E+00  0.0000E+00  0.0000E+00  0.0000E+00  0.0000E+00  0.0000E+00  0.0000E+00  0.0000E+00
    -16.980  0.1445E-02  0.6309E-02  0.1238E-05  0.6697E-05  0.1440E-02  0.6160E-02  0.1082E-04  0.4685E-04  0.0000E+00  0.0000E+00  0.0000E+00  0.0000E+00  0.0000E+00  0.0000E+00  0.0000E+00  0.0000E+00  0.0000E+00  0.0000E+00
    -16.970  0.1587E-02  0.5540E-02  0.1297E-05  0.5916E-05  0.1529E-02  0.5419E-02  0.1144E-04  0.4124E-04  0.0000E+00  0.0000E+00  0.0000E+00  0.0000E+00  0.0000E+00  0.0000E+00  0.0000E+00  0.0000E+00  0.0000E+00  0.0000E+00
    -16.960  0.1721E-02  0.4771E-02  0.1336E-05  0.5126E-05  0.1603E-02  0.4676E-02  0.1194E-04  0.3561E-04  0.0000E+00  0.0000E+00  0.0000E+00  0.0000E+00  0.0000E+00  0.0000E+00  0.0000E+00  0.0000E+00  0.0000E+00  0.0000E+00
    -16.950  0.1846E-02  0.4031E-02  0.1354E-05  0.4357E-05  0.1659E-02  0.3958E-02  0.1228E-04  0.3017E-04  0.0000E+00  0.0000E+00  0.0000E+00  0.0000E+00  0.0000E+00  0.0000E+00  0.0000E+00  0.0000E+00  0.0000E+00  0.0000E+00
    -16.940  0.1957E-02  0.3341E-02  0.1351E-05  0.3633E-05  0.1694E-02  0.3287E-02  0.1246E-04  0.2507E-04  0.0000E+00  0.0000E+00  0.0000E+00  0.0000E+00  0.0000E+00  0.0000E+00  0.0000E+00  0.0000E+00  0.0000E+00  0.0000E+00
    -16.930  0.2051E-02  0.2716E-02  0.1326E-05  0.2971E-05  0.1709E-02  0.2677E-02  0.1248E-04  0.2043E-04  0.0000E+00  0.0000E+00  0.0000E+00  0.0000E+00  0.0000E+00  0.0000E+00  0.0000E+00  0.0000E+00  0.0000E+00  0.0000E+00
    -16.920  0.2125E-02  0.2166E-02  0.1282E-05  0.2384E-05  0.1703E-02  0.2139E-02  0.1234E-04  0.1634E-04  0.0000E+00  0.0000E+00  0.0000E+00  0.0000E+00  0.0000E+00  0.0000E+00  0.0000E+00  0.0000E+00  0.0000E+00  0.0000E+00
    -16.910  0.2176E-02  0.1695E-02  0.1221E-05  0.1876E-05  0.1677E-02  0.1677E-02  0.1205E-04  0.1281E-04  0.0000E+00  0.0000E+00  0.0000E+00  0.0000E+00  0.0000E+00  0.0000E+00  0.0000E+00  0.0000E+00  0.0000E+00  0.0000E+00
    -16.900  0.2202E-02  0.1300E-02  0.1148E-05  0.1448E-05  0.1633E-02  0.1289E-02  0.1164E-04  0.9858E-05  0.0000E+00  0.0000E+00  0.0000E+00  0.0000E+00  0.0000E+00  0.0000E+00  0.0000E+00  0.0000E+00  0.0000E+00  0.0000E+00
    -16.890  0.2203E-02  0.9789E-03  0.1064E-05  0.1097E-05  0.1575E-02  0.9723E-03  0.1111E-04  0.7440E-05  0.0000E+00  0.0000E+00  0.0000E+00  0.0000E+00  0.0000E+00  0.0000E+00  0.0000E+00  0.0000E+00  0.0000E+00  0.0000E+00
    -16.880  0.2179E-02  0.7228E-03  0.9752E-06  0.8147E-06  0.1506E-02  0.7193E-03  0.1051E-04  0.5507E-05  0.0000E+00  0.0000E+00  0.0000E+00  0.0000E+00  0.0000E+00  0.0000E+00  0.0000E+00  0.0000E+00  0.0000E+00  0.0000E+00
    -16.870  0.2131E-02  0.5235E-03  0.8844E-06  0.5935E-06  0.1428E-02  0.5219E-03  0.9858E-05  0.3999E-05  0.0000E+00  0.0000E+00  0.0000E+00  0.0000E+00  0.0000E+00  0.0000E+00  0.0000E+00  0.0000E+00  0.0000E+00  0.0000E+00
    -16.860  0.2064E-02  0.3719E-03  0.7953E-06  0.4242E-06  0.1345E-02  0.3715E-03  0.9178E-05  0.2848E-05  0.0000E+00  0.0000E+00  0.0000E+00  0.0000E+00  0.0000E+00  0.0000E+00  0.0000E+00  0.0000E+00  0.0000E+00  0.0000E+00
    -16.850  0.1982E-02  0.2591E-03  0.7110E-06  0.2973E-06  0.1261E-02  0.2594E-03  0.8496E-05  0.1990E-05  0.0000E+00  0.0000E+00  0.0000E+00  0.0000E+00  0.0000E+00  0.0000E+00  0.0000E+00  0.0000E+00  0.0000E+00  0.0000E+00
    -16.840  0.1892E-02  0.1771E-03  0.6340E-06  0.2044E-06  0.1180E-02  0.1776E-03  0.7838E-05  0.1363E-05  0.0000E+00  0.0000E+00  0.0000E+00  0.0000E+00  0.0000E+00  0.0000E+00  0.0000E+00  0.0000E+00  0.0000E+00  0.0000E+00
    -16.830  0.1801E-02  0.1187E-03  0.5661E-06  0.1378E-06  0.1104E-02  0.1193E-03  0.7223E-05  0.9163E-06  0.0000E+00  0.0000E+00  0.0000E+00  0.0000E+00  0.0000E+00  0.0000E+00  0.0000E+00  0.0000E+00  0.0000E+00  0.0000E+00
    -16.820  0.1717E-02  0.7807E-04  0.5087E-06  0.9117E-07  0.1036E-02  0.7859E-04  0.6670E-05  0.6040E-06  0.0000E+00  0.0000E+00  0.0000E+00  0.0000E+00  0.0000E+00  0.0000E+00  0.0000E+00  0.0000E+00  0.0000E+00  0.0000E+00
    -16.810  0.1649E-02  0.5035E-04  0.4625E-06  0.5914E-07  0.9777E-03  0.5078E-04  0.6189E-05  0.3905E-06  0.0000E+00  0.0000E+00  0.0000E+00  0.0000E+00  0.0000E+00  0.0000E+00  0.0000E+00  0.0000E+00  0.0000E+00  0.0000E+00
    -16.800  0.1605E-02  0.3185E-04  0.4278E-06  0.3763E-07  0.9304E-03  0.3219E-04  0.5788E-05  0.2477E-06  0.0000E+00  0.0000E+00  0.0000E+00  0.0000E+00  0.0000E+00  0.0000E+00  0.0000E+00  0.0000E+00  0.0000E+00  0.0000E+00
    -16.790  0.1594E-02  0.1976E-04  0.4043E-06  0.2348E-07  0.8942E-03  0.2001E-04  0.5470E-05  0.1541E-06  0.0000E+00  0.0000E+00  0.0000E+00  0.0000E+00  0.0000E+00  0.0000E+00  0.0000E+00  0.0000E+00  0.0000E+00  0.0000E+00
    -16.780  0.1620E-02  0.1203E-04  0.3915E-06  0.1437E-07  0.8687E-03  0.1220E-04  0.5231E-05  0.9399E-07  0.0000E+00  0.0000E+00  0.0000E+00  0.0000E+00  0.0000E+00  0.0000E+00  0.0000E+00  0.0000E+00  0.0000E+00  0.0000E+00
    -16.770  0.1689E-02  0.7179E-05  0.3885E-06  0.8628E-08  0.8527E-03  0.7295E-05  0.5064E-05  0.5624E-07  0.0000E+00  0.0000E+00  0.0000E+00  0.0000E+00  0.0000E+00  0.0000E+00  0.0000E+00  0.0000E+00  0.0000E+00  0.0000E+00
    -16.760  0.1803E-02  0.4203E-05  0.3943E-06  0.5080E-08  0.8442E-03  0.4278E-05  0.4959E-05  0.3300E-07  0.0000E+00  0.0000E+00  0.0000E+00  0.0000E+00  0.0000E+00  0.0000E+00  0.0000E+00  0.0000E+00  0.0000E+00  0.0000E+00
    -16.750  0.1963E-02  0.2413E-05  0.4078E-06  0.2933E-08  0.8412E-03  0.2461E-05  0.4902E-05  0.1900E-07  0.0000E+00  0.0000E+00  0.0000E+00  0.0000E+00  0.0000E+00  0.0000E+00  0.0000E+00  0.0000E+00  0.0000E+00  0.0000E+00
    -16.740  0.2167E-02  0.1359E-05  0.4276E-06  0.1661E-08  0.8413E-03  0.1388E-05  0.4880E-05  0.1072E-07  0.0000E+00  0.0000E+00  0.0000E+00  0.0000E+00  0.0000E+00  0.0000E+00  0.0000E+00  0.0000E+00  0.0000E+00  0.0000E+00
    -16.730  0.2410E-02  0.7507E-06  0.4524E-06  0.9226E-09  0.8424E-03  0.7682E-06  0.4878E-05  0.5937E-08  0.0000E+00  0.0000E+00  0.0000E+00  0.0000E+00  0.0000E+00  0.0000E+00  0.0000E+00  0.0000E+00  0.0000E+00  0.0000E+00
    -16.720  0.2685E-02  0.4067E-06  0.4812E-06  0.5025E-09  0.8425E-03  0.4169E-06  0.4885E-05  0.3224E-08  0.0000E+00  0.0000E+00  0.0000E+00  0.0000E+00  0.0000E+00  0.0000E+00  0.0000E+00  0.0000E+00  0.0000E+00  0.0000E+00
    -16.710  0.2983E-02  0.2161E-06  0.5124E-06  0.2685E-09  0.8401E-03  0.2219E-06  0.4891E-05  0.1717E-08  0.0000E+00  0.0000E+00  0.0000E+00  0.0000E+00  0.0000E+00  0.0000E+00  0.0000E+00  0.0000E+00  0.0000E+00  0.0000E+00
    -16.700  0.3292E-02  0.1126E-06  0.5449E-06  0.1407E-09  0.8347E-03  0.1158E-06  0.4890E-05  0.8967E-09  0.0000E+00  0.0000E+00  0.0000E+00  0.0000E+00  0.0000E+00  0.0000E+00  0.0000E+00  0.0000E+00  0.0000E+00  0.0000E+00
    -16.690  0.3601E-02  0.5754E-07  0.5774E-06  0.7227E-10  0.8258E-03  0.5929E-07  0.4877E-05  0.4593E-09  0.0000E+00  0.0000E+00  0.0000E+00  0.0000E+00  0.0000E+00  0.0000E+00  0.0000E+00  0.0000E+00  0.0000E+00  0.0000E+00
    -16.680  0.3896E-02  0.2884E-07  0.6086E-06  0.3642E-10  0.8139E-03  0.2976E-07  0.4853E-05  0.2307E-09  0.0000E+00  0.0000E+00  0.0000E+00  0.0000E+00  0.0000E+00  0.0000E+00  0.0000E+00  0.0000E+00  0.0000E+00  0.0000E+00
    -16.670  0.4163E-02  0.1418E-07  0.6372E-06  0.1800E-10  0.7999E-03  0.1466E-07  0.4819E-05  0.1137E-09  0.0000E+00  0.0000E+00  0.0000E+00  0.0000E+00  0.0000E+00  0.0000E+00  0.0000E+00  0.0000E+00  0.0000E+00  0.0000E+00
    -16.660  0.4391E-02  0.6834E-08  0.6620E-06  0.8721E-11  0.7852E-03  0.7077E-08  0.4781E-05  0.5493E-10  0.0000E+00  0.0000E+00  0.0000E+00  0.0000E+00  0.0000E+00  0.0000E+00  0.0000E+00  0.0000E+00  0.0000E+00  0.0000E+00
    -16.650  0.4569E-02  0.3231E-08  0.6820E-06  0.4145E-11  0.7715E-03  0.3351E-08  0.4745E-05  0.2603E-10  0.0000E+00  0.0000E+00  0.0000E+00  0.0000E+00  0.0000E+00  0.0000E+00  0.0000E+00  0.0000E+00  0.0000E+00  0.0000E+00
    -16.640  0.4689E-02  0.1498E-08  0.6961E-06  0.1932E-11  0.7606E-03  0.1556E-08  0.4719E-05  0.1209E-10  0.0000E+00  0.0000E+00  0.0000E+00  0.0000E+00  0.0000E+00  0.0000E+00  0.0000E+00  0.0000E+00  0.0000E+00  0.0000E+00
    -16.630  0.4745E-02  0.6813E-09  0.7039E-06  0.8831E-12  0.7548E-03  0.7088E-09  0.4712E-05  0.5512E-11  0.0000E+00  0.0000E+00  0.0000E+00  0.0000E+00  0.0000E+00  0.0000E+00  0.0000E+00  0.0000E+00  0.0000E+00  0.0000E+00
    -16.620  0.4737E-02  0.3039E-09  0.7050E-06  0.3958E-12  0.7562E-03  0.3166E-09  0.4735E-05  0.2463E-11  0.0000E+00  0.0000E+00  0.0000E+00  0.0000E+00  0.0000E+00  0.0000E+00  0.0000E+00  0.0000E+00  0.0000E+00  0.0000E+00
    -16.610  0.4666E-02  0.1329E-09  0.6997E-06  0.1740E-12  0.7671E-03  0.1387E-09  0.4798E-05  0.1080E-11  0.0000E+00  0.0000E+00  0.0000E+00  0.0000E+00  0.0000E+00  0.0000E+00  0.0000E+00  0.0000E+00  0.0000E+00  0.0000E+00
    -16.600  0.4538E-02  0.5700E-10  0.6884E-06  0.7500E-13  0.7900E-03  0.5957E-10  0.4915E-05  0.4641E-12  0.0000E+00  0.0000E+00  0.0000E+00  0.0000E+00  0.0000E+00  0.0000E+00  0.0000E+00  0.0000E+00  0.0000E+00  0.0000E+00
    -16.590  0.4358E-02  0.2398E-10  0.6723E-06  0.3170E-13  0.8272E-03  0.2510E-10  0.5097E-05  0.1956E-12  0.0000E+00  0.0000E+00  0.0000E+00  0.0000E+00  0.0000E+00  0.0000E+00  0.0000E+00  0.0000E+00  0.0000E+00  0.0000E+00
    -16.580  0.4138E-02  0.9890E-11  0.6526E-06  0.1314E-13  0.8813E-03  0.1037E-10  0.5359E-05  0.8086E-13  0.0000E+00  0.0000E+00  0.0000E+00  0.0000E+00  0.0000E+00  0.0000E+00  0.0000E+00  0.0000E+00  0.0000E+00  0.0000E+00
    -16.570  0.3887E-02  0.4001E-11  0.6310E-06  0.5343E-14  0.9546E-03  0.4200E-11  0.5711E-05  0.3278E-13  0.0000E+00  0.0000E+00  0.0000E+00  0.0000E+00  0.0000E+00  0.0000E+00  0.0000E+00  0.0000E+00  0.0000E+00  0.0000E+00
    -16.560  0.3617E-02  0.1587E-11  0.6092E-06  0.2130E-14  0.1049E-02  0.1669E-11  0.6166E-05  0.1303E-13  0.0000E+00  0.0000E+00  0.0000E+00  0.0000E+00  0.0000E+00  0.0000E+00  0.0000E+00  0.0000E+00  0.0000E+00  0.0000E+00
    -16.550  0.3338E-02  0.6175E-12  0.5889E-06  0.8325E-15  0.1167E-02  0.6501E-12  0.6734E-05  0.5080E-14  0.0000E+00  0.0000E+00  0.0000E+00  0.0000E+00  0.0000E+00  0.0000E+00  0.0000E+00  0.0000E+00  0.0000E+00  0.0000E+00
    -16.540  0.3058E-02  0.2356E-12  0.5715E-06  0.3191E-15  0.1309E-02  0.2484E-12  0.7421E-05  0.1942E-14  0.0000E+00  0.0000E+00  0.0000E+00  0.0000E+00  0.0000E+00  0.0000E+00  0.0000E+00  0.0000E+00  0.0000E+00  0.0000E+00
    -16.530  0.2787E-02  0.8814E-13  0.5581E-06  0.1200E-15  0.1476E-02  0.9304E-13  0.8230E-05  0.7279E-15  0.0000E+00  0.0000E+00  0.0000E+00  0.0000E+00  0.0000E+00  0.0000E+00  0.0000E+00  0.0000E+00  0.0000E+00  0.0000E+00
    -16.520  0.2529E-02  0.3234E-13  0.5497E-06  0.4422E-16  0.1667E-02  0.3419E-13  0.9156E-05  0.2676E-15  0.0000E+00  0.0000E+00  0.0000E+00  0.0000E+00  0.0000E+00  0.0000E+00  0.0000E+00  0.0000E+00  0.0000E+00  0.0000E+00
    -16.510  0.2289E-02  0.1164E-13  0.5463E-06  0.1598E-16  0.1881E-02  0.1231E-13  0.1019E-04  0.9646E-16  0.0000E+00  0.0000E+00  0.0000E+00  0.0000E+00  0.0000E+00  0.0000E+00  0.0000E+00  0.0000E+00  0.0000E+00  0.0000E+00
    -16.500  0.2068E-02  0.4105E-14  0.5479E-06  0.5664E-17  0.2114E-02  0.4351E-14  0.1132E-04  0.3410E-16  0.0000E+00  0.0000E+00  0.0000E+00  0.0000E+00  0.0000E+00  0.0000E+00  0.0000E+00  0.0000E+00  0.0000E+00  0.0000E+00
    -16.490  0.1868E-02  0.1419E-14  0.5538E-06  0.1967E-17  0.2360E-02  0.1506E-14  0.1251E-04  0.1181E-16  0.0000E+00  0.0000E+00  0.0000E+00  0.0000E+00  0.0000E+00  0.0000E+00  0.0000E+00  0.0000E+00  0.0000E+00  0.0000E+00
    -16.480  0.1687E-02  0.4870E-15  0.5631E-06  0.6762E-18  0.2615E-02  0.5169E-15  0.1373E-04  0.4056E-17  0.0000E+00  0.0000E+00  0.0000E+00  0.0000E+00  0.0000E+00  0.0000E+00  0.0000E+00  0.0000E+00  0.0000E+00  0.0000E+00
    -16.470  0.1525E-02  0.1613E-15  0.5743E-06  0.2247E-18  0.2869E-02  0.1713E-15  0.1495E-04  0.1343E-17  0.0000E+00  0.0000E+00  0.0000E+00  0.0000E+00  0.0000E+00  0.0000E+00  0.0000E+00  0.0000E+00  0.0000E+00  0.0000E+00
    -16.460  0.1380E-02  0.4987E-16  0.5861E-06  0.7009E-19  0.3114E-02  0.5334E-16  0.1612E-04  0.4167E-18  0.0000E+00  0.0000E+00  0.0000E+00  0.0000E+00  0.0000E+00  0.0000E+00  0.0000E+00  0.0000E+00  0.0000E+00  0.0000E+00
    -16.450  0.1249E-02  0.1843E-16  0.5969E-06  0.2636E-19  0.3340E-02  0.1995E-16  0.1719E-04  0.1559E-18  0.0000E+00  0.0000E+00  0.0000E+00  0.0000E+00  0.0000E+00  0.0000E+00  0.0000E+00  0.0000E+00  0.0000E+00  0.0000E+00
    -16.440  0.1130E-02  0.4337E-17  0.6051E-06  0.6882E-20  0.3537E-02  0.4770E-17  0.1811E-04  0.3727E-19  0.0000E+00  0.0000E+00  0.0000E+00  0.0000E+00  0.0000E+00  0.0000E+00  0.0000E+00  0.0000E+00  0.0000E+00  0.0000E+00
    -16.430  0.1021E-02  0.6505E-18  0.6095E-06  0.1059E-20  0.3695E-02  0.8674E-18  0.1884E-04  0.6776E-20  0.0000E+00  0.0000E+00  0.0000E+00  0.0000E+00  0.0000E+00  0.0000E+00  0.0000E+00  0.0000E+00  0.0000E+00  0.0000E+00
    -16.420  0.9205E-03  0.0000E+00  0.6090E-06  0.0000E+00  0.3807E-02  0.0000E+00  0.1934E-04  0.0000E+00  0.0000E+00  0.0000E+00  0.0000E+00  0.0000E+00  0.0000E+00  0.0000E+00  0.0000E+00  0.0000E+00  0.0000E+00  0.0000E+00
    -16.410  0.8267E-03  0.0000E+00  0.6027E-06  0.0000E+00  0.3866E-02  0.0000E+00  0.1958E-04  0.0000E+00  0.0000E+00  0.0000E+00  0.0000E+00  0.0000E+00  0.0000E+00  0.0000E+00  0.0000E+00  0.0000E+00  0.0000E+00  0.0000E+00
    -16.400  0.7387E-03  0.0000E+00  0.5903E-06  0.0000E+00  0.3868E-02  0.0000E+00  0.1954E-04  0.0000E+00  0.0000E+00  0.0000E+00  0.0000E+00  0.0000E+00  0.0000E+00  0.0000E+00  0.0000E+00  0.0000E+00  0.0000E+00  0.0000E+00
    -16.390  0.6557E-03  0.0000E+00  0.5716E-06  0.0000E+00  0.3812E-02  0.0000E+00  0.1922E-04  0.0000E+00  0.0000E+00  0.0000E+00  0.0000E+00  0.0000E+00  0.0000E+00  0.0000E+00  0.0000E+00  0.0000E+00  0.0000E+00  0.0000E+00
    -16.380  0.5776E-03  0.0000E+00  0.5469E-06  0.0000E+00  0.3701E-02  0.0000E+00  0.1863E-04  0.0000E+00  0.0000E+00  0.0000E+00  0.0000E+00  0.0000E+00  0.0000E+00  0.0000E+00  0.0000E+00  0.0000E+00  0.0000E+00  0.0000E+00
    -16.370  0.5041E-03  0.0000E+00  0.5169E-06  0.0000E+00  0.3538E-02  0.0000E+00  0.1778E-04  0.0000E+00  0.0000E+00  0.0000E+00  0.0000E+00  0.0000E+00  0.0000E+00  0.0000E+00  0.0000E+00  0.0000E+00  0.0000E+00  0.0000E+00
    -16.360  0.4355E-03  0.0000E+00  0.4824E-06  0.0000E+00  0.3331E-02  0.0000E+00  0.1672E-04  0.0000E+00  0.0000E+00  0.0000E+00  0.0000E+00  0.0000E+00  0.0000E+00  0.0000E+00  0.0000E+00  0.0000E+00  0.0000E+00  0.0000E+00
    -16.350  0.3721E-03  0.0000E+00  0.4444E-06  0.0000E+00  0.3087E-02  0.0000E+00  0.1549E-04  0.0000E+00  0.0000E+00  0.0000E+00  0.0000E+00  0.0000E+00  0.0000E+00  0.0000E+00  0.0000E+00  0.0000E+00  0.0000E+00  0.0000E+00
    -16.340  0.3140E-03  0.0000E+00  0.4040E-06  0.0000E+00  0.2817E-02  0.0000E+00  0.1413E-04  0.0000E+00  0.0000E+00  0.0000E+00  0.0000E+00  0.0000E+00  0.0000E+00  0.0000E+00  0.0000E+00  0.0000E+00  0.0000E+00  0.0000E+00
    -16.330  0.2615E-03  0.0000E+00  0.3624E-06  0.0000E+00  0.2531E-02  0.0000E+00  0.1270E-04  0.0000E+00  0.0000E+00  0.0000E+00  0.0000E+00  0.0000E+00  0.0000E+00  0.0000E+00  0.0000E+00  0.0000E+00  0.0000E+00  0.0000E+00
    -16.320  0.2149E-03  0.0000E+00  0.3207E-06  0.0000E+00  0.2239E-02  0.0000E+00  0.1123E-04  0.0000E+00  0.0000E+00  0.0000E+00  0.0000E+00  0.0000E+00  0.0000E+00  0.0000E+00  0.0000E+00  0.0000E+00  0.0000E+00  0.0000E+00
    -16.310  0.1740E-03  0.0000E+00  0.2799E-06  0.0000E+00  0.1950E-02  0.0000E+00  0.9786E-05  0.0000E+00  0.0000E+00  0.0000E+00  0.0000E+00  0.0000E+00  0.0000E+00  0.0000E+00  0.0000E+00  0.0000E+00  0.0000E+00  0.0000E+00
    -16.300  0.1389E-03  0.0000E+00  0.2409E-06  0.0000E+00  0.1671E-02  0.0000E+00  0.8396E-05  0.0000E+00  0.0000E+00  0.0000E+00  0.0000E+00  0.0000E+00  0.0000E+00  0.0000E+00  0.0000E+00  0.0000E+00  0.0000E+00  0.0000E+00
    -16.290  0.1091E-03  0.0000E+00  0.2044E-06  0.0000E+00  0.1410E-02  0.0000E+00  0.7093E-05  0.0000E+00  0.0000E+00  0.0000E+00  0.0000E+00  0.0000E+00  0.0000E+00  0.0000E+00  0.0000E+00  0.0000E+00  0.0000E+00  0.0000E+00
    -16.280  0.8445E-04  0.0000E+00  0.1710E-06  0.0000E+00  0.1172E-02  0.0000E+00  0.5899E-05  0.0000E+00  0.0000E+00  0.0000E+00  0.0000E+00  0.0000E+00  0.0000E+00  0.0000E+00  0.0000E+00  0.0000E+00  0.0000E+00  0.0000E+00
    -16.270  0.6432E-04  0.0000E+00  0.1410E-06  0.0000E+00  0.9582E-03  0.0000E+00  0.4831E-05  0.0000E+00  0.0000E+00  0.0000E+00  0.0000E+00  0.0000E+00  0.0000E+00  0.0000E+00  0.0000E+00  0.0000E+00  0.0000E+00  0.0000E+00
    -16.260  0.4821E-04  0.0000E+00  0.1145E-06  0.0000E+00  0.7713E-03  0.0000E+00  0.3894E-05  0.0000E+00  0.0000E+00  0.0000E+00  0.0000E+00  0.0000E+00  0.0000E+00  0.0000E+00  0.0000E+00  0.0000E+00  0.0000E+00  0.0000E+00
    -16.250  0.3556E-04  0.0000E+00  0.9163E-07  0.0000E+00  0.6109E-03  0.0000E+00  0.3090E-05  0.0000E+00  0.0000E+00  0.0000E+00  0.0000E+00  0.0000E+00  0.0000E+00  0.0000E+00  0.0000E+00  0.0000E+00  0.0000E+00  0.0000E+00
    -16.240  0.2580E-04  0.0000E+00  0.7219E-07  0.0000E+00  0.4762E-03  0.0000E+00  0.2413E-05  0.0000E+00  0.0000E+00  0.0000E+00  0.0000E+00  0.0000E+00  0.0000E+00  0.0000E+00  0.0000E+00  0.0000E+00  0.0000E+00  0.0000E+00
    -16.230  0.1842E-04  0.0000E+00  0.5598E-07  0.0000E+00  0.3652E-03  0.0000E+00  0.1854E-05  0.0000E+00  0.0000E+00  0.0000E+00  0.0000E+00  0.0000E+00  0.0000E+00  0.0000E+00  0.0000E+00  0.0000E+00  0.0000E+00  0.0000E+00
    -16.220  0.1294E-04  0.0000E+00  0.4272E-07  0.0000E+00  0.2755E-03  0.0000E+00  0.1401E-05  0.0000E+00  0.0000E+00  0.0000E+00  0.0000E+00  0.0000E+00  0.0000E+00  0.0000E+00  0.0000E+00  0.0000E+00  0.0000E+00  0.0000E+00
    -16.210  0.8939E-05  0.0000E+00  0.3208E-07  0.0000E+00  0.2045E-03  0.0000E+00  0.1042E-05  0.0000E+00  0.0000E+00  0.0000E+00  0.0000E+00  0.0000E+00  0.0000E+00  0.0000E+00  0.0000E+00  0.0000E+00  0.0000E+00  0.0000E+00
    -16.200  0.6077E-05  0.0000E+00  0.2369E-07  0.0000E+00  0.1492E-03  0.0000E+00  0.7619E-06  0.0000E+00  0.0000E+00  0.0000E+00  0.0000E+00  0.0000E+00  0.0000E+00  0.0000E+00  0.0000E+00  0.0000E+00  0.0000E+00  0.0000E+00
    -16.190  0.4065E-05  0.0000E+00  0.1720E-07  0.0000E+00  0.1071E-03  0.0000E+00  0.5478E-06  0.0000E+00  0.0000E+00  0.0000E+00  0.0000E+00  0.0000E+00  0.0000E+00  0.0000E+00  0.0000E+00  0.0000E+00  0.0000E+00  0.0000E+00
    -16.180  0.2675E-05  0.0000E+00  0.1228E-07  0.0000E+00  0.7553E-04  0.0000E+00  0.3872E-06  0.0000E+00  0.0000E+00  0.0000E+00  0.0000E+00  0.0000E+00  0.0000E+00  0.0000E+00  0.0000E+00  0.0000E+00  0.0000E+00  0.0000E+00
    -16.170  0.1732E-05  0.0000E+00  0.8610E-08  0.0000E+00  0.5237E-04  0.0000E+00  0.2690E-06  0.0000E+00  0.0000E+00  0.0000E+00  0.0000E+00  0.0000E+00  0.0000E+00  0.0000E+00  0.0000E+00  0.0000E+00  0.0000E+00  0.0000E+00
    -16.160  0.1104E-05  0.0000E+00  0.5933E-08  0.0000E+00  0.3569E-04  0.0000E+00  0.1837E-06  0.0000E+00  0.0000E+00  0.0000E+00  0.0000E+00  0.0000E+00  0.0000E+00  0.0000E+00  0.0000E+00  0.0000E+00  0.0000E+00  0.0000E+00
    -16.150  0.6923E-06  0.0000E+00  0.4016E-08  0.0000E+00  0.2390E-04  0.0000E+00  0.1232E-06  0.0000E+00  0.0000E+00  0.0000E+00  0.0000E+00  0.0000E+00  0.0000E+00  0.0000E+00  0.0000E+00  0.0000E+00  0.0000E+00  0.0000E+00
    -16.140  0.4273E-06  0.0000E+00  0.2670E-08  0.0000E+00  0.1572E-04  0.0000E+00  0.8121E-07  0.0000E+00  0.0000E+00  0.0000E+00  0.0000E+00  0.0000E+00  0.0000E+00  0.0000E+00  0.0000E+00  0.0000E+00  0.0000E+00  0.0000E+00
    -16.130  0.2595E-06  0.0000E+00  0.1742E-08  0.0000E+00  0.1015E-04  0.0000E+00  0.5256E-07  0.0000E+00  0.0000E+00  0.0000E+00  0.0000E+00  0.0000E+00  0.0000E+00  0.0000E+00  0.0000E+00  0.0000E+00  0.0000E+00  0.0000E+00
    -16.120  0.1551E-06  0.0000E+00  0.1116E-08  0.0000E+00  0.6443E-05  0.0000E+00  0.3341E-07  0.0000E+00  0.0000E+00  0.0000E+00  0.0000E+00  0.0000E+00  0.0000E+00  0.0000E+00  0.0000E+00  0.0000E+00  0.0000E+00  0.0000E+00
    -16.110  0.9127E-07  0.0000E+00  0.7020E-09  0.0000E+00  0.4014E-05  0.0000E+00  0.2085E-07  0.0000E+00  0.0000E+00  0.0000E+00  0.0000E+00  0.0000E+00  0.0000E+00  0.0000E+00  0.0000E+00  0.0000E+00  0.0000E+00  0.0000E+00
    -16.100  0.5285E-07  0.0000E+00  0.4333E-09  0.0000E+00  0.2455E-05  0.0000E+00  0.1278E-07  0.0000E+00  0.0000E+00  0.0000E+00  0.0000E+00  0.0000E+00  0.0000E+00  0.0000E+00  0.0000E+00  0.0000E+00  0.0000E+00  0.0000E+00
    -16.090  0.3011E-07  0.0000E+00  0.2624E-09  0.0000E+00  0.1474E-05  0.0000E+00  0.7684E-08  0.0000E+00  0.0000E+00  0.0000E+00  0.0000E+00  0.0000E+00  0.0000E+00  0.0000E+00  0.0000E+00  0.0000E+00  0.0000E+00  0.0000E+00
    -16.080  0.1689E-07  0.0000E+00  0.1559E-09  0.0000E+00  0.8690E-06  0.0000E+00  0.4535E-08  0.0000E+00  0.0000E+00  0.0000E+00  0.0000E+00  0.0000E+00  0.0000E+00  0.0000E+00  0.0000E+00  0.0000E+00  0.0000E+00  0.0000E+00
    -16.070  0.9317E-08  0.0000E+00  0.9087E-10  0.0000E+00  0.5027E-06  0.0000E+00  0.2627E-08  0.0000E+00  0.0000E+00  0.0000E+00  0.0000E+00  0.0000E+00  0.0000E+00  0.0000E+00  0.0000E+00  0.0000E+00  0.0000E+00  0.0000E+00
    -16.060  0.5058E-08  0.0000E+00  0.5196E-10  0.0000E+00  0.2854E-06  0.0000E+00  0.1493E-08  0.0000E+00  0.0000E+00  0.0000E+00  0.0000E+00  0.0000E+00  0.0000E+00  0.0000E+00  0.0000E+00  0.0000E+00  0.0000E+00  0.0000E+00
    -16.050  0.2701E-08  0.0000E+00  0.2914E-10  0.0000E+00  0.1589E-06  0.0000E+00  0.8329E-09  0.0000E+00  0.0000E+00  0.0000E+00  0.0000E+00  0.0000E+00  0.0000E+00  0.0000E+00  0.0000E+00  0.0000E+00  0.0000E+00  0.0000E+00
    -16.040  0.1419E-08  0.0000E+00  0.1603E-10  0.0000E+00  0.8686E-07  0.0000E+00  0.4558E-09  0.0000E+00  0.0000E+00  0.0000E+00  0.0000E+00  0.0000E+00  0.0000E+00  0.0000E+00  0.0000E+00  0.0000E+00  0.0000E+00  0.0000E+00
    -16.030  0.7330E-09  0.0000E+00  0.8647E-11  0.0000E+00  0.4657E-07  0.0000E+00  0.2446E-09  0.0000E+00  0.0000E+00  0.0000E+00  0.0000E+00  0.0000E+00  0.0000E+00  0.0000E+00  0.0000E+00  0.0000E+00  0.0000E+00  0.0000E+00
    -16.020  0.3724E-09  0.0000E+00  0.4574E-11  0.0000E+00  0.2449E-07  0.0000E+00  0.1288E-09  0.0000E+00  0.0000E+00  0.0000E+00  0.0000E+00  0.0000E+00  0.0000E+00  0.0000E+00  0.0000E+00  0.0000E+00  0.0000E+00  0.0000E+00
    -16.010  0.1860E-09  0.0000E+00  0.2373E-11  0.0000E+00  0.1264E-07  0.0000E+00  0.6653E-10  0.0000E+00  0.0000E+00  0.0000E+00  0.0000E+00  0.0000E+00  0.0000E+00  0.0000E+00  0.0000E+00  0.0000E+00  0.0000E+00  0.0000E+00
    -16.000  0.9132E-10  0.0000E+00  0.1207E-11  0.0000E+00  0.6395E-08  0.0000E+00  0.3370E-10  0.0000E+00  0.0000E+00  0.0000E+00  0.0000E+00  0.0000E+00  0.0000E+00  0.0000E+00  0.0000E+00  0.0000E+00  0.0000E+00  0.0000E+00
    -15.990  0.4407E-10  0.0000E+00  0.6021E-12  0.0000E+00  0.3174E-08  0.0000E+00  0.1674E-10  0.0000E+00  0.0000E+00  0.0000E+00  0.0000E+00  0.0000E+00  0.0000E+00  0.0000E+00  0.0000E+00  0.0000E+00  0.0000E+00  0.0000E+00
    -15.980  0.2090E-10  0.0000E+00  0.2945E-12  0.0000E+00  0.1545E-08  0.0000E+00  0.8157E-11  0.0000E+00  0.0000E+00  0.0000E+00  0.0000E+00  0.0000E+00  0.0000E+00  0.0000E+00  0.0000E+00  0.0000E+00  0.0000E+00  0.0000E+00
    -15.970  0.9739E-11  0.0000E+00  0.1412E-12  0.0000E+00  0.7376E-09  0.0000E+00  0.3898E-11  0.0000E+00  0.0000E+00  0.0000E+00  0.0000E+00  0.0000E+00  0.0000E+00  0.0000E+00  0.0000E+00  0.0000E+00  0.0000E+00  0.0000E+00
    -15.960  0.4458E-11  0.0000E+00  0.6638E-13  0.0000E+00  0.3453E-09  0.0000E+00  0.1826E-11  0.0000E+00  0.0000E+00  0.0000E+00  0.0000E+00  0.0000E+00  0.0000E+00  0.0000E+00  0.0000E+00  0.0000E+00  0.0000E+00  0.0000E+00
    -15.950  0.2005E-11  0.0000E+00  0.3059E-13  0.0000E+00  0.1585E-09  0.0000E+00  0.8391E-12  0.0000E+00  0.0000E+00  0.0000E+00  0.0000E+00  0.0000E+00  0.0000E+00  0.0000E+00  0.0000E+00  0.0000E+00  0.0000E+00  0.0000E+00
    -15.940  0.8852E-12  0.0000E+00  0.1382E-13  0.0000E+00  0.7138E-10  0.0000E+00  0.3780E-12  0.0000E+00  0.0000E+00  0.0000E+00  0.0000E+00  0.0000E+00  0.0000E+00  0.0000E+00  0.0000E+00  0.0000E+00  0.0000E+00  0.0000E+00
    -15.930  0.3838E-12  0.0000E+00  0.6124E-14  0.0000E+00  0.3151E-10  0.0000E+00  0.1670E-12  0.0000E+00  0.0000E+00  0.0000E+00  0.0000E+00  0.0000E+00  0.0000E+00  0.0000E+00  0.0000E+00  0.0000E+00  0.0000E+00  0.0000E+00
    -15.920  0.1634E-12  0.0000E+00  0.2660E-14  0.0000E+00  0.1364E-10  0.0000E+00  0.7233E-13  0.0000E+00  0.0000E+00  0.0000E+00  0.0000E+00  0.0000E+00  0.0000E+00  0.0000E+00  0.0000E+00  0.0000E+00  0.0000E+00  0.0000E+00
    -15.910  0.6830E-13  0.0000E+00  0.1132E-14  0.0000E+00  0.5789E-11  0.0000E+00  0.3072E-13  0.0000E+00  0.0000E+00  0.0000E+00  0.0000E+00  0.0000E+00  0.0000E+00  0.0000E+00  0.0000E+00  0.0000E+00  0.0000E+00  0.0000E+00
    -15.900  0.2802E-13  0.0000E+00  0.4726E-15  0.0000E+00  0.2409E-11  0.0000E+00  0.1279E-13  0.0000E+00  0.0000E+00  0.0000E+00  0.0000E+00  0.0000E+00  0.0000E+00  0.0000E+00  0.0000E+00  0.0000E+00  0.0000E+00  0.0000E+00
    -15.890  0.1128E-13  0.0000E+00  0.1934E-15  0.0000E+00  0.9829E-12  0.0000E+00  0.5222E-14  0.0000E+00  0.0000E+00  0.0000E+00  0.0000E+00  0.0000E+00  0.0000E+00  0.0000E+00  0.0000E+00  0.0000E+00  0.0000E+00  0.0000E+00
    -15.880  0.4458E-14  0.0000E+00  0.7757E-16  0.0000E+00  0.3932E-12  0.0000E+00  0.2090E-14  0.0000E+00  0.0000E+00  0.0000E+00  0.0000E+00  0.0000E+00  0.0000E+00  0.0000E+00  0.0000E+00  0.0000E+00  0.0000E+00  0.0000E+00
    -15.870  0.1730E-14  0.0000E+00  0.3050E-16  0.0000E+00  0.1542E-12  0.0000E+00  0.8202E-15  0.0000E+00  0.0000E+00  0.0000E+00  0.0000E+00  0.0000E+00  0.0000E+00  0.0000E+00  0.0000E+00  0.0000E+00  0.0000E+00  0.0000E+00
    -15.860  0.6582E-15  0.0000E+00  0.1176E-16  0.0000E+00  0.5930E-13  0.0000E+00  0.3155E-15  0.0000E+00  0.0000E+00  0.0000E+00  0.0000E+00  0.0000E+00  0.0000E+00  0.0000E+00  0.0000E+00  0.0000E+00  0.0000E+00  0.0000E+00
    -15.850  0.2452E-15  0.0000E+00  0.4442E-17  0.0000E+00  0.2236E-13  0.0000E+00  0.1190E-15  0.0000E+00  0.0000E+00  0.0000E+00  0.0000E+00  0.0000E+00  0.0000E+00  0.0000E+00  0.0000E+00  0.0000E+00  0.0000E+00  0.0000E+00
    -15.840  0.9074E-16  0.0000E+00  0.1646E-17  0.0000E+00  0.8267E-14  0.0000E+00  0.4402E-16  0.0000E+00  0.0000E+00  0.0000E+00  0.0000E+00  0.0000E+00  0.0000E+00  0.0000E+00  0.0000E+00  0.0000E+00  0.0000E+00  0.0000E+00
    -15.830  0.3192E-16  0.0000E+00  0.5973E-18  0.0000E+00  0.2993E-14  0.0000E+00  0.1595E-16  0.0000E+00  0.0000E+00  0.0000E+00  0.0000E+00  0.0000E+00  0.0000E+00  0.0000E+00  0.0000E+00  0.0000E+00  0.0000E+00  0.0000E+00
    -15.820  0.1160E-16  0.0000E+00  0.2127E-18  0.0000E+00  0.1065E-14  0.0000E+00  0.5673E-17  0.0000E+00  0.0000E+00  0.0000E+00  0.0000E+00  0.0000E+00  0.0000E+00  0.0000E+00  0.0000E+00  0.0000E+00  0.0000E+00  0.0000E+00
    -15.810  0.3849E-17  0.0000E+00  0.7424E-19  0.0000E+00  0.3701E-15  0.0000E+00  0.1974E-17  0.0000E+00  0.0000E+00  0.0000E+00  0.0000E+00  0.0000E+00  0.0000E+00  0.0000E+00  0.0000E+00  0.0000E+00  0.0000E+00  0.0000E+00
    -15.800  0.1305E-17  0.0000E+00  0.2501E-19  0.0000E+00  0.1250E-15  0.0000E+00  0.6662E-18  0.0000E+00  0.0000E+00  0.0000E+00  0.0000E+00  0.0000E+00  0.0000E+00  0.0000E+00  0.0000E+00  0.0000E+00  0.0000E+00  0.0000E+00
    -15.790  0.4198E-18  0.0000E+00  0.8607E-20  0.0000E+00  0.4224E-16  0.0000E+00  0.2260E-18  0.0000E+00  0.0000E+00  0.0000E+00  0.0000E+00  0.0000E+00  0.0000E+00  0.0000E+00  0.0000E+00  0.0000E+00  0.0000E+00  0.0000E+00
    -15.780  0.1670E-18  0.0000E+00  0.3059E-20  0.0000E+00  0.1548E-16  0.0000E+00  0.8230E-19  0.0000E+00  0.0000E+00  0.0000E+00  0.0000E+00  0.0000E+00  0.0000E+00  0.0000E+00  0.0000E+00  0.0000E+00  0.0000E+00  0.0000E+00
    -15.770  0.2528E-19  0.0000E+00  0.5548E-21  0.0000E+00  0.2676E-17  0.0000E+00  0.1437E-19  0.0000E+00  0.0000E+00  0.0000E+00  0.0000E+00  0.0000E+00  0.0000E+00  0.0000E+00  0.0000E+00  0.0000E+00  0.0000E+00  0.0000E+00
    -15.760  0.2528E-19  0.0000E+00  0.5548E-21  0.0000E+00  0.2676E-17  0.0000E+00  0.1437E-19  0.0000E+00  0.0000E+00  0.0000E+00  0.0000E+00  0.0000E+00  0.0000E+00  0.0000E+00  0.0000E+00  0.0000E+00  0.0000E+00  0.0000E+00
    -15.750  0.0000E+00  0.0000E+00  0.0000E+00  0.0000E+00  0.0000E+00  0.0000E+00  0.0000E+00  0.0000E+00  0.0000E+00  0.0000E+00  0.0000E+00  0.0000E+00  0.0000E+00  0.0000E+00  0.0000E+00  0.0000E+00  0.0000E+00  0.0000E+00
    -15.740  0.0000E+00  0.0000E+00  0.0000E+00  0.0000E+00  0.0000E+00  0.0000E+00  0.0000E+00  0.0000E+00  0.0000E+00  0.0000E+00  0.0000E+00  0.0000E+00  0.0000E+00  0.0000E+00  0.0000E+00  0.0000E+00  0.0000E+00  0.0000E+00
    -15.730  0.0000E+00  0.0000E+00  0.0000E+00  0.0000E+00  0.0000E+00  0.0000E+00  0.0000E+00  0.0000E+00  0.0000E+00  0.0000E+00  0.0000E+00  0.0000E+00  0.0000E+00  0.0000E+00  0.0000E+00  0.0000E+00  0.0000E+00  0.0000E+00
    -15.720  0.0000E+00  0.0000E+00  0.0000E+00  0.0000E+00  0.0000E+00  0.0000E+00  0.0000E+00  0.0000E+00  0.0000E+00  0.0000E+00  0.0000E+00  0.0000E+00  0.0000E+00  0.0000E+00  0.0000E+00  0.0000E+00  0.0000E+00  0.0000E+00
    -15.710  0.0000E+00  0.0000E+00  0.0000E+00  0.0000E+00  0.0000E+00  0.0000E+00  0.0000E+00  0.0000E+00  0.0000E+00  0.0000E+00  0.0000E+00  0.0000E+00  0.0000E+00  0.0000E+00  0.0000E+00  0.0000E+00  0.0000E+00  0.0000E+00
    -15.700  0.0000E+00  0.0000E+00  0.0000E+00  0.0000E+00  0.0000E+00  0.0000E+00  0.0000E+00  0.0000E+00  0.0000E+00  0.0000E+00  0.0000E+00  0.0000E+00  0.0000E+00  0.0000E+00  0.0000E+00  0.0000E+00  0.0000E+00  0.0000E+00
    -15.690  0.0000E+00  0.0000E+00  0.0000E+00  0.0000E+00  0.0000E+00  0.0000E+00  0.0000E+00  0.0000E+00  0.0000E+00  0.0000E+00  0.0000E+00  0.0000E+00  0.0000E+00  0.0000E+00  0.0000E+00  0.0000E+00  0.0000E+00  0.0000E+00
    -15.680  0.0000E+00  0.0000E+00  0.0000E+00  0.0000E+00  0.0000E+00  0.0000E+00  0.0000E+00  0.0000E+00  0.0000E+00  0.0000E+00  0.0000E+00  0.0000E+00  0.0000E+00  0.0000E+00  0.0000E+00  0.0000E+00  0.0000E+00  0.0000E+00
    -15.670  0.0000E+00  0.0000E+00  0.0000E+00  0.0000E+00  0.0000E+00  0.0000E+00  0.0000E+00  0.0000E+00  0.0000E+00  0.0000E+00  0.0000E+00  0.0000E+00  0.0000E+00  0.0000E+00  0.0000E+00  0.0000E+00  0.0000E+00  0.0000E+00
    -15.660  0.0000E+00  0.0000E+00  0.0000E+00  0.0000E+00  0.0000E+00  0.0000E+00  0.0000E+00  0.0000E+00  0.0000E+00  0.0000E+00  0.0000E+00  0.0000E+00  0.0000E+00  0.0000E+00  0.0000E+00  0.0000E+00  0.0000E+00  0.0000E+00
    -15.650  0.0000E+00  0.0000E+00  0.0000E+00  0.0000E+00  0.0000E+00  0.0000E+00  0.0000E+00  0.0000E+00  0.0000E+00  0.0000E+00  0.0000E+00  0.0000E+00  0.0000E+00  0.0000E+00  0.0000E+00  0.0000E+00  0.0000E+00  0.0000E+00
    -15.640  0.0000E+00  0.0000E+00  0.0000E+00  0.0000E+00  0.0000E+00  0.0000E+00  0.0000E+00  0.0000E+00  0.0000E+00  0.0000E+00  0.0000E+00  0.0000E+00  0.0000E+00  0.0000E+00  0.0000E+00  0.0000E+00  0.0000E+00  0.0000E+00
    -15.630  0.0000E+00  0.0000E+00  0.0000E+00  0.0000E+00  0.0000E+00  0.0000E+00  0.0000E+00  0.0000E+00  0.0000E+00  0.0000E+00  0.0000E+00  0.0000E+00  0.0000E+00  0.0000E+00  0.0000E+00  0.0000E+00  0.0000E+00  0.0000E+00
    -15.620  0.0000E+00  0.0000E+00  0.0000E+00  0.0000E+00  0.0000E+00  0.0000E+00  0.0000E+00  0.0000E+00  0.0000E+00  0.0000E+00  0.0000E+00  0.0000E+00  0.0000E+00  0.0000E+00  0.0000E+00  0.0000E+00  0.0000E+00  0.0000E+00
    -15.610  0.0000E+00  0.0000E+00  0.0000E+00  0.0000E+00  0.0000E+00  0.0000E+00  0.0000E+00  0.0000E+00  0.0000E+00  0.0000E+00  0.0000E+00  0.0000E+00  0.0000E+00  0.0000E+00  0.0000E+00  0.0000E+00  0.0000E+00  0.0000E+00
    -15.600  0.0000E+00  0.0000E+00  0.0000E+00  0.0000E+00  0.0000E+00  0.0000E+00  0.0000E+00  0.0000E+00  0.0000E+00  0.0000E+00  0.0000E+00  0.0000E+00  0.0000E+00  0.0000E+00  0.0000E+00  0.0000E+00  0.0000E+00  0.0000E+00
    -15.590  0.0000E+00  0.0000E+00  0.0000E+00  0.0000E+00  0.0000E+00  0.0000E+00  0.0000E+00  0.0000E+00  0.0000E+00  0.0000E+00  0.0000E+00  0.0000E+00  0.0000E+00  0.0000E+00  0.0000E+00  0.0000E+00  0.0000E+00  0.0000E+00
    -15.580  0.0000E+00  0.0000E+00  0.0000E+00  0.0000E+00  0.0000E+00  0.0000E+00  0.0000E+00  0.0000E+00  0.0000E+00  0.0000E+00  0.0000E+00  0.0000E+00  0.0000E+00  0.0000E+00  0.0000E+00  0.0000E+00  0.0000E+00  0.0000E+00
    -15.570  0.0000E+00  0.0000E+00  0.0000E+00  0.0000E+00  0.0000E+00  0.0000E+00  0.0000E+00  0.0000E+00  0.0000E+00  0.0000E+00  0.0000E+00  0.0000E+00  0.0000E+00  0.0000E+00  0.0000E+00  0.0000E+00  0.0000E+00  0.0000E+00
    -15.560  0.0000E+00  0.0000E+00  0.0000E+00  0.0000E+00  0.0000E+00  0.0000E+00  0.0000E+00  0.0000E+00  0.0000E+00  0.0000E+00  0.0000E+00  0.0000E+00  0.0000E+00  0.0000E+00  0.0000E+00  0.0000E+00  0.0000E+00  0.0000E+00
    -15.550  0.0000E+00  0.0000E+00  0.0000E+00  0.0000E+00  0.0000E+00  0.0000E+00  0.0000E+00  0.0000E+00  0.0000E+00  0.0000E+00  0.0000E+00  0.0000E+00  0.0000E+00  0.0000E+00  0.0000E+00  0.0000E+00  0.0000E+00  0.0000E+00
    -15.540  0.0000E+00  0.0000E+00  0.0000E+00  0.0000E+00  0.0000E+00  0.0000E+00  0.0000E+00  0.0000E+00  0.0000E+00  0.0000E+00  0.0000E+00  0.0000E+00  0.0000E+00  0.0000E+00  0.0000E+00  0.0000E+00  0.0000E+00  0.0000E+00
    -15.530  0.0000E+00  0.0000E+00  0.0000E+00  0.0000E+00  0.0000E+00  0.0000E+00  0.0000E+00  0.0000E+00  0.0000E+00  0.0000E+00  0.0000E+00  0.0000E+00  0.0000E+00  0.0000E+00  0.0000E+00  0.0000E+00  0.0000E+00  0.0000E+00
    -15.520  0.0000E+00  0.0000E+00  0.0000E+00  0.0000E+00  0.0000E+00  0.0000E+00  0.0000E+00  0.0000E+00  0.0000E+00  0.0000E+00  0.0000E+00  0.0000E+00  0.0000E+00  0.0000E+00  0.0000E+00  0.0000E+00  0.0000E+00  0.0000E+00
    -15.510  0.0000E+00  0.0000E+00  0.0000E+00  0.0000E+00  0.0000E+00  0.0000E+00  0.0000E+00  0.0000E+00  0.0000E+00  0.0000E+00  0.0000E+00  0.0000E+00  0.0000E+00  0.0000E+00  0.0000E+00  0.0000E+00  0.0000E+00  0.0000E+00
    -15.500  0.0000E+00  0.0000E+00  0.0000E+00  0.0000E+00  0.0000E+00  0.0000E+00  0.0000E+00  0.0000E+00  0.0000E+00  0.0000E+00  0.0000E+00  0.0000E+00  0.0000E+00  0.0000E+00  0.0000E+00  0.0000E+00  0.0000E+00  0.0000E+00
    -15.490  0.0000E+00  0.0000E+00  0.0000E+00  0.0000E+00  0.0000E+00  0.0000E+00  0.0000E+00  0.0000E+00  0.0000E+00  0.0000E+00  0.0000E+00  0.0000E+00  0.0000E+00  0.0000E+00  0.0000E+00  0.0000E+00  0.0000E+00  0.0000E+00
    -15.480  0.0000E+00  0.0000E+00  0.0000E+00  0.0000E+00  0.0000E+00  0.0000E+00  0.0000E+00  0.0000E+00  0.0000E+00  0.0000E+00  0.0000E+00  0.0000E+00  0.0000E+00  0.0000E+00  0.0000E+00  0.0000E+00  0.0000E+00  0.0000E+00
    -15.470  0.0000E+00  0.0000E+00  0.0000E+00  0.0000E+00  0.0000E+00  0.0000E+00  0.0000E+00  0.0000E+00  0.0000E+00  0.0000E+00  0.0000E+00  0.0000E+00  0.0000E+00  0.0000E+00  0.0000E+00  0.0000E+00  0.0000E+00  0.0000E+00
    -15.460  0.0000E+00  0.0000E+00  0.0000E+00  0.0000E+00  0.0000E+00  0.0000E+00  0.0000E+00  0.0000E+00  0.0000E+00  0.0000E+00  0.0000E+00  0.0000E+00  0.0000E+00  0.0000E+00  0.0000E+00  0.0000E+00  0.0000E+00  0.0000E+00
    -15.450  0.0000E+00  0.0000E+00  0.0000E+00  0.0000E+00  0.0000E+00  0.0000E+00  0.0000E+00  0.0000E+00  0.0000E+00  0.0000E+00  0.0000E+00  0.0000E+00  0.0000E+00  0.0000E+00  0.0000E+00  0.0000E+00  0.0000E+00  0.0000E+00
    -15.440  0.0000E+00  0.0000E+00  0.0000E+00  0.0000E+00  0.0000E+00  0.0000E+00  0.0000E+00  0.0000E+00  0.0000E+00  0.0000E+00  0.0000E+00  0.0000E+00  0.0000E+00  0.0000E+00  0.0000E+00  0.0000E+00  0.0000E+00  0.0000E+00
    -15.430  0.0000E+00  0.0000E+00  0.0000E+00  0.0000E+00  0.0000E+00  0.0000E+00  0.0000E+00  0.0000E+00  0.0000E+00  0.0000E+00  0.0000E+00  0.0000E+00  0.0000E+00  0.0000E+00  0.0000E+00  0.0000E+00  0.0000E+00  0.0000E+00
    -15.420  0.0000E+00  0.0000E+00  0.0000E+00  0.0000E+00  0.0000E+00  0.0000E+00  0.0000E+00  0.0000E+00  0.0000E+00  0.0000E+00  0.0000E+00  0.0000E+00  0.0000E+00  0.0000E+00  0.0000E+00  0.0000E+00  0.0000E+00  0.0000E+00
    -15.410  0.0000E+00  0.0000E+00  0.0000E+00  0.0000E+00  0.0000E+00  0.0000E+00  0.0000E+00  0.0000E+00  0.0000E+00  0.0000E+00  0.0000E+00  0.0000E+00  0.0000E+00  0.0000E+00  0.0000E+00  0.0000E+00  0.0000E+00  0.0000E+00
    -15.400  0.0000E+00  0.0000E+00  0.0000E+00  0.0000E+00  0.0000E+00  0.0000E+00  0.0000E+00  0.0000E+00  0.0000E+00  0.0000E+00  0.0000E+00  0.0000E+00  0.0000E+00  0.0000E+00  0.0000E+00  0.0000E+00  0.0000E+00  0.0000E+00
    -15.390  0.0000E+00  0.0000E+00  0.0000E+00  0.0000E+00  0.0000E+00  0.0000E+00  0.0000E+00  0.0000E+00  0.0000E+00  0.0000E+00  0.0000E+00  0.0000E+00  0.0000E+00  0.0000E+00  0.0000E+00  0.0000E+00  0.0000E+00  0.0000E+00
    -15.380  0.0000E+00  0.0000E+00  0.0000E+00  0.0000E+00  0.0000E+00  0.0000E+00  0.0000E+00  0.0000E+00  0.0000E+00  0.0000E+00  0.0000E+00  0.0000E+00  0.0000E+00  0.0000E+00  0.0000E+00  0.0000E+00  0.0000E+00  0.0000E+00
    -15.370  0.0000E+00  0.0000E+00  0.0000E+00  0.0000E+00  0.0000E+00  0.0000E+00  0.0000E+00  0.0000E+00  0.0000E+00  0.0000E+00  0.0000E+00  0.0000E+00  0.0000E+00  0.0000E+00  0.0000E+00  0.0000E+00  0.0000E+00  0.0000E+00
    -15.360  0.0000E+00  0.0000E+00  0.0000E+00  0.0000E+00  0.0000E+00  0.0000E+00  0.0000E+00  0.0000E+00  0.0000E+00  0.0000E+00  0.0000E+00  0.0000E+00  0.0000E+00  0.0000E+00  0.0000E+00  0.0000E+00  0.0000E+00  0.0000E+00
    -15.350  0.0000E+00  0.0000E+00  0.0000E+00  0.0000E+00  0.0000E+00  0.0000E+00  0.0000E+00  0.0000E+00  0.0000E+00  0.0000E+00  0.0000E+00  0.0000E+00  0.0000E+00  0.0000E+00  0.0000E+00  0.0000E+00  0.0000E+00  0.0000E+00
    -15.340  0.0000E+00  0.0000E+00  0.0000E+00  0.0000E+00  0.0000E+00  0.0000E+00  0.0000E+00  0.0000E+00  0.0000E+00  0.0000E+00  0.0000E+00  0.0000E+00  0.0000E+00  0.0000E+00  0.0000E+00  0.0000E+00  0.0000E+00  0.0000E+00
    -15.330  0.0000E+00  0.0000E+00  0.0000E+00  0.0000E+00  0.0000E+00  0.0000E+00  0.0000E+00  0.0000E+00  0.0000E+00  0.0000E+00  0.0000E+00  0.0000E+00  0.0000E+00  0.0000E+00  0.0000E+00  0.0000E+00  0.0000E+00  0.0000E+00
    -15.320  0.0000E+00  0.0000E+00  0.0000E+00  0.0000E+00  0.0000E+00  0.0000E+00  0.0000E+00  0.0000E+00  0.0000E+00  0.0000E+00  0.0000E+00  0.0000E+00  0.0000E+00  0.0000E+00  0.0000E+00  0.0000E+00  0.0000E+00  0.0000E+00
    -15.310  0.0000E+00  0.0000E+00  0.0000E+00  0.0000E+00  0.0000E+00  0.0000E+00  0.0000E+00  0.0000E+00  0.0000E+00  0.0000E+00  0.0000E+00  0.0000E+00  0.0000E+00  0.0000E+00  0.0000E+00  0.0000E+00  0.0000E+00  0.0000E+00
    -15.300  0.0000E+00  0.0000E+00  0.0000E+00  0.0000E+00  0.0000E+00  0.0000E+00  0.0000E+00  0.0000E+00  0.0000E+00  0.0000E+00  0.0000E+00  0.0000E+00  0.0000E+00  0.0000E+00  0.0000E+00  0.0000E+00  0.0000E+00  0.0000E+00
    -15.290  0.0000E+00  0.0000E+00  0.0000E+00  0.0000E+00  0.0000E+00  0.0000E+00  0.0000E+00  0.0000E+00  0.0000E+00  0.0000E+00  0.0000E+00  0.0000E+00  0.0000E+00  0.0000E+00  0.0000E+00  0.0000E+00  0.0000E+00  0.0000E+00
    -15.280  0.0000E+00  0.0000E+00  0.0000E+00  0.0000E+00  0.0000E+00  0.0000E+00  0.0000E+00  0.0000E+00  0.0000E+00  0.0000E+00  0.0000E+00  0.0000E+00  0.0000E+00  0.0000E+00  0.0000E+00  0.0000E+00  0.0000E+00  0.0000E+00
    -15.270  0.0000E+00  0.0000E+00  0.0000E+00  0.0000E+00  0.0000E+00  0.0000E+00  0.0000E+00  0.0000E+00  0.0000E+00  0.0000E+00  0.0000E+00  0.0000E+00  0.0000E+00  0.0000E+00  0.0000E+00  0.0000E+00  0.0000E+00  0.0000E+00
    -15.260  0.0000E+00  0.0000E+00  0.0000E+00  0.0000E+00  0.0000E+00  0.0000E+00  0.0000E+00  0.0000E+00  0.0000E+00  0.0000E+00  0.0000E+00  0.0000E+00  0.0000E+00  0.0000E+00  0.0000E+00  0.0000E+00  0.0000E+00  0.0000E+00
    -15.250  0.0000E+00  0.0000E+00  0.0000E+00  0.0000E+00  0.0000E+00  0.0000E+00  0.0000E+00  0.0000E+00  0.0000E+00  0.0000E+00  0.0000E+00  0.0000E+00  0.0000E+00  0.0000E+00  0.0000E+00  0.0000E+00  0.0000E+00  0.0000E+00
    -15.240  0.0000E+00  0.0000E+00  0.0000E+00  0.0000E+00  0.0000E+00  0.0000E+00  0.0000E+00  0.0000E+00  0.0000E+00  0.0000E+00  0.0000E+00  0.0000E+00  0.0000E+00  0.0000E+00  0.0000E+00  0.0000E+00  0.0000E+00  0.0000E+00
    -15.230  0.0000E+00  0.0000E+00  0.0000E+00  0.0000E+00  0.0000E+00  0.0000E+00  0.0000E+00  0.0000E+00  0.0000E+00  0.0000E+00  0.0000E+00  0.0000E+00  0.0000E+00  0.0000E+00  0.0000E+00  0.0000E+00  0.0000E+00  0.0000E+00
    -15.220  0.0000E+00  0.0000E+00  0.0000E+00  0.0000E+00  0.0000E+00  0.0000E+00  0.0000E+00  0.0000E+00  0.0000E+00  0.0000E+00  0.0000E+00  0.0000E+00  0.0000E+00  0.0000E+00  0.0000E+00  0.0000E+00  0.0000E+00  0.0000E+00
    -15.210  0.0000E+00  0.0000E+00  0.0000E+00  0.0000E+00  0.0000E+00  0.0000E+00  0.0000E+00  0.0000E+00  0.0000E+00  0.0000E+00  0.0000E+00  0.0000E+00  0.0000E+00  0.0000E+00  0.0000E+00  0.0000E+00  0.0000E+00  0.0000E+00
    -15.200  0.0000E+00  0.0000E+00  0.0000E+00  0.0000E+00  0.0000E+00  0.0000E+00  0.0000E+00  0.0000E+00  0.0000E+00  0.0000E+00  0.0000E+00  0.0000E+00  0.0000E+00  0.0000E+00  0.0000E+00  0.0000E+00  0.0000E+00  0.0000E+00
    -15.190  0.0000E+00  0.0000E+00  0.0000E+00  0.0000E+00  0.0000E+00  0.0000E+00  0.0000E+00  0.0000E+00  0.0000E+00  0.0000E+00  0.0000E+00  0.0000E+00  0.0000E+00  0.0000E+00  0.0000E+00  0.0000E+00  0.0000E+00  0.0000E+00
    -15.180  0.0000E+00  0.0000E+00  0.0000E+00  0.0000E+00  0.0000E+00  0.0000E+00  0.0000E+00  0.0000E+00  0.0000E+00  0.0000E+00  0.0000E+00  0.0000E+00  0.0000E+00  0.0000E+00  0.0000E+00  0.0000E+00  0.0000E+00  0.0000E+00
    -15.170  0.0000E+00  0.0000E+00  0.0000E+00  0.0000E+00  0.0000E+00  0.0000E+00  0.0000E+00  0.0000E+00  0.0000E+00  0.0000E+00  0.0000E+00  0.0000E+00  0.0000E+00  0.0000E+00  0.0000E+00  0.0000E+00  0.0000E+00  0.0000E+00
    -15.160  0.0000E+00  0.0000E+00  0.0000E+00  0.0000E+00  0.0000E+00  0.0000E+00  0.0000E+00  0.0000E+00  0.0000E+00  0.0000E+00  0.0000E+00  0.0000E+00  0.0000E+00  0.0000E+00  0.0000E+00  0.0000E+00  0.0000E+00  0.0000E+00
    -15.150  0.0000E+00  0.0000E+00  0.0000E+00  0.0000E+00  0.0000E+00  0.0000E+00  0.0000E+00  0.0000E+00  0.0000E+00  0.0000E+00  0.0000E+00  0.0000E+00  0.0000E+00  0.0000E+00  0.0000E+00  0.0000E+00  0.0000E+00  0.0000E+00
    -15.140  0.0000E+00  0.0000E+00  0.0000E+00  0.0000E+00  0.0000E+00  0.0000E+00  0.0000E+00  0.0000E+00  0.0000E+00  0.0000E+00  0.0000E+00  0.0000E+00  0.0000E+00  0.0000E+00  0.0000E+00  0.0000E+00  0.0000E+00  0.0000E+00
    -15.130  0.0000E+00  0.0000E+00  0.0000E+00  0.0000E+00  0.0000E+00  0.0000E+00  0.0000E+00  0.0000E+00  0.0000E+00  0.0000E+00  0.0000E+00  0.0000E+00  0.0000E+00  0.0000E+00  0.0000E+00  0.0000E+00  0.0000E+00  0.0000E+00
    -15.120  0.0000E+00  0.0000E+00  0.0000E+00  0.0000E+00  0.0000E+00  0.0000E+00  0.0000E+00  0.0000E+00  0.0000E+00  0.0000E+00  0.0000E+00  0.0000E+00  0.0000E+00  0.0000E+00  0.0000E+00  0.0000E+00  0.0000E+00  0.0000E+00
    -15.110  0.0000E+00  0.0000E+00  0.0000E+00  0.0000E+00  0.0000E+00  0.0000E+00  0.0000E+00  0.0000E+00  0.0000E+00  0.0000E+00  0.0000E+00  0.0000E+00  0.0000E+00  0.0000E+00  0.0000E+00  0.0000E+00  0.0000E+00  0.0000E+00
    -15.100  0.0000E+00  0.0000E+00  0.0000E+00  0.0000E+00  0.0000E+00  0.0000E+00  0.0000E+00  0.0000E+00  0.0000E+00  0.0000E+00  0.0000E+00  0.0000E+00  0.0000E+00  0.0000E+00  0.0000E+00  0.0000E+00  0.0000E+00  0.0000E+00
    -15.090  0.0000E+00  0.0000E+00  0.0000E+00  0.0000E+00  0.0000E+00  0.0000E+00  0.0000E+00  0.0000E+00  0.0000E+00  0.0000E+00  0.0000E+00  0.0000E+00  0.0000E+00  0.0000E+00  0.0000E+00  0.0000E+00  0.0000E+00  0.0000E+00
    -15.080  0.0000E+00  0.0000E+00  0.0000E+00  0.0000E+00  0.0000E+00  0.0000E+00  0.0000E+00  0.0000E+00  0.0000E+00  0.0000E+00  0.0000E+00  0.0000E+00  0.0000E+00  0.0000E+00  0.0000E+00  0.0000E+00  0.0000E+00  0.0000E+00
    -15.070  0.0000E+00  0.0000E+00  0.0000E+00  0.0000E+00  0.0000E+00  0.0000E+00  0.0000E+00  0.0000E+00  0.0000E+00  0.0000E+00  0.0000E+00  0.0000E+00  0.0000E+00  0.0000E+00  0.0000E+00  0.0000E+00  0.0000E+00  0.0000E+00
    -15.060  0.0000E+00  0.0000E+00  0.0000E+00  0.0000E+00  0.0000E+00  0.0000E+00  0.0000E+00  0.0000E+00  0.0000E+00  0.0000E+00  0.0000E+00  0.0000E+00  0.0000E+00  0.0000E+00  0.0000E+00  0.0000E+00  0.0000E+00  0.0000E+00
    -15.050  0.0000E+00  0.0000E+00  0.0000E+00  0.0000E+00  0.0000E+00  0.0000E+00  0.0000E+00  0.0000E+00  0.0000E+00  0.0000E+00  0.0000E+00  0.0000E+00  0.0000E+00  0.0000E+00  0.0000E+00  0.0000E+00  0.0000E+00  0.0000E+00
    -15.040  0.0000E+00  0.0000E+00  0.0000E+00  0.0000E+00  0.0000E+00  0.0000E+00  0.0000E+00  0.0000E+00  0.0000E+00  0.0000E+00  0.0000E+00  0.0000E+00  0.0000E+00  0.0000E+00  0.0000E+00  0.0000E+00  0.0000E+00  0.0000E+00
    -15.030  0.0000E+00  0.0000E+00  0.0000E+00  0.0000E+00  0.0000E+00  0.0000E+00  0.0000E+00  0.0000E+00  0.0000E+00  0.0000E+00  0.0000E+00  0.0000E+00  0.0000E+00  0.0000E+00  0.0000E+00  0.0000E+00  0.0000E+00  0.0000E+00
    -15.020  0.0000E+00  0.0000E+00  0.0000E+00  0.0000E+00  0.0000E+00  0.0000E+00  0.0000E+00  0.0000E+00  0.0000E+00  0.0000E+00  0.0000E+00  0.0000E+00  0.0000E+00  0.0000E+00  0.0000E+00  0.0000E+00  0.0000E+00  0.0000E+00
    -15.010  0.0000E+00  0.0000E+00  0.0000E+00  0.0000E+00  0.0000E+00  0.0000E+00  0.0000E+00  0.0000E+00  0.0000E+00  0.0000E+00  0.0000E+00  0.0000E+00  0.0000E+00  0.0000E+00  0.0000E+00  0.0000E+00  0.0000E+00  0.0000E+00
    -15.000  0.0000E+00  0.0000E+00  0.0000E+00  0.0000E+00  0.0000E+00  0.0000E+00  0.0000E+00  0.0000E+00  0.0000E+00  0.0000E+00  0.0000E+00  0.0000E+00  0.0000E+00  0.0000E+00  0.0000E+00  0.0000E+00  0.0000E+00  0.0000E+00
    -14.990  0.0000E+00  0.0000E+00  0.0000E+00  0.0000E+00  0.0000E+00  0.0000E+00  0.0000E+00  0.0000E+00  0.0000E+00  0.0000E+00  0.0000E+00  0.0000E+00  0.0000E+00  0.0000E+00  0.0000E+00  0.0000E+00  0.0000E+00  0.0000E+00
    -14.980  0.0000E+00  0.0000E+00  0.0000E+00  0.0000E+00  0.0000E+00  0.0000E+00  0.0000E+00  0.0000E+00  0.0000E+00  0.0000E+00  0.0000E+00  0.0000E+00  0.0000E+00  0.0000E+00  0.0000E+00  0.0000E+00  0.0000E+00  0.0000E+00
    -14.970  0.0000E+00  0.0000E+00  0.0000E+00  0.0000E+00  0.0000E+00  0.0000E+00  0.0000E+00  0.0000E+00  0.0000E+00  0.0000E+00  0.0000E+00  0.0000E+00  0.0000E+00  0.0000E+00  0.0000E+00  0.0000E+00  0.0000E+00  0.0000E+00
    -14.960  0.0000E+00  0.0000E+00  0.0000E+00  0.0000E+00  0.0000E+00  0.0000E+00  0.0000E+00  0.0000E+00  0.0000E+00  0.0000E+00  0.0000E+00  0.0000E+00  0.0000E+00  0.0000E+00  0.0000E+00  0.0000E+00  0.0000E+00  0.0000E+00
    -14.950  0.0000E+00  0.0000E+00  0.0000E+00  0.0000E+00  0.0000E+00  0.0000E+00  0.0000E+00  0.0000E+00  0.0000E+00  0.0000E+00  0.0000E+00  0.0000E+00  0.0000E+00  0.0000E+00  0.0000E+00  0.0000E+00  0.0000E+00  0.0000E+00
    -14.940  0.0000E+00  0.0000E+00  0.0000E+00  0.0000E+00  0.0000E+00  0.0000E+00  0.0000E+00  0.0000E+00  0.0000E+00  0.0000E+00  0.0000E+00  0.0000E+00  0.0000E+00  0.0000E+00  0.0000E+00  0.0000E+00  0.0000E+00  0.0000E+00
    -14.930  0.0000E+00  0.0000E+00  0.0000E+00  0.0000E+00  0.0000E+00  0.0000E+00  0.0000E+00  0.0000E+00  0.0000E+00  0.0000E+00  0.0000E+00  0.0000E+00  0.0000E+00  0.0000E+00  0.0000E+00  0.0000E+00  0.0000E+00  0.0000E+00
    -14.920  0.0000E+00  0.0000E+00  0.0000E+00  0.0000E+00  0.0000E+00  0.0000E+00  0.0000E+00  0.0000E+00  0.0000E+00  0.0000E+00  0.0000E+00  0.0000E+00  0.0000E+00  0.0000E+00  0.0000E+00  0.0000E+00  0.0000E+00  0.0000E+00
    -14.910  0.0000E+00  0.0000E+00  0.0000E+00  0.0000E+00  0.0000E+00  0.0000E+00  0.0000E+00  0.0000E+00  0.0000E+00  0.0000E+00  0.0000E+00  0.0000E+00  0.0000E+00  0.0000E+00  0.0000E+00  0.0000E+00  0.0000E+00  0.0000E+00
    -14.900  0.0000E+00  0.0000E+00  0.0000E+00  0.0000E+00  0.0000E+00  0.0000E+00  0.0000E+00  0.0000E+00  0.0000E+00  0.0000E+00  0.0000E+00  0.0000E+00  0.0000E+00  0.0000E+00  0.0000E+00  0.0000E+00  0.0000E+00  0.0000E+00
    -14.890  0.0000E+00  0.0000E+00  0.0000E+00  0.0000E+00  0.0000E+00  0.0000E+00  0.0000E+00  0.0000E+00  0.0000E+00  0.0000E+00  0.0000E+00  0.0000E+00  0.0000E+00  0.0000E+00  0.0000E+00  0.0000E+00  0.0000E+00  0.0000E+00
    -14.880  0.0000E+00  0.0000E+00  0.0000E+00  0.0000E+00  0.0000E+00  0.0000E+00  0.0000E+00  0.0000E+00  0.0000E+00  0.0000E+00  0.0000E+00  0.0000E+00  0.0000E+00  0.0000E+00  0.0000E+00  0.0000E+00  0.0000E+00  0.0000E+00
    -14.870  0.0000E+00  0.0000E+00  0.0000E+00  0.0000E+00  0.0000E+00  0.0000E+00  0.0000E+00  0.0000E+00  0.0000E+00  0.0000E+00  0.0000E+00  0.0000E+00  0.0000E+00  0.0000E+00  0.0000E+00  0.0000E+00  0.0000E+00  0.0000E+00
    -14.860  0.0000E+00  0.0000E+00  0.0000E+00  0.0000E+00  0.0000E+00  0.0000E+00  0.0000E+00  0.0000E+00  0.0000E+00  0.0000E+00  0.0000E+00  0.0000E+00  0.0000E+00  0.0000E+00  0.0000E+00  0.0000E+00  0.0000E+00  0.0000E+00
    -14.850  0.0000E+00  0.0000E+00  0.0000E+00  0.0000E+00  0.0000E+00  0.0000E+00  0.0000E+00  0.0000E+00  0.0000E+00  0.0000E+00  0.0000E+00  0.0000E+00  0.0000E+00  0.0000E+00  0.0000E+00  0.0000E+00  0.0000E+00  0.0000E+00
    -14.840  0.0000E+00  0.0000E+00  0.0000E+00  0.0000E+00  0.0000E+00  0.0000E+00  0.0000E+00  0.0000E+00  0.0000E+00  0.0000E+00  0.0000E+00  0.0000E+00  0.0000E+00  0.0000E+00  0.0000E+00  0.0000E+00  0.0000E+00  0.0000E+00
    -14.830  0.0000E+00  0.0000E+00  0.0000E+00  0.0000E+00  0.0000E+00  0.0000E+00  0.0000E+00  0.0000E+00  0.0000E+00  0.0000E+00  0.0000E+00  0.0000E+00  0.0000E+00  0.0000E+00  0.0000E+00  0.0000E+00  0.0000E+00  0.0000E+00
    -14.820  0.0000E+00  0.0000E+00  0.0000E+00  0.0000E+00  0.0000E+00  0.0000E+00  0.0000E+00  0.0000E+00  0.0000E+00  0.0000E+00  0.0000E+00  0.0000E+00  0.0000E+00  0.0000E+00  0.0000E+00  0.0000E+00  0.0000E+00  0.0000E+00
    -14.810  0.0000E+00  0.0000E+00  0.0000E+00  0.0000E+00  0.0000E+00  0.0000E+00  0.0000E+00  0.0000E+00  0.0000E+00  0.0000E+00  0.0000E+00  0.0000E+00  0.0000E+00  0.0000E+00  0.0000E+00  0.0000E+00  0.0000E+00  0.0000E+00
    -14.800  0.0000E+00  0.0000E+00  0.0000E+00  0.0000E+00  0.0000E+00  0.0000E+00  0.0000E+00  0.0000E+00  0.0000E+00  0.0000E+00  0.0000E+00  0.0000E+00  0.0000E+00  0.0000E+00  0.0000E+00  0.0000E+00  0.0000E+00  0.0000E+00
    -14.790  0.0000E+00  0.0000E+00  0.0000E+00  0.0000E+00  0.0000E+00  0.0000E+00  0.0000E+00  0.0000E+00  0.0000E+00  0.0000E+00  0.0000E+00  0.0000E+00  0.0000E+00  0.0000E+00  0.0000E+00  0.0000E+00  0.0000E+00  0.0000E+00
    -14.780  0.0000E+00  0.0000E+00  0.0000E+00  0.0000E+00  0.0000E+00  0.0000E+00  0.0000E+00  0.0000E+00  0.0000E+00  0.0000E+00  0.0000E+00  0.0000E+00  0.0000E+00  0.0000E+00  0.0000E+00  0.0000E+00  0.0000E+00  0.0000E+00
    -14.770  0.0000E+00  0.0000E+00  0.0000E+00  0.0000E+00  0.0000E+00  0.0000E+00  0.0000E+00  0.0000E+00  0.0000E+00  0.0000E+00  0.0000E+00  0.0000E+00  0.0000E+00  0.0000E+00  0.0000E+00  0.0000E+00  0.0000E+00  0.0000E+00
    -14.760  0.0000E+00  0.0000E+00  0.0000E+00  0.0000E+00  0.0000E+00  0.0000E+00  0.0000E+00  0.0000E+00  0.0000E+00  0.0000E+00  0.0000E+00  0.0000E+00  0.0000E+00  0.0000E+00  0.0000E+00  0.0000E+00  0.0000E+00  0.0000E+00
    -14.750  0.0000E+00  0.0000E+00  0.0000E+00  0.0000E+00  0.0000E+00  0.0000E+00  0.0000E+00  0.0000E+00  0.0000E+00  0.0000E+00  0.0000E+00  0.0000E+00  0.0000E+00  0.0000E+00  0.0000E+00  0.0000E+00  0.0000E+00  0.0000E+00
    -14.740  0.0000E+00  0.0000E+00  0.0000E+00  0.0000E+00  0.0000E+00  0.0000E+00  0.0000E+00  0.0000E+00  0.0000E+00  0.0000E+00  0.0000E+00  0.0000E+00  0.0000E+00  0.0000E+00  0.0000E+00  0.0000E+00  0.0000E+00  0.0000E+00
    -14.730  0.0000E+00  0.0000E+00  0.0000E+00  0.0000E+00  0.0000E+00  0.0000E+00  0.0000E+00  0.0000E+00  0.0000E+00  0.0000E+00  0.0000E+00  0.0000E+00  0.0000E+00  0.0000E+00  0.0000E+00  0.0000E+00  0.0000E+00  0.0000E+00
    -14.720  0.0000E+00  0.0000E+00  0.0000E+00  0.0000E+00  0.0000E+00  0.0000E+00  0.0000E+00  0.0000E+00  0.0000E+00  0.0000E+00  0.0000E+00  0.0000E+00  0.0000E+00  0.0000E+00  0.0000E+00  0.0000E+00  0.0000E+00  0.0000E+00
    -14.710  0.0000E+00  0.0000E+00  0.0000E+00  0.0000E+00  0.0000E+00  0.0000E+00  0.0000E+00  0.0000E+00  0.0000E+00  0.0000E+00  0.0000E+00  0.0000E+00  0.0000E+00  0.0000E+00  0.0000E+00  0.0000E+00  0.0000E+00  0.0000E+00
    -14.700  0.0000E+00  0.0000E+00  0.0000E+00  0.0000E+00  0.0000E+00  0.0000E+00  0.0000E+00  0.0000E+00  0.0000E+00  0.0000E+00  0.0000E+00  0.0000E+00  0.0000E+00  0.0000E+00  0.0000E+00  0.0000E+00  0.0000E+00  0.0000E+00
    -14.690  0.0000E+00  0.0000E+00  0.0000E+00  0.0000E+00  0.0000E+00  0.0000E+00  0.0000E+00  0.0000E+00  0.0000E+00  0.0000E+00  0.0000E+00  0.0000E+00  0.0000E+00  0.0000E+00  0.0000E+00  0.0000E+00  0.0000E+00  0.0000E+00
    -14.680  0.0000E+00  0.0000E+00  0.0000E+00  0.0000E+00  0.0000E+00  0.0000E+00  0.0000E+00  0.0000E+00  0.0000E+00  0.0000E+00  0.0000E+00  0.0000E+00  0.0000E+00  0.0000E+00  0.0000E+00  0.0000E+00  0.0000E+00  0.0000E+00
    -14.670  0.0000E+00  0.0000E+00  0.0000E+00  0.0000E+00  0.0000E+00  0.0000E+00  0.0000E+00  0.0000E+00  0.0000E+00  0.0000E+00  0.0000E+00  0.0000E+00  0.0000E+00  0.0000E+00  0.0000E+00  0.0000E+00  0.0000E+00  0.0000E+00
    -14.660  0.0000E+00  0.0000E+00  0.0000E+00  0.0000E+00  0.0000E+00  0.0000E+00  0.0000E+00  0.0000E+00  0.0000E+00  0.0000E+00  0.0000E+00  0.0000E+00  0.0000E+00  0.0000E+00  0.0000E+00  0.0000E+00  0.0000E+00  0.0000E+00
    -14.650  0.0000E+00  0.0000E+00  0.0000E+00  0.0000E+00  0.0000E+00  0.0000E+00  0.0000E+00  0.0000E+00  0.0000E+00  0.0000E+00  0.0000E+00  0.0000E+00  0.0000E+00  0.0000E+00  0.0000E+00  0.0000E+00  0.0000E+00  0.0000E+00
    -14.640  0.0000E+00  0.0000E+00  0.0000E+00  0.0000E+00  0.0000E+00  0.0000E+00  0.0000E+00  0.0000E+00  0.0000E+00  0.0000E+00  0.0000E+00  0.0000E+00  0.0000E+00  0.0000E+00  0.0000E+00  0.0000E+00  0.0000E+00  0.0000E+00
    -14.630  0.0000E+00  0.0000E+00  0.0000E+00  0.0000E+00  0.0000E+00  0.0000E+00  0.0000E+00  0.0000E+00  0.0000E+00  0.0000E+00  0.0000E+00  0.0000E+00  0.0000E+00  0.0000E+00  0.0000E+00  0.0000E+00  0.0000E+00  0.0000E+00
    -14.620  0.0000E+00  0.0000E+00  0.0000E+00  0.0000E+00  0.0000E+00  0.0000E+00  0.0000E+00  0.0000E+00  0.0000E+00  0.0000E+00  0.0000E+00  0.0000E+00  0.0000E+00  0.0000E+00  0.0000E+00  0.0000E+00  0.0000E+00  0.0000E+00
    -14.610  0.0000E+00  0.0000E+00  0.0000E+00  0.0000E+00  0.0000E+00  0.0000E+00  0.0000E+00  0.0000E+00  0.0000E+00  0.0000E+00  0.0000E+00  0.0000E+00  0.0000E+00  0.0000E+00  0.0000E+00  0.0000E+00  0.0000E+00  0.0000E+00
    -14.600  0.0000E+00  0.0000E+00  0.0000E+00  0.0000E+00  0.0000E+00  0.0000E+00  0.0000E+00  0.0000E+00  0.0000E+00  0.0000E+00  0.0000E+00  0.0000E+00  0.0000E+00  0.0000E+00  0.0000E+00  0.0000E+00  0.0000E+00  0.0000E+00
    -14.590  0.0000E+00  0.0000E+00  0.0000E+00  0.0000E+00  0.0000E+00  0.0000E+00  0.0000E+00  0.0000E+00  0.0000E+00  0.0000E+00  0.0000E+00  0.0000E+00  0.0000E+00  0.0000E+00  0.0000E+00  0.0000E+00  0.0000E+00  0.0000E+00
    -14.580  0.0000E+00  0.0000E+00  0.0000E+00  0.0000E+00  0.0000E+00  0.0000E+00  0.0000E+00  0.0000E+00  0.0000E+00  0.0000E+00  0.0000E+00  0.0000E+00  0.0000E+00  0.0000E+00  0.0000E+00  0.0000E+00  0.0000E+00  0.0000E+00
    -14.570  0.0000E+00  0.0000E+00  0.0000E+00  0.0000E+00  0.0000E+00  0.0000E+00  0.0000E+00  0.0000E+00  0.0000E+00  0.0000E+00  0.0000E+00  0.0000E+00  0.0000E+00  0.0000E+00  0.0000E+00  0.0000E+00  0.0000E+00  0.0000E+00
    -14.560  0.0000E+00  0.0000E+00  0.0000E+00  0.0000E+00  0.0000E+00  0.0000E+00  0.0000E+00  0.0000E+00  0.0000E+00  0.0000E+00  0.0000E+00  0.0000E+00  0.0000E+00  0.0000E+00  0.0000E+00  0.0000E+00  0.0000E+00  0.0000E+00
    -14.550  0.0000E+00  0.0000E+00  0.0000E+00  0.0000E+00  0.0000E+00  0.0000E+00  0.0000E+00  0.0000E+00  0.0000E+00  0.0000E+00  0.0000E+00  0.0000E+00  0.0000E+00  0.0000E+00  0.0000E+00  0.0000E+00  0.0000E+00  0.0000E+00
    -14.540  0.0000E+00  0.0000E+00  0.0000E+00  0.0000E+00  0.0000E+00  0.0000E+00  0.0000E+00  0.0000E+00  0.0000E+00  0.0000E+00  0.0000E+00  0.0000E+00  0.0000E+00  0.0000E+00  0.0000E+00  0.0000E+00  0.0000E+00  0.0000E+00
    -14.530  0.0000E+00  0.0000E+00  0.0000E+00  0.0000E+00  0.0000E+00  0.0000E+00  0.0000E+00  0.0000E+00  0.0000E+00  0.0000E+00  0.0000E+00  0.0000E+00  0.0000E+00  0.0000E+00  0.0000E+00  0.0000E+00  0.0000E+00  0.0000E+00
    -14.520  0.0000E+00  0.0000E+00  0.0000E+00  0.0000E+00  0.0000E+00  0.0000E+00  0.0000E+00  0.0000E+00  0.0000E+00  0.0000E+00  0.0000E+00  0.0000E+00  0.0000E+00  0.0000E+00  0.0000E+00  0.0000E+00  0.0000E+00  0.0000E+00
    -14.510  0.0000E+00  0.0000E+00  0.0000E+00  0.0000E+00  0.0000E+00  0.0000E+00  0.0000E+00  0.0000E+00  0.0000E+00  0.0000E+00  0.0000E+00  0.0000E+00  0.0000E+00  0.0000E+00  0.0000E+00  0.0000E+00  0.0000E+00  0.0000E+00
    -14.500  0.0000E+00  0.0000E+00  0.0000E+00  0.0000E+00  0.0000E+00  0.0000E+00  0.0000E+00  0.0000E+00  0.0000E+00  0.0000E+00  0.0000E+00  0.0000E+00  0.0000E+00  0.0000E+00  0.0000E+00  0.0000E+00  0.0000E+00  0.0000E+00
    -14.490  0.0000E+00  0.0000E+00  0.0000E+00  0.0000E+00  0.0000E+00  0.0000E+00  0.0000E+00  0.0000E+00  0.0000E+00  0.0000E+00  0.0000E+00  0.0000E+00  0.0000E+00  0.0000E+00  0.0000E+00  0.0000E+00  0.0000E+00  0.0000E+00
    -14.480  0.0000E+00  0.0000E+00  0.0000E+00  0.0000E+00  0.0000E+00  0.0000E+00  0.0000E+00  0.0000E+00  0.0000E+00  0.0000E+00  0.0000E+00  0.0000E+00  0.0000E+00  0.0000E+00  0.0000E+00  0.0000E+00  0.0000E+00  0.0000E+00
    -14.470  0.0000E+00  0.0000E+00  0.0000E+00  0.0000E+00  0.0000E+00  0.0000E+00  0.0000E+00  0.0000E+00  0.0000E+00  0.0000E+00  0.0000E+00  0.0000E+00  0.0000E+00  0.0000E+00  0.0000E+00  0.0000E+00  0.0000E+00  0.0000E+00
    -14.460  0.0000E+00  0.0000E+00  0.0000E+00  0.0000E+00  0.0000E+00  0.0000E+00  0.0000E+00  0.0000E+00  0.0000E+00  0.0000E+00  0.0000E+00  0.0000E+00  0.0000E+00  0.0000E+00  0.0000E+00  0.0000E+00  0.0000E+00  0.0000E+00
    -14.450  0.0000E+00  0.0000E+00  0.0000E+00  0.0000E+00  0.0000E+00  0.0000E+00  0.0000E+00  0.0000E+00  0.0000E+00  0.0000E+00  0.0000E+00  0.0000E+00  0.0000E+00  0.0000E+00  0.0000E+00  0.0000E+00  0.0000E+00  0.0000E+00
    -14.440  0.0000E+00  0.0000E+00  0.0000E+00  0.0000E+00  0.0000E+00  0.0000E+00  0.0000E+00  0.0000E+00  0.0000E+00  0.0000E+00  0.0000E+00  0.0000E+00  0.0000E+00  0.0000E+00  0.0000E+00  0.0000E+00  0.0000E+00  0.0000E+00
    -14.430  0.0000E+00  0.0000E+00  0.0000E+00  0.0000E+00  0.0000E+00  0.0000E+00  0.0000E+00  0.0000E+00  0.0000E+00  0.0000E+00  0.0000E+00  0.0000E+00  0.0000E+00  0.0000E+00  0.0000E+00  0.0000E+00  0.0000E+00  0.0000E+00
    -14.420  0.0000E+00  0.0000E+00  0.0000E+00  0.0000E+00  0.0000E+00  0.0000E+00  0.0000E+00  0.0000E+00  0.0000E+00  0.0000E+00  0.0000E+00  0.0000E+00  0.0000E+00  0.0000E+00  0.0000E+00  0.0000E+00  0.0000E+00  0.0000E+00
    -14.410  0.0000E+00  0.0000E+00  0.0000E+00  0.0000E+00  0.0000E+00  0.0000E+00  0.0000E+00  0.0000E+00  0.0000E+00  0.0000E+00  0.0000E+00  0.0000E+00  0.0000E+00  0.0000E+00  0.0000E+00  0.0000E+00  0.0000E+00  0.0000E+00
    -14.400  0.0000E+00  0.0000E+00  0.0000E+00  0.0000E+00  0.0000E+00  0.0000E+00  0.0000E+00  0.0000E+00  0.0000E+00  0.0000E+00  0.0000E+00  0.0000E+00  0.0000E+00  0.0000E+00  0.0000E+00  0.0000E+00  0.0000E+00  0.0000E+00
    -14.390  0.0000E+00  0.0000E+00  0.0000E+00  0.0000E+00  0.0000E+00  0.0000E+00  0.0000E+00  0.0000E+00  0.0000E+00  0.0000E+00  0.0000E+00  0.0000E+00  0.0000E+00  0.0000E+00  0.0000E+00  0.0000E+00  0.0000E+00  0.0000E+00
    -14.380  0.0000E+00  0.0000E+00  0.0000E+00  0.0000E+00  0.0000E+00  0.0000E+00  0.0000E+00  0.0000E+00  0.0000E+00  0.0000E+00  0.0000E+00  0.0000E+00  0.0000E+00  0.0000E+00  0.0000E+00  0.0000E+00  0.0000E+00  0.0000E+00
    -14.370  0.0000E+00  0.0000E+00  0.0000E+00  0.0000E+00  0.0000E+00  0.0000E+00  0.0000E+00  0.0000E+00  0.0000E+00  0.0000E+00  0.0000E+00  0.0000E+00  0.0000E+00  0.0000E+00  0.0000E+00  0.0000E+00  0.0000E+00  0.0000E+00
    -14.360  0.0000E+00  0.0000E+00  0.0000E+00  0.0000E+00  0.0000E+00  0.0000E+00  0.0000E+00  0.0000E+00  0.0000E+00  0.0000E+00  0.0000E+00  0.0000E+00  0.0000E+00  0.0000E+00  0.0000E+00  0.0000E+00  0.0000E+00  0.0000E+00
    -14.350  0.0000E+00  0.0000E+00  0.0000E+00  0.0000E+00  0.0000E+00  0.0000E+00  0.0000E+00  0.0000E+00  0.0000E+00  0.0000E+00  0.0000E+00  0.0000E+00  0.0000E+00  0.0000E+00  0.0000E+00  0.0000E+00  0.0000E+00  0.0000E+00
    -14.340  0.0000E+00  0.0000E+00  0.0000E+00  0.0000E+00  0.0000E+00  0.0000E+00  0.0000E+00  0.0000E+00  0.0000E+00  0.0000E+00  0.0000E+00  0.0000E+00  0.0000E+00  0.0000E+00  0.0000E+00  0.0000E+00  0.0000E+00  0.0000E+00
    -14.330  0.0000E+00  0.0000E+00  0.0000E+00  0.0000E+00  0.0000E+00  0.0000E+00  0.0000E+00  0.0000E+00  0.0000E+00  0.0000E+00  0.0000E+00  0.0000E+00  0.0000E+00  0.0000E+00  0.0000E+00  0.0000E+00  0.0000E+00  0.0000E+00
    -14.320  0.0000E+00  0.0000E+00  0.0000E+00  0.0000E+00  0.0000E+00  0.0000E+00  0.0000E+00  0.0000E+00  0.0000E+00  0.0000E+00  0.0000E+00  0.0000E+00  0.0000E+00  0.0000E+00  0.0000E+00  0.0000E+00  0.0000E+00  0.0000E+00
    -14.310  0.0000E+00  0.0000E+00  0.0000E+00  0.0000E+00  0.0000E+00  0.0000E+00  0.0000E+00  0.0000E+00  0.0000E+00  0.0000E+00  0.0000E+00  0.0000E+00  0.0000E+00  0.0000E+00  0.0000E+00  0.0000E+00  0.0000E+00  0.0000E+00
    -14.300  0.0000E+00  0.0000E+00  0.0000E+00  0.0000E+00  0.0000E+00  0.0000E+00  0.0000E+00  0.0000E+00  0.0000E+00  0.0000E+00  0.0000E+00  0.0000E+00  0.0000E+00  0.0000E+00  0.0000E+00  0.0000E+00  0.0000E+00  0.0000E+00
    -14.290  0.0000E+00  0.0000E+00  0.0000E+00  0.0000E+00  0.0000E+00  0.0000E+00  0.0000E+00  0.0000E+00  0.0000E+00  0.0000E+00  0.0000E+00  0.0000E+00  0.0000E+00  0.0000E+00  0.0000E+00  0.0000E+00  0.0000E+00  0.0000E+00
    -14.280  0.0000E+00  0.0000E+00  0.0000E+00  0.0000E+00  0.0000E+00  0.0000E+00  0.0000E+00  0.0000E+00  0.0000E+00  0.0000E+00  0.0000E+00  0.0000E+00  0.0000E+00  0.0000E+00  0.0000E+00  0.0000E+00  0.0000E+00  0.0000E+00
    -14.270  0.0000E+00  0.0000E+00  0.0000E+00  0.0000E+00  0.0000E+00  0.0000E+00  0.0000E+00  0.0000E+00  0.0000E+00  0.0000E+00  0.0000E+00  0.0000E+00  0.0000E+00  0.0000E+00  0.0000E+00  0.0000E+00  0.0000E+00  0.0000E+00
    -14.260  0.0000E+00  0.0000E+00  0.0000E+00  0.0000E+00  0.0000E+00  0.0000E+00  0.0000E+00  0.0000E+00  0.0000E+00  0.0000E+00  0.0000E+00  0.0000E+00  0.0000E+00  0.0000E+00  0.0000E+00  0.0000E+00  0.0000E+00  0.0000E+00
    -14.250  0.0000E+00  0.0000E+00  0.0000E+00  0.0000E+00  0.0000E+00  0.0000E+00  0.0000E+00  0.0000E+00  0.0000E+00  0.0000E+00  0.0000E+00  0.0000E+00  0.0000E+00  0.0000E+00  0.0000E+00  0.0000E+00  0.0000E+00  0.0000E+00
    -14.240  0.0000E+00  0.0000E+00  0.0000E+00  0.0000E+00  0.0000E+00  0.0000E+00  0.0000E+00  0.0000E+00  0.0000E+00  0.0000E+00  0.0000E+00  0.0000E+00  0.0000E+00  0.0000E+00  0.0000E+00  0.0000E+00  0.0000E+00  0.0000E+00
    -14.230  0.0000E+00  0.0000E+00  0.0000E+00  0.0000E+00  0.0000E+00  0.0000E+00  0.0000E+00  0.0000E+00  0.0000E+00  0.0000E+00  0.0000E+00  0.0000E+00  0.0000E+00  0.0000E+00  0.0000E+00  0.0000E+00  0.0000E+00  0.0000E+00
    -14.220  0.0000E+00  0.0000E+00  0.0000E+00  0.0000E+00  0.0000E+00  0.0000E+00  0.0000E+00  0.0000E+00  0.0000E+00  0.0000E+00  0.0000E+00  0.0000E+00  0.0000E+00  0.0000E+00  0.0000E+00  0.0000E+00  0.0000E+00  0.0000E+00
    -14.210  0.0000E+00  0.0000E+00  0.0000E+00  0.0000E+00  0.0000E+00  0.0000E+00  0.0000E+00  0.0000E+00  0.0000E+00  0.0000E+00  0.0000E+00  0.0000E+00  0.0000E+00  0.0000E+00  0.0000E+00  0.0000E+00  0.0000E+00  0.0000E+00
    -14.200  0.0000E+00  0.0000E+00  0.0000E+00  0.0000E+00  0.0000E+00  0.0000E+00  0.0000E+00  0.0000E+00  0.0000E+00  0.0000E+00  0.0000E+00  0.0000E+00  0.0000E+00  0.0000E+00  0.0000E+00  0.0000E+00  0.0000E+00  0.0000E+00
    -14.190  0.0000E+00  0.0000E+00  0.0000E+00  0.0000E+00  0.0000E+00  0.0000E+00  0.0000E+00  0.0000E+00  0.0000E+00  0.0000E+00  0.0000E+00  0.0000E+00  0.0000E+00  0.0000E+00  0.0000E+00  0.0000E+00  0.0000E+00  0.0000E+00
    -14.180  0.0000E+00  0.0000E+00  0.0000E+00  0.0000E+00  0.0000E+00  0.0000E+00  0.0000E+00  0.0000E+00  0.0000E+00  0.0000E+00  0.0000E+00  0.0000E+00  0.0000E+00  0.0000E+00  0.0000E+00  0.0000E+00  0.0000E+00  0.0000E+00
    -14.170  0.0000E+00  0.0000E+00  0.0000E+00  0.0000E+00  0.0000E+00  0.0000E+00  0.0000E+00  0.0000E+00  0.0000E+00  0.0000E+00  0.0000E+00  0.0000E+00  0.0000E+00  0.0000E+00  0.0000E+00  0.0000E+00  0.0000E+00  0.0000E+00
    -14.160  0.0000E+00  0.0000E+00  0.0000E+00  0.0000E+00  0.0000E+00  0.0000E+00  0.0000E+00  0.0000E+00  0.0000E+00  0.0000E+00  0.0000E+00  0.0000E+00  0.0000E+00  0.0000E+00  0.0000E+00  0.0000E+00  0.0000E+00  0.0000E+00
    -14.150  0.0000E+00  0.0000E+00  0.0000E+00  0.0000E+00  0.0000E+00  0.0000E+00  0.0000E+00  0.0000E+00  0.0000E+00  0.0000E+00  0.0000E+00  0.0000E+00  0.0000E+00  0.0000E+00  0.0000E+00  0.0000E+00  0.0000E+00  0.0000E+00
    -14.140  0.0000E+00  0.0000E+00  0.0000E+00  0.0000E+00  0.0000E+00  0.0000E+00  0.0000E+00  0.0000E+00  0.0000E+00  0.0000E+00  0.0000E+00  0.0000E+00  0.0000E+00  0.0000E+00  0.0000E+00  0.0000E+00  0.0000E+00  0.0000E+00
    -14.130  0.0000E+00  0.0000E+00  0.0000E+00  0.0000E+00  0.0000E+00  0.0000E+00  0.0000E+00  0.0000E+00  0.0000E+00  0.0000E+00  0.0000E+00  0.0000E+00  0.0000E+00  0.0000E+00  0.0000E+00  0.0000E+00  0.0000E+00  0.0000E+00
    -14.120  0.0000E+00  0.0000E+00  0.0000E+00  0.0000E+00  0.0000E+00  0.0000E+00  0.0000E+00  0.0000E+00  0.0000E+00  0.0000E+00  0.0000E+00  0.0000E+00  0.0000E+00  0.0000E+00  0.0000E+00  0.0000E+00  0.0000E+00  0.0000E+00
    -14.110  0.0000E+00  0.0000E+00  0.0000E+00  0.0000E+00  0.0000E+00  0.0000E+00  0.0000E+00  0.0000E+00  0.0000E+00  0.0000E+00  0.0000E+00  0.0000E+00  0.0000E+00  0.0000E+00  0.0000E+00  0.0000E+00  0.0000E+00  0.0000E+00
    -14.100  0.0000E+00  0.0000E+00  0.0000E+00  0.0000E+00  0.0000E+00  0.0000E+00  0.0000E+00  0.0000E+00  0.0000E+00  0.0000E+00  0.0000E+00  0.0000E+00  0.0000E+00  0.0000E+00  0.0000E+00  0.0000E+00  0.0000E+00  0.0000E+00
    -14.090  0.0000E+00  0.0000E+00  0.0000E+00  0.0000E+00  0.0000E+00  0.0000E+00  0.0000E+00  0.0000E+00  0.0000E+00  0.0000E+00  0.0000E+00  0.0000E+00  0.0000E+00  0.0000E+00  0.0000E+00  0.0000E+00  0.0000E+00  0.0000E+00
    -14.080  0.0000E+00  0.0000E+00  0.0000E+00  0.0000E+00  0.0000E+00  0.0000E+00  0.0000E+00  0.0000E+00  0.0000E+00  0.0000E+00  0.0000E+00  0.0000E+00  0.0000E+00  0.0000E+00  0.0000E+00  0.0000E+00  0.0000E+00  0.0000E+00
    -14.070  0.0000E+00  0.0000E+00  0.0000E+00  0.0000E+00  0.0000E+00  0.0000E+00  0.0000E+00  0.0000E+00  0.0000E+00  0.0000E+00  0.0000E+00  0.0000E+00  0.0000E+00  0.0000E+00  0.0000E+00  0.0000E+00  0.0000E+00  0.0000E+00
    -14.060  0.0000E+00  0.0000E+00  0.0000E+00  0.0000E+00  0.0000E+00  0.0000E+00  0.0000E+00  0.0000E+00  0.0000E+00  0.0000E+00  0.0000E+00  0.0000E+00  0.0000E+00  0.0000E+00  0.0000E+00  0.0000E+00  0.0000E+00  0.0000E+00
    -14.050  0.0000E+00  0.0000E+00  0.0000E+00  0.0000E+00  0.0000E+00  0.0000E+00  0.0000E+00  0.0000E+00  0.0000E+00  0.0000E+00  0.0000E+00  0.0000E+00  0.0000E+00  0.0000E+00  0.0000E+00  0.0000E+00  0.0000E+00  0.0000E+00
    -14.040  0.0000E+00  0.0000E+00  0.0000E+00  0.0000E+00  0.0000E+00  0.0000E+00  0.0000E+00  0.0000E+00  0.0000E+00  0.0000E+00  0.0000E+00  0.0000E+00  0.0000E+00  0.0000E+00  0.0000E+00  0.0000E+00  0.0000E+00  0.0000E+00
    -14.030  0.0000E+00  0.0000E+00  0.0000E+00  0.0000E+00  0.0000E+00  0.0000E+00  0.0000E+00  0.0000E+00  0.0000E+00  0.0000E+00  0.0000E+00  0.0000E+00  0.0000E+00  0.0000E+00  0.0000E+00  0.0000E+00  0.0000E+00  0.0000E+00
    -14.020  0.0000E+00  0.0000E+00  0.0000E+00  0.0000E+00  0.0000E+00  0.0000E+00  0.0000E+00  0.0000E+00  0.0000E+00  0.0000E+00  0.0000E+00  0.0000E+00  0.0000E+00  0.0000E+00  0.0000E+00  0.0000E+00  0.0000E+00  0.0000E+00
    -14.010  0.0000E+00  0.0000E+00  0.0000E+00  0.0000E+00  0.0000E+00  0.0000E+00  0.0000E+00  0.0000E+00  0.0000E+00  0.0000E+00  0.0000E+00  0.0000E+00  0.0000E+00  0.0000E+00  0.0000E+00  0.0000E+00  0.0000E+00  0.0000E+00
    -14.000  0.0000E+00  0.0000E+00  0.0000E+00  0.0000E+00  0.0000E+00  0.0000E+00  0.0000E+00  0.0000E+00  0.0000E+00  0.0000E+00  0.0000E+00  0.0000E+00  0.0000E+00  0.0000E+00  0.0000E+00  0.0000E+00  0.0000E+00  0.0000E+00
    -13.990  0.0000E+00  0.0000E+00  0.0000E+00  0.0000E+00  0.0000E+00  0.0000E+00  0.0000E+00  0.0000E+00  0.0000E+00  0.0000E+00  0.0000E+00  0.0000E+00  0.0000E+00  0.0000E+00  0.0000E+00  0.0000E+00  0.0000E+00  0.0000E+00
    -13.980  0.0000E+00  0.0000E+00  0.0000E+00  0.0000E+00  0.0000E+00  0.0000E+00  0.0000E+00  0.0000E+00  0.0000E+00  0.0000E+00  0.0000E+00  0.0000E+00  0.0000E+00  0.0000E+00  0.0000E+00  0.0000E+00  0.0000E+00  0.0000E+00
    -13.970  0.0000E+00  0.0000E+00  0.0000E+00  0.0000E+00  0.0000E+00  0.0000E+00  0.0000E+00  0.0000E+00  0.0000E+00  0.0000E+00  0.0000E+00  0.0000E+00  0.0000E+00  0.0000E+00  0.0000E+00  0.0000E+00  0.0000E+00  0.0000E+00
    -13.960  0.0000E+00  0.0000E+00  0.0000E+00  0.0000E+00  0.0000E+00  0.0000E+00  0.0000E+00  0.0000E+00  0.0000E+00  0.0000E+00  0.0000E+00  0.0000E+00  0.0000E+00  0.0000E+00  0.0000E+00  0.0000E+00  0.0000E+00  0.0000E+00
    -13.950  0.0000E+00  0.0000E+00  0.0000E+00  0.0000E+00  0.0000E+00  0.0000E+00  0.0000E+00  0.0000E+00  0.0000E+00  0.0000E+00  0.0000E+00  0.0000E+00  0.0000E+00  0.0000E+00  0.0000E+00  0.0000E+00  0.0000E+00  0.0000E+00
    -13.940  0.0000E+00  0.0000E+00  0.0000E+00  0.0000E+00  0.0000E+00  0.0000E+00  0.0000E+00  0.0000E+00  0.0000E+00  0.0000E+00  0.0000E+00  0.0000E+00  0.0000E+00  0.0000E+00  0.0000E+00  0.0000E+00  0.0000E+00  0.0000E+00
    -13.930  0.0000E+00  0.0000E+00  0.0000E+00  0.0000E+00  0.0000E+00  0.0000E+00  0.0000E+00  0.0000E+00  0.0000E+00  0.0000E+00  0.0000E+00  0.0000E+00  0.0000E+00  0.0000E+00  0.0000E+00  0.0000E+00  0.0000E+00  0.0000E+00
    -13.920  0.0000E+00  0.0000E+00  0.0000E+00  0.0000E+00  0.0000E+00  0.0000E+00  0.0000E+00  0.0000E+00  0.0000E+00  0.0000E+00  0.0000E+00  0.0000E+00  0.0000E+00  0.0000E+00  0.0000E+00  0.0000E+00  0.0000E+00  0.0000E+00
    -13.910  0.0000E+00  0.0000E+00  0.0000E+00  0.0000E+00  0.0000E+00  0.0000E+00  0.0000E+00  0.0000E+00  0.0000E+00  0.0000E+00  0.0000E+00  0.0000E+00  0.0000E+00  0.0000E+00  0.0000E+00  0.0000E+00  0.0000E+00  0.0000E+00
    -13.900  0.0000E+00  0.0000E+00  0.0000E+00  0.0000E+00  0.0000E+00  0.0000E+00  0.0000E+00  0.0000E+00  0.0000E+00  0.0000E+00  0.0000E+00  0.0000E+00  0.0000E+00  0.0000E+00  0.0000E+00  0.0000E+00  0.0000E+00  0.0000E+00
    -13.890  0.0000E+00  0.0000E+00  0.0000E+00  0.0000E+00  0.0000E+00  0.0000E+00  0.0000E+00  0.0000E+00  0.0000E+00  0.0000E+00  0.0000E+00  0.0000E+00  0.0000E+00  0.0000E+00  0.0000E+00  0.0000E+00  0.0000E+00  0.0000E+00
    -13.880  0.0000E+00  0.0000E+00  0.0000E+00  0.0000E+00  0.0000E+00  0.0000E+00  0.0000E+00  0.0000E+00  0.0000E+00  0.0000E+00  0.0000E+00  0.0000E+00  0.0000E+00  0.0000E+00  0.0000E+00  0.0000E+00  0.0000E+00  0.0000E+00
    -13.870  0.0000E+00  0.0000E+00  0.0000E+00  0.0000E+00  0.0000E+00  0.0000E+00  0.0000E+00  0.0000E+00  0.0000E+00  0.0000E+00  0.0000E+00  0.0000E+00  0.0000E+00  0.0000E+00  0.0000E+00  0.0000E+00  0.0000E+00  0.0000E+00
    -13.860  0.0000E+00  0.0000E+00  0.0000E+00  0.0000E+00  0.0000E+00  0.0000E+00  0.0000E+00  0.0000E+00  0.0000E+00  0.0000E+00  0.0000E+00  0.0000E+00  0.0000E+00  0.0000E+00  0.0000E+00  0.0000E+00  0.0000E+00  0.0000E+00
    -13.850  0.0000E+00  0.0000E+00  0.0000E+00  0.0000E+00  0.0000E+00  0.0000E+00  0.0000E+00  0.0000E+00  0.0000E+00  0.0000E+00  0.0000E+00  0.0000E+00  0.0000E+00  0.0000E+00  0.0000E+00  0.0000E+00  0.0000E+00  0.0000E+00
    -13.840  0.0000E+00  0.0000E+00  0.0000E+00  0.0000E+00  0.0000E+00  0.0000E+00  0.0000E+00  0.0000E+00  0.0000E+00  0.0000E+00  0.0000E+00  0.0000E+00  0.0000E+00  0.0000E+00  0.0000E+00  0.0000E+00  0.0000E+00  0.0000E+00
    -13.830  0.0000E+00  0.0000E+00  0.0000E+00  0.0000E+00  0.0000E+00  0.0000E+00  0.0000E+00  0.0000E+00  0.0000E+00  0.0000E+00  0.0000E+00  0.0000E+00  0.0000E+00  0.0000E+00  0.0000E+00  0.0000E+00  0.0000E+00  0.0000E+00
    -13.820  0.0000E+00  0.0000E+00  0.0000E+00  0.0000E+00  0.0000E+00  0.0000E+00  0.0000E+00  0.0000E+00  0.0000E+00  0.0000E+00  0.0000E+00  0.0000E+00  0.0000E+00  0.0000E+00  0.0000E+00  0.0000E+00  0.0000E+00  0.0000E+00
    -13.810  0.0000E+00  0.0000E+00  0.0000E+00  0.0000E+00  0.0000E+00  0.0000E+00  0.0000E+00  0.0000E+00  0.0000E+00  0.0000E+00  0.0000E+00  0.0000E+00  0.0000E+00  0.0000E+00  0.0000E+00  0.0000E+00  0.0000E+00  0.0000E+00
    -13.800  0.0000E+00  0.0000E+00  0.0000E+00  0.0000E+00  0.0000E+00  0.0000E+00  0.0000E+00  0.0000E+00  0.0000E+00  0.0000E+00  0.0000E+00  0.0000E+00  0.0000E+00  0.0000E+00  0.0000E+00  0.0000E+00  0.0000E+00  0.0000E+00
    -13.790  0.0000E+00  0.0000E+00  0.0000E+00  0.0000E+00  0.0000E+00  0.0000E+00  0.0000E+00  0.0000E+00  0.0000E+00  0.0000E+00  0.0000E+00  0.0000E+00  0.0000E+00  0.0000E+00  0.0000E+00  0.0000E+00  0.0000E+00  0.0000E+00
    -13.780  0.0000E+00  0.0000E+00  0.0000E+00  0.0000E+00  0.0000E+00  0.0000E+00  0.0000E+00  0.0000E+00  0.0000E+00  0.0000E+00  0.0000E+00  0.0000E+00  0.0000E+00  0.0000E+00  0.0000E+00  0.0000E+00  0.0000E+00  0.0000E+00
    -13.770  0.0000E+00  0.0000E+00  0.0000E+00  0.0000E+00  0.0000E+00  0.0000E+00  0.0000E+00  0.0000E+00  0.0000E+00  0.0000E+00  0.0000E+00  0.0000E+00  0.0000E+00  0.0000E+00  0.0000E+00  0.0000E+00  0.0000E+00  0.0000E+00
    -13.760  0.0000E+00  0.0000E+00  0.0000E+00  0.0000E+00  0.0000E+00  0.0000E+00  0.0000E+00  0.0000E+00  0.0000E+00  0.0000E+00  0.0000E+00  0.0000E+00  0.0000E+00  0.0000E+00  0.0000E+00  0.0000E+00  0.0000E+00  0.0000E+00
    -13.750  0.0000E+00  0.0000E+00  0.0000E+00  0.0000E+00  0.0000E+00  0.0000E+00  0.0000E+00  0.0000E+00  0.0000E+00  0.0000E+00  0.0000E+00  0.0000E+00  0.0000E+00  0.0000E+00  0.0000E+00  0.0000E+00  0.0000E+00  0.0000E+00
    -13.740  0.0000E+00  0.0000E+00  0.0000E+00  0.0000E+00  0.0000E+00  0.0000E+00  0.0000E+00  0.0000E+00  0.0000E+00  0.0000E+00  0.0000E+00  0.0000E+00  0.0000E+00  0.0000E+00  0.0000E+00  0.0000E+00  0.0000E+00  0.0000E+00
    -13.730  0.0000E+00  0.0000E+00  0.0000E+00  0.0000E+00  0.0000E+00  0.0000E+00  0.0000E+00  0.0000E+00  0.0000E+00  0.0000E+00  0.0000E+00  0.0000E+00  0.0000E+00  0.0000E+00  0.0000E+00  0.0000E+00  0.0000E+00  0.0000E+00
    -13.720  0.0000E+00  0.0000E+00  0.0000E+00  0.0000E+00  0.0000E+00  0.0000E+00  0.0000E+00  0.0000E+00  0.0000E+00  0.0000E+00  0.0000E+00  0.0000E+00  0.0000E+00  0.0000E+00  0.0000E+00  0.0000E+00  0.0000E+00  0.0000E+00
    -13.710  0.0000E+00  0.0000E+00  0.0000E+00  0.0000E+00  0.0000E+00  0.0000E+00  0.0000E+00  0.0000E+00  0.0000E+00  0.0000E+00  0.0000E+00  0.0000E+00  0.0000E+00  0.0000E+00  0.0000E+00  0.0000E+00  0.0000E+00  0.0000E+00
    -13.700  0.0000E+00  0.0000E+00  0.0000E+00  0.0000E+00  0.0000E+00  0.0000E+00  0.0000E+00  0.0000E+00  0.0000E+00  0.0000E+00  0.0000E+00  0.0000E+00  0.0000E+00  0.0000E+00  0.0000E+00  0.0000E+00  0.0000E+00  0.0000E+00
    -13.690  0.0000E+00  0.0000E+00  0.0000E+00  0.0000E+00  0.0000E+00  0.0000E+00  0.0000E+00  0.0000E+00  0.0000E+00  0.0000E+00  0.0000E+00  0.0000E+00  0.0000E+00  0.0000E+00  0.0000E+00  0.0000E+00  0.0000E+00  0.0000E+00
    -13.680  0.0000E+00  0.0000E+00  0.0000E+00  0.0000E+00  0.0000E+00  0.0000E+00  0.0000E+00  0.0000E+00  0.0000E+00  0.0000E+00  0.0000E+00  0.0000E+00  0.0000E+00  0.0000E+00  0.0000E+00  0.0000E+00  0.0000E+00  0.0000E+00
    -13.670  0.0000E+00  0.0000E+00  0.0000E+00  0.0000E+00  0.0000E+00  0.0000E+00  0.0000E+00  0.0000E+00  0.0000E+00  0.0000E+00  0.0000E+00  0.0000E+00  0.0000E+00  0.0000E+00  0.0000E+00  0.0000E+00  0.0000E+00  0.0000E+00
    -13.660  0.0000E+00  0.0000E+00  0.0000E+00  0.0000E+00  0.0000E+00  0.0000E+00  0.0000E+00  0.0000E+00  0.0000E+00  0.0000E+00  0.0000E+00  0.0000E+00  0.0000E+00  0.0000E+00  0.0000E+00  0.0000E+00  0.0000E+00  0.0000E+00
    -13.650  0.0000E+00  0.0000E+00  0.0000E+00  0.0000E+00  0.0000E+00  0.0000E+00  0.0000E+00  0.0000E+00  0.0000E+00  0.0000E+00  0.0000E+00  0.0000E+00  0.0000E+00  0.0000E+00  0.0000E+00  0.0000E+00  0.0000E+00  0.0000E+00
    -13.640  0.0000E+00  0.0000E+00  0.0000E+00  0.0000E+00  0.0000E+00  0.0000E+00  0.0000E+00  0.0000E+00  0.0000E+00  0.0000E+00  0.0000E+00  0.0000E+00  0.0000E+00  0.0000E+00  0.0000E+00  0.0000E+00  0.0000E+00  0.0000E+00
    -13.630  0.0000E+00  0.0000E+00  0.0000E+00  0.0000E+00  0.0000E+00  0.0000E+00  0.0000E+00  0.0000E+00  0.0000E+00  0.0000E+00  0.0000E+00  0.0000E+00  0.0000E+00  0.0000E+00  0.0000E+00  0.0000E+00  0.0000E+00  0.0000E+00
    -13.620  0.0000E+00  0.0000E+00  0.0000E+00  0.0000E+00  0.0000E+00  0.0000E+00  0.0000E+00  0.0000E+00  0.0000E+00  0.0000E+00  0.0000E+00  0.0000E+00  0.0000E+00  0.0000E+00  0.0000E+00  0.0000E+00  0.0000E+00  0.0000E+00
    -13.610  0.0000E+00  0.0000E+00  0.0000E+00  0.0000E+00  0.0000E+00  0.0000E+00  0.0000E+00  0.0000E+00  0.0000E+00  0.0000E+00  0.0000E+00  0.0000E+00  0.0000E+00  0.0000E+00  0.0000E+00  0.0000E+00  0.0000E+00  0.0000E+00
    -13.600  0.0000E+00  0.0000E+00  0.0000E+00  0.0000E+00  0.0000E+00  0.0000E+00  0.0000E+00  0.0000E+00  0.0000E+00  0.0000E+00  0.0000E+00  0.0000E+00  0.0000E+00  0.0000E+00  0.0000E+00  0.0000E+00  0.0000E+00  0.0000E+00
    -13.590  0.0000E+00  0.0000E+00  0.0000E+00  0.0000E+00  0.0000E+00  0.0000E+00  0.0000E+00  0.0000E+00  0.0000E+00  0.0000E+00  0.0000E+00  0.0000E+00  0.0000E+00  0.0000E+00  0.0000E+00  0.0000E+00  0.0000E+00  0.0000E+00
    -13.580  0.0000E+00  0.0000E+00  0.0000E+00  0.0000E+00  0.0000E+00  0.0000E+00  0.0000E+00  0.0000E+00  0.0000E+00  0.0000E+00  0.0000E+00  0.0000E+00  0.0000E+00  0.0000E+00  0.0000E+00  0.0000E+00  0.0000E+00  0.0000E+00
    -13.570  0.0000E+00  0.0000E+00  0.0000E+00  0.0000E+00  0.0000E+00  0.0000E+00  0.0000E+00  0.0000E+00  0.0000E+00  0.0000E+00  0.0000E+00  0.0000E+00  0.0000E+00  0.0000E+00  0.0000E+00  0.0000E+00  0.0000E+00  0.0000E+00
    -13.560  0.0000E+00  0.0000E+00  0.0000E+00  0.0000E+00  0.0000E+00  0.0000E+00  0.0000E+00  0.0000E+00  0.0000E+00  0.0000E+00  0.0000E+00  0.0000E+00  0.0000E+00  0.0000E+00  0.0000E+00  0.0000E+00  0.0000E+00  0.0000E+00
    -13.550  0.0000E+00  0.0000E+00  0.0000E+00  0.0000E+00  0.0000E+00  0.0000E+00  0.0000E+00  0.0000E+00  0.0000E+00  0.0000E+00  0.0000E+00  0.0000E+00  0.0000E+00  0.0000E+00  0.0000E+00  0.0000E+00  0.0000E+00  0.0000E+00
    -13.540  0.0000E+00  0.0000E+00  0.0000E+00  0.0000E+00  0.0000E+00  0.0000E+00  0.0000E+00  0.0000E+00  0.0000E+00  0.0000E+00  0.0000E+00  0.0000E+00  0.0000E+00  0.0000E+00  0.0000E+00  0.0000E+00  0.0000E+00  0.0000E+00
    -13.530  0.0000E+00  0.0000E+00  0.0000E+00  0.0000E+00  0.0000E+00  0.0000E+00  0.0000E+00  0.0000E+00  0.0000E+00  0.0000E+00  0.0000E+00  0.0000E+00  0.0000E+00  0.0000E+00  0.0000E+00  0.0000E+00  0.0000E+00  0.0000E+00
    -13.520  0.0000E+00  0.0000E+00  0.0000E+00  0.0000E+00  0.0000E+00  0.0000E+00  0.0000E+00  0.0000E+00  0.0000E+00  0.0000E+00  0.0000E+00  0.0000E+00  0.0000E+00  0.0000E+00  0.0000E+00  0.0000E+00  0.0000E+00  0.0000E+00
    -13.510  0.0000E+00  0.0000E+00  0.0000E+00  0.0000E+00  0.0000E+00  0.0000E+00  0.0000E+00  0.0000E+00  0.0000E+00  0.0000E+00  0.0000E+00  0.0000E+00  0.0000E+00  0.0000E+00  0.0000E+00  0.0000E+00  0.0000E+00  0.0000E+00
    -13.500  0.0000E+00  0.0000E+00  0.0000E+00  0.0000E+00  0.0000E+00  0.0000E+00  0.0000E+00  0.0000E+00  0.0000E+00  0.0000E+00  0.0000E+00  0.0000E+00  0.0000E+00  0.0000E+00  0.0000E+00  0.0000E+00  0.0000E+00  0.0000E+00
    -13.490  0.0000E+00  0.0000E+00  0.0000E+00  0.0000E+00  0.0000E+00  0.0000E+00  0.0000E+00  0.0000E+00  0.0000E+00  0.0000E+00  0.0000E+00  0.0000E+00  0.0000E+00  0.0000E+00  0.0000E+00  0.0000E+00  0.0000E+00  0.0000E+00
    -13.480  0.0000E+00  0.0000E+00  0.0000E+00  0.0000E+00  0.0000E+00  0.0000E+00  0.0000E+00  0.0000E+00  0.0000E+00  0.0000E+00  0.0000E+00  0.0000E+00  0.0000E+00  0.0000E+00  0.0000E+00  0.0000E+00  0.0000E+00  0.0000E+00
    -13.470  0.0000E+00  0.0000E+00  0.0000E+00  0.0000E+00  0.0000E+00  0.0000E+00  0.0000E+00  0.0000E+00  0.0000E+00  0.0000E+00  0.0000E+00  0.0000E+00  0.0000E+00  0.0000E+00  0.0000E+00  0.0000E+00  0.0000E+00  0.0000E+00
    -13.460  0.0000E+00  0.0000E+00  0.0000E+00  0.0000E+00  0.0000E+00  0.0000E+00  0.0000E+00  0.0000E+00  0.0000E+00  0.0000E+00  0.0000E+00  0.0000E+00  0.0000E+00  0.0000E+00  0.0000E+00  0.0000E+00  0.0000E+00  0.0000E+00
    -13.450  0.0000E+00  0.0000E+00  0.0000E+00  0.0000E+00  0.0000E+00  0.0000E+00  0.0000E+00  0.0000E+00  0.0000E+00  0.0000E+00  0.0000E+00  0.0000E+00  0.0000E+00  0.0000E+00  0.0000E+00  0.0000E+00  0.0000E+00  0.0000E+00
    -13.440  0.0000E+00  0.0000E+00  0.0000E+00  0.0000E+00  0.0000E+00  0.0000E+00  0.0000E+00  0.0000E+00  0.0000E+00  0.0000E+00  0.0000E+00  0.0000E+00  0.0000E+00  0.0000E+00  0.0000E+00  0.0000E+00  0.0000E+00  0.0000E+00
    -13.430  0.0000E+00  0.0000E+00  0.0000E+00  0.0000E+00  0.0000E+00  0.0000E+00  0.0000E+00  0.0000E+00  0.0000E+00  0.0000E+00  0.0000E+00  0.0000E+00  0.0000E+00  0.0000E+00  0.0000E+00  0.0000E+00  0.0000E+00  0.0000E+00
    -13.420  0.0000E+00  0.0000E+00  0.0000E+00  0.0000E+00  0.0000E+00  0.0000E+00  0.0000E+00  0.0000E+00  0.0000E+00  0.0000E+00  0.0000E+00  0.0000E+00  0.0000E+00  0.0000E+00  0.0000E+00  0.0000E+00  0.0000E+00  0.0000E+00
    -13.410  0.0000E+00  0.0000E+00  0.0000E+00  0.0000E+00  0.0000E+00  0.0000E+00  0.0000E+00  0.0000E+00  0.0000E+00  0.0000E+00  0.0000E+00  0.0000E+00  0.0000E+00  0.0000E+00  0.0000E+00  0.0000E+00  0.0000E+00  0.0000E+00
    -13.400  0.0000E+00  0.0000E+00  0.0000E+00  0.0000E+00  0.0000E+00  0.0000E+00  0.0000E+00  0.0000E+00  0.0000E+00  0.0000E+00  0.0000E+00  0.0000E+00  0.0000E+00  0.0000E+00  0.0000E+00  0.0000E+00  0.0000E+00  0.0000E+00
    -13.390  0.0000E+00  0.0000E+00  0.0000E+00  0.0000E+00  0.0000E+00  0.0000E+00  0.0000E+00  0.0000E+00  0.0000E+00  0.0000E+00  0.0000E+00  0.0000E+00  0.0000E+00  0.0000E+00  0.0000E+00  0.0000E+00  0.0000E+00  0.0000E+00
    -13.380  0.0000E+00  0.0000E+00  0.0000E+00  0.0000E+00  0.0000E+00  0.0000E+00  0.0000E+00  0.0000E+00  0.0000E+00  0.0000E+00  0.0000E+00  0.0000E+00  0.0000E+00  0.0000E+00  0.0000E+00  0.0000E+00  0.0000E+00  0.0000E+00
    -13.370  0.0000E+00  0.0000E+00  0.0000E+00  0.0000E+00  0.0000E+00  0.0000E+00  0.0000E+00  0.0000E+00  0.0000E+00  0.0000E+00  0.0000E+00  0.0000E+00  0.0000E+00  0.0000E+00  0.0000E+00  0.0000E+00  0.0000E+00  0.0000E+00
    -13.360  0.0000E+00  0.0000E+00  0.0000E+00  0.0000E+00  0.0000E+00  0.0000E+00  0.0000E+00  0.0000E+00  0.0000E+00  0.0000E+00  0.0000E+00  0.0000E+00  0.0000E+00  0.0000E+00  0.0000E+00  0.0000E+00  0.0000E+00  0.0000E+00
    -13.350  0.0000E+00  0.0000E+00  0.0000E+00  0.0000E+00  0.0000E+00  0.0000E+00  0.0000E+00  0.0000E+00  0.0000E+00  0.0000E+00  0.0000E+00  0.0000E+00  0.0000E+00  0.0000E+00  0.0000E+00  0.0000E+00  0.0000E+00  0.0000E+00
    -13.340  0.0000E+00  0.0000E+00  0.0000E+00  0.0000E+00  0.0000E+00  0.0000E+00  0.0000E+00  0.0000E+00  0.0000E+00  0.0000E+00  0.0000E+00  0.0000E+00  0.0000E+00  0.0000E+00  0.0000E+00  0.0000E+00  0.0000E+00  0.0000E+00
    -13.330  0.0000E+00  0.0000E+00  0.0000E+00  0.0000E+00  0.0000E+00  0.0000E+00  0.0000E+00  0.0000E+00  0.0000E+00  0.0000E+00  0.0000E+00  0.0000E+00  0.0000E+00  0.0000E+00  0.0000E+00  0.0000E+00  0.0000E+00  0.0000E+00
    -13.320  0.0000E+00  0.0000E+00  0.0000E+00  0.0000E+00  0.0000E+00  0.0000E+00  0.0000E+00  0.0000E+00  0.0000E+00  0.0000E+00  0.0000E+00  0.0000E+00  0.0000E+00  0.0000E+00  0.0000E+00  0.0000E+00  0.0000E+00  0.0000E+00
    -13.310  0.0000E+00  0.0000E+00  0.0000E+00  0.0000E+00  0.0000E+00  0.0000E+00  0.0000E+00  0.0000E+00  0.0000E+00  0.0000E+00  0.0000E+00  0.0000E+00  0.0000E+00  0.0000E+00  0.0000E+00  0.0000E+00  0.0000E+00  0.0000E+00
    -13.300  0.0000E+00  0.0000E+00  0.0000E+00  0.0000E+00  0.0000E+00  0.0000E+00  0.0000E+00  0.0000E+00  0.0000E+00  0.0000E+00  0.0000E+00  0.0000E+00  0.0000E+00  0.0000E+00  0.0000E+00  0.0000E+00  0.0000E+00  0.0000E+00
    -13.290  0.0000E+00  0.0000E+00  0.0000E+00  0.0000E+00  0.0000E+00  0.0000E+00  0.0000E+00  0.0000E+00  0.0000E+00  0.0000E+00  0.0000E+00  0.0000E+00  0.0000E+00  0.0000E+00  0.0000E+00  0.0000E+00  0.0000E+00  0.0000E+00
    -13.280  0.0000E+00  0.0000E+00  0.0000E+00  0.0000E+00  0.0000E+00  0.0000E+00  0.0000E+00  0.0000E+00  0.0000E+00  0.0000E+00  0.0000E+00  0.0000E+00  0.0000E+00  0.0000E+00  0.0000E+00  0.0000E+00  0.0000E+00  0.0000E+00
    -13.270  0.0000E+00  0.0000E+00  0.0000E+00  0.0000E+00  0.0000E+00  0.0000E+00  0.0000E+00  0.0000E+00  0.0000E+00  0.0000E+00  0.0000E+00  0.0000E+00  0.0000E+00  0.0000E+00  0.0000E+00  0.0000E+00  0.0000E+00  0.0000E+00
    -13.260  0.0000E+00  0.0000E+00  0.0000E+00  0.0000E+00  0.0000E+00  0.0000E+00  0.0000E+00  0.0000E+00  0.0000E+00  0.0000E+00  0.0000E+00  0.0000E+00  0.0000E+00  0.0000E+00  0.0000E+00  0.0000E+00  0.0000E+00  0.0000E+00
    -13.250  0.0000E+00  0.0000E+00  0.0000E+00  0.0000E+00  0.0000E+00  0.0000E+00  0.0000E+00  0.0000E+00  0.0000E+00  0.0000E+00  0.0000E+00  0.0000E+00  0.0000E+00  0.0000E+00  0.0000E+00  0.0000E+00  0.0000E+00  0.0000E+00
    -13.240  0.0000E+00  0.0000E+00  0.0000E+00  0.0000E+00  0.0000E+00  0.0000E+00  0.0000E+00  0.0000E+00  0.0000E+00  0.0000E+00  0.0000E+00  0.0000E+00  0.0000E+00  0.0000E+00  0.0000E+00  0.0000E+00  0.0000E+00  0.0000E+00
    -13.230  0.0000E+00  0.0000E+00  0.0000E+00  0.0000E+00  0.0000E+00  0.0000E+00  0.0000E+00  0.0000E+00  0.0000E+00  0.0000E+00  0.0000E+00  0.0000E+00  0.0000E+00  0.0000E+00  0.0000E+00  0.0000E+00  0.0000E+00  0.0000E+00
    -13.220  0.0000E+00  0.0000E+00  0.0000E+00  0.0000E+00  0.0000E+00  0.0000E+00  0.0000E+00  0.0000E+00  0.0000E+00  0.0000E+00  0.0000E+00  0.0000E+00  0.0000E+00  0.0000E+00  0.0000E+00  0.0000E+00  0.0000E+00  0.0000E+00
    -13.210  0.0000E+00  0.0000E+00  0.0000E+00  0.0000E+00  0.0000E+00  0.0000E+00  0.0000E+00  0.0000E+00  0.0000E+00  0.0000E+00  0.0000E+00  0.0000E+00  0.0000E+00  0.0000E+00  0.0000E+00  0.0000E+00  0.0000E+00  0.0000E+00
    -13.200  0.0000E+00  0.0000E+00  0.0000E+00  0.0000E+00  0.0000E+00  0.0000E+00  0.0000E+00  0.0000E+00  0.0000E+00  0.0000E+00  0.0000E+00  0.0000E+00  0.0000E+00  0.0000E+00  0.0000E+00  0.0000E+00  0.0000E+00  0.0000E+00
    -13.190  0.0000E+00  0.0000E+00  0.0000E+00  0.0000E+00  0.0000E+00  0.0000E+00  0.0000E+00  0.0000E+00  0.0000E+00  0.0000E+00  0.0000E+00  0.0000E+00  0.0000E+00  0.0000E+00  0.0000E+00  0.0000E+00  0.0000E+00  0.0000E+00
    -13.180  0.0000E+00  0.0000E+00  0.0000E+00  0.0000E+00  0.0000E+00  0.0000E+00  0.0000E+00  0.0000E+00  0.0000E+00  0.0000E+00  0.0000E+00  0.0000E+00  0.0000E+00  0.0000E+00  0.0000E+00  0.0000E+00  0.0000E+00  0.0000E+00
    -13.170  0.0000E+00  0.0000E+00  0.0000E+00  0.0000E+00  0.0000E+00  0.0000E+00  0.0000E+00  0.0000E+00  0.0000E+00  0.0000E+00  0.0000E+00  0.0000E+00  0.0000E+00  0.0000E+00  0.0000E+00  0.0000E+00  0.0000E+00  0.0000E+00
    -13.160  0.0000E+00  0.0000E+00  0.0000E+00  0.0000E+00  0.0000E+00  0.0000E+00  0.0000E+00  0.0000E+00  0.0000E+00  0.0000E+00  0.0000E+00  0.0000E+00  0.0000E+00  0.0000E+00  0.0000E+00  0.0000E+00  0.0000E+00  0.0000E+00
    -13.150  0.0000E+00  0.0000E+00  0.0000E+00  0.0000E+00  0.0000E+00  0.0000E+00  0.0000E+00  0.0000E+00  0.0000E+00  0.0000E+00  0.0000E+00  0.0000E+00  0.0000E+00  0.0000E+00  0.0000E+00  0.0000E+00  0.0000E+00  0.0000E+00
    -13.140  0.0000E+00  0.0000E+00  0.0000E+00  0.0000E+00  0.0000E+00  0.0000E+00  0.0000E+00  0.0000E+00  0.0000E+00  0.0000E+00  0.0000E+00  0.0000E+00  0.0000E+00  0.0000E+00  0.0000E+00  0.0000E+00  0.0000E+00  0.0000E+00
    -13.130  0.0000E+00  0.0000E+00  0.0000E+00  0.0000E+00  0.0000E+00  0.0000E+00  0.0000E+00  0.0000E+00  0.0000E+00  0.0000E+00  0.0000E+00  0.0000E+00  0.0000E+00  0.0000E+00  0.0000E+00  0.0000E+00  0.0000E+00  0.0000E+00
    -13.120  0.0000E+00  0.0000E+00  0.0000E+00  0.0000E+00  0.0000E+00  0.0000E+00  0.0000E+00  0.0000E+00  0.0000E+00  0.0000E+00  0.0000E+00  0.0000E+00  0.0000E+00  0.0000E+00  0.0000E+00  0.0000E+00  0.0000E+00  0.0000E+00
    -13.110  0.0000E+00  0.0000E+00  0.0000E+00  0.0000E+00  0.0000E+00  0.0000E+00  0.0000E+00  0.0000E+00  0.0000E+00  0.0000E+00  0.0000E+00  0.0000E+00  0.0000E+00  0.0000E+00  0.0000E+00  0.0000E+00  0.0000E+00  0.0000E+00
    -13.100  0.0000E+00  0.0000E+00  0.0000E+00  0.0000E+00  0.0000E+00  0.0000E+00  0.0000E+00  0.0000E+00  0.0000E+00  0.0000E+00  0.0000E+00  0.0000E+00  0.0000E+00  0.0000E+00  0.0000E+00  0.0000E+00  0.0000E+00  0.0000E+00
    -13.090  0.0000E+00  0.0000E+00  0.0000E+00  0.0000E+00  0.0000E+00  0.0000E+00  0.0000E+00  0.0000E+00  0.0000E+00  0.0000E+00  0.0000E+00  0.0000E+00  0.0000E+00  0.0000E+00  0.0000E+00  0.0000E+00  0.0000E+00  0.0000E+00
    -13.080  0.0000E+00  0.0000E+00  0.0000E+00  0.0000E+00  0.0000E+00  0.0000E+00  0.0000E+00  0.0000E+00  0.0000E+00  0.0000E+00  0.0000E+00  0.0000E+00  0.0000E+00  0.0000E+00  0.0000E+00  0.0000E+00  0.0000E+00  0.0000E+00
    -13.070  0.0000E+00  0.0000E+00  0.0000E+00  0.0000E+00  0.0000E+00  0.0000E+00  0.0000E+00  0.0000E+00  0.0000E+00  0.0000E+00  0.0000E+00  0.0000E+00  0.0000E+00  0.0000E+00  0.0000E+00  0.0000E+00  0.0000E+00  0.0000E+00
    -13.060  0.0000E+00  0.0000E+00  0.0000E+00  0.0000E+00  0.0000E+00  0.0000E+00  0.0000E+00  0.0000E+00  0.0000E+00  0.0000E+00  0.0000E+00  0.0000E+00  0.0000E+00  0.0000E+00  0.0000E+00  0.0000E+00  0.0000E+00  0.0000E+00
    -13.050  0.0000E+00  0.0000E+00  0.0000E+00  0.0000E+00  0.0000E+00  0.0000E+00  0.0000E+00  0.0000E+00  0.0000E+00  0.0000E+00  0.0000E+00  0.0000E+00  0.0000E+00  0.0000E+00  0.0000E+00  0.0000E+00  0.0000E+00  0.0000E+00
    -13.040  0.0000E+00  0.0000E+00  0.0000E+00  0.0000E+00  0.0000E+00  0.0000E+00  0.0000E+00  0.0000E+00  0.0000E+00  0.0000E+00  0.0000E+00  0.0000E+00  0.0000E+00  0.0000E+00  0.0000E+00  0.0000E+00  0.0000E+00  0.0000E+00
    -13.030  0.0000E+00  0.0000E+00  0.0000E+00  0.0000E+00  0.0000E+00  0.0000E+00  0.0000E+00  0.0000E+00  0.0000E+00  0.0000E+00  0.0000E+00  0.0000E+00  0.0000E+00  0.0000E+00  0.0000E+00  0.0000E+00  0.0000E+00  0.0000E+00
    -13.020  0.0000E+00  0.0000E+00  0.0000E+00  0.0000E+00  0.0000E+00  0.0000E+00  0.0000E+00  0.0000E+00  0.0000E+00  0.0000E+00  0.0000E+00  0.0000E+00  0.0000E+00  0.0000E+00  0.0000E+00  0.0000E+00  0.0000E+00  0.0000E+00
    -13.010  0.0000E+00  0.0000E+00  0.0000E+00  0.0000E+00  0.0000E+00  0.0000E+00  0.0000E+00  0.0000E+00  0.0000E+00  0.0000E+00  0.0000E+00  0.0000E+00  0.0000E+00  0.0000E+00  0.0000E+00  0.0000E+00  0.0000E+00  0.0000E+00
    -13.000  0.0000E+00  0.0000E+00  0.0000E+00  0.0000E+00  0.0000E+00  0.0000E+00  0.0000E+00  0.0000E+00  0.0000E+00  0.0000E+00  0.0000E+00  0.0000E+00  0.0000E+00  0.0000E+00  0.0000E+00  0.0000E+00  0.0000E+00  0.0000E+00
    -12.990  0.0000E+00  0.0000E+00  0.0000E+00  0.0000E+00  0.0000E+00  0.0000E+00  0.0000E+00  0.0000E+00  0.0000E+00  0.0000E+00  0.0000E+00  0.0000E+00  0.0000E+00  0.0000E+00  0.0000E+00  0.0000E+00  0.0000E+00  0.0000E+00
    -12.980  0.0000E+00  0.0000E+00  0.0000E+00  0.0000E+00  0.0000E+00  0.0000E+00  0.0000E+00  0.0000E+00  0.0000E+00  0.0000E+00  0.0000E+00  0.0000E+00  0.0000E+00  0.0000E+00  0.0000E+00  0.0000E+00  0.0000E+00  0.0000E+00
    -12.970  0.0000E+00  0.0000E+00  0.0000E+00  0.0000E+00  0.0000E+00  0.0000E+00  0.0000E+00  0.0000E+00  0.0000E+00  0.0000E+00  0.0000E+00  0.0000E+00  0.0000E+00  0.0000E+00  0.0000E+00  0.0000E+00  0.0000E+00  0.0000E+00
    -12.960  0.0000E+00  0.0000E+00  0.0000E+00  0.0000E+00  0.0000E+00  0.0000E+00  0.0000E+00  0.0000E+00  0.0000E+00  0.0000E+00  0.0000E+00  0.0000E+00  0.0000E+00  0.0000E+00  0.0000E+00  0.0000E+00  0.0000E+00  0.0000E+00
    -12.950  0.0000E+00  0.0000E+00  0.0000E+00  0.0000E+00  0.0000E+00  0.0000E+00  0.0000E+00  0.0000E+00  0.0000E+00  0.0000E+00  0.0000E+00  0.0000E+00  0.0000E+00  0.0000E+00  0.0000E+00  0.0000E+00  0.0000E+00  0.0000E+00
    -12.940  0.0000E+00  0.0000E+00  0.0000E+00  0.0000E+00  0.0000E+00  0.0000E+00  0.0000E+00  0.0000E+00  0.0000E+00  0.0000E+00  0.0000E+00  0.0000E+00  0.0000E+00  0.0000E+00  0.0000E+00  0.0000E+00  0.0000E+00  0.0000E+00
    -12.930  0.0000E+00  0.0000E+00  0.0000E+00  0.0000E+00  0.0000E+00  0.0000E+00  0.0000E+00  0.0000E+00  0.0000E+00  0.0000E+00  0.0000E+00  0.0000E+00  0.0000E+00  0.0000E+00  0.0000E+00  0.0000E+00  0.0000E+00  0.0000E+00
    -12.920  0.0000E+00  0.0000E+00  0.0000E+00  0.0000E+00  0.0000E+00  0.0000E+00  0.0000E+00  0.0000E+00  0.0000E+00  0.0000E+00  0.0000E+00  0.0000E+00  0.0000E+00  0.0000E+00  0.0000E+00  0.0000E+00  0.0000E+00  0.0000E+00
    -12.910  0.0000E+00  0.0000E+00  0.0000E+00  0.0000E+00  0.0000E+00  0.0000E+00  0.0000E+00  0.0000E+00  0.0000E+00  0.0000E+00  0.0000E+00  0.0000E+00  0.0000E+00  0.0000E+00  0.0000E+00  0.0000E+00  0.0000E+00  0.0000E+00
    -12.900  0.0000E+00  0.0000E+00  0.0000E+00  0.0000E+00  0.0000E+00  0.0000E+00  0.0000E+00  0.0000E+00  0.0000E+00  0.0000E+00  0.0000E+00  0.0000E+00  0.0000E+00  0.0000E+00  0.0000E+00  0.0000E+00  0.0000E+00  0.0000E+00
    -12.890  0.0000E+00  0.0000E+00  0.0000E+00  0.0000E+00  0.0000E+00  0.0000E+00  0.0000E+00  0.0000E+00  0.0000E+00  0.0000E+00  0.0000E+00  0.0000E+00  0.0000E+00  0.0000E+00  0.0000E+00  0.0000E+00  0.0000E+00  0.0000E+00
    -12.880  0.0000E+00  0.0000E+00  0.0000E+00  0.0000E+00  0.0000E+00  0.0000E+00  0.0000E+00  0.0000E+00  0.0000E+00  0.0000E+00  0.0000E+00  0.0000E+00  0.0000E+00  0.0000E+00  0.0000E+00  0.0000E+00  0.0000E+00  0.0000E+00
    -12.870  0.0000E+00  0.0000E+00  0.0000E+00  0.0000E+00  0.0000E+00  0.0000E+00  0.0000E+00  0.0000E+00  0.0000E+00  0.0000E+00  0.0000E+00  0.0000E+00  0.0000E+00  0.0000E+00  0.0000E+00  0.0000E+00  0.0000E+00  0.0000E+00
    -12.860  0.0000E+00  0.0000E+00  0.0000E+00  0.0000E+00  0.0000E+00  0.0000E+00  0.0000E+00  0.0000E+00  0.0000E+00  0.0000E+00  0.0000E+00  0.0000E+00  0.0000E+00  0.0000E+00  0.0000E+00  0.0000E+00  0.0000E+00  0.0000E+00
    -12.850  0.0000E+00  0.0000E+00  0.0000E+00  0.0000E+00  0.0000E+00  0.0000E+00  0.0000E+00  0.0000E+00  0.0000E+00  0.0000E+00  0.0000E+00  0.0000E+00  0.0000E+00  0.0000E+00  0.0000E+00  0.0000E+00  0.0000E+00  0.0000E+00
    -12.840  0.0000E+00  0.0000E+00  0.0000E+00  0.0000E+00  0.0000E+00  0.0000E+00  0.0000E+00  0.0000E+00  0.0000E+00  0.0000E+00  0.0000E+00  0.0000E+00  0.0000E+00  0.0000E+00  0.0000E+00  0.0000E+00  0.0000E+00  0.0000E+00
    -12.830  0.0000E+00  0.0000E+00  0.0000E+00  0.0000E+00  0.0000E+00  0.0000E+00  0.0000E+00  0.0000E+00  0.0000E+00  0.0000E+00  0.0000E+00  0.0000E+00  0.0000E+00  0.0000E+00  0.0000E+00  0.0000E+00  0.0000E+00  0.0000E+00
    -12.820  0.0000E+00  0.0000E+00  0.0000E+00  0.0000E+00  0.0000E+00  0.0000E+00  0.0000E+00  0.0000E+00  0.0000E+00  0.0000E+00  0.0000E+00  0.0000E+00  0.0000E+00  0.0000E+00  0.0000E+00  0.0000E+00  0.0000E+00  0.0000E+00
    -12.810  0.0000E+00  0.0000E+00  0.0000E+00  0.0000E+00  0.0000E+00  0.0000E+00  0.0000E+00  0.0000E+00  0.0000E+00  0.0000E+00  0.0000E+00  0.0000E+00  0.0000E+00  0.0000E+00  0.0000E+00  0.0000E+00  0.0000E+00  0.0000E+00
    -12.800  0.0000E+00  0.0000E+00  0.0000E+00  0.0000E+00  0.0000E+00  0.0000E+00  0.0000E+00  0.0000E+00  0.0000E+00  0.0000E+00  0.0000E+00  0.0000E+00  0.0000E+00  0.0000E+00  0.0000E+00  0.0000E+00  0.0000E+00  0.0000E+00
    -12.790  0.0000E+00  0.0000E+00  0.0000E+00  0.0000E+00  0.0000E+00  0.0000E+00  0.0000E+00  0.0000E+00  0.0000E+00  0.0000E+00  0.0000E+00  0.0000E+00  0.0000E+00  0.0000E+00  0.0000E+00  0.0000E+00  0.0000E+00  0.0000E+00
    -12.780  0.0000E+00  0.0000E+00  0.0000E+00  0.0000E+00  0.0000E+00  0.0000E+00  0.0000E+00  0.0000E+00  0.0000E+00  0.0000E+00  0.0000E+00  0.0000E+00  0.0000E+00  0.0000E+00  0.0000E+00  0.0000E+00  0.0000E+00  0.0000E+00
    -12.770  0.0000E+00  0.0000E+00  0.0000E+00  0.0000E+00  0.0000E+00  0.0000E+00  0.0000E+00  0.0000E+00  0.0000E+00  0.0000E+00  0.0000E+00  0.0000E+00  0.0000E+00  0.0000E+00  0.0000E+00  0.0000E+00  0.0000E+00  0.0000E+00
    -12.760  0.0000E+00  0.0000E+00  0.0000E+00  0.0000E+00  0.0000E+00  0.0000E+00  0.0000E+00  0.0000E+00  0.0000E+00  0.0000E+00  0.0000E+00  0.0000E+00  0.0000E+00  0.0000E+00  0.0000E+00  0.0000E+00  0.0000E+00  0.0000E+00
    -12.750  0.0000E+00  0.0000E+00  0.0000E+00  0.0000E+00  0.0000E+00  0.0000E+00  0.0000E+00  0.0000E+00  0.0000E+00  0.0000E+00  0.0000E+00  0.0000E+00  0.0000E+00  0.0000E+00  0.0000E+00  0.0000E+00  0.0000E+00  0.0000E+00
    -12.740  0.0000E+00  0.0000E+00  0.0000E+00  0.0000E+00  0.0000E+00  0.0000E+00  0.0000E+00  0.0000E+00  0.0000E+00  0.0000E+00  0.0000E+00  0.0000E+00  0.0000E+00  0.0000E+00  0.0000E+00  0.0000E+00  0.0000E+00  0.0000E+00
    -12.730  0.0000E+00  0.0000E+00  0.0000E+00  0.0000E+00  0.0000E+00  0.0000E+00  0.0000E+00  0.0000E+00  0.0000E+00  0.0000E+00  0.0000E+00  0.0000E+00  0.0000E+00  0.0000E+00  0.0000E+00  0.0000E+00  0.0000E+00  0.0000E+00
    -12.720  0.0000E+00  0.0000E+00  0.0000E+00  0.0000E+00  0.0000E+00  0.0000E+00  0.0000E+00  0.0000E+00  0.0000E+00  0.0000E+00  0.0000E+00  0.0000E+00  0.0000E+00  0.0000E+00  0.0000E+00  0.0000E+00  0.0000E+00  0.0000E+00
    -12.710  0.0000E+00  0.0000E+00  0.0000E+00  0.0000E+00  0.0000E+00  0.0000E+00  0.0000E+00  0.0000E+00  0.0000E+00  0.0000E+00  0.0000E+00  0.0000E+00  0.0000E+00  0.0000E+00  0.0000E+00  0.0000E+00  0.0000E+00  0.0000E+00
    -12.700  0.0000E+00  0.0000E+00  0.0000E+00  0.0000E+00  0.0000E+00  0.0000E+00  0.0000E+00  0.0000E+00  0.0000E+00  0.0000E+00  0.0000E+00  0.0000E+00  0.0000E+00  0.0000E+00  0.0000E+00  0.0000E+00  0.0000E+00  0.0000E+00
    -12.690  0.0000E+00  0.0000E+00  0.0000E+00  0.0000E+00  0.0000E+00  0.0000E+00  0.0000E+00  0.0000E+00  0.0000E+00  0.0000E+00  0.0000E+00  0.0000E+00  0.0000E+00  0.0000E+00  0.0000E+00  0.0000E+00  0.0000E+00  0.0000E+00
    -12.680  0.0000E+00  0.0000E+00  0.0000E+00  0.0000E+00  0.0000E+00  0.0000E+00  0.0000E+00  0.0000E+00  0.0000E+00  0.0000E+00  0.0000E+00  0.0000E+00  0.0000E+00  0.0000E+00  0.0000E+00  0.0000E+00  0.0000E+00  0.0000E+00
    -12.670  0.0000E+00  0.0000E+00  0.0000E+00  0.0000E+00  0.0000E+00  0.0000E+00  0.0000E+00  0.0000E+00  0.0000E+00  0.0000E+00  0.0000E+00  0.0000E+00  0.0000E+00  0.0000E+00  0.0000E+00  0.0000E+00  0.0000E+00  0.0000E+00
    -12.660  0.0000E+00  0.0000E+00  0.0000E+00  0.0000E+00  0.0000E+00  0.0000E+00  0.0000E+00  0.0000E+00  0.0000E+00  0.0000E+00  0.0000E+00  0.0000E+00  0.0000E+00  0.0000E+00  0.0000E+00  0.0000E+00  0.0000E+00  0.0000E+00
    -12.650  0.0000E+00  0.0000E+00  0.0000E+00  0.0000E+00  0.0000E+00  0.0000E+00  0.0000E+00  0.0000E+00  0.0000E+00  0.0000E+00  0.0000E+00  0.0000E+00  0.0000E+00  0.0000E+00  0.0000E+00  0.0000E+00  0.0000E+00  0.0000E+00
    -12.640  0.0000E+00  0.0000E+00  0.0000E+00  0.0000E+00  0.0000E+00  0.0000E+00  0.0000E+00  0.0000E+00  0.0000E+00  0.0000E+00  0.0000E+00  0.0000E+00  0.0000E+00  0.0000E+00  0.0000E+00  0.0000E+00  0.0000E+00  0.0000E+00
    -12.630  0.0000E+00  0.0000E+00  0.0000E+00  0.0000E+00  0.0000E+00  0.0000E+00  0.0000E+00  0.0000E+00  0.0000E+00  0.0000E+00  0.0000E+00  0.0000E+00  0.0000E+00  0.0000E+00  0.0000E+00  0.0000E+00  0.0000E+00  0.0000E+00
    -12.620  0.0000E+00  0.0000E+00  0.0000E+00  0.0000E+00  0.0000E+00  0.0000E+00  0.0000E+00  0.0000E+00  0.0000E+00  0.0000E+00  0.0000E+00  0.0000E+00  0.0000E+00  0.0000E+00  0.0000E+00  0.0000E+00  0.0000E+00  0.0000E+00
    -12.610  0.0000E+00  0.0000E+00  0.0000E+00  0.0000E+00  0.0000E+00  0.0000E+00  0.0000E+00  0.0000E+00  0.0000E+00  0.0000E+00  0.0000E+00  0.0000E+00  0.0000E+00  0.0000E+00  0.0000E+00  0.0000E+00  0.0000E+00  0.0000E+00
    -12.600  0.0000E+00  0.0000E+00  0.0000E+00  0.0000E+00  0.0000E+00  0.0000E+00  0.0000E+00  0.0000E+00  0.0000E+00  0.0000E+00  0.0000E+00  0.0000E+00  0.0000E+00  0.0000E+00  0.0000E+00  0.0000E+00  0.0000E+00  0.0000E+00
    -12.590  0.0000E+00  0.0000E+00  0.0000E+00  0.0000E+00  0.0000E+00  0.0000E+00  0.0000E+00  0.0000E+00  0.0000E+00  0.0000E+00  0.0000E+00  0.0000E+00  0.0000E+00  0.0000E+00  0.0000E+00  0.0000E+00  0.0000E+00  0.0000E+00
    -12.580  0.0000E+00  0.0000E+00  0.0000E+00  0.0000E+00  0.0000E+00  0.0000E+00  0.0000E+00  0.0000E+00  0.0000E+00  0.0000E+00  0.0000E+00  0.0000E+00  0.0000E+00  0.0000E+00  0.0000E+00  0.0000E+00  0.0000E+00  0.0000E+00
    -12.570  0.0000E+00  0.0000E+00  0.0000E+00  0.0000E+00  0.0000E+00  0.0000E+00  0.0000E+00  0.0000E+00  0.0000E+00  0.0000E+00  0.0000E+00  0.0000E+00  0.0000E+00  0.0000E+00  0.0000E+00  0.0000E+00  0.0000E+00  0.0000E+00
    -12.560  0.0000E+00  0.0000E+00  0.0000E+00  0.0000E+00  0.0000E+00  0.0000E+00  0.0000E+00  0.0000E+00  0.0000E+00  0.0000E+00  0.0000E+00  0.0000E+00  0.0000E+00  0.0000E+00  0.0000E+00  0.0000E+00  0.0000E+00  0.0000E+00
    -12.550  0.0000E+00  0.0000E+00  0.0000E+00  0.0000E+00  0.0000E+00  0.0000E+00  0.0000E+00  0.0000E+00  0.0000E+00  0.0000E+00  0.0000E+00  0.0000E+00  0.0000E+00  0.0000E+00  0.0000E+00  0.0000E+00  0.0000E+00  0.0000E+00
    -12.540  0.0000E+00  0.0000E+00  0.0000E+00  0.0000E+00  0.0000E+00  0.0000E+00  0.0000E+00  0.0000E+00  0.0000E+00  0.0000E+00  0.0000E+00  0.0000E+00  0.0000E+00  0.0000E+00  0.0000E+00  0.0000E+00  0.0000E+00  0.0000E+00
    -12.530  0.0000E+00  0.0000E+00  0.0000E+00  0.0000E+00  0.0000E+00  0.0000E+00  0.0000E+00  0.0000E+00  0.0000E+00  0.0000E+00  0.0000E+00  0.0000E+00  0.0000E+00  0.0000E+00  0.0000E+00  0.0000E+00  0.0000E+00  0.0000E+00
    -12.520  0.0000E+00  0.0000E+00  0.0000E+00  0.0000E+00  0.0000E+00  0.0000E+00  0.0000E+00  0.0000E+00  0.0000E+00  0.0000E+00  0.0000E+00  0.0000E+00  0.0000E+00  0.0000E+00  0.0000E+00  0.0000E+00  0.0000E+00  0.0000E+00
    -12.510  0.0000E+00  0.0000E+00  0.0000E+00  0.0000E+00  0.0000E+00  0.0000E+00  0.0000E+00  0.0000E+00  0.0000E+00  0.0000E+00  0.0000E+00  0.0000E+00  0.0000E+00  0.0000E+00  0.0000E+00  0.0000E+00  0.0000E+00  0.0000E+00
    -12.500  0.0000E+00  0.0000E+00  0.0000E+00  0.0000E+00  0.0000E+00  0.0000E+00  0.0000E+00  0.0000E+00  0.0000E+00  0.0000E+00  0.0000E+00  0.0000E+00  0.0000E+00  0.0000E+00  0.0000E+00  0.0000E+00  0.0000E+00  0.0000E+00
    -12.490  0.0000E+00  0.0000E+00  0.0000E+00  0.0000E+00  0.0000E+00  0.0000E+00  0.0000E+00  0.0000E+00  0.0000E+00  0.0000E+00  0.0000E+00  0.0000E+00  0.0000E+00  0.0000E+00  0.0000E+00  0.0000E+00  0.0000E+00  0.0000E+00
    -12.480  0.0000E+00  0.0000E+00  0.0000E+00  0.0000E+00  0.0000E+00  0.0000E+00  0.0000E+00  0.0000E+00  0.0000E+00  0.0000E+00  0.0000E+00  0.0000E+00  0.0000E+00  0.0000E+00  0.0000E+00  0.0000E+00  0.0000E+00  0.0000E+00
    -12.470  0.0000E+00  0.0000E+00  0.0000E+00  0.0000E+00  0.0000E+00  0.0000E+00  0.0000E+00  0.0000E+00  0.0000E+00  0.0000E+00  0.0000E+00  0.0000E+00  0.0000E+00  0.0000E+00  0.0000E+00  0.0000E+00  0.0000E+00  0.0000E+00
    -12.460  0.0000E+00  0.0000E+00  0.0000E+00  0.0000E+00  0.0000E+00  0.0000E+00  0.0000E+00  0.0000E+00  0.0000E+00  0.0000E+00  0.0000E+00  0.0000E+00  0.0000E+00  0.0000E+00  0.0000E+00  0.0000E+00  0.0000E+00  0.0000E+00
    -12.450  0.0000E+00  0.0000E+00  0.0000E+00  0.0000E+00  0.0000E+00  0.0000E+00  0.0000E+00  0.0000E+00  0.0000E+00  0.0000E+00  0.0000E+00  0.0000E+00  0.0000E+00  0.0000E+00  0.0000E+00  0.0000E+00  0.0000E+00  0.0000E+00
    -12.440  0.0000E+00  0.0000E+00  0.0000E+00  0.0000E+00  0.0000E+00  0.0000E+00  0.0000E+00  0.0000E+00  0.0000E+00  0.0000E+00  0.0000E+00  0.0000E+00  0.0000E+00  0.0000E+00  0.0000E+00  0.0000E+00  0.0000E+00  0.0000E+00
    -12.430  0.0000E+00  0.0000E+00  0.0000E+00  0.0000E+00  0.0000E+00  0.0000E+00  0.0000E+00  0.0000E+00  0.0000E+00  0.0000E+00  0.0000E+00  0.0000E+00  0.0000E+00  0.0000E+00  0.0000E+00  0.0000E+00  0.0000E+00  0.0000E+00
    -12.420  0.0000E+00  0.0000E+00  0.0000E+00  0.0000E+00  0.0000E+00  0.0000E+00  0.0000E+00  0.0000E+00  0.0000E+00  0.0000E+00  0.0000E+00  0.0000E+00  0.0000E+00  0.0000E+00  0.0000E+00  0.0000E+00  0.0000E+00  0.0000E+00
    -12.410  0.0000E+00  0.0000E+00  0.0000E+00  0.0000E+00  0.0000E+00  0.0000E+00  0.0000E+00  0.0000E+00  0.0000E+00  0.0000E+00  0.0000E+00  0.0000E+00  0.0000E+00  0.0000E+00  0.0000E+00  0.0000E+00  0.0000E+00  0.0000E+00
    -12.400  0.0000E+00  0.0000E+00  0.0000E+00  0.0000E+00  0.0000E+00  0.0000E+00  0.0000E+00  0.0000E+00  0.0000E+00  0.0000E+00  0.0000E+00  0.0000E+00  0.0000E+00  0.0000E+00  0.0000E+00  0.0000E+00  0.0000E+00  0.0000E+00
    -12.390  0.0000E+00  0.0000E+00  0.0000E+00  0.0000E+00  0.0000E+00  0.0000E+00  0.0000E+00  0.0000E+00  0.0000E+00  0.0000E+00  0.0000E+00  0.0000E+00  0.0000E+00  0.0000E+00  0.0000E+00  0.0000E+00  0.0000E+00  0.0000E+00
    -12.380  0.0000E+00  0.0000E+00  0.0000E+00  0.0000E+00  0.0000E+00  0.0000E+00  0.0000E+00  0.0000E+00  0.0000E+00  0.0000E+00  0.0000E+00  0.0000E+00  0.0000E+00  0.0000E+00  0.0000E+00  0.0000E+00  0.0000E+00  0.0000E+00
    -12.370  0.0000E+00  0.0000E+00  0.0000E+00  0.0000E+00  0.0000E+00  0.0000E+00  0.0000E+00  0.0000E+00  0.0000E+00  0.0000E+00  0.0000E+00  0.0000E+00  0.0000E+00  0.0000E+00  0.0000E+00  0.0000E+00  0.0000E+00  0.0000E+00
    -12.360  0.0000E+00  0.0000E+00  0.0000E+00  0.0000E+00  0.0000E+00  0.0000E+00  0.0000E+00  0.0000E+00  0.0000E+00  0.0000E+00  0.0000E+00  0.0000E+00  0.0000E+00  0.0000E+00  0.0000E+00  0.0000E+00  0.0000E+00  0.0000E+00
    -12.350  0.0000E+00  0.0000E+00  0.0000E+00  0.0000E+00  0.0000E+00  0.0000E+00  0.0000E+00  0.0000E+00  0.0000E+00  0.0000E+00  0.0000E+00  0.0000E+00  0.0000E+00  0.0000E+00  0.0000E+00  0.0000E+00  0.0000E+00  0.0000E+00
    -12.340  0.0000E+00  0.0000E+00  0.0000E+00  0.0000E+00  0.0000E+00  0.0000E+00  0.0000E+00  0.0000E+00  0.0000E+00  0.0000E+00  0.0000E+00  0.0000E+00  0.0000E+00  0.0000E+00  0.0000E+00  0.0000E+00  0.0000E+00  0.0000E+00
    -12.330  0.0000E+00  0.0000E+00  0.0000E+00  0.0000E+00  0.0000E+00  0.0000E+00  0.0000E+00  0.0000E+00  0.0000E+00  0.0000E+00  0.0000E+00  0.0000E+00  0.0000E+00  0.0000E+00  0.0000E+00  0.0000E+00  0.0000E+00  0.0000E+00
    -12.320  0.0000E+00  0.0000E+00  0.0000E+00  0.0000E+00  0.0000E+00  0.0000E+00  0.0000E+00  0.0000E+00  0.0000E+00  0.0000E+00  0.0000E+00  0.0000E+00  0.0000E+00  0.0000E+00  0.0000E+00  0.0000E+00  0.0000E+00  0.0000E+00
    -12.310  0.0000E+00  0.0000E+00  0.0000E+00  0.0000E+00  0.0000E+00  0.0000E+00  0.0000E+00  0.0000E+00  0.0000E+00  0.0000E+00  0.0000E+00  0.0000E+00  0.0000E+00  0.0000E+00  0.0000E+00  0.0000E+00  0.0000E+00  0.0000E+00
    -12.300  0.0000E+00  0.0000E+00  0.0000E+00  0.0000E+00  0.0000E+00  0.0000E+00  0.0000E+00  0.0000E+00  0.0000E+00  0.0000E+00  0.0000E+00  0.0000E+00  0.0000E+00  0.0000E+00  0.0000E+00  0.0000E+00  0.0000E+00  0.0000E+00
    -12.290  0.0000E+00  0.0000E+00  0.0000E+00  0.0000E+00  0.0000E+00  0.0000E+00  0.0000E+00  0.0000E+00  0.0000E+00  0.0000E+00  0.0000E+00  0.0000E+00  0.0000E+00  0.0000E+00  0.0000E+00  0.0000E+00  0.0000E+00  0.0000E+00
    -12.280  0.0000E+00  0.0000E+00  0.0000E+00  0.0000E+00  0.0000E+00  0.0000E+00  0.0000E+00  0.0000E+00  0.0000E+00  0.0000E+00  0.0000E+00  0.0000E+00  0.0000E+00  0.0000E+00  0.0000E+00  0.0000E+00  0.0000E+00  0.0000E+00
    -12.270  0.0000E+00  0.0000E+00  0.0000E+00  0.0000E+00  0.0000E+00  0.0000E+00  0.0000E+00  0.0000E+00  0.0000E+00  0.0000E+00  0.0000E+00  0.0000E+00  0.0000E+00  0.0000E+00  0.0000E+00  0.0000E+00  0.0000E+00  0.0000E+00
    -12.260  0.0000E+00  0.0000E+00  0.0000E+00  0.0000E+00  0.0000E+00  0.0000E+00  0.0000E+00  0.0000E+00  0.0000E+00  0.0000E+00  0.0000E+00  0.0000E+00  0.0000E+00  0.0000E+00  0.0000E+00  0.0000E+00  0.0000E+00  0.0000E+00
    -12.250  0.0000E+00  0.0000E+00  0.0000E+00  0.0000E+00  0.0000E+00  0.0000E+00  0.0000E+00  0.0000E+00  0.0000E+00  0.0000E+00  0.0000E+00  0.0000E+00  0.0000E+00  0.0000E+00  0.0000E+00  0.0000E+00  0.0000E+00  0.0000E+00
    -12.240  0.0000E+00  0.0000E+00  0.0000E+00  0.0000E+00  0.0000E+00  0.0000E+00  0.0000E+00  0.0000E+00  0.0000E+00  0.0000E+00  0.0000E+00  0.0000E+00  0.0000E+00  0.0000E+00  0.0000E+00  0.0000E+00  0.0000E+00  0.0000E+00
    -12.230  0.0000E+00  0.0000E+00  0.0000E+00  0.0000E+00  0.0000E+00  0.0000E+00  0.0000E+00  0.0000E+00  0.0000E+00  0.0000E+00  0.0000E+00  0.0000E+00  0.0000E+00  0.0000E+00  0.0000E+00  0.0000E+00  0.0000E+00  0.0000E+00
    -12.220  0.0000E+00  0.0000E+00  0.0000E+00  0.0000E+00  0.0000E+00  0.0000E+00  0.0000E+00  0.0000E+00  0.0000E+00  0.0000E+00  0.0000E+00  0.0000E+00  0.0000E+00  0.0000E+00  0.0000E+00  0.0000E+00  0.0000E+00  0.0000E+00
    -12.210  0.0000E+00  0.0000E+00  0.0000E+00  0.0000E+00  0.0000E+00  0.0000E+00  0.0000E+00  0.0000E+00  0.0000E+00  0.0000E+00  0.0000E+00  0.0000E+00  0.0000E+00  0.0000E+00  0.0000E+00  0.0000E+00  0.0000E+00  0.0000E+00
    -12.200  0.0000E+00  0.0000E+00  0.0000E+00  0.0000E+00  0.0000E+00  0.0000E+00  0.0000E+00  0.0000E+00  0.0000E+00  0.0000E+00  0.0000E+00  0.0000E+00  0.0000E+00  0.0000E+00  0.0000E+00  0.0000E+00  0.0000E+00  0.0000E+00
    -12.190  0.0000E+00  0.0000E+00  0.0000E+00  0.0000E+00  0.0000E+00  0.0000E+00  0.0000E+00  0.0000E+00  0.0000E+00  0.0000E+00  0.0000E+00  0.0000E+00  0.0000E+00  0.0000E+00  0.0000E+00  0.0000E+00  0.0000E+00  0.0000E+00
    -12.180  0.0000E+00  0.0000E+00  0.0000E+00  0.0000E+00  0.0000E+00  0.0000E+00  0.0000E+00  0.0000E+00  0.0000E+00  0.0000E+00  0.0000E+00  0.0000E+00  0.0000E+00  0.0000E+00  0.0000E+00  0.0000E+00  0.0000E+00  0.0000E+00
    -12.170  0.0000E+00  0.0000E+00  0.0000E+00  0.0000E+00  0.0000E+00  0.0000E+00  0.0000E+00  0.0000E+00  0.0000E+00  0.0000E+00  0.0000E+00  0.0000E+00  0.0000E+00  0.0000E+00  0.0000E+00  0.0000E+00  0.0000E+00  0.0000E+00
    -12.160  0.0000E+00  0.0000E+00  0.0000E+00  0.0000E+00  0.0000E+00  0.0000E+00  0.0000E+00  0.0000E+00  0.0000E+00  0.0000E+00  0.0000E+00  0.0000E+00  0.0000E+00  0.0000E+00  0.0000E+00  0.0000E+00  0.0000E+00  0.0000E+00
    -12.150  0.0000E+00  0.0000E+00  0.0000E+00  0.0000E+00  0.0000E+00  0.0000E+00  0.0000E+00  0.0000E+00  0.0000E+00  0.0000E+00  0.0000E+00  0.0000E+00  0.0000E+00  0.0000E+00  0.0000E+00  0.0000E+00  0.0000E+00  0.0000E+00
    -12.140  0.0000E+00  0.0000E+00  0.0000E+00  0.0000E+00  0.0000E+00  0.0000E+00  0.0000E+00  0.0000E+00  0.0000E+00  0.0000E+00  0.0000E+00  0.0000E+00  0.0000E+00  0.0000E+00  0.0000E+00  0.0000E+00  0.0000E+00  0.0000E+00
    -12.130  0.0000E+00  0.0000E+00  0.0000E+00  0.0000E+00  0.0000E+00  0.0000E+00  0.0000E+00  0.0000E+00  0.0000E+00  0.0000E+00  0.0000E+00  0.0000E+00  0.0000E+00  0.0000E+00  0.0000E+00  0.0000E+00  0.0000E+00  0.0000E+00
    -12.120  0.0000E+00  0.0000E+00  0.0000E+00  0.0000E+00  0.0000E+00  0.0000E+00  0.0000E+00  0.0000E+00  0.0000E+00  0.0000E+00  0.0000E+00  0.0000E+00  0.0000E+00  0.0000E+00  0.0000E+00  0.0000E+00  0.0000E+00  0.0000E+00
    -12.110  0.0000E+00  0.0000E+00  0.0000E+00  0.0000E+00  0.0000E+00  0.0000E+00  0.0000E+00  0.0000E+00  0.0000E+00  0.0000E+00  0.0000E+00  0.0000E+00  0.0000E+00  0.0000E+00  0.0000E+00  0.0000E+00  0.0000E+00  0.0000E+00
    -12.100  0.0000E+00  0.0000E+00  0.0000E+00  0.0000E+00  0.0000E+00  0.0000E+00  0.0000E+00  0.0000E+00  0.0000E+00  0.0000E+00  0.0000E+00  0.0000E+00  0.0000E+00  0.0000E+00  0.0000E+00  0.0000E+00  0.0000E+00  0.0000E+00
    -12.090  0.0000E+00  0.0000E+00  0.0000E+00  0.0000E+00  0.0000E+00  0.0000E+00  0.0000E+00  0.0000E+00  0.0000E+00  0.0000E+00  0.0000E+00  0.0000E+00  0.0000E+00  0.0000E+00  0.0000E+00  0.0000E+00  0.0000E+00  0.0000E+00
    -12.080  0.0000E+00  0.0000E+00  0.0000E+00  0.0000E+00  0.0000E+00  0.0000E+00  0.0000E+00  0.0000E+00  0.0000E+00  0.0000E+00  0.0000E+00  0.0000E+00  0.0000E+00  0.0000E+00  0.0000E+00  0.0000E+00  0.0000E+00  0.0000E+00
    -12.070  0.0000E+00  0.0000E+00  0.0000E+00  0.0000E+00  0.0000E+00  0.0000E+00  0.0000E+00  0.0000E+00  0.0000E+00  0.0000E+00  0.0000E+00  0.0000E+00  0.0000E+00  0.0000E+00  0.0000E+00  0.0000E+00  0.0000E+00  0.0000E+00
    -12.060  0.0000E+00  0.0000E+00  0.0000E+00  0.0000E+00  0.0000E+00  0.0000E+00  0.0000E+00  0.0000E+00  0.0000E+00  0.0000E+00  0.0000E+00  0.0000E+00  0.0000E+00  0.0000E+00  0.0000E+00  0.0000E+00  0.0000E+00  0.0000E+00
    -12.050  0.0000E+00  0.0000E+00  0.0000E+00  0.0000E+00  0.0000E+00  0.0000E+00  0.0000E+00  0.0000E+00  0.0000E+00  0.0000E+00  0.0000E+00  0.0000E+00  0.0000E+00  0.0000E+00  0.0000E+00  0.0000E+00  0.0000E+00  0.0000E+00
    -12.040  0.0000E+00  0.0000E+00  0.0000E+00  0.0000E+00  0.0000E+00  0.0000E+00  0.0000E+00  0.0000E+00  0.0000E+00  0.0000E+00  0.0000E+00  0.0000E+00  0.0000E+00  0.0000E+00  0.0000E+00  0.0000E+00  0.0000E+00  0.0000E+00
    -12.030  0.0000E+00  0.0000E+00  0.0000E+00  0.0000E+00  0.0000E+00  0.0000E+00  0.0000E+00  0.0000E+00  0.0000E+00  0.0000E+00  0.0000E+00  0.0000E+00  0.0000E+00  0.0000E+00  0.0000E+00  0.0000E+00  0.0000E+00  0.0000E+00
    -12.020  0.0000E+00  0.0000E+00  0.0000E+00  0.0000E+00  0.0000E+00  0.0000E+00  0.0000E+00  0.0000E+00  0.0000E+00  0.0000E+00  0.0000E+00  0.0000E+00  0.0000E+00  0.0000E+00  0.0000E+00  0.0000E+00  0.0000E+00  0.0000E+00
    -12.010  0.0000E+00  0.0000E+00  0.0000E+00  0.0000E+00  0.0000E+00  0.0000E+00  0.0000E+00  0.0000E+00  0.0000E+00  0.0000E+00  0.0000E+00  0.0000E+00  0.0000E+00  0.0000E+00  0.0000E+00  0.0000E+00  0.0000E+00  0.0000E+00
    -12.000  0.0000E+00  0.0000E+00  0.0000E+00  0.0000E+00  0.0000E+00  0.0000E+00  0.0000E+00  0.0000E+00  0.0000E+00  0.0000E+00  0.0000E+00  0.0000E+00  0.0000E+00  0.0000E+00  0.0000E+00  0.0000E+00  0.0000E+00  0.0000E+00
    -11.990  0.0000E+00  0.0000E+00  0.0000E+00  0.0000E+00  0.0000E+00  0.0000E+00  0.0000E+00  0.0000E+00  0.0000E+00  0.0000E+00  0.0000E+00  0.0000E+00  0.0000E+00  0.0000E+00  0.0000E+00  0.0000E+00  0.0000E+00  0.0000E+00
    -11.980  0.0000E+00  0.0000E+00  0.0000E+00  0.0000E+00  0.0000E+00  0.0000E+00  0.0000E+00  0.0000E+00  0.0000E+00  0.0000E+00  0.0000E+00  0.0000E+00  0.0000E+00  0.0000E+00  0.0000E+00  0.0000E+00  0.0000E+00  0.0000E+00
    -11.970  0.0000E+00  0.0000E+00  0.0000E+00  0.0000E+00  0.0000E+00  0.0000E+00  0.0000E+00  0.0000E+00  0.0000E+00  0.0000E+00  0.0000E+00  0.0000E+00  0.0000E+00  0.0000E+00  0.0000E+00  0.0000E+00  0.0000E+00  0.0000E+00
    -11.960  0.0000E+00  0.0000E+00  0.0000E+00  0.0000E+00  0.0000E+00  0.0000E+00  0.0000E+00  0.0000E+00  0.0000E+00  0.0000E+00  0.0000E+00  0.0000E+00  0.0000E+00  0.0000E+00  0.0000E+00  0.0000E+00  0.0000E+00  0.0000E+00
    -11.950  0.0000E+00  0.0000E+00  0.0000E+00  0.0000E+00  0.0000E+00  0.0000E+00  0.0000E+00  0.0000E+00  0.0000E+00  0.0000E+00  0.0000E+00  0.0000E+00  0.0000E+00  0.0000E+00  0.0000E+00  0.0000E+00  0.0000E+00  0.0000E+00
    -11.940  0.0000E+00  0.0000E+00  0.0000E+00  0.0000E+00  0.0000E+00  0.0000E+00  0.0000E+00  0.0000E+00  0.0000E+00  0.0000E+00  0.0000E+00  0.0000E+00  0.0000E+00  0.0000E+00  0.0000E+00  0.0000E+00  0.0000E+00  0.0000E+00
    -11.930  0.0000E+00  0.0000E+00  0.0000E+00  0.0000E+00  0.0000E+00  0.0000E+00  0.0000E+00  0.0000E+00  0.0000E+00  0.0000E+00  0.0000E+00  0.0000E+00  0.0000E+00  0.0000E+00  0.0000E+00  0.0000E+00  0.0000E+00  0.0000E+00
    -11.920  0.0000E+00  0.0000E+00  0.0000E+00  0.0000E+00  0.0000E+00  0.0000E+00  0.0000E+00  0.0000E+00  0.0000E+00  0.0000E+00  0.0000E+00  0.0000E+00  0.0000E+00  0.0000E+00  0.0000E+00  0.0000E+00  0.0000E+00  0.0000E+00
    -11.910  0.0000E+00  0.0000E+00  0.0000E+00  0.0000E+00  0.0000E+00  0.0000E+00  0.0000E+00  0.0000E+00  0.0000E+00  0.0000E+00  0.0000E+00  0.0000E+00  0.0000E+00  0.0000E+00  0.0000E+00  0.0000E+00  0.0000E+00  0.0000E+00
    -11.900  0.0000E+00  0.0000E+00  0.0000E+00  0.0000E+00  0.0000E+00  0.0000E+00  0.0000E+00  0.0000E+00  0.0000E+00  0.0000E+00  0.0000E+00  0.0000E+00  0.0000E+00  0.0000E+00  0.0000E+00  0.0000E+00  0.0000E+00  0.0000E+00
    -11.890  0.0000E+00  0.0000E+00  0.0000E+00  0.0000E+00  0.0000E+00  0.0000E+00  0.0000E+00  0.0000E+00  0.0000E+00  0.0000E+00  0.0000E+00  0.0000E+00  0.0000E+00  0.0000E+00  0.0000E+00  0.0000E+00  0.0000E+00  0.0000E+00
    -11.880  0.0000E+00  0.0000E+00  0.0000E+00  0.0000E+00  0.0000E+00  0.0000E+00  0.0000E+00  0.0000E+00  0.0000E+00  0.0000E+00  0.0000E+00  0.0000E+00  0.0000E+00  0.0000E+00  0.0000E+00  0.0000E+00  0.0000E+00  0.0000E+00
    -11.870  0.0000E+00  0.0000E+00  0.0000E+00  0.0000E+00  0.0000E+00  0.0000E+00  0.0000E+00  0.0000E+00  0.0000E+00  0.0000E+00  0.0000E+00  0.0000E+00  0.0000E+00  0.0000E+00  0.0000E+00  0.0000E+00  0.0000E+00  0.0000E+00
    -11.860  0.0000E+00  0.0000E+00  0.0000E+00  0.0000E+00  0.0000E+00  0.0000E+00  0.0000E+00  0.0000E+00  0.0000E+00  0.0000E+00  0.0000E+00  0.0000E+00  0.0000E+00  0.0000E+00  0.0000E+00  0.0000E+00  0.0000E+00  0.0000E+00
    -11.850  0.0000E+00  0.0000E+00  0.0000E+00  0.0000E+00  0.0000E+00  0.0000E+00  0.0000E+00  0.0000E+00  0.0000E+00  0.0000E+00  0.0000E+00  0.0000E+00  0.0000E+00  0.0000E+00  0.0000E+00  0.0000E+00  0.0000E+00  0.0000E+00
    -11.840  0.0000E+00  0.0000E+00  0.0000E+00  0.0000E+00  0.0000E+00  0.0000E+00  0.0000E+00  0.0000E+00  0.0000E+00  0.0000E+00  0.0000E+00  0.0000E+00  0.0000E+00  0.0000E+00  0.0000E+00  0.0000E+00  0.0000E+00  0.0000E+00
    -11.830  0.0000E+00  0.0000E+00  0.0000E+00  0.0000E+00  0.0000E+00  0.0000E+00  0.0000E+00  0.0000E+00  0.0000E+00  0.0000E+00  0.0000E+00  0.0000E+00  0.0000E+00  0.0000E+00  0.0000E+00  0.0000E+00  0.0000E+00  0.0000E+00
    -11.820  0.0000E+00  0.0000E+00  0.0000E+00  0.0000E+00  0.0000E+00  0.0000E+00  0.0000E+00  0.0000E+00  0.0000E+00  0.0000E+00  0.0000E+00  0.0000E+00  0.0000E+00  0.0000E+00  0.0000E+00  0.0000E+00  0.0000E+00  0.0000E+00
    -11.810  0.0000E+00  0.0000E+00  0.0000E+00  0.0000E+00  0.0000E+00  0.0000E+00  0.0000E+00  0.0000E+00  0.0000E+00  0.0000E+00  0.0000E+00  0.0000E+00  0.0000E+00  0.0000E+00  0.0000E+00  0.0000E+00  0.0000E+00  0.0000E+00
    -11.800  0.0000E+00  0.0000E+00  0.0000E+00  0.0000E+00  0.0000E+00  0.0000E+00  0.0000E+00  0.0000E+00  0.0000E+00  0.0000E+00  0.0000E+00  0.0000E+00  0.0000E+00  0.0000E+00  0.0000E+00  0.0000E+00  0.0000E+00  0.0000E+00
    -11.790  0.0000E+00  0.0000E+00  0.0000E+00  0.0000E+00  0.0000E+00  0.0000E+00  0.0000E+00  0.0000E+00  0.0000E+00  0.0000E+00  0.0000E+00  0.0000E+00  0.0000E+00  0.0000E+00  0.0000E+00  0.0000E+00  0.0000E+00  0.0000E+00
    -11.780  0.0000E+00  0.0000E+00  0.0000E+00  0.0000E+00  0.0000E+00  0.0000E+00  0.0000E+00  0.0000E+00  0.0000E+00  0.0000E+00  0.0000E+00  0.0000E+00  0.0000E+00  0.0000E+00  0.0000E+00  0.0000E+00  0.0000E+00  0.0000E+00
    -11.770  0.0000E+00  0.0000E+00  0.0000E+00  0.0000E+00  0.0000E+00  0.0000E+00  0.0000E+00  0.0000E+00  0.0000E+00  0.0000E+00  0.0000E+00  0.0000E+00  0.0000E+00  0.0000E+00  0.0000E+00  0.0000E+00  0.0000E+00  0.0000E+00
    -11.760  0.0000E+00  0.0000E+00  0.0000E+00  0.0000E+00  0.0000E+00  0.0000E+00  0.0000E+00  0.0000E+00  0.0000E+00  0.0000E+00  0.0000E+00  0.0000E+00  0.0000E+00  0.0000E+00  0.0000E+00  0.0000E+00  0.0000E+00  0.0000E+00
    -11.750  0.0000E+00  0.0000E+00  0.0000E+00  0.0000E+00  0.0000E+00  0.0000E+00  0.0000E+00  0.0000E+00  0.0000E+00  0.0000E+00  0.0000E+00  0.0000E+00  0.0000E+00  0.0000E+00  0.0000E+00  0.0000E+00  0.0000E+00  0.0000E+00
    -11.740  0.0000E+00  0.0000E+00  0.0000E+00  0.0000E+00  0.0000E+00  0.0000E+00  0.0000E+00  0.0000E+00  0.0000E+00  0.0000E+00  0.0000E+00  0.0000E+00  0.0000E+00  0.0000E+00  0.0000E+00  0.0000E+00  0.0000E+00  0.0000E+00
    -11.730  0.0000E+00  0.0000E+00  0.0000E+00  0.0000E+00  0.0000E+00  0.0000E+00  0.0000E+00  0.0000E+00  0.0000E+00  0.0000E+00  0.0000E+00  0.0000E+00  0.0000E+00  0.0000E+00  0.0000E+00  0.0000E+00  0.0000E+00  0.0000E+00
    -11.720  0.0000E+00  0.0000E+00  0.0000E+00  0.0000E+00  0.0000E+00  0.0000E+00  0.0000E+00  0.0000E+00  0.0000E+00  0.0000E+00  0.0000E+00  0.0000E+00  0.0000E+00  0.0000E+00  0.0000E+00  0.0000E+00  0.0000E+00  0.0000E+00
    -11.710  0.0000E+00  0.0000E+00  0.0000E+00  0.0000E+00  0.0000E+00  0.0000E+00  0.0000E+00  0.0000E+00  0.0000E+00  0.0000E+00  0.0000E+00  0.0000E+00  0.0000E+00  0.0000E+00  0.0000E+00  0.0000E+00  0.0000E+00  0.0000E+00
    -11.700  0.0000E+00  0.0000E+00  0.0000E+00  0.0000E+00  0.0000E+00  0.0000E+00  0.0000E+00  0.0000E+00  0.0000E+00  0.0000E+00  0.0000E+00  0.0000E+00  0.0000E+00  0.0000E+00  0.0000E+00  0.0000E+00  0.0000E+00  0.0000E+00
[truncated: 15,776,423 more chars]
