# Supplementary material for: Stabilizing lattice oxygen redox in layered sodium transition metal oxide through spin singlet state
Source: Nat Commun. 2023 Nov 23;14:7665. doi: 10.1038/s41467-023-43031-6 (PMC10667238; doi:10.1038/s41467-023-43031-6)
Supplement: Supplementary file 5 — Supplementary Data 1 [file 41467_2023_43031_MOESM5_ESM.zip › Data_SI/3.99_plateau_x=0.33333/noJT/relaxation_GGA+U/INCAR.PBE-U_re3]

ISTART = 0
ICHARG = 2
ENCUT  = 500     #cutoff used throughout all calculations
#ENAUG  = 756.3
LREAL  = Auto    #real space projection yes / no
ALGO   = Normal
#NSIM   = 4
NELMDL = 5
NELM = 80
ISMEAR = 0     #method to determine partial occupancies
SIGMA = 0.2
#AMIX = 0.2
#BMIX = 0.0001
#AMIX_MAG = 0.8
#BMIX_MAG = 0.0001
IBRION = 2
ISIF = 3
NSW = 200
EDIFF  = 1E-7
EDIFFG = -0.005
POTIM = 0.02
LWAVE = T
LCHARG = T
#LSCAAWARE = False
#ADDGRID = .TRUE.
#LAECHG = T
LORBIT = 11
#EMIN = -20
#EMAX = 10
#NEDOS = 1501
#NGXF = 160
#NGYF = 200
#NGZF = 112
ISPIN  = 2
MAGMOM = 2*0 2*2 4*3 12*0
LDAU   = .TRUE.
LDAUTYPE = 2
LDAUL  = -1  2  2  -1
LDAUU  =  0 5 4 0
LDAUJ  =  0 0 0 0
LDAUPRINT = 2
LAXMIX = 4
#LHFCALC = .TRUE.
#HFSCREEN = 0.2
#ALGO = All
#TIME = 0.2
#PREFOCK = Fast
#NKREDX = 2
#NKREDY = 1
#NKREDZ = 1
#AEXX = 0.2
#NBANDS = 72

#NCORE = 1
#NSIM = 8
NPAR = 2
KPAR = 2
