# Supplementary material for: Stabilizing lattice oxygen redox in layered sodium transition metal oxide through spin singlet state
Source: Nat Commun. 2023 Nov 23;14:7665. doi: 10.1038/s41467-023-43031-6 (PMC10667238; doi:10.1038/s41467-023-43031-6)
Supplement: Supplementary file 5 — Supplementary Data 1 [file 41467_2023_43031_MOESM5_ESM.zip › Data_SI/3.99_plateau_x=0.33333/noJT/relaxation_GGA+U/POSCAR.PBE-U_re3]

noJT                                    
   1.00000000000000     
     4.5589089669025524    4.5589089669025524    0.0909998323315024
    -6.1582708788578948    6.1582708788578948   -0.0000000000000000
    -1.7645000534152924   -1.7645000534152928    4.3873903453525012
   Na   Cu   Mn   O 
     2     2     4    12
Direct
  0.5000000000000000  0.0000000000000000  0.5000000000000000
  0.5000000000000000  0.5000000000000000 -0.0000000000000000
  0.0000000000000000  0.0000000000000000  0.5000000000000000
  0.0000000000000000  0.5000000000000000 -0.0000000000000000
 -0.0000000000000000  0.6675927477881881  0.5000000000000000
 -0.0000000000000000  0.3324072522118119  0.5000000000000000
 -0.0000000000000000  0.1675927477881881 -0.0000000000000000
 -0.0000000000000000  0.8324072522118119 -0.0000000000000000
  0.1790212603627174 -0.0000000000000000  0.9587295206374521
  0.8209787396372823  0.0000000000000000  0.0412704793625480
  0.8209787396372823  0.5000000000000000  0.5412704793625479
  0.1790212603627174  0.5000000000000000  0.4587295206374522
  0.1765107301051885  0.1692748201810968  0.4349647298958045
  0.8234892698948115  0.8307251798189029  0.5650352701041954
  0.8234892698948115  0.6692748201810971  0.0650352701041955
  0.1765107301051885  0.3307251798189032  0.9349647298958046
  0.1765107301051885  0.6692748201810971  0.9349647298958046
  0.8234892698948115  0.3307251798189032  0.0650352701041955
  0.8234892698948115  0.1692748201810968  0.5650352701041954
  0.1765107301051885  0.8307251798189030  0.4349647298958045
 
  0.00000000E+00  0.00000000E+00  0.00000000E+00
  0.00000000E+00  0.00000000E+00  0.00000000E+00
  0.00000000E+00  0.00000000E+00  0.00000000E+00
  0.00000000E+00  0.00000000E+00  0.00000000E+00
  0.00000000E+00  0.00000000E+00  0.00000000E+00
  0.00000000E+00  0.00000000E+00  0.00000000E+00
  0.00000000E+00  0.00000000E+00  0.00000000E+00
  0.00000000E+00  0.00000000E+00  0.00000000E+00
  0.00000000E+00  0.00000000E+00  0.00000000E+00
  0.00000000E+00  0.00000000E+00  0.00000000E+00
  0.00000000E+00  0.00000000E+00  0.00000000E+00
  0.00000000E+00  0.00000000E+00  0.00000000E+00
  0.00000000E+00  0.00000000E+00  0.00000000E+00
  0.00000000E+00  0.00000000E+00  0.00000000E+00
  0.00000000E+00  0.00000000E+00  0.00000000E+00
  0.00000000E+00  0.00000000E+00  0.00000000E+00
  0.00000000E+00  0.00000000E+00  0.00000000E+00
  0.00000000E+00  0.00000000E+00  0.00000000E+00
  0.00000000E+00  0.00000000E+00  0.00000000E+00
  0.00000000E+00  0.00000000E+00  0.00000000E+00
