# Supplementary material for: Stabilizing lattice oxygen redox in layered sodium transition metal oxide through spin singlet state
Source: Nat Commun. 2023 Nov 23;14:7665. doi: 10.1038/s41467-023-43031-6 (PMC10667238; doi:10.1038/s41467-023-43031-6)
Supplement: Supplementary file 5 — Supplementary Data 1 [file 41467_2023_43031_MOESM5_ESM.zip › Data_SI/3.99_plateau_x=0.33333/noJT/static_HSE/DOSCAR]

  20  20   1   0
  0.1244703E+02  0.6456439E-09  0.8710601E-09  0.5046877E-09  0.5000000E-15
  1.000000000000000E-004
  CAR 
 unknown system                          
     15.00000000    -20.00000000 3501      0.07000000      1.00000000
    -20.000  0.6396E+02  0.9844E+01  0.6396E+00  0.9844E-01
    -19.990  0.1541E+01  0.1449E+01  0.6550E+00  0.1129E+00
    -19.980  0.1698E+01  0.1578E+01  0.6719E+00  0.1287E+00
    -19.970  0.1883E+01  0.1705E+01  0.6908E+00  0.1458E+00
    -19.960  0.2091E+01  0.1826E+01  0.7117E+00  0.1640E+00
    -19.950  0.2315E+01  0.1938E+01  0.7348E+00  0.1834E+00
    -19.940  0.2550E+01  0.2039E+01  0.7603E+00  0.2038E+00
    -19.930  0.2787E+01  0.2128E+01  0.7882E+00  0.2251E+00
    -19.920  0.3018E+01  0.2201E+01  0.8184E+00  0.2471E+00
    -19.910  0.3235E+01  0.2258E+01  0.8507E+00  0.2697E+00
    -19.900  0.3429E+01  0.2299E+01  0.8850E+00  0.2926E+00
    -19.890  0.3593E+01  0.2322E+01  0.9209E+00  0.3159E+00
    -19.880  0.3719E+01  0.2327E+01  0.9581E+00  0.3391E+00
    -19.870  0.3801E+01  0.2314E+01  0.9961E+00  0.3623E+00
    -19.860  0.3834E+01  0.2283E+01  0.1034E+01  0.3851E+00
    -19.850  0.3814E+01  0.2235E+01  0.1073E+01  0.4075E+00
    -19.840  0.3742E+01  0.2169E+01  0.1110E+01  0.4291E+00
    -19.830  0.3618E+01  0.2088E+01  0.1146E+01  0.4500E+00
    -19.820  0.3447E+01  0.1993E+01  0.1181E+01  0.4700E+00
    -19.810  0.3237E+01  0.1888E+01  0.1213E+01  0.4888E+00
    -19.800  0.2997E+01  0.1776E+01  0.1243E+01  0.5066E+00
    -19.790  0.2737E+01  0.1663E+01  0.1270E+01  0.5232E+00
    -19.780  0.2471E+01  0.1554E+01  0.1295E+01  0.5388E+00
    -19.770  0.2210E+01  0.1455E+01  0.1317E+01  0.5533E+00
    -19.760  0.1965E+01  0.1373E+01  0.1337E+01  0.5671E+00
    -19.750  0.1748E+01  0.1314E+01  0.1354E+01  0.5802E+00
    -19.740  0.1566E+01  0.1282E+01  0.1370E+01  0.5930E+00
    -19.730  0.1427E+01  0.1283E+01  0.1384E+01  0.6058E+00
    -19.720  0.1333E+01  0.1317E+01  0.1398E+01  0.6190E+00
    -19.710  0.1287E+01  0.1386E+01  0.1410E+01  0.6329E+00
    -19.700  0.1286E+01  0.1490E+01  0.1423E+01  0.6478E+00
    -19.690  0.1328E+01  0.1627E+01  0.1437E+01  0.6641E+00
    -19.680  0.1406E+01  0.1792E+01  0.1451E+01  0.6820E+00
    -19.670  0.1514E+01  0.1982E+01  0.1466E+01  0.7018E+00
    -19.660  0.1645E+01  0.2191E+01  0.1482E+01  0.7237E+00
    -19.650  0.1791E+01  0.2412E+01  0.1500E+01  0.7478E+00
    -19.640  0.1944E+01  0.2639E+01  0.1520E+01  0.7742E+00
    -19.630  0.2098E+01  0.2864E+01  0.1541E+01  0.8029E+00
    -19.620  0.2246E+01  0.3081E+01  0.1563E+01  0.8337E+00
    -19.610  0.2383E+01  0.3281E+01  0.1587E+01  0.8665E+00
    -19.600  0.2507E+01  0.3456E+01  0.1612E+01  0.9010E+00
    -19.590  0.2617E+01  0.3601E+01  0.1638E+01  0.9371E+00
    -19.580  0.2711E+01  0.3707E+01  0.1665E+01  0.9741E+00
    -19.570  0.2791E+01  0.3770E+01  0.1693E+01  0.1012E+01
    -19.560  0.2858E+01  0.3784E+01  0.1722E+01  0.1050E+01
    -19.550  0.2915E+01  0.3748E+01  0.1751E+01  0.1087E+01
    -19.540  0.2963E+01  0.3661E+01  0.1781E+01  0.1124E+01
    -19.530  0.3005E+01  0.3526E+01  0.1811E+01  0.1159E+01
    -19.520  0.3043E+01  0.3348E+01  0.1841E+01  0.1192E+01
    -19.510  0.3080E+01  0.3134E+01  0.1872E+01  0.1224E+01
    -19.500  0.3115E+01  0.2893E+01  0.1903E+01  0.1253E+01
    -19.490  0.3150E+01  0.2637E+01  0.1934E+01  0.1279E+01
    -19.480  0.3186E+01  0.2378E+01  0.1966E+01  0.1303E+01
    -19.470  0.3222E+01  0.2128E+01  0.1999E+01  0.1324E+01
    -19.460  0.3257E+01  0.1897E+01  0.2031E+01  0.1343E+01
    -19.450  0.3290E+01  0.1695E+01  0.2064E+01  0.1360E+01
    -19.440  0.3318E+01  0.1531E+01  0.2097E+01  0.1375E+01
    -19.430  0.3340E+01  0.1409E+01  0.2131E+01  0.1390E+01
    -19.420  0.3352E+01  0.1332E+01  0.2164E+01  0.1403E+01
    -19.410  0.3353E+01  0.1301E+01  0.2198E+01  0.1416E+01
    -19.400  0.3341E+01  0.1313E+01  0.2231E+01  0.1429E+01
    -19.390  0.3314E+01  0.1365E+01  0.2264E+01  0.1443E+01
    -19.380  0.3274E+01  0.1450E+01  0.2297E+01  0.1457E+01
    -19.370  0.3220E+01  0.1562E+01  0.2329E+01  0.1473E+01
    -19.360  0.3157E+01  0.1694E+01  0.2361E+01  0.1490E+01
    -19.350  0.3087E+01  0.1837E+01  0.2392E+01  0.1508E+01
    -19.340  0.3016E+01  0.1986E+01  0.2422E+01  0.1528E+01
    -19.330  0.2948E+01  0.2135E+01  0.2451E+01  0.1549E+01
    -19.320  0.2888E+01  0.2277E+01  0.2480E+01  0.1572E+01
    -19.310  0.2842E+01  0.2411E+01  0.2508E+01  0.1596E+01
    -19.300  0.2812E+01  0.2532E+01  0.2537E+01  0.1621E+01
    -19.290  0.2800E+01  0.2641E+01  0.2565E+01  0.1648E+01
    -19.280  0.2807E+01  0.2738E+01  0.2593E+01  0.1675E+01
    -19.270  0.2832E+01  0.2822E+01  0.2621E+01  0.1703E+01
    -19.260  0.2875E+01  0.2895E+01  0.2650E+01  0.1732E+01
    -19.250  0.2932E+01  0.2959E+01  0.2679E+01  0.1762E+01
    -19.240  0.3001E+01  0.3013E+01  0.2709E+01  0.1792E+01
    -19.230  0.3079E+01  0.3060E+01  0.2740E+01  0.1823E+01
    -19.220  0.3163E+01  0.3099E+01  0.2771E+01  0.1854E+01
    -19.210  0.3254E+01  0.3132E+01  0.2804E+01  0.1885E+01
    -19.200  0.3351E+01  0.3157E+01  0.2838E+01  0.1917E+01
    -19.190  0.3455E+01  0.3175E+01  0.2872E+01  0.1948E+01
    -19.180  0.3568E+01  0.3186E+01  0.2908E+01  0.1980E+01
    -19.170  0.3693E+01  0.3189E+01  0.2945E+01  0.2012E+01
    -19.160  0.3832E+01  0.3185E+01  0.2983E+01  0.2044E+01
    -19.150  0.3987E+01  0.3173E+01  0.3023E+01  0.2076E+01
    -19.140  0.4159E+01  0.3153E+01  0.3064E+01  0.2107E+01
    -19.130  0.4349E+01  0.3126E+01  0.3108E+01  0.2139E+01
    -19.120  0.4555E+01  0.3092E+01  0.3154E+01  0.2169E+01
    -19.110  0.4773E+01  0.3052E+01  0.3201E+01  0.2200E+01
    -19.100  0.5001E+01  0.3005E+01  0.3251E+01  0.2230E+01
    -19.090  0.5232E+01  0.2955E+01  0.3304E+01  0.2260E+01
    -19.080  0.5462E+01  0.2902E+01  0.3358E+01  0.2289E+01
    -19.070  0.5683E+01  0.2849E+01  0.3415E+01  0.2317E+01
    -19.060  0.5891E+01  0.2800E+01  0.3474E+01  0.2345E+01
    -19.050  0.6080E+01  0.2757E+01  0.3535E+01  0.2373E+01
    -19.040  0.6247E+01  0.2724E+01  0.3597E+01  0.2400E+01
    -19.030  0.6388E+01  0.2704E+01  0.3661E+01  0.2427E+01
    -19.020  0.6503E+01  0.2701E+01  0.3726E+01  0.2454E+01
    -19.010  0.6590E+01  0.2717E+01  0.3792E+01  0.2481E+01
    -19.000  0.6653E+01  0.2751E+01  0.3859E+01  0.2509E+01
    -18.990  0.6694E+01  0.2804E+01  0.3925E+01  0.2537E+01
    -18.980  0.6720E+01  0.2873E+01  0.3993E+01  0.2565E+01
    -18.970  0.6738E+01  0.2954E+01  0.4060E+01  0.2595E+01
    -18.960  0.6756E+01  0.3043E+01  0.4128E+01  0.2625E+01
    -18.950  0.6784E+01  0.3135E+01  0.4195E+01  0.2657E+01
    -18.940  0.6834E+01  0.3225E+01  0.4264E+01  0.2689E+01
    -18.930  0.6916E+01  0.3309E+01  0.4333E+01  0.2722E+01
    -18.920  0.7041E+01  0.3385E+01  0.4403E+01  0.2756E+01
    -18.910  0.7218E+01  0.3451E+01  0.4476E+01  0.2790E+01
    -18.900  0.7456E+01  0.3508E+01  0.4550E+01  0.2825E+01
    -18.890  0.7761E+01  0.3560E+01  0.4628E+01  0.2861E+01
    -18.880  0.8138E+01  0.3610E+01  0.4709E+01  0.2897E+01
    -18.870  0.8590E+01  0.3665E+01  0.4795E+01  0.2934E+01
    -18.860  0.9118E+01  0.3729E+01  0.4886E+01  0.2971E+01
    -18.850  0.9721E+01  0.3808E+01  0.4983E+01  0.3009E+01
    -18.840  0.1040E+02  0.3907E+01  0.5087E+01  0.3048E+01
    -18.830  0.1115E+02  0.4029E+01  0.5199E+01  0.3089E+01
    -18.820  0.1197E+02  0.4174E+01  0.5319E+01  0.3130E+01
    -18.810  0.1285E+02  0.4342E+01  0.5447E+01  0.3174E+01
    -18.800  0.1378E+02  0.4531E+01  0.5585E+01  0.3219E+01
    -18.790  0.1476E+02  0.4737E+01  0.5732E+01  0.3266E+01
    -18.780  0.1578E+02  0.4955E+01  0.5890E+01  0.3316E+01
    -18.770  0.1680E+02  0.5178E+01  0.6058E+01  0.3368E+01
    -18.760  0.1783E+02  0.5399E+01  0.6236E+01  0.3422E+01
    -18.750  0.1882E+02  0.5614E+01  0.6425E+01  0.3478E+01
    -18.740  0.1975E+02  0.5814E+01  0.6622E+01  0.3536E+01
    -18.730  0.2060E+02  0.5994E+01  0.6828E+01  0.3596E+01
    -18.720  0.2133E+02  0.6148E+01  0.7041E+01  0.3657E+01
    -18.710  0.2191E+02  0.6273E+01  0.7261E+01  0.3720E+01
    -18.700  0.2234E+02  0.6367E+01  0.7484E+01  0.3784E+01
    -18.690  0.2258E+02  0.6427E+01  0.7710E+01  0.3848E+01
    -18.680  0.2265E+02  0.6455E+01  0.7936E+01  0.3913E+01
    -18.670  0.2254E+02  0.6454E+01  0.8162E+01  0.3977E+01
    -18.660  0.2228E+02  0.6430E+01  0.8385E+01  0.4041E+01
    -18.650  0.2188E+02  0.6391E+01  0.8603E+01  0.4105E+01
    -18.640  0.2138E+02  0.6348E+01  0.8817E+01  0.4169E+01
    -18.630  0.2081E+02  0.6314E+01  0.9025E+01  0.4232E+01
    -18.620  0.2021E+02  0.6303E+01  0.9227E+01  0.4295E+01
    -18.610  0.1959E+02  0.6329E+01  0.9423E+01  0.4358E+01
    -18.600  0.1899E+02  0.6407E+01  0.9613E+01  0.4422E+01
    -18.590  0.1842E+02  0.6551E+01  0.9797E+01  0.4488E+01
    -18.580  0.1788E+02  0.6772E+01  0.9976E+01  0.4556E+01
    -18.570  0.1736E+02  0.7080E+01  0.1015E+02  0.4626E+01
    -18.560  0.1685E+02  0.7479E+01  0.1032E+02  0.4701E+01
    -18.550  0.1633E+02  0.7972E+01  0.1048E+02  0.4781E+01
    -18.540  0.1577E+02  0.8558E+01  0.1064E+02  0.4866E+01
    -18.530  0.1515E+02  0.9230E+01  0.1079E+02  0.4959E+01
    -18.520  0.1446E+02  0.9981E+01  0.1094E+02  0.5059E+01
    -18.510  0.1367E+02  0.1080E+02  0.1107E+02  0.5167E+01
    -18.500  0.1280E+02  0.1168E+02  0.1120E+02  0.5283E+01
    -18.490  0.1183E+02  0.1261E+02  0.1132E+02  0.5409E+01
    -18.480  0.1080E+02  0.1357E+02  0.1143E+02  0.5545E+01
    -18.470  0.9713E+01  0.1455E+02  0.1152E+02  0.5691E+01
    -18.460  0.8604E+01  0.1555E+02  0.1161E+02  0.5846E+01
    -18.450  0.7500E+01  0.1655E+02  0.1168E+02  0.6012E+01
    -18.440  0.6430E+01  0.1753E+02  0.1175E+02  0.6187E+01
    -18.430  0.5419E+01  0.1848E+02  0.1180E+02  0.6372E+01
    -18.420  0.4488E+01  0.1938E+02  0.1185E+02  0.6565E+01
    -18.410  0.3650E+01  0.2022E+02  0.1188E+02  0.6768E+01
    -18.400  0.2916E+01  0.2099E+02  0.1191E+02  0.6978E+01
    -18.390  0.2287E+01  0.2165E+02  0.1194E+02  0.7194E+01
    -18.380  0.1761E+01  0.2221E+02  0.1195E+02  0.7416E+01
    -18.370  0.1330E+01  0.2265E+02  0.1197E+02  0.7643E+01
    -18.360  0.9867E+00  0.2296E+02  0.1198E+02  0.7872E+01
    -18.350  0.7181E+00  0.2315E+02  0.1198E+02  0.8104E+01
    -18.340  0.5128E+00  0.2320E+02  0.1199E+02  0.8336E+01
    -18.330  0.3593E+00  0.2313E+02  0.1199E+02  0.8567E+01
    -18.320  0.2470E+00  0.2296E+02  0.1200E+02  0.8797E+01
    -18.310  0.1666E+00  0.2268E+02  0.1200E+02  0.9024E+01
    -18.300  0.1102E+00  0.2231E+02  0.1200E+02  0.9247E+01
    -18.290  0.7157E-01  0.2186E+02  0.1200E+02  0.9465E+01
    -18.280  0.4558E-01  0.2134E+02  0.1200E+02  0.9679E+01
    -18.270  0.2847E-01  0.2074E+02  0.1200E+02  0.9886E+01
    -18.260  0.1745E-01  0.2008E+02  0.1200E+02  0.1009E+02
    -18.250  0.1049E-01  0.1934E+02  0.1200E+02  0.1028E+02
    -18.240  0.6187E-02  0.1852E+02  0.1200E+02  0.1047E+02
    -18.230  0.3579E-02  0.1762E+02  0.1200E+02  0.1064E+02
    -18.220  0.2031E-02  0.1664E+02  0.1200E+02  0.1081E+02
    -18.210  0.1130E-02  0.1558E+02  0.1200E+02  0.1096E+02
    -18.200  0.6172E-03  0.1445E+02  0.1200E+02  0.1111E+02
    -18.190  0.3305E-03  0.1325E+02  0.1200E+02  0.1124E+02
    -18.180  0.1736E-03  0.1201E+02  0.1200E+02  0.1136E+02
    -18.170  0.8947E-04  0.1075E+02  0.1200E+02  0.1147E+02
    -18.160  0.4522E-04  0.9497E+01  0.1200E+02  0.1156E+02
    -18.150  0.2241E-04  0.8267E+01  0.1200E+02  0.1165E+02
    -18.140  0.1090E-04  0.7089E+01  0.1200E+02  0.1172E+02
    -18.130  0.5197E-05  0.5986E+01  0.1200E+02  0.1178E+02
    -18.120  0.2431E-05  0.4973E+01  0.1200E+02  0.1183E+02
    -18.110  0.1115E-05  0.4064E+01  0.1200E+02  0.1187E+02
    -18.100  0.5019E-06  0.3266E+01  0.1200E+02  0.1190E+02
    -18.090  0.2215E-06  0.2579E+01  0.1200E+02  0.1193E+02
    -18.080  0.9587E-07  0.2002E+01  0.1200E+02  0.1195E+02
    -18.070  0.4070E-07  0.1526E+01  0.1200E+02  0.1196E+02
    -18.060  0.1695E-07  0.1143E+01  0.1200E+02  0.1197E+02
    -18.050  0.6920E-08  0.8410E+00  0.1200E+02  0.1198E+02
    -18.040  0.2772E-08  0.6075E+00  0.1200E+02  0.1199E+02
    -18.030  0.1089E-08  0.4308E+00  0.1200E+02  0.1199E+02
    -18.020  0.4194E-09  0.2999E+00  0.1200E+02  0.1199E+02
    -18.010  0.1584E-09  0.2050E+00  0.1200E+02  0.1200E+02
    -18.000  0.5870E-10  0.1375E+00  0.1200E+02  0.1200E+02
    -17.990  0.2133E-10  0.9055E-01  0.1200E+02  0.1200E+02
    -17.980  0.7600E-11  0.5852E-01  0.1200E+02  0.1200E+02
    -17.970  0.2658E-11  0.3712E-01  0.1200E+02  0.1200E+02
    -17.960  0.9085E-12  0.2310E-01  0.1200E+02  0.1200E+02
    -17.950  0.3053E-12  0.1411E-01  0.1200E+02  0.1200E+02
    -17.940  0.1025E-12  0.8457E-02  0.1200E+02  0.1200E+02
    -17.930  0.3553E-13  0.4974E-02  0.1200E+02  0.1200E+02
    -17.920  0.7772E-14  0.2870E-02  0.1200E+02  0.1200E+02
    -17.910  0.2961E-14  0.1625E-02  0.1200E+02  0.1200E+02
    -17.900  0.0000E+00  0.9030E-03  0.1200E+02  0.1200E+02
    -17.890  0.0000E+00  0.4922E-03  0.1200E+02  0.1200E+02
    -17.880  0.0000E+00  0.2633E-03  0.1200E+02  0.1200E+02
    -17.870  0.0000E+00  0.1382E-03  0.1200E+02  0.1200E+02
    -17.860  0.0000E+00  0.7112E-04  0.1200E+02  0.1200E+02
    -17.850  0.0000E+00  0.3592E-04  0.1200E+02  0.1200E+02
    -17.840  0.0000E+00  0.1780E-04  0.1200E+02  0.1200E+02
    -17.830  0.0000E+00  0.8654E-05  0.1200E+02  0.1200E+02
    -17.820  0.0000E+00  0.4127E-05  0.1200E+02  0.1200E+02
    -17.810  0.0000E+00  0.1931E-05  0.1200E+02  0.1200E+02
    -17.800  0.0000E+00  0.8862E-06  0.1200E+02  0.1200E+02
    -17.790  0.0000E+00  0.3990E-06  0.1200E+02  0.1200E+02
    -17.780  0.0000E+00  0.1762E-06  0.1200E+02  0.1200E+02
    -17.770  0.0000E+00  0.7636E-07  0.1200E+02  0.1200E+02
    -17.760  0.0000E+00  0.3245E-07  0.1200E+02  0.1200E+02
    -17.750  0.0000E+00  0.1353E-07  0.1200E+02  0.1200E+02
    -17.740  0.0000E+00  0.5533E-08  0.1200E+02  0.1200E+02
    -17.730  0.0000E+00  0.2219E-08  0.1200E+02  0.1200E+02
    -17.720  0.0000E+00  0.8732E-09  0.1200E+02  0.1200E+02
    -17.710  0.0000E+00  0.3370E-09  0.1200E+02  0.1200E+02
    -17.700  0.0000E+00  0.1276E-09  0.1200E+02  0.1200E+02
    -17.690  0.0000E+00  0.4737E-10  0.1200E+02  0.1200E+02
    -17.680  0.0000E+00  0.1725E-10  0.1200E+02  0.1200E+02
    -17.670  0.0000E+00  0.6162E-11  0.1200E+02  0.1200E+02
    -17.660  0.0000E+00  0.2157E-11  0.1200E+02  0.1200E+02
    -17.650  0.0000E+00  0.7427E-12  0.1200E+02  0.1200E+02
    -17.640  0.0000E+00  0.2494E-12  0.1200E+02  0.1200E+02
    -17.630  0.0000E+00  0.8623E-13  0.1200E+02  0.1200E+02
    -17.620  0.0000E+00  0.2591E-13  0.1200E+02  0.1200E+02
    -17.610  0.0000E+00  0.7401E-14  0.1200E+02  0.1200E+02
    -17.600  0.0000E+00  0.2220E-14  0.1200E+02  0.1200E+02
    -17.590  0.0000E+00  0.3701E-15  0.1200E+02  0.1200E+02
    -17.580  0.0000E+00  0.0000E+00  0.1200E+02  0.1200E+02
    -17.570  0.0000E+00  0.0000E+00  0.1200E+02  0.1200E+02
    -17.560  0.0000E+00  0.0000E+00  0.1200E+02  0.1200E+02
    -17.550  0.0000E+00  0.0000E+00  0.1200E+02  0.1200E+02
    -17.540  0.0000E+00  0.0000E+00  0.1200E+02  0.1200E+02
    -17.530  0.0000E+00  0.0000E+00  0.1200E+02  0.1200E+02
    -17.520  0.0000E+00  0.0000E+00  0.1200E+02  0.1200E+02
    -17.510  0.0000E+00  0.0000E+00  0.1200E+02  0.1200E+02
    -17.500  0.0000E+00  0.0000E+00  0.1200E+02  0.1200E+02
    -17.490  0.0000E+00  0.0000E+00  0.1200E+02  0.1200E+02
    -17.480  0.0000E+00  0.0000E+00  0.1200E+02  0.1200E+02
    -17.470  0.0000E+00  0.0000E+00  0.1200E+02  0.1200E+02
    -17.460  0.0000E+00  0.0000E+00  0.1200E+02  0.1200E+02
    -17.450  0.0000E+00  0.0000E+00  0.1200E+02  0.1200E+02
    -17.440  0.0000E+00  0.0000E+00  0.1200E+02  0.1200E+02
    -17.430  0.0000E+00  0.0000E+00  0.1200E+02  0.1200E+02
    -17.420  0.0000E+00  0.0000E+00  0.1200E+02  0.1200E+02
    -17.410  0.0000E+00  0.0000E+00  0.1200E+02  0.1200E+02
    -17.400  0.0000E+00  0.0000E+00  0.1200E+02  0.1200E+02
    -17.390  0.0000E+00  0.0000E+00  0.1200E+02  0.1200E+02
    -17.380  0.0000E+00  0.0000E+00  0.1200E+02  0.1200E+02
    -17.370  0.0000E+00  0.0000E+00  0.1200E+02  0.1200E+02
    -17.360  0.0000E+00  0.0000E+00  0.1200E+02  0.1200E+02
    -17.350  0.0000E+00  0.0000E+00  0.1200E+02  0.1200E+02
    -17.340  0.0000E+00  0.0000E+00  0.1200E+02  0.1200E+02
    -17.330  0.0000E+00  0.0000E+00  0.1200E+02  0.1200E+02
    -17.320  0.0000E+00  0.0000E+00  0.1200E+02  0.1200E+02
    -17.310  0.0000E+00  0.0000E+00  0.1200E+02  0.1200E+02
    -17.300  0.0000E+00  0.0000E+00  0.1200E+02  0.1200E+02
    -17.290  0.0000E+00  0.0000E+00  0.1200E+02  0.1200E+02
    -17.280  0.0000E+00  0.0000E+00  0.1200E+02  0.1200E+02
    -17.270  0.0000E+00  0.0000E+00  0.1200E+02  0.1200E+02
    -17.260  0.0000E+00  0.0000E+00  0.1200E+02  0.1200E+02
    -17.250  0.0000E+00  0.0000E+00  0.1200E+02  0.1200E+02
    -17.240  0.0000E+00  0.0000E+00  0.1200E+02  0.1200E+02
    -17.230  0.0000E+00  0.0000E+00  0.1200E+02  0.1200E+02
    -17.220  0.0000E+00  0.0000E+00  0.1200E+02  0.1200E+02
    -17.210  0.0000E+00  0.0000E+00  0.1200E+02  0.1200E+02
    -17.200  0.0000E+00  0.0000E+00  0.1200E+02  0.1200E+02
    -17.190  0.0000E+00  0.0000E+00  0.1200E+02  0.1200E+02
    -17.180  0.0000E+00  0.0000E+00  0.1200E+02  0.1200E+02
    -17.170  0.0000E+00  0.0000E+00  0.1200E+02  0.1200E+02
    -17.160  0.0000E+00  0.0000E+00  0.1200E+02  0.1200E+02
    -17.150  0.0000E+00  0.0000E+00  0.1200E+02  0.1200E+02
    -17.140  0.0000E+00  0.0000E+00  0.1200E+02  0.1200E+02
    -17.130  0.0000E+00  0.0000E+00  0.1200E+02  0.1200E+02
    -17.120  0.0000E+00  0.0000E+00  0.1200E+02  0.1200E+02
    -17.110  0.0000E+00  0.0000E+00  0.1200E+02  0.1200E+02
    -17.100  0.0000E+00  0.0000E+00  0.1200E+02  0.1200E+02
    -17.090  0.0000E+00  0.0000E+00  0.1200E+02  0.1200E+02
    -17.080  0.0000E+00  0.0000E+00  0.1200E+02  0.1200E+02
    -17.070  0.0000E+00  0.0000E+00  0.1200E+02  0.1200E+02
    -17.060  0.0000E+00  0.0000E+00  0.1200E+02  0.1200E+02
    -17.050  0.0000E+00  0.0000E+00  0.1200E+02  0.1200E+02
    -17.040  0.0000E+00  0.0000E+00  0.1200E+02  0.1200E+02
    -17.030  0.0000E+00  0.0000E+00  0.1200E+02  0.1200E+02
    -17.020  0.0000E+00  0.0000E+00  0.1200E+02  0.1200E+02
    -17.010  0.0000E+00  0.0000E+00  0.1200E+02  0.1200E+02
    -17.000  0.0000E+00  0.0000E+00  0.1200E+02  0.1200E+02
    -16.990  0.0000E+00  0.0000E+00  0.1200E+02  0.1200E+02
    -16.980  0.0000E+00  0.0000E+00  0.1200E+02  0.1200E+02
    -16.970  0.0000E+00  0.0000E+00  0.1200E+02  0.1200E+02
    -16.960  0.0000E+00  0.0000E+00  0.1200E+02  0.1200E+02
    -16.950  0.0000E+00  0.0000E+00  0.1200E+02  0.1200E+02
    -16.940  0.0000E+00  0.0000E+00  0.1200E+02  0.1200E+02
    -16.930  0.0000E+00  0.0000E+00  0.1200E+02  0.1200E+02
    -16.920  0.0000E+00  0.0000E+00  0.1200E+02  0.1200E+02
    -16.910  0.0000E+00  0.0000E+00  0.1200E+02  0.1200E+02
    -16.900  0.0000E+00  0.0000E+00  0.1200E+02  0.1200E+02
    -16.890  0.0000E+00  0.0000E+00  0.1200E+02  0.1200E+02
    -16.880  0.0000E+00  0.0000E+00  0.1200E+02  0.1200E+02
    -16.870  0.0000E+00  0.0000E+00  0.1200E+02  0.1200E+02
    -16.860  0.0000E+00  0.0000E+00  0.1200E+02  0.1200E+02
    -16.850  0.0000E+00  0.0000E+00  0.1200E+02  0.1200E+02
    -16.840  0.0000E+00  0.0000E+00  0.1200E+02  0.1200E+02
    -16.830  0.0000E+00  0.0000E+00  0.1200E+02  0.1200E+02
    -16.820  0.0000E+00  0.0000E+00  0.1200E+02  0.1200E+02
    -16.810  0.0000E+00  0.0000E+00  0.1200E+02  0.1200E+02
    -16.800  0.0000E+00  0.0000E+00  0.1200E+02  0.1200E+02
    -16.790  0.0000E+00  0.0000E+00  0.1200E+02  0.1200E+02
    -16.780  0.0000E+00  0.0000E+00  0.1200E+02  0.1200E+02
    -16.770  0.0000E+00  0.0000E+00  0.1200E+02  0.1200E+02
    -16.760  0.0000E+00  0.0000E+00  0.1200E+02  0.1200E+02
    -16.750  0.0000E+00  0.0000E+00  0.1200E+02  0.1200E+02
    -16.740  0.0000E+00  0.0000E+00  0.1200E+02  0.1200E+02
    -16.730  0.0000E+00  0.0000E+00  0.1200E+02  0.1200E+02
    -16.720  0.0000E+00  0.0000E+00  0.1200E+02  0.1200E+02
    -16.710  0.0000E+00  0.0000E+00  0.1200E+02  0.1200E+02
    -16.700  0.0000E+00  0.0000E+00  0.1200E+02  0.1200E+02
    -16.690  0.0000E+00  0.0000E+00  0.1200E+02  0.1200E+02
    -16.680  0.0000E+00  0.0000E+00  0.1200E+02  0.1200E+02
    -16.670  0.0000E+00  0.0000E+00  0.1200E+02  0.1200E+02
    -16.660  0.0000E+00  0.0000E+00  0.1200E+02  0.1200E+02
    -16.650  0.0000E+00  0.0000E+00  0.1200E+02  0.1200E+02
    -16.640  0.0000E+00  0.0000E+00  0.1200E+02  0.1200E+02
    -16.630  0.0000E+00  0.0000E+00  0.1200E+02  0.1200E+02
    -16.620  0.0000E+00  0.0000E+00  0.1200E+02  0.1200E+02
    -16.610  0.0000E+00  0.0000E+00  0.1200E+02  0.1200E+02
    -16.600  0.0000E+00  0.0000E+00  0.1200E+02  0.1200E+02
    -16.590  0.0000E+00  0.0000E+00  0.1200E+02  0.1200E+02
    -16.580  0.0000E+00  0.0000E+00  0.1200E+02  0.1200E+02
    -16.570  0.0000E+00  0.0000E+00  0.1200E+02  0.1200E+02
    -16.560  0.0000E+00  0.0000E+00  0.1200E+02  0.1200E+02
    -16.550  0.0000E+00  0.0000E+00  0.1200E+02  0.1200E+02
    -16.540  0.0000E+00  0.0000E+00  0.1200E+02  0.1200E+02
    -16.530  0.0000E+00  0.0000E+00  0.1200E+02  0.1200E+02
    -16.520  0.0000E+00  0.0000E+00  0.1200E+02  0.1200E+02
    -16.510  0.0000E+00  0.0000E+00  0.1200E+02  0.1200E+02
    -16.500  0.0000E+00  0.0000E+00  0.1200E+02  0.1200E+02
    -16.490  0.0000E+00  0.0000E+00  0.1200E+02  0.1200E+02
    -16.480  0.0000E+00  0.0000E+00  0.1200E+02  0.1200E+02
    -16.470  0.0000E+00  0.0000E+00  0.1200E+02  0.1200E+02
    -16.460  0.0000E+00  0.0000E+00  0.1200E+02  0.1200E+02
    -16.450  0.0000E+00  0.0000E+00  0.1200E+02  0.1200E+02
    -16.440  0.0000E+00  0.0000E+00  0.1200E+02  0.1200E+02
    -16.430  0.0000E+00  0.0000E+00  0.1200E+02  0.1200E+02
    -16.420  0.0000E+00  0.0000E+00  0.1200E+02  0.1200E+02
    -16.410  0.0000E+00  0.0000E+00  0.1200E+02  0.1200E+02
    -16.400  0.0000E+00  0.0000E+00  0.1200E+02  0.1200E+02
    -16.390  0.0000E+00  0.0000E+00  0.1200E+02  0.1200E+02
    -16.380  0.0000E+00  0.0000E+00  0.1200E+02  0.1200E+02
    -16.370  0.0000E+00  0.0000E+00  0.1200E+02  0.1200E+02
    -16.360  0.0000E+00  0.0000E+00  0.1200E+02  0.1200E+02
    -16.350  0.0000E+00  0.0000E+00  0.1200E+02  0.1200E+02
    -16.340  0.0000E+00  0.0000E+00  0.1200E+02  0.1200E+02
    -16.330  0.0000E+00  0.0000E+00  0.1200E+02  0.1200E+02
    -16.320  0.0000E+00  0.0000E+00  0.1200E+02  0.1200E+02
    -16.310  0.0000E+00  0.0000E+00  0.1200E+02  0.1200E+02
    -16.300  0.0000E+00  0.0000E+00  0.1200E+02  0.1200E+02
    -16.290  0.0000E+00  0.0000E+00  0.1200E+02  0.1200E+02
    -16.280  0.0000E+00  0.0000E+00  0.1200E+02  0.1200E+02
    -16.270  0.0000E+00  0.0000E+00  0.1200E+02  0.1200E+02
    -16.260  0.0000E+00  0.0000E+00  0.1200E+02  0.1200E+02
    -16.250  0.0000E+00  0.0000E+00  0.1200E+02  0.1200E+02
    -16.240  0.0000E+00  0.0000E+00  0.1200E+02  0.1200E+02
    -16.230  0.0000E+00  0.0000E+00  0.1200E+02  0.1200E+02
    -16.220  0.0000E+00  0.0000E+00  0.1200E+02  0.1200E+02
    -16.210  0.0000E+00  0.0000E+00  0.1200E+02  0.1200E+02
    -16.200  0.0000E+00  0.0000E+00  0.1200E+02  0.1200E+02
    -16.190  0.0000E+00  0.0000E+00  0.1200E+02  0.1200E+02
    -16.180  0.0000E+00  0.0000E+00  0.1200E+02  0.1200E+02
    -16.170  0.0000E+00  0.0000E+00  0.1200E+02  0.1200E+02
    -16.160  0.0000E+00  0.0000E+00  0.1200E+02  0.1200E+02
    -16.150  0.0000E+00  0.0000E+00  0.1200E+02  0.1200E+02
    -16.140  0.0000E+00  0.0000E+00  0.1200E+02  0.1200E+02
    -16.130  0.0000E+00  0.0000E+00  0.1200E+02  0.1200E+02
    -16.120  0.0000E+00  0.0000E+00  0.1200E+02  0.1200E+02
    -16.110  0.0000E+00  0.0000E+00  0.1200E+02  0.1200E+02
    -16.100  0.0000E+00  0.0000E+00  0.1200E+02  0.1200E+02
    -16.090  0.0000E+00  0.0000E+00  0.1200E+02  0.1200E+02
    -16.080  0.0000E+00  0.0000E+00  0.1200E+02  0.1200E+02
    -16.070  0.0000E+00  0.0000E+00  0.1200E+02  0.1200E+02
    -16.060  0.0000E+00  0.0000E+00  0.1200E+02  0.1200E+02
    -16.050  0.0000E+00  0.0000E+00  0.1200E+02  0.1200E+02
    -16.040  0.0000E+00  0.0000E+00  0.1200E+02  0.1200E+02
    -16.030  0.0000E+00  0.0000E+00  0.1200E+02  0.1200E+02
    -16.020  0.0000E+00  0.0000E+00  0.1200E+02  0.1200E+02
    -16.010  0.0000E+00  0.0000E+00  0.1200E+02  0.1200E+02
    -16.000  0.0000E+00  0.0000E+00  0.1200E+02  0.1200E+02
    -15.990  0.0000E+00  0.0000E+00  0.1200E+02  0.1200E+02
    -15.980  0.0000E+00  0.0000E+00  0.1200E+02  0.1200E+02
    -15.970  0.0000E+00  0.0000E+00  0.1200E+02  0.1200E+02
    -15.960  0.0000E+00  0.0000E+00  0.1200E+02  0.1200E+02
    -15.950  0.0000E+00  0.0000E+00  0.1200E+02  0.1200E+02
    -15.940  0.0000E+00  0.0000E+00  0.1200E+02  0.1200E+02
    -15.930  0.0000E+00  0.0000E+00  0.1200E+02  0.1200E+02
    -15.920  0.0000E+00  0.0000E+00  0.1200E+02  0.1200E+02
    -15.910  0.0000E+00  0.0000E+00  0.1200E+02  0.1200E+02
    -15.900  0.0000E+00  0.0000E+00  0.1200E+02  0.1200E+02
    -15.890  0.0000E+00  0.0000E+00  0.1200E+02  0.1200E+02
    -15.880  0.0000E+00  0.0000E+00  0.1200E+02  0.1200E+02
    -15.870  0.0000E+00  0.0000E+00  0.1200E+02  0.1200E+02
    -15.860  0.0000E+00  0.0000E+00  0.1200E+02  0.1200E+02
    -15.850  0.0000E+00  0.0000E+00  0.1200E+02  0.1200E+02
    -15.840  0.0000E+00  0.0000E+00  0.1200E+02  0.1200E+02
    -15.830  0.0000E+00  0.0000E+00  0.1200E+02  0.1200E+02
    -15.820  0.0000E+00  0.0000E+00  0.1200E+02  0.1200E+02
    -15.810  0.0000E+00  0.0000E+00  0.1200E+02  0.1200E+02
    -15.800  0.0000E+00  0.0000E+00  0.1200E+02  0.1200E+02
    -15.790  0.0000E+00  0.0000E+00  0.1200E+02  0.1200E+02
    -15.780  0.0000E+00  0.0000E+00  0.1200E+02  0.1200E+02
    -15.770  0.0000E+00  0.0000E+00  0.1200E+02  0.1200E+02
    -15.760  0.0000E+00  0.0000E+00  0.1200E+02  0.1200E+02
    -15.750  0.0000E+00  0.0000E+00  0.1200E+02  0.1200E+02
    -15.740  0.0000E+00  0.0000E+00  0.1200E+02  0.1200E+02
    -15.730  0.0000E+00  0.0000E+00  0.1200E+02  0.1200E+02
    -15.720  0.0000E+00  0.0000E+00  0.1200E+02  0.1200E+02
    -15.710  0.0000E+00  0.0000E+00  0.1200E+02  0.1200E+02
    -15.700  0.0000E+00  0.0000E+00  0.1200E+02  0.1200E+02
    -15.690  0.0000E+00  0.0000E+00  0.1200E+02  0.1200E+02
    -15.680  0.0000E+00  0.0000E+00  0.1200E+02  0.1200E+02
    -15.670  0.0000E+00  0.0000E+00  0.1200E+02  0.1200E+02
    -15.660  0.0000E+00  0.0000E+00  0.1200E+02  0.1200E+02
    -15.650  0.0000E+00  0.0000E+00  0.1200E+02  0.1200E+02
    -15.640  0.0000E+00  0.0000E+00  0.1200E+02  0.1200E+02
    -15.630  0.0000E+00  0.0000E+00  0.1200E+02  0.1200E+02
    -15.620  0.0000E+00  0.0000E+00  0.1200E+02  0.1200E+02
    -15.610  0.0000E+00  0.0000E+00  0.1200E+02  0.1200E+02
    -15.600  0.0000E+00  0.0000E+00  0.1200E+02  0.1200E+02
    -15.590  0.0000E+00  0.0000E+00  0.1200E+02  0.1200E+02
    -15.580  0.0000E+00  0.0000E+00  0.1200E+02  0.1200E+02
    -15.570  0.0000E+00  0.0000E+00  0.1200E+02  0.1200E+02
    -15.560  0.0000E+00  0.0000E+00  0.1200E+02  0.1200E+02
    -15.550  0.0000E+00  0.0000E+00  0.1200E+02  0.1200E+02
    -15.540  0.0000E+00  0.0000E+00  0.1200E+02  0.1200E+02
    -15.530  0.0000E+00  0.0000E+00  0.1200E+02  0.1200E+02
    -15.520  0.0000E+00  0.0000E+00  0.1200E+02  0.1200E+02
    -15.510  0.0000E+00  0.0000E+00  0.1200E+02  0.1200E+02
    -15.500  0.0000E+00  0.0000E+00  0.1200E+02  0.1200E+02
    -15.490  0.0000E+00  0.0000E+00  0.1200E+02  0.1200E+02
    -15.480  0.0000E+00  0.0000E+00  0.1200E+02  0.1200E+02
    -15.470  0.0000E+00  0.0000E+00  0.1200E+02  0.1200E+02
    -15.460  0.0000E+00  0.0000E+00  0.1200E+02  0.1200E+02
    -15.450  0.0000E+00  0.0000E+00  0.1200E+02  0.1200E+02
    -15.440  0.0000E+00  0.0000E+00  0.1200E+02  0.1200E+02
    -15.430  0.0000E+00  0.0000E+00  0.1200E+02  0.1200E+02
    -15.420  0.0000E+00  0.0000E+00  0.1200E+02  0.1200E+02
    -15.410  0.0000E+00  0.0000E+00  0.1200E+02  0.1200E+02
    -15.400  0.0000E+00  0.0000E+00  0.1200E+02  0.1200E+02
    -15.390  0.0000E+00  0.0000E+00  0.1200E+02  0.1200E+02
    -15.380  0.0000E+00  0.0000E+00  0.1200E+02  0.1200E+02
    -15.370  0.0000E+00  0.0000E+00  0.1200E+02  0.1200E+02
    -15.360  0.0000E+00  0.0000E+00  0.1200E+02  0.1200E+02
    -15.350  0.0000E+00  0.0000E+00  0.1200E+02  0.1200E+02
    -15.340  0.0000E+00  0.0000E+00  0.1200E+02  0.1200E+02
    -15.330  0.0000E+00  0.0000E+00  0.1200E+02  0.1200E+02
    -15.320  0.0000E+00  0.0000E+00  0.1200E+02  0.1200E+02
    -15.310  0.0000E+00  0.0000E+00  0.1200E+02  0.1200E+02
    -15.300  0.0000E+00  0.0000E+00  0.1200E+02  0.1200E+02
    -15.290  0.0000E+00  0.0000E+00  0.1200E+02  0.1200E+02
    -15.280  0.0000E+00  0.0000E+00  0.1200E+02  0.1200E+02
    -15.270  0.0000E+00  0.0000E+00  0.1200E+02  0.1200E+02
    -15.260  0.0000E+00  0.0000E+00  0.1200E+02  0.1200E+02
    -15.250  0.0000E+00  0.0000E+00  0.1200E+02  0.1200E+02
    -15.240  0.0000E+00  0.0000E+00  0.1200E+02  0.1200E+02
    -15.230  0.0000E+00  0.0000E+00  0.1200E+02  0.1200E+02
    -15.220  0.0000E+00  0.0000E+00  0.1200E+02  0.1200E+02
    -15.210  0.0000E+00  0.0000E+00  0.1200E+02  0.1200E+02
    -15.200  0.0000E+00  0.0000E+00  0.1200E+02  0.1200E+02
    -15.190  0.0000E+00  0.0000E+00  0.1200E+02  0.1200E+02
    -15.180  0.0000E+00  0.0000E+00  0.1200E+02  0.1200E+02
    -15.170  0.0000E+00  0.0000E+00  0.1200E+02  0.1200E+02
    -15.160  0.0000E+00  0.0000E+00  0.1200E+02  0.1200E+02
    -15.150  0.0000E+00  0.0000E+00  0.1200E+02  0.1200E+02
    -15.140  0.0000E+00  0.0000E+00  0.1200E+02  0.1200E+02
    -15.130  0.0000E+00  0.0000E+00  0.1200E+02  0.1200E+02
    -15.120  0.0000E+00  0.0000E+00  0.1200E+02  0.1200E+02
    -15.110  0.0000E+00  0.0000E+00  0.1200E+02  0.1200E+02
    -15.100  0.0000E+00  0.0000E+00  0.1200E+02  0.1200E+02
    -15.090  0.0000E+00  0.0000E+00  0.1200E+02  0.1200E+02
    -15.080  0.0000E+00  0.0000E+00  0.1200E+02  0.1200E+02
    -15.070  0.0000E+00  0.0000E+00  0.1200E+02  0.1200E+02
    -15.060  0.0000E+00  0.0000E+00  0.1200E+02  0.1200E+02
    -15.050  0.0000E+00  0.0000E+00  0.1200E+02  0.1200E+02
    -15.040  0.0000E+00  0.0000E+00  0.1200E+02  0.1200E+02
    -15.030  0.0000E+00  0.0000E+00  0.1200E+02  0.1200E+02
    -15.020  0.0000E+00  0.0000E+00  0.1200E+02  0.1200E+02
    -15.010  0.0000E+00  0.0000E+00  0.1200E+02  0.1200E+02
    -15.000  0.0000E+00  0.0000E+00  0.1200E+02  0.1200E+02
    -14.990  0.0000E+00  0.0000E+00  0.1200E+02  0.1200E+02
    -14.980  0.0000E+00  0.0000E+00  0.1200E+02  0.1200E+02
    -14.970  0.0000E+00  0.0000E+00  0.1200E+02  0.1200E+02
    -14.960  0.0000E+00  0.0000E+00  0.1200E+02  0.1200E+02
    -14.950  0.0000E+00  0.0000E+00  0.1200E+02  0.1200E+02
    -14.940  0.0000E+00  0.0000E+00  0.1200E+02  0.1200E+02
    -14.930  0.0000E+00  0.0000E+00  0.1200E+02  0.1200E+02
    -14.920  0.0000E+00  0.0000E+00  0.1200E+02  0.1200E+02
    -14.910  0.0000E+00  0.0000E+00  0.1200E+02  0.1200E+02
    -14.900  0.0000E+00  0.0000E+00  0.1200E+02  0.1200E+02
    -14.890  0.0000E+00  0.0000E+00  0.1200E+02  0.1200E+02
    -14.880  0.0000E+00  0.0000E+00  0.1200E+02  0.1200E+02
    -14.870  0.0000E+00  0.0000E+00  0.1200E+02  0.1200E+02
    -14.860  0.0000E+00  0.0000E+00  0.1200E+02  0.1200E+02
    -14.850  0.0000E+00  0.0000E+00  0.1200E+02  0.1200E+02
    -14.840  0.0000E+00  0.0000E+00  0.1200E+02  0.1200E+02
    -14.830  0.0000E+00  0.0000E+00  0.1200E+02  0.1200E+02
    -14.820  0.0000E+00  0.0000E+00  0.1200E+02  0.1200E+02
    -14.810  0.0000E+00  0.0000E+00  0.1200E+02  0.1200E+02
    -14.800  0.0000E+00  0.0000E+00  0.1200E+02  0.1200E+02
    -14.790  0.0000E+00  0.0000E+00  0.1200E+02  0.1200E+02
    -14.780  0.0000E+00  0.0000E+00  0.1200E+02  0.1200E+02
    -14.770  0.0000E+00  0.0000E+00  0.1200E+02  0.1200E+02
    -14.760  0.0000E+00  0.0000E+00  0.1200E+02  0.1200E+02
    -14.750  0.0000E+00  0.0000E+00  0.1200E+02  0.1200E+02
    -14.740  0.0000E+00  0.0000E+00  0.1200E+02  0.1200E+02
    -14.730  0.0000E+00  0.0000E+00  0.1200E+02  0.1200E+02
    -14.720  0.0000E+00  0.0000E+00  0.1200E+02  0.1200E+02
    -14.710  0.0000E+00  0.0000E+00  0.1200E+02  0.1200E+02
    -14.700  0.0000E+00  0.0000E+00  0.1200E+02  0.1200E+02
    -14.690  0.0000E+00  0.0000E+00  0.1200E+02  0.1200E+02
    -14.680  0.0000E+00  0.0000E+00  0.1200E+02  0.1200E+02
    -14.670  0.0000E+00  0.0000E+00  0.1200E+02  0.1200E+02
    -14.660  0.0000E+00  0.0000E+00  0.1200E+02  0.1200E+02
    -14.650  0.0000E+00  0.0000E+00  0.1200E+02  0.1200E+02
    -14.640  0.0000E+00  0.0000E+00  0.1200E+02  0.1200E+02
    -14.630  0.0000E+00  0.0000E+00  0.1200E+02  0.1200E+02
    -14.620  0.0000E+00  0.0000E+00  0.1200E+02  0.1200E+02
    -14.610  0.0000E+00  0.0000E+00  0.1200E+02  0.1200E+02
    -14.600  0.0000E+00  0.0000E+00  0.1200E+02  0.1200E+02
    -14.590  0.0000E+00  0.0000E+00  0.1200E+02  0.1200E+02
    -14.580  0.0000E+00  0.0000E+00  0.1200E+02  0.1200E+02
    -14.570  0.0000E+00  0.0000E+00  0.1200E+02  0.1200E+02
    -14.560  0.0000E+00  0.0000E+00  0.1200E+02  0.1200E+02
    -14.550  0.0000E+00  0.0000E+00  0.1200E+02  0.1200E+02
    -14.540  0.0000E+00  0.0000E+00  0.1200E+02  0.1200E+02
    -14.530  0.0000E+00  0.0000E+00  0.1200E+02  0.1200E+02
    -14.520  0.0000E+00  0.0000E+00  0.1200E+02  0.1200E+02
    -14.510  0.0000E+00  0.0000E+00  0.1200E+02  0.1200E+02
    -14.500  0.0000E+00  0.0000E+00  0.1200E+02  0.1200E+02
    -14.490  0.0000E+00  0.0000E+00  0.1200E+02  0.1200E+02
    -14.480  0.0000E+00  0.0000E+00  0.1200E+02  0.1200E+02
    -14.470  0.0000E+00  0.0000E+00  0.1200E+02  0.1200E+02
    -14.460  0.0000E+00  0.0000E+00  0.1200E+02  0.1200E+02
    -14.450  0.0000E+00  0.0000E+00  0.1200E+02  0.1200E+02
    -14.440  0.0000E+00  0.0000E+00  0.1200E+02  0.1200E+02
    -14.430  0.0000E+00  0.0000E+00  0.1200E+02  0.1200E+02
    -14.420  0.0000E+00  0.0000E+00  0.1200E+02  0.1200E+02
    -14.410  0.0000E+00  0.0000E+00  0.1200E+02  0.1200E+02
    -14.400  0.0000E+00  0.0000E+00  0.1200E+02  0.1200E+02
    -14.390  0.0000E+00  0.0000E+00  0.1200E+02  0.1200E+02
    -14.380  0.0000E+00  0.0000E+00  0.1200E+02  0.1200E+02
    -14.370  0.0000E+00  0.0000E+00  0.1200E+02  0.1200E+02
    -14.360  0.0000E+00  0.0000E+00  0.1200E+02  0.1200E+02
    -14.350  0.0000E+00  0.0000E+00  0.1200E+02  0.1200E+02
    -14.340  0.0000E+00  0.0000E+00  0.1200E+02  0.1200E+02
    -14.330  0.0000E+00  0.0000E+00  0.1200E+02  0.1200E+02
    -14.320  0.0000E+00  0.0000E+00  0.1200E+02  0.1200E+02
    -14.310  0.0000E+00  0.0000E+00  0.1200E+02  0.1200E+02
    -14.300  0.0000E+00  0.0000E+00  0.1200E+02  0.1200E+02
    -14.290  0.0000E+00  0.0000E+00  0.1200E+02  0.1200E+02
    -14.280  0.0000E+00  0.0000E+00  0.1200E+02  0.1200E+02
    -14.270  0.0000E+00  0.0000E+00  0.1200E+02  0.1200E+02
    -14.260  0.0000E+00  0.0000E+00  0.1200E+02  0.1200E+02
    -14.250  0.0000E+00  0.0000E+00  0.1200E+02  0.1200E+02
    -14.240  0.0000E+00  0.0000E+00  0.1200E+02  0.1200E+02
    -14.230  0.0000E+00  0.0000E+00  0.1200E+02  0.1200E+02
    -14.220  0.0000E+00  0.0000E+00  0.1200E+02  0.1200E+02
    -14.210  0.0000E+00  0.0000E+00  0.1200E+02  0.1200E+02
    -14.200  0.0000E+00  0.0000E+00  0.1200E+02  0.1200E+02
    -14.190  0.0000E+00  0.0000E+00  0.1200E+02  0.1200E+02
    -14.180  0.0000E+00  0.0000E+00  0.1200E+02  0.1200E+02
    -14.170  0.0000E+00  0.0000E+00  0.1200E+02  0.1200E+02
    -14.160  0.0000E+00  0.0000E+00  0.1200E+02  0.1200E+02
    -14.150  0.0000E+00  0.0000E+00  0.1200E+02  0.1200E+02
    -14.140  0.0000E+00  0.0000E+00  0.1200E+02  0.1200E+02
    -14.130  0.0000E+00  0.0000E+00  0.1200E+02  0.1200E+02
    -14.120  0.0000E+00  0.0000E+00  0.1200E+02  0.1200E+02
    -14.110  0.0000E+00  0.0000E+00  0.1200E+02  0.1200E+02
    -14.100  0.0000E+00  0.0000E+00  0.1200E+02  0.1200E+02
    -14.090  0.0000E+00  0.0000E+00  0.1200E+02  0.1200E+02
    -14.080  0.0000E+00  0.0000E+00  0.1200E+02  0.1200E+02
    -14.070  0.0000E+00  0.0000E+00  0.1200E+02  0.1200E+02
    -14.060  0.0000E+00  0.0000E+00  0.1200E+02  0.1200E+02
    -14.050  0.0000E+00  0.0000E+00  0.1200E+02  0.1200E+02
    -14.040  0.0000E+00  0.0000E+00  0.1200E+02  0.1200E+02
    -14.030  0.0000E+00  0.0000E+00  0.1200E+02  0.1200E+02
    -14.020  0.0000E+00  0.0000E+00  0.1200E+02  0.1200E+02
    -14.010  0.0000E+00  0.0000E+00  0.1200E+02  0.1200E+02
    -14.000  0.0000E+00  0.0000E+00  0.1200E+02  0.1200E+02
    -13.990  0.0000E+00  0.0000E+00  0.1200E+02  0.1200E+02
    -13.980  0.0000E+00  0.0000E+00  0.1200E+02  0.1200E+02
    -13.970  0.0000E+00  0.0000E+00  0.1200E+02  0.1200E+02
    -13.960  0.0000E+00  0.0000E+00  0.1200E+02  0.1200E+02
    -13.950  0.0000E+00  0.0000E+00  0.1200E+02  0.1200E+02
    -13.940  0.0000E+00  0.0000E+00  0.1200E+02  0.1200E+02
    -13.930  0.0000E+00  0.0000E+00  0.1200E+02  0.1200E+02
    -13.920  0.0000E+00  0.0000E+00  0.1200E+02  0.1200E+02
    -13.910  0.0000E+00  0.0000E+00  0.1200E+02  0.1200E+02
    -13.900  0.0000E+00  0.0000E+00  0.1200E+02  0.1200E+02
    -13.890  0.0000E+00  0.0000E+00  0.1200E+02  0.1200E+02
    -13.880  0.0000E+00  0.0000E+00  0.1200E+02  0.1200E+02
    -13.870  0.0000E+00  0.0000E+00  0.1200E+02  0.1200E+02
    -13.860  0.0000E+00  0.0000E+00  0.1200E+02  0.1200E+02
    -13.850  0.0000E+00  0.0000E+00  0.1200E+02  0.1200E+02
    -13.840  0.0000E+00  0.0000E+00  0.1200E+02  0.1200E+02
    -13.830  0.0000E+00  0.0000E+00  0.1200E+02  0.1200E+02
    -13.820  0.0000E+00  0.0000E+00  0.1200E+02  0.1200E+02
    -13.810  0.0000E+00  0.0000E+00  0.1200E+02  0.1200E+02
    -13.800  0.0000E+00  0.0000E+00  0.1200E+02  0.1200E+02
    -13.790  0.0000E+00  0.0000E+00  0.1200E+02  0.1200E+02
    -13.780  0.0000E+00  0.0000E+00  0.1200E+02  0.1200E+02
    -13.770  0.0000E+00  0.0000E+00  0.1200E+02  0.1200E+02
    -13.760  0.0000E+00  0.0000E+00  0.1200E+02  0.1200E+02
    -13.750  0.0000E+00  0.0000E+00  0.1200E+02  0.1200E+02
    -13.740  0.0000E+00  0.0000E+00  0.1200E+02  0.1200E+02
    -13.730  0.0000E+00  0.0000E+00  0.1200E+02  0.1200E+02
    -13.720  0.0000E+00  0.0000E+00  0.1200E+02  0.1200E+02
    -13.710  0.0000E+00  0.0000E+00  0.1200E+02  0.1200E+02
    -13.700  0.0000E+00  0.0000E+00  0.1200E+02  0.1200E+02
    -13.690  0.0000E+00  0.0000E+00  0.1200E+02  0.1200E+02
    -13.680  0.0000E+00  0.0000E+00  0.1200E+02  0.1200E+02
    -13.670  0.0000E+00  0.0000E+00  0.1200E+02  0.1200E+02
    -13.660  0.0000E+00  0.0000E+00  0.1200E+02  0.1200E+02
    -13.650  0.0000E+00  0.0000E+00  0.1200E+02  0.1200E+02
    -13.640  0.0000E+00  0.0000E+00  0.1200E+02  0.1200E+02
    -13.630  0.0000E+00  0.0000E+00  0.1200E+02  0.1200E+02
    -13.620  0.0000E+00  0.0000E+00  0.1200E+02  0.1200E+02
    -13.610  0.0000E+00  0.0000E+00  0.1200E+02  0.1200E+02
    -13.600  0.0000E+00  0.0000E+00  0.1200E+02  0.1200E+02
    -13.590  0.0000E+00  0.0000E+00  0.1200E+02  0.1200E+02
    -13.580  0.0000E+00  0.0000E+00  0.1200E+02  0.1200E+02
    -13.570  0.0000E+00  0.0000E+00  0.1200E+02  0.1200E+02
    -13.560  0.0000E+00  0.0000E+00  0.1200E+02  0.1200E+02
    -13.550  0.0000E+00  0.0000E+00  0.1200E+02  0.1200E+02
    -13.540  0.0000E+00  0.0000E+00  0.1200E+02  0.1200E+02
    -13.530  0.0000E+00  0.0000E+00  0.1200E+02  0.1200E+02
    -13.520  0.0000E+00  0.0000E+00  0.1200E+02  0.1200E+02
    -13.510  0.0000E+00  0.0000E+00  0.1200E+02  0.1200E+02
    -13.500  0.0000E+00  0.0000E+00  0.1200E+02  0.1200E+02
    -13.490  0.0000E+00  0.0000E+00  0.1200E+02  0.1200E+02
    -13.480  0.0000E+00  0.0000E+00  0.1200E+02  0.1200E+02
    -13.470  0.0000E+00  0.0000E+00  0.1200E+02  0.1200E+02
    -13.460  0.0000E+00  0.0000E+00  0.1200E+02  0.1200E+02
    -13.450  0.0000E+00  0.0000E+00  0.1200E+02  0.1200E+02
    -13.440  0.0000E+00  0.0000E+00  0.1200E+02  0.1200E+02
    -13.430  0.0000E+00  0.0000E+00  0.1200E+02  0.1200E+02
    -13.420  0.0000E+00  0.0000E+00  0.1200E+02  0.1200E+02
    -13.410  0.0000E+00  0.0000E+00  0.1200E+02  0.1200E+02
    -13.400  0.0000E+00  0.0000E+00  0.1200E+02  0.1200E+02
    -13.390  0.0000E+00  0.0000E+00  0.1200E+02  0.1200E+02
    -13.380  0.0000E+00  0.0000E+00  0.1200E+02  0.1200E+02
    -13.370  0.0000E+00  0.0000E+00  0.1200E+02  0.1200E+02
    -13.360  0.0000E+00  0.0000E+00  0.1200E+02  0.1200E+02
    -13.350  0.0000E+00  0.0000E+00  0.1200E+02  0.1200E+02
    -13.340  0.0000E+00  0.0000E+00  0.1200E+02  0.1200E+02
    -13.330  0.0000E+00  0.0000E+00  0.1200E+02  0.1200E+02
    -13.320  0.0000E+00  0.0000E+00  0.1200E+02  0.1200E+02
    -13.310  0.0000E+00  0.0000E+00  0.1200E+02  0.1200E+02
    -13.300  0.0000E+00  0.0000E+00  0.1200E+02  0.1200E+02
    -13.290  0.0000E+00  0.0000E+00  0.1200E+02  0.1200E+02
    -13.280  0.0000E+00  0.0000E+00  0.1200E+02  0.1200E+02
    -13.270  0.0000E+00  0.0000E+00  0.1200E+02  0.1200E+02
    -13.260  0.0000E+00  0.0000E+00  0.1200E+02  0.1200E+02
    -13.250  0.0000E+00  0.0000E+00  0.1200E+02  0.1200E+02
    -13.240  0.0000E+00  0.0000E+00  0.1200E+02  0.1200E+02
    -13.230  0.0000E+00  0.0000E+00  0.1200E+02  0.1200E+02
    -13.220  0.0000E+00  0.0000E+00  0.1200E+02  0.1200E+02
    -13.210  0.0000E+00  0.0000E+00  0.1200E+02  0.1200E+02
    -13.200  0.0000E+00  0.0000E+00  0.1200E+02  0.1200E+02
    -13.190  0.0000E+00  0.0000E+00  0.1200E+02  0.1200E+02
    -13.180  0.0000E+00  0.0000E+00  0.1200E+02  0.1200E+02
    -13.170  0.0000E+00  0.0000E+00  0.1200E+02  0.1200E+02
    -13.160  0.0000E+00  0.0000E+00  0.1200E+02  0.1200E+02
    -13.150  0.0000E+00  0.0000E+00  0.1200E+02  0.1200E+02
    -13.140  0.0000E+00  0.0000E+00  0.1200E+02  0.1200E+02
    -13.130  0.0000E+00  0.0000E+00  0.1200E+02  0.1200E+02
    -13.120  0.0000E+00  0.0000E+00  0.1200E+02  0.1200E+02
    -13.110  0.0000E+00  0.0000E+00  0.1200E+02  0.1200E+02
    -13.100  0.0000E+00  0.0000E+00  0.1200E+02  0.1200E+02
    -13.090  0.0000E+00  0.0000E+00  0.1200E+02  0.1200E+02
    -13.080  0.0000E+00  0.0000E+00  0.1200E+02  0.1200E+02
    -13.070  0.0000E+00  0.0000E+00  0.1200E+02  0.1200E+02
    -13.060  0.0000E+00  0.0000E+00  0.1200E+02  0.1200E+02
    -13.050  0.0000E+00  0.0000E+00  0.1200E+02  0.1200E+02
    -13.040  0.0000E+00  0.0000E+00  0.1200E+02  0.1200E+02
    -13.030  0.0000E+00  0.0000E+00  0.1200E+02  0.1200E+02
    -13.020  0.0000E+00  0.0000E+00  0.1200E+02  0.1200E+02
    -13.010  0.0000E+00  0.0000E+00  0.1200E+02  0.1200E+02
    -13.000  0.0000E+00  0.0000E+00  0.1200E+02  0.1200E+02
    -12.990  0.0000E+00  0.0000E+00  0.1200E+02  0.1200E+02
    -12.980  0.0000E+00  0.0000E+00  0.1200E+02  0.1200E+02
    -12.970  0.0000E+00  0.0000E+00  0.1200E+02  0.1200E+02
    -12.960  0.0000E+00  0.0000E+00  0.1200E+02  0.1200E+02
    -12.950  0.0000E+00  0.0000E+00  0.1200E+02  0.1200E+02
    -12.940  0.0000E+00  0.0000E+00  0.1200E+02  0.1200E+02
    -12.930  0.0000E+00  0.0000E+00  0.1200E+02  0.1200E+02
    -12.920  0.0000E+00  0.0000E+00  0.1200E+02  0.1200E+02
    -12.910  0.0000E+00  0.0000E+00  0.1200E+02  0.1200E+02
    -12.900  0.0000E+00  0.0000E+00  0.1200E+02  0.1200E+02
    -12.890  0.0000E+00  0.0000E+00  0.1200E+02  0.1200E+02
    -12.880  0.0000E+00  0.0000E+00  0.1200E+02  0.1200E+02
    -12.870  0.0000E+00  0.0000E+00  0.1200E+02  0.1200E+02
    -12.860  0.0000E+00  0.0000E+00  0.1200E+02  0.1200E+02
    -12.850  0.0000E+00  0.0000E+00  0.1200E+02  0.1200E+02
    -12.840  0.0000E+00  0.0000E+00  0.1200E+02  0.1200E+02
    -12.830  0.0000E+00  0.0000E+00  0.1200E+02  0.1200E+02
    -12.820  0.0000E+00  0.0000E+00  0.1200E+02  0.1200E+02
    -12.810  0.0000E+00  0.0000E+00  0.1200E+02  0.1200E+02
    -12.800  0.0000E+00  0.0000E+00  0.1200E+02  0.1200E+02
    -12.790  0.0000E+00  0.0000E+00  0.1200E+02  0.1200E+02
    -12.780  0.0000E+00  0.0000E+00  0.1200E+02  0.1200E+02
    -12.770  0.0000E+00  0.0000E+00  0.1200E+02  0.1200E+02
    -12.760  0.0000E+00  0.0000E+00  0.1200E+02  0.1200E+02
    -12.750  0.0000E+00  0.0000E+00  0.1200E+02  0.1200E+02
    -12.740  0.0000E+00  0.0000E+00  0.1200E+02  0.1200E+02
    -12.730  0.0000E+00  0.0000E+00  0.1200E+02  0.1200E+02
    -12.720  0.0000E+00  0.0000E+00  0.1200E+02  0.1200E+02
    -12.710  0.0000E+00  0.0000E+00  0.1200E+02  0.1200E+02
    -12.700  0.0000E+00  0.0000E+00  0.1200E+02  0.1200E+02
    -12.690  0.0000E+00  0.0000E+00  0.1200E+02  0.1200E+02
    -12.680  0.0000E+00  0.0000E+00  0.1200E+02  0.1200E+02
    -12.670  0.0000E+00  0.0000E+00  0.1200E+02  0.1200E+02
    -12.660  0.0000E+00  0.0000E+00  0.1200E+02  0.1200E+02
    -12.650  0.0000E+00  0.0000E+00  0.1200E+02  0.1200E+02
    -12.640  0.0000E+00  0.0000E+00  0.1200E+02  0.1200E+02
    -12.630  0.0000E+00  0.0000E+00  0.1200E+02  0.1200E+02
    -12.620  0.0000E+00  0.0000E+00  0.1200E+02  0.1200E+02
    -12.610  0.0000E+00  0.0000E+00  0.1200E+02  0.1200E+02
    -12.600  0.0000E+00  0.0000E+00  0.1200E+02  0.1200E+02
    -12.590  0.0000E+00  0.0000E+00  0.1200E+02  0.1200E+02
    -12.580  0.0000E+00  0.0000E+00  0.1200E+02  0.1200E+02
    -12.570  0.0000E+00  0.0000E+00  0.1200E+02  0.1200E+02
    -12.560  0.0000E+00  0.0000E+00  0.1200E+02  0.1200E+02
    -12.550  0.0000E+00  0.0000E+00  0.1200E+02  0.1200E+02
    -12.540  0.0000E+00  0.0000E+00  0.1200E+02  0.1200E+02
    -12.530  0.0000E+00  0.0000E+00  0.1200E+02  0.1200E+02
    -12.520  0.0000E+00  0.0000E+00  0.1200E+02  0.1200E+02
    -12.510  0.0000E+00  0.0000E+00  0.1200E+02  0.1200E+02
    -12.500  0.0000E+00  0.0000E+00  0.1200E+02  0.1200E+02
    -12.490  0.0000E+00  0.0000E+00  0.1200E+02  0.1200E+02
    -12.480  0.0000E+00  0.0000E+00  0.1200E+02  0.1200E+02
    -12.470  0.0000E+00  0.0000E+00  0.1200E+02  0.1200E+02
    -12.460  0.0000E+00  0.0000E+00  0.1200E+02  0.1200E+02
    -12.450  0.0000E+00  0.0000E+00  0.1200E+02  0.1200E+02
    -12.440  0.0000E+00  0.0000E+00  0.1200E+02  0.1200E+02
    -12.430  0.0000E+00  0.0000E+00  0.1200E+02  0.1200E+02
    -12.420  0.0000E+00  0.0000E+00  0.1200E+02  0.1200E+02
    -12.410  0.0000E+00  0.0000E+00  0.1200E+02  0.1200E+02
    -12.400  0.0000E+00  0.0000E+00  0.1200E+02  0.1200E+02
    -12.390  0.0000E+00  0.0000E+00  0.1200E+02  0.1200E+02
    -12.380  0.0000E+00  0.0000E+00  0.1200E+02  0.1200E+02
    -12.370  0.0000E+00  0.0000E+00  0.1200E+02  0.1200E+02
    -12.360  0.0000E+00  0.0000E+00  0.1200E+02  0.1200E+02
    -12.350  0.0000E+00  0.0000E+00  0.1200E+02  0.1200E+02
    -12.340  0.0000E+00  0.0000E+00  0.1200E+02  0.1200E+02
    -12.330  0.0000E+00  0.0000E+00  0.1200E+02  0.1200E+02
    -12.320  0.0000E+00  0.0000E+00  0.1200E+02  0.1200E+02
    -12.310  0.0000E+00  0.0000E+00  0.1200E+02  0.1200E+02
    -12.300  0.0000E+00  0.0000E+00  0.1200E+02  0.1200E+02
    -12.290  0.0000E+00  0.0000E+00  0.1200E+02  0.1200E+02
    -12.280  0.0000E+00  0.0000E+00  0.1200E+02  0.1200E+02
    -12.270  0.0000E+00  0.0000E+00  0.1200E+02  0.1200E+02
    -12.260  0.0000E+00  0.0000E+00  0.1200E+02  0.1200E+02
    -12.250  0.0000E+00  0.0000E+00  0.1200E+02  0.1200E+02
    -12.240  0.0000E+00  0.0000E+00  0.1200E+02  0.1200E+02
    -12.230  0.0000E+00  0.0000E+00  0.1200E+02  0.1200E+02
    -12.220  0.0000E+00  0.0000E+00  0.1200E+02  0.1200E+02
    -12.210  0.0000E+00  0.0000E+00  0.1200E+02  0.1200E+02
    -12.200  0.0000E+00  0.0000E+00  0.1200E+02  0.1200E+02
    -12.190  0.0000E+00  0.0000E+00  0.1200E+02  0.1200E+02
    -12.180  0.0000E+00  0.0000E+00  0.1200E+02  0.1200E+02
    -12.170  0.0000E+00  0.0000E+00  0.1200E+02  0.1200E+02
    -12.160  0.0000E+00  0.0000E+00  0.1200E+02  0.1200E+02
    -12.150  0.0000E+00  0.0000E+00  0.1200E+02  0.1200E+02
    -12.140  0.0000E+00  0.0000E+00  0.1200E+02  0.1200E+02
    -12.130  0.0000E+00  0.0000E+00  0.1200E+02  0.1200E+02
    -12.120  0.0000E+00  0.0000E+00  0.1200E+02  0.1200E+02
    -12.110  0.0000E+00  0.0000E+00  0.1200E+02  0.1200E+02
    -12.100  0.0000E+00  0.0000E+00  0.1200E+02  0.1200E+02
    -12.090  0.0000E+00  0.0000E+00  0.1200E+02  0.1200E+02
    -12.080  0.0000E+00  0.0000E+00  0.1200E+02  0.1200E+02
    -12.070  0.0000E+00  0.0000E+00  0.1200E+02  0.1200E+02
    -12.060  0.0000E+00  0.0000E+00  0.1200E+02  0.1200E+02
    -12.050  0.0000E+00  0.0000E+00  0.1200E+02  0.1200E+02
    -12.040  0.0000E+00  0.0000E+00  0.1200E+02  0.1200E+02
    -12.030  0.0000E+00  0.0000E+00  0.1200E+02  0.1200E+02
    -12.020  0.0000E+00  0.0000E+00  0.1200E+02  0.1200E+02
    -12.010  0.0000E+00  0.0000E+00  0.1200E+02  0.1200E+02
    -12.000  0.0000E+00  0.0000E+00  0.1200E+02  0.1200E+02
    -11.990  0.0000E+00  0.0000E+00  0.1200E+02  0.1200E+02
    -11.980  0.0000E+00  0.0000E+00  0.1200E+02  0.1200E+02
    -11.970  0.0000E+00  0.0000E+00  0.1200E+02  0.1200E+02
    -11.960  0.0000E+00  0.0000E+00  0.1200E+02  0.1200E+02
    -11.950  0.0000E+00  0.0000E+00  0.1200E+02  0.1200E+02
    -11.940  0.0000E+00  0.0000E+00  0.1200E+02  0.1200E+02
    -11.930  0.0000E+00  0.0000E+00  0.1200E+02  0.1200E+02
    -11.920  0.0000E+00  0.0000E+00  0.1200E+02  0.1200E+02
    -11.910  0.0000E+00  0.0000E+00  0.1200E+02  0.1200E+02
    -11.900  0.0000E+00  0.0000E+00  0.1200E+02  0.1200E+02
    -11.890  0.0000E+00  0.0000E+00  0.1200E+02  0.1200E+02
    -11.880  0.0000E+00  0.0000E+00  0.1200E+02  0.1200E+02
    -11.870  0.0000E+00  0.0000E+00  0.1200E+02  0.1200E+02
    -11.860  0.0000E+00  0.0000E+00  0.1200E+02  0.1200E+02
    -11.850  0.0000E+00  0.0000E+00  0.1200E+02  0.1200E+02
    -11.840  0.0000E+00  0.0000E+00  0.1200E+02  0.1200E+02
    -11.830  0.0000E+00  0.0000E+00  0.1200E+02  0.1200E+02
    -11.820  0.0000E+00  0.0000E+00  0.1200E+02  0.1200E+02
    -11.810  0.0000E+00  0.0000E+00  0.1200E+02  0.1200E+02
    -11.800  0.0000E+00  0.0000E+00  0.1200E+02  0.1200E+02
    -11.790  0.0000E+00  0.0000E+00  0.1200E+02  0.1200E+02
    -11.780  0.0000E+00  0.0000E+00  0.1200E+02  0.1200E+02
    -11.770  0.0000E+00  0.0000E+00  0.1200E+02  0.1200E+02
    -11.760  0.0000E+00  0.0000E+00  0.1200E+02  0.1200E+02
    -11.750  0.0000E+00  0.0000E+00  0.1200E+02  0.1200E+02
    -11.740  0.0000E+00  0.0000E+00  0.1200E+02  0.1200E+02
    -11.730  0.0000E+00  0.0000E+00  0.1200E+02  0.1200E+02
    -11.720  0.0000E+00  0.0000E+00  0.1200E+02  0.1200E+02
    -11.710  0.0000E+00  0.0000E+00  0.1200E+02  0.1200E+02
    -11.700  0.0000E+00  0.0000E+00  0.1200E+02  0.1200E+02
    -11.690  0.0000E+00  0.0000E+00  0.1200E+02  0.1200E+02
    -11.680  0.0000E+00  0.0000E+00  0.1200E+02  0.1200E+02
    -11.670  0.0000E+00  0.0000E+00  0.1200E+02  0.1200E+02
    -11.660  0.0000E+00  0.0000E+00  0.1200E+02  0.1200E+02
    -11.650  0.0000E+00  0.0000E+00  0.1200E+02  0.1200E+02
    -11.640  0.0000E+00  0.0000E+00  0.1200E+02  0.1200E+02
    -11.630  0.0000E+00  0.0000E+00  0.1200E+02  0.1200E+02
    -11.620  0.0000E+00  0.0000E+00  0.1200E+02  0.1200E+02
    -11.610  0.0000E+00  0.0000E+00  0.1200E+02  0.1200E+02
    -11.600  0.0000E+00  0.0000E+00  0.1200E+02  0.1200E+02
    -11.590  0.0000E+00  0.0000E+00  0.1200E+02  0.1200E+02
    -11.580  0.0000E+00  0.0000E+00  0.1200E+02  0.1200E+02
    -11.570  0.0000E+00  0.0000E+00  0.1200E+02  0.1200E+02
    -11.560  0.0000E+00  0.0000E+00  0.1200E+02  0.1200E+02
    -11.550  0.0000E+00  0.0000E+00  0.1200E+02  0.1200E+02
    -11.540  0.0000E+00  0.0000E+00  0.1200E+02  0.1200E+02
    -11.530  0.0000E+00  0.0000E+00  0.1200E+02  0.1200E+02
    -11.520  0.0000E+00  0.0000E+00  0.1200E+02  0.1200E+02
    -11.510  0.0000E+00  0.0000E+00  0.1200E+02  0.1200E+02
    -11.500  0.0000E+00  0.0000E+00  0.1200E+02  0.1200E+02
    -11.490  0.0000E+00  0.0000E+00  0.1200E+02  0.1200E+02
    -11.480  0.0000E+00  0.0000E+00  0.1200E+02  0.1200E+02
    -11.470  0.0000E+00  0.0000E+00  0.1200E+02  0.1200E+02
    -11.460  0.0000E+00  0.0000E+00  0.1200E+02  0.1200E+02
    -11.450  0.0000E+00  0.0000E+00  0.1200E+02  0.1200E+02
    -11.440  0.0000E+00  0.0000E+00  0.1200E+02  0.1200E+02
    -11.430  0.0000E+00  0.0000E+00  0.1200E+02  0.1200E+02
    -11.420  0.0000E+00  0.0000E+00  0.1200E+02  0.1200E+02
    -11.410  0.0000E+00  0.0000E+00  0.1200E+02  0.1200E+02
    -11.400  0.0000E+00  0.0000E+00  0.1200E+02  0.1200E+02
    -11.390  0.0000E+00  0.0000E+00  0.1200E+02  0.1200E+02
    -11.380  0.0000E+00  0.0000E+00  0.1200E+02  0.1200E+02
    -11.370  0.0000E+00  0.0000E+00  0.1200E+02  0.1200E+02
    -11.360  0.0000E+00  0.0000E+00  0.1200E+02  0.1200E+02
    -11.350  0.0000E+00  0.0000E+00  0.1200E+02  0.1200E+02
    -11.340  0.0000E+00  0.0000E+00  0.1200E+02  0.1200E+02
    -11.330  0.0000E+00  0.0000E+00  0.1200E+02  0.1200E+02
    -11.320  0.0000E+00  0.0000E+00  0.1200E+02  0.1200E+02
    -11.310  0.0000E+00  0.0000E+00  0.1200E+02  0.1200E+02
    -11.300  0.0000E+00  0.0000E+00  0.1200E+02  0.1200E+02
    -11.290  0.0000E+00  0.0000E+00  0.1200E+02  0.1200E+02
    -11.280  0.0000E+00  0.0000E+00  0.1200E+02  0.1200E+02
    -11.270  0.0000E+00  0.0000E+00  0.1200E+02  0.1200E+02
    -11.260  0.0000E+00  0.0000E+00  0.1200E+02  0.1200E+02
    -11.250  0.0000E+00  0.0000E+00  0.1200E+02  0.1200E+02
    -11.240  0.0000E+00  0.0000E+00  0.1200E+02  0.1200E+02
    -11.230  0.0000E+00  0.0000E+00  0.1200E+02  0.1200E+02
    -11.220  0.0000E+00  0.0000E+00  0.1200E+02  0.1200E+02
    -11.210  0.0000E+00  0.0000E+00  0.1200E+02  0.1200E+02
    -11.200  0.0000E+00  0.0000E+00  0.1200E+02  0.1200E+02
    -11.190  0.0000E+00  0.0000E+00  0.1200E+02  0.1200E+02
    -11.180  0.0000E+00  0.0000E+00  0.1200E+02  0.1200E+02
    -11.170  0.0000E+00  0.0000E+00  0.1200E+02  0.1200E+02
    -11.160  0.0000E+00  0.0000E+00  0.1200E+02  0.1200E+02
    -11.150  0.0000E+00  0.0000E+00  0.1200E+02  0.1200E+02
    -11.140  0.0000E+00  0.0000E+00  0.1200E+02  0.1200E+02
    -11.130  0.0000E+00  0.0000E+00  0.1200E+02  0.1200E+02
    -11.120  0.0000E+00  0.0000E+00  0.1200E+02  0.1200E+02
    -11.110  0.0000E+00  0.0000E+00  0.1200E+02  0.1200E+02
    -11.100  0.0000E+00  0.0000E+00  0.1200E+02  0.1200E+02
    -11.090  0.0000E+00  0.0000E+00  0.1200E+02  0.1200E+02
    -11.080  0.0000E+00  0.0000E+00  0.1200E+02  0.1200E+02
    -11.070  0.0000E+00  0.0000E+00  0.1200E+02  0.1200E+02
    -11.060  0.0000E+00  0.0000E+00  0.1200E+02  0.1200E+02
    -11.050  0.0000E+00  0.0000E+00  0.1200E+02  0.1200E+02
    -11.040  0.0000E+00  0.0000E+00  0.1200E+02  0.1200E+02
    -11.030  0.0000E+00  0.0000E+00  0.1200E+02  0.1200E+02
    -11.020  0.0000E+00  0.0000E+00  0.1200E+02  0.1200E+02
    -11.010  0.0000E+00  0.0000E+00  0.1200E+02  0.1200E+02
    -11.000  0.0000E+00  0.0000E+00  0.1200E+02  0.1200E+02
    -10.990  0.0000E+00  0.0000E+00  0.1200E+02  0.1200E+02
    -10.980  0.0000E+00  0.0000E+00  0.1200E+02  0.1200E+02
    -10.970  0.0000E+00  0.0000E+00  0.1200E+02  0.1200E+02
    -10.960  0.0000E+00  0.0000E+00  0.1200E+02  0.1200E+02
    -10.950  0.0000E+00  0.0000E+00  0.1200E+02  0.1200E+02
    -10.940  0.0000E+00  0.0000E+00  0.1200E+02  0.1200E+02
    -10.930  0.0000E+00  0.0000E+00  0.1200E+02  0.1200E+02
    -10.920  0.0000E+00  0.0000E+00  0.1200E+02  0.1200E+02
    -10.910  0.0000E+00  0.0000E+00  0.1200E+02  0.1200E+02
    -10.900  0.0000E+00  0.0000E+00  0.1200E+02  0.1200E+02
    -10.890  0.0000E+00  0.0000E+00  0.1200E+02  0.1200E+02
    -10.880  0.0000E+00  0.0000E+00  0.1200E+02  0.1200E+02
    -10.870  0.0000E+00  0.0000E+00  0.1200E+02  0.1200E+02
    -10.860  0.0000E+00  0.0000E+00  0.1200E+02  0.1200E+02
    -10.850  0.0000E+00  0.0000E+00  0.1200E+02  0.1200E+02
    -10.840  0.0000E+00  0.0000E+00  0.1200E+02  0.1200E+02
    -10.830  0.0000E+00  0.0000E+00  0.1200E+02  0.1200E+02
    -10.820  0.0000E+00  0.0000E+00  0.1200E+02  0.1200E+02
    -10.810  0.0000E+00  0.0000E+00  0.1200E+02  0.1200E+02
    -10.800  0.0000E+00  0.0000E+00  0.1200E+02  0.1200E+02
    -10.790  0.0000E+00  0.0000E+00  0.1200E+02  0.1200E+02
    -10.780  0.0000E+00  0.0000E+00  0.1200E+02  0.1200E+02
    -10.770  0.0000E+00  0.0000E+00  0.1200E+02  0.1200E+02
    -10.760  0.0000E+00  0.0000E+00  0.1200E+02  0.1200E+02
    -10.750  0.0000E+00  0.0000E+00  0.1200E+02  0.1200E+02
    -10.740  0.0000E+00  0.0000E+00  0.1200E+02  0.1200E+02
    -10.730  0.0000E+00  0.0000E+00  0.1200E+02  0.1200E+02
    -10.720  0.0000E+00  0.0000E+00  0.1200E+02  0.1200E+02
    -10.710  0.0000E+00  0.0000E+00  0.1200E+02  0.1200E+02
    -10.700  0.0000E+00  0.0000E+00  0.1200E+02  0.1200E+02
    -10.690  0.0000E+00  0.0000E+00  0.1200E+02  0.1200E+02
    -10.680  0.0000E+00  0.0000E+00  0.1200E+02  0.1200E+02
    -10.670  0.0000E+00  0.0000E+00  0.1200E+02  0.1200E+02
    -10.660  0.0000E+00  0.0000E+00  0.1200E+02  0.1200E+02
    -10.650  0.0000E+00  0.0000E+00  0.1200E+02  0.1200E+02
    -10.640  0.0000E+00  0.0000E+00  0.1200E+02  0.1200E+02
    -10.630  0.0000E+00  0.0000E+00  0.1200E+02  0.1200E+02
    -10.620  0.0000E+00  0.0000E+00  0.1200E+02  0.1200E+02
    -10.610  0.0000E+00  0.0000E+00  0.1200E+02  0.1200E+02
    -10.600  0.0000E+00  0.0000E+00  0.1200E+02  0.1200E+02
    -10.590  0.0000E+00  0.0000E+00  0.1200E+02  0.1200E+02
    -10.580  0.0000E+00  0.0000E+00  0.1200E+02  0.1200E+02
    -10.570  0.0000E+00  0.0000E+00  0.1200E+02  0.1200E+02
    -10.560  0.0000E+00  0.0000E+00  0.1200E+02  0.1200E+02
    -10.550  0.0000E+00  0.0000E+00  0.1200E+02  0.1200E+02
    -10.540  0.0000E+00  0.0000E+00  0.1200E+02  0.1200E+02
    -10.530  0.0000E+00  0.0000E+00  0.1200E+02  0.1200E+02
    -10.520  0.0000E+00  0.0000E+00  0.1200E+02  0.1200E+02
    -10.510  0.0000E+00  0.0000E+00  0.1200E+02  0.1200E+02
    -10.500  0.0000E+00  0.0000E+00  0.1200E+02  0.1200E+02
    -10.490  0.0000E+00  0.0000E+00  0.1200E+02  0.1200E+02
    -10.480  0.0000E+00  0.0000E+00  0.1200E+02  0.1200E+02
    -10.470  0.0000E+00  0.0000E+00  0.1200E+02  0.1200E+02
    -10.460  0.0000E+00  0.0000E+00  0.1200E+02  0.1200E+02
    -10.450  0.0000E+00  0.0000E+00  0.1200E+02  0.1200E+02
    -10.440  0.0000E+00  0.0000E+00  0.1200E+02  0.1200E+02
    -10.430  0.0000E+00  0.0000E+00  0.1200E+02  0.1200E+02
    -10.420  0.0000E+00  0.0000E+00  0.1200E+02  0.1200E+02
    -10.410  0.0000E+00  0.0000E+00  0.1200E+02  0.1200E+02
    -10.400  0.0000E+00  0.0000E+00  0.1200E+02  0.1200E+02
    -10.390  0.0000E+00  0.0000E+00  0.1200E+02  0.1200E+02
    -10.380  0.0000E+00  0.0000E+00  0.1200E+02  0.1200E+02
    -10.370  0.0000E+00  0.0000E+00  0.1200E+02  0.1200E+02
    -10.360  0.0000E+00  0.0000E+00  0.1200E+02  0.1200E+02
    -10.350  0.0000E+00  0.0000E+00  0.1200E+02  0.1200E+02
    -10.340  0.0000E+00  0.0000E+00  0.1200E+02  0.1200E+02
    -10.330  0.0000E+00  0.0000E+00  0.1200E+02  0.1200E+02
    -10.320  0.0000E+00  0.0000E+00  0.1200E+02  0.1200E+02
    -10.310  0.0000E+00  0.0000E+00  0.1200E+02  0.1200E+02
    -10.300  0.0000E+00  0.0000E+00  0.1200E+02  0.1200E+02
    -10.290  0.0000E+00  0.0000E+00  0.1200E+02  0.1200E+02
    -10.280  0.0000E+00  0.0000E+00  0.1200E+02  0.1200E+02
    -10.270  0.0000E+00  0.0000E+00  0.1200E+02  0.1200E+02
    -10.260  0.0000E+00  0.0000E+00  0.1200E+02  0.1200E+02
    -10.250  0.0000E+00  0.0000E+00  0.1200E+02  0.1200E+02
    -10.240  0.0000E+00  0.0000E+00  0.1200E+02  0.1200E+02
    -10.230  0.0000E+00  0.0000E+00  0.1200E+02  0.1200E+02
    -10.220  0.0000E+00  0.0000E+00  0.1200E+02  0.1200E+02
    -10.210  0.0000E+00  0.0000E+00  0.1200E+02  0.1200E+02
    -10.200  0.0000E+00  0.0000E+00  0.1200E+02  0.1200E+02
    -10.190  0.0000E+00  0.0000E+00  0.1200E+02  0.1200E+02
    -10.180  0.0000E+00  0.0000E+00  0.1200E+02  0.1200E+02
    -10.170  0.0000E+00  0.0000E+00  0.1200E+02  0.1200E+02
    -10.160  0.0000E+00  0.0000E+00  0.1200E+02  0.1200E+02
    -10.150  0.0000E+00  0.0000E+00  0.1200E+02  0.1200E+02
    -10.140  0.0000E+00  0.0000E+00  0.1200E+02  0.1200E+02
    -10.130  0.0000E+00  0.0000E+00  0.1200E+02  0.1200E+02
    -10.120  0.0000E+00  0.0000E+00  0.1200E+02  0.1200E+02
    -10.110  0.0000E+00  0.0000E+00  0.1200E+02  0.1200E+02
    -10.100  0.0000E+00  0.0000E+00  0.1200E+02  0.1200E+02
    -10.090  0.0000E+00  0.0000E+00  0.1200E+02  0.1200E+02
    -10.080  0.0000E+00  0.0000E+00  0.1200E+02  0.1200E+02
    -10.070  0.0000E+00  0.0000E+00  0.1200E+02  0.1200E+02
    -10.060  0.0000E+00  0.0000E+00  0.1200E+02  0.1200E+02
    -10.050  0.0000E+00  0.0000E+00  0.1200E+02  0.1200E+02
    -10.040  0.0000E+00  0.0000E+00  0.1200E+02  0.1200E+02
    -10.030  0.0000E+00  0.0000E+00  0.1200E+02  0.1200E+02
    -10.020  0.0000E+00  0.0000E+00  0.1200E+02  0.1200E+02
    -10.010  0.0000E+00  0.0000E+00  0.1200E+02  0.1200E+02
    -10.000  0.0000E+00  0.0000E+00  0.1200E+02  0.1200E+02
     -9.990  0.0000E+00  0.0000E+00  0.1200E+02  0.1200E+02
     -9.980  0.0000E+00  0.0000E+00  0.1200E+02  0.1200E+02
     -9.970  0.0000E+00  0.0000E+00  0.1200E+02  0.1200E+02
     -9.960  0.0000E+00  0.0000E+00  0.1200E+02  0.1200E+02
     -9.950  0.0000E+00  0.0000E+00  0.1200E+02  0.1200E+02
     -9.940  0.0000E+00  0.0000E+00  0.1200E+02  0.1200E+02
     -9.930  0.0000E+00  0.0000E+00  0.1200E+02  0.1200E+02
     -9.920  0.0000E+00  0.0000E+00  0.1200E+02  0.1200E+02
     -9.910  0.0000E+00  0.0000E+00  0.1200E+02  0.1200E+02
     -9.900  0.0000E+00  0.0000E+00  0.1200E+02  0.1200E+02
     -9.890  0.0000E+00  0.0000E+00  0.1200E+02  0.1200E+02
     -9.880  0.0000E+00  0.0000E+00  0.1200E+02  0.1200E+02
     -9.870  0.0000E+00  0.0000E+00  0.1200E+02  0.1200E+02
     -9.860  0.0000E+00  0.0000E+00  0.1200E+02  0.1200E+02
     -9.850  0.0000E+00  0.0000E+00  0.1200E+02  0.1200E+02
     -9.840  0.0000E+00  0.0000E+00  0.1200E+02  0.1200E+02
     -9.830  0.0000E+00  0.0000E+00  0.1200E+02  0.1200E+02
     -9.820  0.0000E+00  0.0000E+00  0.1200E+02  0.1200E+02
     -9.810  0.0000E+00  0.0000E+00  0.1200E+02  0.1200E+02
     -9.800  0.0000E+00  0.0000E+00  0.1200E+02  0.1200E+02
     -9.790  0.0000E+00  0.0000E+00  0.1200E+02  0.1200E+02
     -9.780  0.0000E+00  0.0000E+00  0.1200E+02  0.1200E+02
     -9.770  0.0000E+00  0.0000E+00  0.1200E+02  0.1200E+02
     -9.760  0.0000E+00  0.0000E+00  0.1200E+02  0.1200E+02
     -9.750  0.0000E+00  0.0000E+00  0.1200E+02  0.1200E+02
     -9.740  0.0000E+00  0.0000E+00  0.1200E+02  0.1200E+02
     -9.730  0.0000E+00  0.0000E+00  0.1200E+02  0.1200E+02
     -9.720  0.0000E+00  0.0000E+00  0.1200E+02  0.1200E+02
     -9.710  0.0000E+00  0.0000E+00  0.1200E+02  0.1200E+02
     -9.700  0.0000E+00  0.0000E+00  0.1200E+02  0.1200E+02
     -9.690  0.0000E+00  0.0000E+00  0.1200E+02  0.1200E+02
     -9.680  0.0000E+00  0.0000E+00  0.1200E+02  0.1200E+02
     -9.670  0.0000E+00  0.0000E+00  0.1200E+02  0.1200E+02
     -9.660  0.0000E+00  0.0000E+00  0.1200E+02  0.1200E+02
     -9.650  0.0000E+00  0.0000E+00  0.1200E+02  0.1200E+02
     -9.640  0.0000E+00  0.0000E+00  0.1200E+02  0.1200E+02
     -9.630  0.0000E+00  0.0000E+00  0.1200E+02  0.1200E+02
     -9.620  0.0000E+00  0.0000E+00  0.1200E+02  0.1200E+02
     -9.610  0.0000E+00  0.0000E+00  0.1200E+02  0.1200E+02
     -9.600  0.0000E+00  0.0000E+00  0.1200E+02  0.1200E+02
     -9.590  0.0000E+00  0.0000E+00  0.1200E+02  0.1200E+02
     -9.580  0.0000E+00  0.0000E+00  0.1200E+02  0.1200E+02
     -9.570  0.0000E+00  0.0000E+00  0.1200E+02  0.1200E+02
     -9.560  0.0000E+00  0.0000E+00  0.1200E+02  0.1200E+02
     -9.550  0.0000E+00  0.0000E+00  0.1200E+02  0.1200E+02
     -9.540  0.0000E+00  0.0000E+00  0.1200E+02  0.1200E+02
     -9.530  0.0000E+00  0.0000E+00  0.1200E+02  0.1200E+02
     -9.520  0.0000E+00  0.0000E+00  0.1200E+02  0.1200E+02
     -9.510  0.0000E+00  0.0000E+00  0.1200E+02  0.1200E+02
     -9.500  0.0000E+00  0.0000E+00  0.1200E+02  0.1200E+02
     -9.490  0.0000E+00  0.0000E+00  0.1200E+02  0.1200E+02
     -9.480  0.0000E+00  0.0000E+00  0.1200E+02  0.1200E+02
     -9.470  0.0000E+00  0.0000E+00  0.1200E+02  0.1200E+02
     -9.460  0.0000E+00  0.0000E+00  0.1200E+02  0.1200E+02
     -9.450  0.0000E+00  0.0000E+00  0.1200E+02  0.1200E+02
     -9.440  0.0000E+00  0.0000E+00  0.1200E+02  0.1200E+02
     -9.430  0.0000E+00  0.0000E+00  0.1200E+02  0.1200E+02
     -9.420  0.0000E+00  0.0000E+00  0.1200E+02  0.1200E+02
     -9.410  0.0000E+00  0.0000E+00  0.1200E+02  0.1200E+02
     -9.400  0.0000E+00  0.0000E+00  0.1200E+02  0.1200E+02
     -9.390  0.0000E+00  0.0000E+00  0.1200E+02  0.1200E+02
     -9.380  0.0000E+00  0.0000E+00  0.1200E+02  0.1200E+02
     -9.370  0.0000E+00  0.0000E+00  0.1200E+02  0.1200E+02
     -9.360  0.0000E+00  0.0000E+00  0.1200E+02  0.1200E+02
     -9.350  0.0000E+00  0.0000E+00  0.1200E+02  0.1200E+02
     -9.340  0.0000E+00  0.0000E+00  0.1200E+02  0.1200E+02
     -9.330  0.0000E+00  0.0000E+00  0.1200E+02  0.1200E+02
     -9.320  0.0000E+00  0.0000E+00  0.1200E+02  0.1200E+02
     -9.310  0.0000E+00  0.0000E+00  0.1200E+02  0.1200E+02
     -9.300  0.0000E+00  0.0000E+00  0.1200E+02  0.1200E+02
     -9.290  0.0000E+00  0.0000E+00  0.1200E+02  0.1200E+02
     -9.280  0.0000E+00  0.0000E+00  0.1200E+02  0.1200E+02
     -9.270  0.0000E+00  0.0000E+00  0.1200E+02  0.1200E+02
     -9.260  0.0000E+00  0.0000E+00  0.1200E+02  0.1200E+02
     -9.250  0.0000E+00  0.0000E+00  0.1200E+02  0.1200E+02
     -9.240  0.0000E+00  0.0000E+00  0.1200E+02  0.1200E+02
     -9.230  0.0000E+00  0.0000E+00  0.1200E+02  0.1200E+02
     -9.220  0.0000E+00  0.0000E+00  0.1200E+02  0.1200E+02
     -9.210  0.0000E+00  0.0000E+00  0.1200E+02  0.1200E+02
     -9.200  0.0000E+00  0.0000E+00  0.1200E+02  0.1200E+02
     -9.190  0.0000E+00  0.0000E+00  0.1200E+02  0.1200E+02
     -9.180  0.0000E+00  0.0000E+00  0.1200E+02  0.1200E+02
     -9.170  0.0000E+00  0.0000E+00  0.1200E+02  0.1200E+02
     -9.160  0.0000E+00  0.0000E+00  0.1200E+02  0.1200E+02
     -9.150  0.0000E+00  0.0000E+00  0.1200E+02  0.1200E+02
     -9.140  0.0000E+00  0.0000E+00  0.1200E+02  0.1200E+02
     -9.130  0.0000E+00  0.0000E+00  0.1200E+02  0.1200E+02
     -9.120  0.0000E+00  0.0000E+00  0.1200E+02  0.1200E+02
     -9.110  0.0000E+00  0.0000E+00  0.1200E+02  0.1200E+02
     -9.100  0.0000E+00  0.0000E+00  0.1200E+02  0.1200E+02
     -9.090  0.0000E+00  0.0000E+00  0.1200E+02  0.1200E+02
     -9.080  0.0000E+00  0.0000E+00  0.1200E+02  0.1200E+02
     -9.070  0.0000E+00  0.0000E+00  0.1200E+02  0.1200E+02
     -9.060  0.0000E+00  0.0000E+00  0.1200E+02  0.1200E+02
     -9.050  0.0000E+00  0.0000E+00  0.1200E+02  0.1200E+02
     -9.040  0.0000E+00  0.0000E+00  0.1200E+02  0.1200E+02
     -9.030  0.0000E+00  0.0000E+00  0.1200E+02  0.1200E+02
     -9.020  0.0000E+00  0.0000E+00  0.1200E+02  0.1200E+02
     -9.010  0.0000E+00  0.0000E+00  0.1200E+02  0.1200E+02
     -9.000  0.0000E+00  0.0000E+00  0.1200E+02  0.1200E+02
     -8.990  0.0000E+00  0.0000E+00  0.1200E+02  0.1200E+02
     -8.980  0.0000E+00  0.0000E+00  0.1200E+02  0.1200E+02
     -8.970  0.0000E+00  0.0000E+00  0.1200E+02  0.1200E+02
     -8.960  0.0000E+00  0.0000E+00  0.1200E+02  0.1200E+02
     -8.950  0.0000E+00  0.0000E+00  0.1200E+02  0.1200E+02
     -8.940  0.0000E+00  0.0000E+00  0.1200E+02  0.1200E+02
     -8.930  0.0000E+00  0.0000E+00  0.1200E+02  0.1200E+02
     -8.920  0.0000E+00  0.0000E+00  0.1200E+02  0.1200E+02
     -8.910  0.0000E+00  0.0000E+00  0.1200E+02  0.1200E+02
     -8.900  0.0000E+00  0.0000E+00  0.1200E+02  0.1200E+02
     -8.890  0.0000E+00  0.0000E+00  0.1200E+02  0.1200E+02
     -8.880  0.0000E+00  0.0000E+00  0.1200E+02  0.1200E+02
     -8.870  0.0000E+00  0.0000E+00  0.1200E+02  0.1200E+02
     -8.860  0.0000E+00  0.0000E+00  0.1200E+02  0.1200E+02
     -8.850  0.0000E+00  0.0000E+00  0.1200E+02  0.1200E+02
     -8.840  0.0000E+00  0.0000E+00  0.1200E+02  0.1200E+02
     -8.830  0.0000E+00  0.0000E+00  0.1200E+02  0.1200E+02
     -8.820  0.0000E+00  0.0000E+00  0.1200E+02  0.1200E+02
     -8.810  0.0000E+00  0.0000E+00  0.1200E+02  0.1200E+02
     -8.800  0.0000E+00  0.0000E+00  0.1200E+02  0.1200E+02
     -8.790  0.0000E+00  0.0000E+00  0.1200E+02  0.1200E+02
     -8.780  0.0000E+00  0.0000E+00  0.1200E+02  0.1200E+02
     -8.770  0.0000E+00  0.0000E+00  0.1200E+02  0.1200E+02
     -8.760  0.0000E+00  0.0000E+00  0.1200E+02  0.1200E+02
     -8.750  0.0000E+00  0.0000E+00  0.1200E+02  0.1200E+02
     -8.740  0.0000E+00  0.0000E+00  0.1200E+02  0.1200E+02
     -8.730  0.0000E+00  0.0000E+00  0.1200E+02  0.1200E+02
     -8.720  0.0000E+00  0.0000E+00  0.1200E+02  0.1200E+02
     -8.710  0.0000E+00  0.0000E+00  0.1200E+02  0.1200E+02
     -8.700  0.0000E+00  0.0000E+00  0.1200E+02  0.1200E+02
     -8.690  0.0000E+00  0.0000E+00  0.1200E+02  0.1200E+02
     -8.680  0.0000E+00  0.0000E+00  0.1200E+02  0.1200E+02
     -8.670  0.0000E+00  0.0000E+00  0.1200E+02  0.1200E+02
     -8.660  0.0000E+00  0.0000E+00  0.1200E+02  0.1200E+02
     -8.650  0.0000E+00  0.0000E+00  0.1200E+02  0.1200E+02
     -8.640  0.0000E+00  0.0000E+00  0.1200E+02  0.1200E+02
     -8.630  0.0000E+00  0.0000E+00  0.1200E+02  0.1200E+02
     -8.620  0.0000E+00  0.0000E+00  0.1200E+02  0.1200E+02
     -8.610  0.0000E+00  0.0000E+00  0.1200E+02  0.1200E+02
     -8.600  0.0000E+00  0.0000E+00  0.1200E+02  0.1200E+02
     -8.590  0.0000E+00  0.0000E+00  0.1200E+02  0.1200E+02
     -8.580  0.0000E+00  0.0000E+00  0.1200E+02  0.1200E+02
     -8.570  0.0000E+00  0.0000E+00  0.1200E+02  0.1200E+02
     -8.560  0.0000E+00  0.0000E+00  0.1200E+02  0.1200E+02
     -8.550  0.0000E+00  0.0000E+00  0.1200E+02  0.1200E+02
     -8.540  0.0000E+00  0.0000E+00  0.1200E+02  0.1200E+02
     -8.530  0.0000E+00  0.0000E+00  0.1200E+02  0.1200E+02
     -8.520  0.0000E+00  0.0000E+00  0.1200E+02  0.1200E+02
     -8.510  0.0000E+00  0.0000E+00  0.1200E+02  0.1200E+02
     -8.500  0.0000E+00  0.0000E+00  0.1200E+02  0.1200E+02
     -8.490  0.0000E+00  0.0000E+00  0.1200E+02  0.1200E+02
     -8.480  0.0000E+00  0.0000E+00  0.1200E+02  0.1200E+02
     -8.470  0.0000E+00  0.0000E+00  0.1200E+02  0.1200E+02
     -8.460  0.0000E+00  0.0000E+00  0.1200E+02  0.1200E+02
     -8.450  0.0000E+00  0.0000E+00  0.1200E+02  0.1200E+02
     -8.440  0.0000E+00  0.0000E+00  0.1200E+02  0.1200E+02
     -8.430  0.0000E+00  0.0000E+00  0.1200E+02  0.1200E+02
     -8.420  0.0000E+00  0.0000E+00  0.1200E+02  0.1200E+02
     -8.410  0.0000E+00  0.0000E+00  0.1200E+02  0.1200E+02
     -8.400  0.0000E+00  0.0000E+00  0.1200E+02  0.1200E+02
     -8.390  0.0000E+00  0.0000E+00  0.1200E+02  0.1200E+02
     -8.380  0.0000E+00  0.0000E+00  0.1200E+02  0.1200E+02
     -8.370  0.0000E+00  0.0000E+00  0.1200E+02  0.1200E+02
     -8.360  0.0000E+00  0.0000E+00  0.1200E+02  0.1200E+02
     -8.350  0.0000E+00  0.0000E+00  0.1200E+02  0.1200E+02
     -8.340  0.0000E+00  0.0000E+00  0.1200E+02  0.1200E+02
     -8.330  0.0000E+00  0.0000E+00  0.1200E+02  0.1200E+02
     -8.320  0.0000E+00  0.0000E+00  0.1200E+02  0.1200E+02
     -8.310  0.0000E+00  0.0000E+00  0.1200E+02  0.1200E+02
     -8.300  0.0000E+00  0.0000E+00  0.1200E+02  0.1200E+02
     -8.290  0.0000E+00  0.0000E+00  0.1200E+02  0.1200E+02
     -8.280  0.0000E+00  0.0000E+00  0.1200E+02  0.1200E+02
     -8.270  0.0000E+00  0.0000E+00  0.1200E+02  0.1200E+02
     -8.260  0.0000E+00  0.0000E+00  0.1200E+02  0.1200E+02
     -8.250  0.0000E+00  0.0000E+00  0.1200E+02  0.1200E+02
     -8.240  0.0000E+00  0.0000E+00  0.1200E+02  0.1200E+02
     -8.230  0.0000E+00  0.0000E+00  0.1200E+02  0.1200E+02
     -8.220  0.0000E+00  0.0000E+00  0.1200E+02  0.1200E+02
     -8.210  0.0000E+00  0.0000E+00  0.1200E+02  0.1200E+02
     -8.200  0.0000E+00  0.0000E+00  0.1200E+02  0.1200E+02
     -8.190  0.0000E+00  0.0000E+00  0.1200E+02  0.1200E+02
     -8.180  0.0000E+00  0.0000E+00  0.1200E+02  0.1200E+02
     -8.170  0.0000E+00  0.0000E+00  0.1200E+02  0.1200E+02
     -8.160  0.0000E+00  0.0000E+00  0.1200E+02  0.1200E+02
     -8.150  0.0000E+00  0.0000E+00  0.1200E+02  0.1200E+02
     -8.140  0.0000E+00  0.0000E+00  0.1200E+02  0.1200E+02
     -8.130  0.0000E+00  0.0000E+00  0.1200E+02  0.1200E+02
     -8.120  0.0000E+00  0.0000E+00  0.1200E+02  0.1200E+02
     -8.110  0.0000E+00  0.0000E+00  0.1200E+02  0.1200E+02
     -8.100  0.0000E+00  0.0000E+00  0.1200E+02  0.1200E+02
     -8.090  0.0000E+00  0.0000E+00  0.1200E+02  0.1200E+02
     -8.080  0.0000E+00  0.0000E+00  0.1200E+02  0.1200E+02
     -8.070  0.0000E+00  0.0000E+00  0.1200E+02  0.1200E+02
     -8.060  0.0000E+00  0.0000E+00  0.1200E+02  0.1200E+02
     -8.050  0.0000E+00  0.0000E+00  0.1200E+02  0.1200E+02
     -8.040  0.0000E+00  0.0000E+00  0.1200E+02  0.1200E+02
     -8.030  0.0000E+00  0.0000E+00  0.1200E+02  0.1200E+02
     -8.020  0.0000E+00  0.0000E+00  0.1200E+02  0.1200E+02
     -8.010  0.0000E+00  0.0000E+00  0.1200E+02  0.1200E+02
     -8.000  0.0000E+00  0.0000E+00  0.1200E+02  0.1200E+02
     -7.990  0.0000E+00  0.0000E+00  0.1200E+02  0.1200E+02
     -7.980  0.0000E+00  0.0000E+00  0.1200E+02  0.1200E+02
     -7.970  0.0000E+00  0.0000E+00  0.1200E+02  0.1200E+02
     -7.960  0.0000E+00  0.0000E+00  0.1200E+02  0.1200E+02
     -7.950  0.0000E+00  0.0000E+00  0.1200E+02  0.1200E+02
     -7.940  0.0000E+00  0.0000E+00  0.1200E+02  0.1200E+02
     -7.930  0.0000E+00  0.0000E+00  0.1200E+02  0.1200E+02
     -7.920  0.0000E+00  0.0000E+00  0.1200E+02  0.1200E+02
     -7.910  0.0000E+00  0.0000E+00  0.1200E+02  0.1200E+02
     -7.900  0.0000E+00  0.0000E+00  0.1200E+02  0.1200E+02
     -7.890  0.0000E+00  0.0000E+00  0.1200E+02  0.1200E+02
     -7.880  0.0000E+00  0.0000E+00  0.1200E+02  0.1200E+02
     -7.870  0.0000E+00  0.0000E+00  0.1200E+02  0.1200E+02
     -7.860  0.0000E+00  0.0000E+00  0.1200E+02  0.1200E+02
     -7.850  0.0000E+00  0.0000E+00  0.1200E+02  0.1200E+02
     -7.840  0.0000E+00  0.0000E+00  0.1200E+02  0.1200E+02
     -7.830  0.0000E+00  0.0000E+00  0.1200E+02  0.1200E+02
     -7.820  0.0000E+00  0.0000E+00  0.1200E+02  0.1200E+02
     -7.810  0.1850E-15  0.0000E+00  0.1200E+02  0.1200E+02
     -7.800  0.1850E-15  0.0000E+00  0.1200E+02  0.1200E+02
     -7.790  0.9252E-15  0.0000E+00  0.1200E+02  0.1200E+02
     -7.780  0.2776E-14  0.0000E+00  0.1200E+02  0.1200E+02
     -7.770  0.8327E-14  0.0000E+00  0.1200E+02  0.1200E+02
     -7.760  0.2609E-13  0.0000E+00  0.1200E+02  0.1200E+02
     -7.750  0.7716E-13  0.0000E+00  0.1200E+02  0.1200E+02
     -7.740  0.2230E-12  0.0000E+00  0.1200E+02  0.1200E+02
     -7.730  0.6352E-12  0.0000E+00  0.1200E+02  0.1200E+02
     -7.720  0.1773E-11  0.0000E+00  0.1200E+02  0.1200E+02
     -7.710  0.4850E-11  0.0000E+00  0.1200E+02  0.1200E+02
     -7.700  0.1301E-10  0.0000E+00  0.1200E+02  0.1200E+02
     -7.690  0.3425E-10  0.0000E+00  0.1200E+02  0.1200E+02
     -7.680  0.8837E-10  0.0000E+00  0.1200E+02  0.1200E+02
     -7.670  0.2237E-09  0.0000E+00  0.1200E+02  0.1200E+02
     -7.660  0.5552E-09  0.0000E+00  0.1200E+02  0.1200E+02
     -7.650  0.1352E-08  0.0000E+00  0.1200E+02  0.1200E+02
     -7.640  0.3228E-08  0.0000E+00  0.1200E+02  0.1200E+02
     -7.630  0.7563E-08  0.0000E+00  0.1200E+02  0.1200E+02
     -7.620  0.1738E-07  0.0000E+00  0.1200E+02  0.1200E+02
     -7.610  0.3919E-07  0.0000E+00  0.1200E+02  0.1200E+02
     -7.600  0.8669E-07  0.0000E+00  0.1200E+02  0.1200E+02
     -7.590  0.1882E-06  0.0000E+00  0.1200E+02  0.1200E+02
     -7.580  0.4008E-06  0.0000E+00  0.1200E+02  0.1200E+02
     -7.570  0.8377E-06  0.0000E+00  0.1200E+02  0.1200E+02
     -7.560  0.1718E-05  0.0000E+00  0.1200E+02  0.1200E+02
     -7.550  0.3460E-05  0.0000E+00  0.1200E+02  0.1200E+02
     -7.540  0.6840E-05  0.0000E+00  0.1200E+02  0.1200E+02
     -7.530  0.1328E-04  0.0000E+00  0.1200E+02  0.1200E+02
     -7.520  0.2530E-04  0.0000E+00  0.1200E+02  0.1200E+02
     -7.510  0.4734E-04  0.0000E+00  0.1200E+02  0.1200E+02
     -7.500  0.8701E-04  0.0000E+00  0.1200E+02  0.1200E+02
     -7.490  0.1571E-03  0.0000E+00  0.1200E+02  0.1200E+02
     -7.480  0.2786E-03  0.0000E+00  0.1200E+02  0.1200E+02
     -7.470  0.4856E-03  0.0000E+00  0.1200E+02  0.1200E+02
     -7.460  0.8315E-03  0.0000E+00  0.1200E+02  0.1200E+02
     -7.450  0.1400E-02  0.0000E+00  0.1200E+02  0.1200E+02
     -7.440  0.2315E-02  0.0000E+00  0.1200E+02  0.1200E+02
     -7.430  0.3766E-02  0.0000E+00  0.1200E+02  0.1200E+02
     -7.420  0.6022E-02  0.0000E+00  0.1200E+02  0.1200E+02
     -7.410  0.9469E-02  0.0000E+00  0.1200E+02  0.1200E+02
     -7.400  0.1464E-01  0.0000E+00  0.1200E+02  0.1200E+02
     -7.390  0.2227E-01  0.0000E+00  0.1200E+02  0.1200E+02
     -7.380  0.3331E-01  0.0000E+00  0.1200E+02  0.1200E+02
     -7.370  0.4900E-01  0.0000E+00  0.1200E+02  0.1200E+02
     -7.360  0.7092E-01  0.0000E+00  0.1200E+02  0.1200E+02
     -7.350  0.1010E+00  0.0000E+00  0.1200E+02  0.1200E+02
     -7.340  0.1414E+00  0.0000E+00  0.1200E+02  0.1200E+02
     -7.330  0.1948E+00  0.0000E+00  0.1201E+02  0.1200E+02
     -7.320  0.2641E+00  0.0000E+00  0.1201E+02  0.1200E+02
     -7.310  0.3521E+00  0.0000E+00  0.1201E+02  0.1200E+02
     -7.300  0.4618E+00  0.0000E+00  0.1202E+02  0.1200E+02
     -7.290  0.5959E+00  0.0000E+00  0.1202E+02  0.1200E+02
     -7.280  0.7564E+00  0.0000E+00  0.1203E+02  0.1200E+02
     -7.270  0.9444E+00  0.0000E+00  0.1204E+02  0.1200E+02
     -7.260  0.1160E+01  0.0000E+00  0.1205E+02  0.1200E+02
     -7.250  0.1402E+01  0.0000E+00  0.1207E+02  0.1200E+02
     -7.240  0.1668E+01  0.0000E+00  0.1208E+02  0.1200E+02
     -7.230  0.1952E+01  0.0000E+00  0.1210E+02  0.1200E+02
     -7.220  0.2249E+01  0.0000E+00  0.1212E+02  0.1200E+02
     -7.210  0.2553E+01  0.0000E+00  0.1215E+02  0.1200E+02
     -7.200  0.2854E+01  0.0000E+00  0.1218E+02  0.1200E+02
     -7.190  0.3146E+01  0.0000E+00  0.1221E+02  0.1200E+02
     -7.180  0.3422E+01  0.0000E+00  0.1224E+02  0.1200E+02
     -7.170  0.3675E+01  0.0000E+00  0.1228E+02  0.1200E+02
     -7.160  0.3903E+01  0.0000E+00  0.1232E+02  0.1200E+02
     -7.150  0.4103E+01  0.0000E+00  0.1236E+02  0.1200E+02
     -7.140  0.4278E+01  0.0000E+00  0.1240E+02  0.1200E+02
     -7.130  0.4431E+01  0.0000E+00  0.1245E+02  0.1200E+02
     -7.120  0.4570E+01  0.0000E+00  0.1249E+02  0.1200E+02
     -7.110  0.4702E+01  0.0000E+00  0.1254E+02  0.1200E+02
     -7.100  0.4838E+01  0.0000E+00  0.1259E+02  0.1200E+02
     -7.090  0.4989E+01  0.0000E+00  0.1264E+02  0.1200E+02
     -7.080  0.5168E+01  0.0000E+00  0.1269E+02  0.1200E+02
     -7.070  0.5387E+01  0.0000E+00  0.1274E+02  0.1200E+02
     -7.060  0.5659E+01  0.0000E+00  0.1280E+02  0.1200E+02
     -7.050  0.5994E+01  0.0000E+00  0.1286E+02  0.1200E+02
     -7.040  0.6404E+01  0.0000E+00  0.1293E+02  0.1200E+02
     -7.030  0.6898E+01  0.0000E+00  0.1299E+02  0.1200E+02
     -7.020  0.7485E+01  0.0000E+00  0.1307E+02  0.1200E+02
     -7.010  0.8168E+01  0.0000E+00  0.1315E+02  0.1200E+02
     -7.000  0.8950E+01  0.0000E+00  0.1324E+02  0.1200E+02
     -6.990  0.9826E+01  0.0000E+00  0.1334E+02  0.1200E+02
     -6.980  0.1079E+02  0.0000E+00  0.1345E+02  0.1200E+02
     -6.970  0.1182E+02  0.0000E+00  0.1356E+02  0.1200E+02
     -6.960  0.1290E+02  0.0000E+00  0.1369E+02  0.1200E+02
     -6.950  0.1401E+02  0.0000E+00  0.1383E+02  0.1200E+02
     -6.940  0.1511E+02  0.0000E+00  0.1398E+02  0.1200E+02
     -6.930  0.1617E+02  0.0000E+00  0.1415E+02  0.1200E+02
     -6.920  0.1715E+02  0.0000E+00  0.1432E+02  0.1200E+02
     -6.910  0.1803E+02  0.0000E+00  0.1450E+02  0.1200E+02
     -6.900  0.1876E+02  0.0000E+00  0.1469E+02  0.1200E+02
     -6.890  0.1934E+02  0.0000E+00  0.1488E+02  0.1200E+02
     -6.880  0.1973E+02  0.0000E+00  0.1508E+02  0.1200E+02
     -6.870  0.1992E+02  0.0000E+00  0.1528E+02  0.1200E+02
     -6.860  0.1993E+02  0.0000E+00  0.1548E+02  0.1200E+02
     -6.850  0.1974E+02  0.0000E+00  0.1567E+02  0.1200E+02
     -6.840  0.1938E+02  0.0000E+00  0.1587E+02  0.1200E+02
     -6.830  0.1887E+02  0.0000E+00  0.1606E+02  0.1200E+02
     -6.820  0.1822E+02  0.0000E+00  0.1624E+02  0.1200E+02
     -6.810  0.1745E+02  0.0000E+00  0.1641E+02  0.1200E+02
     -6.800  0.1660E+02  0.0000E+00  0.1658E+02  0.1200E+02
     -6.790  0.1570E+02  0.0000E+00  0.1673E+02  0.1200E+02
     -6.780  0.1476E+02  0.0000E+00  0.1688E+02  0.1200E+02
     -6.770  0.1381E+02  0.0000E+00  0.1702E+02  0.1200E+02
     -6.760  0.1286E+02  0.0000E+00  0.1715E+02  0.1200E+02
     -6.750  0.1195E+02  0.0000E+00  0.1727E+02  0.1200E+02
     -6.740  0.1106E+02  0.0000E+00  0.1738E+02  0.1200E+02
     -6.730  0.1023E+02  0.0000E+00  0.1748E+02  0.1200E+02
     -6.720  0.9453E+01  0.0000E+00  0.1758E+02  0.1200E+02
     -6.710  0.8736E+01  0.0000E+00  0.1766E+02  0.1200E+02
     -6.700  0.8082E+01  0.0000E+00  0.1774E+02  0.1200E+02
     -6.690  0.7493E+01  0.0000E+00  0.1782E+02  0.1200E+02
     -6.680  0.6970E+01  0.0000E+00  0.1789E+02  0.1200E+02
     -6.670  0.6514E+01  0.0000E+00  0.1795E+02  0.1200E+02
     -6.660  0.6127E+01  0.0000E+00  0.1802E+02  0.1200E+02
     -6.650  0.5808E+01  0.0000E+00  0.1807E+02  0.1200E+02
     -6.640  0.5560E+01  0.3701E-15  0.1813E+02  0.1200E+02
     -6.630  0.5384E+01  0.5551E-15  0.1818E+02  0.1200E+02
     -6.620  0.5280E+01  0.2591E-14  0.1824E+02  0.1200E+02
     -6.610  0.5247E+01  0.7216E-14  0.1829E+02  0.1200E+02
     -6.600  0.5286E+01  0.2294E-13  0.1834E+02  0.1200E+02
     -6.590  0.5391E+01  0.6920E-13  0.1839E+02  0.1200E+02
     -6.580  0.5560E+01  0.2013E-12  0.1845E+02  0.1200E+02
     -6.570  0.5783E+01  0.5797E-12  0.1851E+02  0.1200E+02
     -6.560  0.6053E+01  0.1633E-11  0.1857E+02  0.1200E+02
     -6.550  0.6357E+01  0.4517E-11  0.1863E+02  0.1200E+02
     -6.540  0.6685E+01  0.1225E-10  0.1870E+02  0.1200E+02
     -6.530  0.7023E+01  0.3259E-10  0.1877E+02  0.1200E+02
     -6.520  0.7357E+01  0.8504E-10  0.1884E+02  0.1200E+02
     -6.510  0.7674E+01  0.2177E-09  0.1892E+02  0.1200E+02
     -6.500  0.7964E+01  0.5467E-09  0.1900E+02  0.1200E+02
     -6.490  0.8213E+01  0.1347E-08  0.1908E+02  0.1200E+02
     -6.480  0.8414E+01  0.3255E-08  0.1917E+02  0.1200E+02
     -6.470  0.8560E+01  0.7719E-08  0.1925E+02  0.1200E+02
     -6.460  0.8645E+01  0.1796E-07  0.1934E+02  0.1200E+02
     -6.450  0.8667E+01  0.4099E-07  0.1942E+02  0.1200E+02
     -6.440  0.8625E+01  0.9181E-07  0.1951E+02  0.1200E+02
     -6.430  0.8521E+01  0.2018E-06  0.1960E+02  0.1200E+02
     -6.420  0.8358E+01  0.4351E-06  0.1968E+02  0.1200E+02
     -6.410  0.8140E+01  0.9209E-06  0.1976E+02  0.1200E+02
     -6.400  0.7874E+01  0.1912E-05  0.1984E+02  0.1200E+02
     -6.390  0.7566E+01  0.3898E-05  0.1992E+02  0.1200E+02
     -6.380  0.7226E+01  0.7797E-05  0.1999E+02  0.1200E+02
     -6.370  0.6861E+01  0.1531E-04  0.2006E+02  0.1200E+02
     -6.360  0.6483E+01  0.2950E-04  0.2012E+02  0.1200E+02
     -6.350  0.6099E+01  0.5580E-04  0.2018E+02  0.1200E+02
     -6.340  0.5722E+01  0.1036E-03  0.2024E+02  0.1200E+02
     -6.330  0.5360E+01  0.1889E-03  0.2029E+02  0.1200E+02
     -6.320  0.5024E+01  0.3380E-03  0.2034E+02  0.1200E+02
     -6.310  0.4721E+01  0.5938E-03  0.2039E+02  0.1200E+02
     -6.300  0.4459E+01  0.1024E-02  0.2043E+02  0.1200E+02
     -6.290  0.4243E+01  0.1735E-02  0.2048E+02  0.1200E+02
     -6.280  0.4078E+01  0.2885E-02  0.2052E+02  0.1200E+02
     -6.270  0.3965E+01  0.4712E-02  0.2056E+02  0.1200E+02
     -6.260  0.3904E+01  0.7558E-02  0.2060E+02  0.1200E+02
     -6.250  0.3895E+01  0.1191E-01  0.2064E+02  0.1200E+02
     -6.240  0.3933E+01  0.1842E-01  0.2068E+02  0.1200E+02
     -6.230  0.4015E+01  0.2800E-01  0.2072E+02  0.1200E+02
     -6.220  0.4135E+01  0.4180E-01  0.2076E+02  0.1200E+02
     -6.210  0.4287E+01  0.6130E-01  0.2080E+02  0.1200E+02
     -6.200  0.4465E+01  0.8833E-01  0.2084E+02  0.1200E+02
     -6.190  0.4664E+01  0.1251E+00  0.2089E+02  0.1200E+02
     -6.180  0.4876E+01  0.1740E+00  0.2094E+02  0.1201E+02
     -6.170  0.5096E+01  0.2378E+00  0.2099E+02  0.1201E+02
     -6.160  0.5318E+01  0.3195E+00  0.2104E+02  0.1201E+02
     -6.150  0.5539E+01  0.4219E+00  0.2110E+02  0.1202E+02
     -6.140  0.5753E+01  0.5477E+00  0.2116E+02  0.1202E+02
     -6.130  0.5959E+01  0.6989E+00  0.2122E+02  0.1203E+02
     -6.120  0.6154E+01  0.8767E+00  0.2128E+02  0.1204E+02
     -6.110  0.6337E+01  0.1082E+01  0.2134E+02  0.1205E+02
     -6.100  0.6508E+01  0.1312E+01  0.2141E+02  0.1206E+02
     -6.090  0.6669E+01  0.1565E+01  0.2147E+02  0.1208E+02
     -6.080  0.6822E+01  0.1837E+01  0.2154E+02  0.1209E+02
     -6.070  0.6970E+01  0.2122E+01  0.2161E+02  0.1212E+02
     -6.060  0.7119E+01  0.2411E+01  0.2168E+02  0.1214E+02
     -6.050  0.7273E+01  0.2698E+01  0.2175E+02  0.1217E+02
     -6.040  0.7437E+01  0.2972E+01  0.2183E+02  0.1220E+02
     -6.030  0.7613E+01  0.3225E+01  0.2191E+02  0.1223E+02
     -6.020  0.7807E+01  0.3449E+01  0.2198E+02  0.1226E+02
     -6.010  0.8019E+01  0.3639E+01  0.2206E+02  0.1230E+02
     -6.000  0.8250E+01  0.3788E+01  0.2215E+02  0.1234E+02
     -5.990  0.8497E+01  0.3897E+01  0.2223E+02  0.1238E+02
     -5.980  0.8758E+01  0.3966E+01  0.2232E+02  0.1242E+02
     -5.970  0.9026E+01  0.3998E+01  0.2241E+02  0.1246E+02
     -5.960  0.9294E+01  0.4001E+01  0.2250E+02  0.1250E+02
     -5.950  0.9555E+01  0.3982E+01  0.2260E+02  0.1254E+02
     -5.940  0.9799E+01  0.3952E+01  0.2270E+02  0.1258E+02
     -5.930  0.1002E+02  0.3920E+01  0.2280E+02  0.1261E+02
     -5.920  0.1020E+02  0.3897E+01  0.2290E+02  0.1265E+02
     -5.910  0.1035E+02  0.3891E+01  0.2300E+02  0.1269E+02
     -5.900  0.1044E+02  0.3908E+01  0.2311E+02  0.1273E+02
     -5.890  0.1048E+02  0.3953E+01  0.2321E+02  0.1277E+02
     -5.880  0.1047E+02  0.4027E+01  0.2331E+02  0.1281E+02
     -5.870  0.1040E+02  0.4129E+01  0.2342E+02  0.1285E+02
     -5.860  0.1027E+02  0.4254E+01  0.2352E+02  0.1290E+02
     -5.850  0.1009E+02  0.4395E+01  0.2362E+02  0.1294E+02
     -5.840  0.9854E+01  0.4547E+01  0.2372E+02  0.1298E+02
     -5.830  0.9570E+01  0.4700E+01  0.2382E+02  0.1303E+02
     -5.820  0.9243E+01  0.4846E+01  0.2391E+02  0.1308E+02
     -5.810  0.8881E+01  0.4978E+01  0.2400E+02  0.1313E+02
     -5.800  0.8492E+01  0.5091E+01  0.2408E+02  0.1318E+02
     -5.790  0.8083E+01  0.5178E+01  0.2416E+02  0.1323E+02
     -5.780  0.7665E+01  0.5238E+01  0.2424E+02  0.1329E+02
     -5.770  0.7247E+01  0.5270E+01  0.2431E+02  0.1334E+02
     -5.760  0.6841E+01  0.5273E+01  0.2438E+02  0.1339E+02
     -5.750  0.6456E+01  0.5251E+01  0.2445E+02  0.1344E+02
     -5.740  0.6105E+01  0.5206E+01  0.2451E+02  0.1350E+02
     -5.730  0.5796E+01  0.5141E+01  0.2456E+02  0.1355E+02
     -5.720  0.5539E+01  0.5063E+01  0.2462E+02  0.1360E+02
     -5.710  0.5341E+01  0.4974E+01  0.2467E+02  0.1365E+02
     -5.700  0.5206E+01  0.4882E+01  0.2473E+02  0.1370E+02
     -5.690  0.5137E+01  0.4792E+01  0.2478E+02  0.1374E+02
     -5.680  0.5131E+01  0.4708E+01  0.2483E+02  0.1379E+02
     -5.670  0.5182E+01  0.4637E+01  0.2488E+02  0.1384E+02
     -5.660  0.5280E+01  0.4582E+01  0.2493E+02  0.1388E+02
     -5.650  0.5410E+01  0.4549E+01  0.2499E+02  0.1393E+02
     -5.640  0.5557E+01  0.4540E+01  0.2504E+02  0.1397E+02
     -5.630  0.5701E+01  0.4559E+01  0.2510E+02  0.1402E+02
     -5.620  0.5825E+01  0.4607E+01  0.2516E+02  0.1407E+02
     -5.610  0.5909E+01  0.4686E+01  0.2522E+02  0.1411E+02
     -5.600  0.5940E+01  0.4795E+01  0.2528E+02  0.1416E+02
     -5.590  0.5907E+01  0.4933E+01  0.2534E+02  0.1421E+02
     -5.580  0.5803E+01  0.5101E+01  0.2539E+02  0.1426E+02
     -5.570  0.5629E+01  0.5294E+01  0.2545E+02  0.1431E+02
     -5.560  0.5390E+01  0.5511E+01  0.2550E+02  0.1437E+02
     -5.550  0.5096E+01  0.5747E+01  0.2555E+02  0.1443E+02
     -5.540  0.4762E+01  0.5998E+01  0.2560E+02  0.1449E+02
     -5.530  0.4406E+01  0.6258E+01  0.2565E+02  0.1455E+02
     -5.520  0.4047E+01  0.6520E+01  0.2569E+02  0.1461E+02
     -5.510  0.3706E+01  0.6775E+01  0.2572E+02  0.1468E+02
     -5.500  0.3404E+01  0.7017E+01  0.2576E+02  0.1475E+02
     -5.490  0.3157E+01  0.7237E+01  0.2579E+02  0.1482E+02
     -5.480  0.2981E+01  0.7425E+01  0.2582E+02  0.1490E+02
     -5.470  0.2889E+01  0.7576E+01  0.2585E+02  0.1497E+02
     -5.460  0.2887E+01  0.7681E+01  0.2588E+02  0.1505E+02
     -5.450  0.2981E+01  0.7738E+01  0.2591E+02  0.1513E+02
     -5.440  0.3170E+01  0.7743E+01  0.2594E+02  0.1521E+02
     -5.430  0.3449E+01  0.7697E+01  0.2597E+02  0.1528E+02
     -5.420  0.3809E+01  0.7600E+01  0.2601E+02  0.1536E+02
     -5.410  0.4239E+01  0.7456E+01  0.2605E+02  0.1543E+02
     -5.400  0.4723E+01  0.7272E+01  0.2610E+02  0.1551E+02
     -5.390  0.5244E+01  0.7053E+01  0.2615E+02  0.1558E+02
     -5.380  0.5784E+01  0.6808E+01  0.2621E+02  0.1564E+02
     -5.370  0.6327E+01  0.6544E+01  0.2627E+02  0.1571E+02
     -5.360  0.6857E+01  0.6270E+01  0.2634E+02  0.1577E+02
     -5.350  0.7361E+01  0.5993E+01  0.2642E+02  0.1583E+02
     -5.340  0.7828E+01  0.5723E+01  0.2649E+02  0.1589E+02
     -5.330  0.8255E+01  0.5466E+01  0.2658E+02  0.1594E+02
     -5.320  0.8640E+01  0.5230E+01  0.2666E+02  0.1600E+02
     -5.310  0.8986E+01  0.5022E+01  0.2675E+02  0.1605E+02
     -5.300  0.9300E+01  0.4848E+01  0.2685E+02  0.1610E+02
     -5.290  0.9593E+01  0.4712E+01  0.2694E+02  0.1614E+02
     -5.280  0.9874E+01  0.4619E+01  0.2704E+02  0.1619E+02
     -5.270  0.1016E+02  0.4572E+01  0.2714E+02  0.1623E+02
     -5.260  0.1045E+02  0.4573E+01  0.2725E+02  0.1628E+02
     -5.250  0.1076E+02  0.4621E+01  0.2735E+02  0.1633E+02
     -5.240  0.1109E+02  0.4715E+01  0.2747E+02  0.1637E+02
     -5.230  0.1145E+02  0.4853E+01  0.2758E+02  0.1642E+02
     -5.220  0.1184E+02  0.5032E+01  0.2770E+02  0.1647E+02
     -5.210  0.1225E+02  0.5246E+01  0.2782E+02  0.1653E+02
     -5.200  0.1268E+02  0.5490E+01  0.2795E+02  0.1658E+02
     -5.190  0.1311E+02  0.5760E+01  0.2808E+02  0.1664E+02
     -5.180  0.1355E+02  0.6049E+01  0.2821E+02  0.1670E+02
     -5.170  0.1398E+02  0.6353E+01  0.2835E+02  0.1676E+02
     -5.160  0.1440E+02  0.6665E+01  0.2850E+02  0.1683E+02
     -5.150  0.1480E+02  0.6982E+01  0.2865E+02  0.1690E+02
     -5.140  0.1519E+02  0.7299E+01  0.2880E+02  0.1697E+02
     -5.130  0.1556E+02  0.7610E+01  0.2895E+02  0.1705E+02
     -5.120  0.1590E+02  0.7910E+01  0.2911E+02  0.1713E+02
     -5.110  0.1623E+02  0.8195E+01  0.2928E+02  0.1721E+02
     -5.100  0.1653E+02  0.8457E+01  0.2944E+02  0.1729E+02
     -5.090  0.1682E+02  0.8691E+01  0.2961E+02  0.1738E+02
     -5.080  0.1707E+02  0.8890E+01  0.2978E+02  0.1747E+02
     -5.070  0.1730E+02  0.9050E+01  0.2995E+02  0.1756E+02
     -5.060  0.1748E+02  0.9163E+01  0.3013E+02  0.1765E+02
     -5.050  0.1761E+02  0.9227E+01  0.3030E+02  0.1774E+02
     -5.040  0.1769E+02  0.9238E+01  0.3048E+02  0.1784E+02
     -5.030  0.1770E+02  0.9197E+01  0.3066E+02  0.1793E+02
     -5.020  0.1763E+02  0.9103E+01  0.3083E+02  0.1802E+02
     -5.010  0.1749E+02  0.8961E+01  0.3101E+02  0.1811E+02
     -5.000  0.1726E+02  0.8775E+01  0.3118E+02  0.1820E+02
     -4.990  0.1696E+02  0.8551E+01  0.3135E+02  0.1828E+02
     -4.980  0.1659E+02  0.8297E+01  0.3152E+02  0.1836E+02
     -4.970  0.1616E+02  0.8021E+01  0.3168E+02  0.1844E+02
     -4.960  0.1568E+02  0.7733E+01  0.3183E+02  0.1852E+02
     -4.950  0.1519E+02  0.7441E+01  0.3199E+02  0.1860E+02
     -4.940  0.1468E+02  0.7157E+01  0.3213E+02  0.1867E+02
     -4.930  0.1419E+02  0.6889E+01  0.3228E+02  0.1874E+02
     -4.920  0.1372E+02  0.6649E+01  0.3241E+02  0.1880E+02
     -4.910  0.1330E+02  0.6444E+01  0.3255E+02  0.1887E+02
     -4.900  0.1293E+02  0.6282E+01  0.3267E+02  0.1893E+02
     -4.890  0.1261E+02  0.6170E+01  0.3280E+02  0.1899E+02
     -4.880  0.1235E+02  0.6111E+01  0.3292E+02  0.1905E+02
     -4.870  0.1213E+02  0.6105E+01  0.3305E+02  0.1911E+02
     -4.860  0.1197E+02  0.6148E+01  0.3317E+02  0.1918E+02
     -4.850  0.1184E+02  0.6233E+01  0.3328E+02  0.1924E+02
     -4.840  0.1175E+02  0.6349E+01  0.3340E+02  0.1930E+02
     -4.830  0.1167E+02  0.6485E+01  0.3352E+02  0.1937E+02
     -4.820  0.1160E+02  0.6623E+01  0.3363E+02  0.1943E+02
     -4.810  0.1153E+02  0.6749E+01  0.3375E+02  0.1950E+02
     -4.800  0.1146E+02  0.6848E+01  0.3386E+02  0.1957E+02
     -4.790  0.1138E+02  0.6908E+01  0.3398E+02  0.1964E+02
     -4.780  0.1130E+02  0.6918E+01  0.3409E+02  0.1971E+02
     -4.770  0.1121E+02  0.6874E+01  0.3420E+02  0.1978E+02
     -4.760  0.1112E+02  0.6776E+01  0.3431E+02  0.1984E+02
     -4.750  0.1102E+02  0.6626E+01  0.3442E+02  0.1991E+02
     -4.740  0.1091E+02  0.6433E+01  0.3453E+02  0.1997E+02
     -4.730  0.1080E+02  0.6206E+01  0.3464E+02  0.2004E+02
     -4.720  0.1068E+02  0.5960E+01  0.3475E+02  0.2010E+02
     -4.710  0.1055E+02  0.5708E+01  0.3485E+02  0.2015E+02
     -4.700  0.1041E+02  0.5463E+01  0.3496E+02  0.2021E+02
     -4.690  0.1025E+02  0.5241E+01  0.3506E+02  0.2026E+02
     -4.680  0.1008E+02  0.5052E+01  0.3516E+02  0.2031E+02
     -4.670  0.9881E+01  0.4908E+01  0.3526E+02  0.2036E+02
     -4.660  0.9671E+01  0.4818E+01  0.3536E+02  0.2041E+02
     -4.650  0.9450E+01  0.4789E+01  0.3545E+02  0.2046E+02
     -4.640  0.9225E+01  0.4827E+01  0.3554E+02  0.2050E+02
     -4.630  0.9007E+01  0.4935E+01  0.3563E+02  0.2055E+02
     -4.620  0.8806E+01  0.5117E+01  0.3572E+02  0.2060E+02
     -4.610  0.8636E+01  0.5372E+01  0.3581E+02  0.2066E+02
     -4.600  0.8507E+01  0.5700E+01  0.3589E+02  0.2071E+02
     -4.590  0.8431E+01  0.6097E+01  0.3598E+02  0.2078E+02
     -4.580  0.8414E+01  0.6558E+01  0.3606E+02  0.2084E+02
     -4.570  0.8459E+01  0.7076E+01  0.3615E+02  0.2091E+02
     -4.560  0.8569E+01  0.7640E+01  0.3623E+02  0.2099E+02
     -4.550  0.8737E+01  0.8238E+01  0.3632E+02  0.2107E+02
     -4.540  0.8957E+01  0.8858E+01  0.3641E+02  0.2116E+02
     -4.530  0.9217E+01  0.9484E+01  0.3650E+02  0.2125E+02
     -4.520  0.9504E+01  0.1010E+02  0.3660E+02  0.2136E+02
     -4.510  0.9801E+01  0.1069E+02  0.3669E+02  0.2146E+02
     -4.500  0.1009E+02  0.1125E+02  0.3679E+02  0.2157E+02
     -4.490  0.1036E+02  0.1174E+02  0.3690E+02  0.2169E+02
     -4.480  0.1059E+02  0.1218E+02  0.3700E+02  0.2181E+02
     -4.470  0.1077E+02  0.1254E+02  0.3711E+02  0.2194E+02
     -4.460  0.1087E+02  0.1282E+02  0.3722E+02  0.2207E+02
     -4.450  0.1090E+02  0.1303E+02  0.3733E+02  0.2220E+02
     -4.440  0.1084E+02  0.1316E+02  0.3744E+02  0.2233E+02
     -4.430  0.1068E+02  0.1321E+02  0.3754E+02  0.2246E+02
     -4.420  0.1043E+02  0.1320E+02  0.3765E+02  0.2259E+02
     -4.410  0.1009E+02  0.1312E+02  0.3775E+02  0.2272E+02
     -4.400  0.9666E+01  0.1300E+02  0.3785E+02  0.2285E+02
     -4.390  0.9174E+01  0.1284E+02  0.3794E+02  0.2298E+02
     -4.380  0.8632E+01  0.1265E+02  0.3802E+02  0.2311E+02
     -4.370  0.8060E+01  0.1243E+02  0.3811E+02  0.2323E+02
     -4.360  0.7483E+01  0.1220E+02  0.3818E+02  0.2336E+02
     -4.350  0.6928E+01  0.1194E+02  0.3825E+02  0.2348E+02
     -4.340  0.6422E+01  0.1167E+02  0.3831E+02  0.2359E+02
     -4.330  0.5989E+01  0.1139E+02  0.3837E+02  0.2371E+02
     -4.320  0.5653E+01  0.1109E+02  0.3843E+02  0.2382E+02
     -4.310  0.5434E+01  0.1078E+02  0.3848E+02  0.2392E+02
     -4.300  0.5345E+01  0.1045E+02  0.3854E+02  0.2403E+02
     -4.290  0.5393E+01  0.1012E+02  0.3859E+02  0.2413E+02
     -4.280  0.5580E+01  0.9776E+01  0.3865E+02  0.2423E+02
     -4.270  0.5897E+01  0.9425E+01  0.3871E+02  0.2432E+02
     -4.260  0.6330E+01  0.9071E+01  0.3877E+02  0.2441E+02
     -4.250  0.6855E+01  0.8716E+01  0.3884E+02  0.2450E+02
     -4.240  0.7444E+01  0.8364E+01  0.3891E+02  0.2458E+02
     -4.230  0.8062E+01  0.8018E+01  0.3899E+02  0.2466E+02
     -4.220  0.8671E+01  0.7681E+01  0.3908E+02  0.2474E+02
     -4.210  0.9234E+01  0.7357E+01  0.3917E+02  0.2481E+02
     -4.200  0.9715E+01  0.7049E+01  0.3927E+02  0.2489E+02
     -4.190  0.1008E+02  0.6761E+01  0.3937E+02  0.2495E+02
     -4.180  0.1032E+02  0.6500E+01  0.3947E+02  0.2502E+02
     -4.170  0.1040E+02  0.6270E+01  0.3958E+02  0.2508E+02
     -4.160  0.1033E+02  0.6077E+01  0.3968E+02  0.2514E+02
     -4.150  0.1012E+02  0.5926E+01  0.3978E+02  0.2520E+02
     -4.140  0.9778E+01  0.5822E+01  0.3988E+02  0.2526E+02
     -4.130  0.9334E+01  0.5768E+01  0.3997E+02  0.2532E+02
     -4.120  0.8816E+01  0.5766E+01  0.4006E+02  0.2537E+02
     -4.110  0.8258E+01  0.5816E+01  0.4014E+02  0.2543E+02
     -4.100  0.7693E+01  0.5915E+01  0.4022E+02  0.2549E+02
     -4.090  0.7149E+01  0.6059E+01  0.4029E+02  0.2555E+02
     -4.080  0.6651E+01  0.6243E+01  0.4036E+02  0.2561E+02
     -4.070  0.6217E+01  0.6461E+01  0.4042E+02  0.2568E+02
     -4.060  0.5856E+01  0.6705E+01  0.4048E+02  0.2575E+02
     -4.050  0.5573E+01  0.6969E+01  0.4054E+02  0.2582E+02
     -4.040  0.5362E+01  0.7248E+01  0.4059E+02  0.2589E+02
     -4.030  0.5215E+01  0.7536E+01  0.4064E+02  0.2596E+02
     -4.020  0.5118E+01  0.7831E+01  0.4069E+02  0.2604E+02
     -4.010  0.5056E+01  0.8129E+01  0.4074E+02  0.2612E+02
     -4.000  0.5012E+01  0.8429E+01  0.4079E+02  0.2621E+02
     -3.990  0.4974E+01  0.8728E+01  0.4084E+02  0.2629E+02
     -3.980  0.4929E+01  0.9025E+01  0.4089E+02  0.2638E+02
     -3.970  0.4870E+01  0.9317E+01  0.4094E+02  0.2648E+02
     -3.960  0.4792E+01  0.9600E+01  0.4099E+02  0.2657E+02
     -3.950  0.4696E+01  0.9869E+01  0.4104E+02  0.2667E+02
     -3.940  0.4585E+01  0.1012E+02  0.4108E+02  0.2677E+02
     -3.930  0.4467E+01  0.1035E+02  0.4113E+02  0.2688E+02
     -3.920  0.4349E+01  0.1055E+02  0.4117E+02  0.2698E+02
     -3.910  0.4240E+01  0.1072E+02  0.4121E+02  0.2709E+02
     -3.900  0.4147E+01  0.1086E+02  0.4125E+02  0.2720E+02
     -3.890  0.4078E+01  0.1097E+02  0.4129E+02  0.2731E+02
     -3.880  0.4035E+01  0.1106E+02  0.4133E+02  0.2742E+02
     -3.870  0.4018E+01  0.1114E+02  0.4137E+02  0.2753E+02
     -3.860  0.4025E+01  0.1121E+02  0.4141E+02  0.2764E+02
     -3.850  0.4051E+01  0.1128E+02  0.4146E+02  0.2776E+02
     -3.840  0.4087E+01  0.1138E+02  0.4150E+02  0.2787E+02
     -3.830  0.4125E+01  0.1150E+02  0.4154E+02  0.2798E+02
     -3.820  0.4155E+01  0.1165E+02  0.4158E+02  0.2810E+02
     -3.810  0.4169E+01  0.1183E+02  0.4162E+02  0.2822E+02
     -3.800  0.4159E+01  0.1205E+02  0.4166E+02  0.2834E+02
     -3.790  0.4121E+01  0.1229E+02  0.4170E+02  0.2846E+02
     -3.780  0.4053E+01  0.1254E+02  0.4174E+02  0.2859E+02
     -3.770  0.3956E+01  0.1280E+02  0.4178E+02  0.2872E+02
     -3.760  0.3836E+01  0.1303E+02  0.4182E+02  0.2885E+02
     -3.750  0.3701E+01  0.1324E+02  0.4186E+02  0.2898E+02
     -3.740  0.3561E+01  0.1340E+02  0.4189E+02  0.2911E+02
     -3.730  0.3428E+01  0.1350E+02  0.4193E+02  0.2925E+02
     -3.720  0.3318E+01  0.1354E+02  0.4196E+02  0.2938E+02
     -3.710  0.3242E+01  0.1351E+02  0.4199E+02  0.2952E+02
     -3.700  0.3214E+01  0.1342E+02  0.4203E+02  0.2965E+02
     -3.690  0.3244E+01  0.1327E+02  0.4206E+02  0.2978E+02
     -3.680  0.3338E+01  0.1308E+02  0.4209E+02  0.2992E+02
     -3.670  0.3502E+01  0.1287E+02  0.4213E+02  0.3004E+02
     -3.660  0.3734E+01  0.1264E+02  0.4216E+02  0.3017E+02
     -3.650  0.4029E+01  0.1242E+02  0.4221E+02  0.3029E+02
     -3.640  0.4378E+01  0.1224E+02  0.4225E+02  0.3042E+02
     -3.630  0.4768E+01  0.1210E+02  0.4230E+02  0.3054E+02
     -3.620  0.5181E+01  0.1201E+02  0.4235E+02  0.3066E+02
     -3.610  0.5599E+01  0.1199E+02  0.4240E+02  0.3078E+02
     -3.600  0.6003E+01  0.1204E+02  0.4246E+02  0.3090E+02
     -3.590  0.6374E+01  0.1216E+02  0.4253E+02  0.3102E+02
     -3.580  0.6694E+01  0.1234E+02  0.4260E+02  0.3114E+02
     -3.570  0.6950E+01  0.1256E+02  0.4266E+02  0.3127E+02
     -3.560  0.7133E+01  0.1282E+02  0.4274E+02  0.3140E+02
     -3.550  0.7239E+01  0.1310E+02  0.4281E+02  0.3153E+02
     -3.540  0.7269E+01  0.1337E+02  0.4288E+02  0.3166E+02
     -3.530  0.7230E+01  0.1363E+02  0.4295E+02  0.3180E+02
     -3.520  0.7135E+01  0.1386E+02  0.4302E+02  0.3194E+02
     -3.510  0.6997E+01  0.1403E+02  0.4309E+02  0.3208E+02
     -3.500  0.6835E+01  0.1415E+02  0.4316E+02  0.3222E+02
     -3.490  0.6666E+01  0.1421E+02  0.4323E+02  0.3236E+02
     -3.480  0.6507E+01  0.1419E+02  0.4329E+02  0.3250E+02
     -3.470  0.6372E+01  0.1411E+02  0.4336E+02  0.3264E+02
     -3.460  0.6273E+01  0.1396E+02  0.4342E+02  0.3278E+02
     -3.450  0.6215E+01  0.1374E+02  0.4348E+02  0.3292E+02
     -3.440  0.6200E+01  0.1347E+02  0.4355E+02  0.3306E+02
     -3.430  0.6226E+01  0.1314E+02  0.4361E+02  0.3319E+02
     -3.420  0.6287E+01  0.1278E+02  0.4367E+02  0.3331E+02
     -3.410  0.6373E+01  0.1238E+02  0.4373E+02  0.3344E+02
     -3.400  0.6474E+01  0.1196E+02  0.4380E+02  0.3356E+02
     -3.390  0.6579E+01  0.1153E+02  0.4386E+02  0.3367E+02
     -3.380  0.6678E+01  0.1110E+02  0.4393E+02  0.3378E+02
     -3.370  0.6761E+01  0.1067E+02  0.4400E+02  0.3389E+02
     -3.360  0.6823E+01  0.1026E+02  0.4407E+02  0.3399E+02
     -3.350  0.6861E+01  0.9878E+01  0.4414E+02  0.3409E+02
     -3.340  0.6874E+01  0.9518E+01  0.4420E+02  0.3419E+02
     -3.330  0.6863E+01  0.9187E+01  0.4427E+02  0.3428E+02
     -3.320  0.6834E+01  0.8888E+01  0.4434E+02  0.3437E+02
     -3.310  0.6792E+01  0.8618E+01  0.4441E+02  0.3445E+02
     -3.300  0.6742E+01  0.8378E+01  0.4448E+02  0.3454E+02
     -3.290  0.6692E+01  0.8163E+01  0.4454E+02  0.3462E+02
     -3.280  0.6646E+01  0.7970E+01  0.4461E+02  0.3470E+02
     -3.270  0.6608E+01  0.7797E+01  0.4468E+02  0.3478E+02
     -3.260  0.6582E+01  0.7640E+01  0.4474E+02  0.3485E+02
     -3.250  0.6567E+01  0.7497E+01  0.4481E+02  0.3493E+02
     -3.240  0.6563E+01  0.7367E+01  0.4487E+02  0.3500E+02
     -3.230  0.6567E+01  0.7250E+01  0.4494E+02  0.3508E+02
     -3.220  0.6577E+01  0.7147E+01  0.4500E+02  0.3515E+02
     -3.210  0.6589E+01  0.7059E+01  0.4507E+02  0.3522E+02
     -3.200  0.6600E+01  0.6990E+01  0.4514E+02  0.3529E+02
     -3.190  0.6605E+01  0.6943E+01  0.4520E+02  0.3536E+02
     -3.180  0.6605E+01  0.6922E+01  0.4527E+02  0.3543E+02
     -3.170  0.6596E+01  0.6930E+01  0.4533E+02  0.3550E+02
     -3.160  0.6580E+01  0.6971E+01  0.4540E+02  0.3557E+02
     -3.150  0.6558E+01  0.7048E+01  0.4547E+02  0.3564E+02
     -3.140  0.6531E+01  0.7162E+01  0.4553E+02  0.3571E+02
     -3.130  0.6503E+01  0.7313E+01  0.4560E+02  0.3578E+02
     -3.120  0.6478E+01  0.7500E+01  0.4566E+02  0.3586E+02
     -3.110  0.6459E+01  0.7720E+01  0.4573E+02  0.3593E+02
     -3.100  0.6450E+01  0.7969E+01  0.4579E+02  0.3601E+02
     -3.090  0.6455E+01  0.8240E+01  0.4585E+02  0.3609E+02
     -3.080  0.6477E+01  0.8525E+01  0.4592E+02  0.3618E+02
     -3.070  0.6518E+01  0.8816E+01  0.4598E+02  0.3627E+02
     -3.060  0.6579E+01  0.9105E+01  0.4605E+02  0.3636E+02
     -3.050  0.6657E+01  0.9382E+01  0.4612E+02  0.3645E+02
     -3.040  0.6752E+01  0.9640E+01  0.4618E+02  0.3655E+02
     -3.030  0.6857E+01  0.9871E+01  0.4625E+02  0.3665E+02
     -3.020  0.6965E+01  0.1007E+02  0.4632E+02  0.3675E+02
     -3.010  0.7070E+01  0.1023E+02  0.4639E+02  0.3685E+02
     -3.000  0.7160E+01  0.1035E+02  0.4647E+02  0.3695E+02
     -2.990  0.7227E+01  0.1043E+02  0.4654E+02  0.3706E+02
     -2.980  0.7262E+01  0.1047E+02  0.4661E+02  0.3716E+02
     -2.970  0.7258E+01  0.1047E+02  0.4668E+02  0.3727E+02
     -2.960  0.7208E+01  0.1043E+02  0.4675E+02  0.3737E+02
     -2.950  0.7113E+01  0.1034E+02  0.4683E+02  0.3748E+02
     -2.940  0.6972E+01  0.1022E+02  0.4690E+02  0.3758E+02
     -2.930  0.6793E+01  0.1006E+02  0.4696E+02  0.3768E+02
     -2.920  0.6585E+01  0.9859E+01  0.4703E+02  0.3778E+02
     -2.910  0.6360E+01  0.9624E+01  0.4709E+02  0.3787E+02
     -2.900  0.6134E+01  0.9354E+01  0.4715E+02  0.3797E+02
     -2.890  0.5923E+01  0.9051E+01  0.4721E+02  0.3806E+02
     -2.880  0.5744E+01  0.8719E+01  0.4727E+02  0.3814E+02
     -2.870  0.5614E+01  0.8362E+01  0.4733E+02  0.3823E+02
     -2.860  0.5545E+01  0.7986E+01  0.4738E+02  0.3831E+02
     -2.850  0.5549E+01  0.7599E+01  0.4744E+02  0.3838E+02
     -2.840  0.5633E+01  0.7211E+01  0.4749E+02  0.3846E+02
     -2.830  0.5798E+01  0.6832E+01  0.4755E+02  0.3852E+02
     -2.820  0.6044E+01  0.6471E+01  0.4761E+02  0.3859E+02
     -2.810  0.6363E+01  0.6141E+01  0.4768E+02  0.3865E+02
     -2.800  0.6747E+01  0.5851E+01  0.4774E+02  0.3871E+02
     -2.790  0.7183E+01  0.5609E+01  0.4782E+02  0.3877E+02
     -2.780  0.7656E+01  0.5423E+01  0.4789E+02  0.3882E+02
     -2.770  0.8149E+01  0.5297E+01  0.4797E+02  0.3887E+02
     -2.760  0.8645E+01  0.5234E+01  0.4806E+02  0.3893E+02
     -2.750  0.9128E+01  0.5233E+01  0.4815E+02  0.3898E+02
     -2.740  0.9582E+01  0.5292E+01  0.4825E+02  0.3903E+02
     -2.730  0.9992E+01  0.5406E+01  0.4835E+02  0.3908E+02
     -2.720  0.1035E+02  0.5567E+01  0.4845E+02  0.3914E+02
     -2.710  0.1063E+02  0.5767E+01  0.4856E+02  0.3920E+02
     -2.700  0.1084E+02  0.5993E+01  0.4867E+02  0.3926E+02
     -2.690  0.1098E+02  0.6236E+01  0.4878E+02  0.3932E+02
     -2.680  0.1102E+02  0.6481E+01  0.4889E+02  0.3938E+02
     -2.670  0.1099E+02  0.6717E+01  0.4900E+02  0.3945E+02
     -2.660  0.1087E+02  0.6931E+01  0.4910E+02  0.3952E+02
     -2.650  0.1068E+02  0.7113E+01  0.4921E+02  0.3959E+02
     -2.640  0.1041E+02  0.7254E+01  0.4932E+02  0.3966E+02
     -2.630  0.1008E+02  0.7347E+01  0.4942E+02  0.3974E+02
     -2.620  0.9698E+01  0.7391E+01  0.4951E+02  0.3981E+02
     -2.610  0.9274E+01  0.7385E+01  0.4961E+02  0.3989E+02
     -2.600  0.8821E+01  0.7336E+01  0.4969E+02  0.3996E+02
     -2.590  0.8354E+01  0.7249E+01  0.4978E+02  0.4003E+02
     -2.580  0.7886E+01  0.7136E+01  0.4986E+02  0.4010E+02
     -2.570  0.7431E+01  0.7008E+01  0.4993E+02  0.4017E+02
     -2.560  0.7001E+01  0.6878E+01  0.5000E+02  0.4024E+02
     -2.550  0.6608E+01  0.6757E+01  0.5007E+02  0.4031E+02
     -2.540  0.6261E+01  0.6655E+01  0.5013E+02  0.4038E+02
     -2.530  0.5968E+01  0.6580E+01  0.5019E+02  0.4044E+02
     -2.520  0.5733E+01  0.6535E+01  0.5025E+02  0.4051E+02
     -2.510  0.5562E+01  0.6521E+01  0.5030E+02  0.4057E+02
     -2.500  0.5455E+01  0.6534E+01  0.5036E+02  0.4064E+02
     -2.490  0.5412E+01  0.6567E+01  0.5041E+02  0.4070E+02
     -2.480  0.5431E+01  0.6611E+01  0.5046E+02  0.4077E+02
     -2.470  0.5511E+01  0.6654E+01  0.5052E+02  0.4084E+02
     -2.460  0.5647E+01  0.6687E+01  0.5058E+02  0.4090E+02
     -2.450  0.5833E+01  0.6698E+01  0.5063E+02  0.4097E+02
     -2.440  0.6063E+01  0.6681E+01  0.5070E+02  0.4104E+02
     -2.430  0.6327E+01  0.6630E+01  0.5076E+02  0.4110E+02
     -2.420  0.6615E+01  0.6544E+01  0.5082E+02  0.4117E+02
     -2.410  0.6916E+01  0.6426E+01  0.5089E+02  0.4123E+02
     -2.400  0.7215E+01  0.6281E+01  0.5097E+02  0.4130E+02
     -2.390  0.7501E+01  0.6118E+01  0.5104E+02  0.4136E+02
     -2.380  0.7758E+01  0.5948E+01  0.5112E+02  0.4142E+02
     -2.370  0.7976E+01  0.5784E+01  0.5120E+02  0.4147E+02
     -2.360  0.8145E+01  0.5637E+01  0.5128E+02  0.4153E+02
     -2.350  0.8256E+01  0.5521E+01  0.5136E+02  0.4159E+02
     -2.340  0.8309E+01  0.5444E+01  0.5145E+02  0.4164E+02
     -2.330  0.8304E+01  0.5416E+01  0.5153E+02  0.4169E+02
     -2.320  0.8246E+01  0.5442E+01  0.5161E+02  0.4175E+02
     -2.310  0.8146E+01  0.5524E+01  0.5169E+02  0.4180E+02
     -2.300  0.8016E+01  0.5661E+01  0.5177E+02  0.4186E+02
     -2.290  0.7869E+01  0.5849E+01  0.5185E+02  0.4192E+02
     -2.280  0.7721E+01  0.6080E+01  0.5193E+02  0.4198E+02
     -2.270  0.7585E+01  0.6345E+01  0.5200E+02  0.4204E+02
     -2.260  0.7475E+01  0.6630E+01  0.5208E+02  0.4211E+02
     -2.250  0.7398E+01  0.6923E+01  0.5215E+02  0.4218E+02
     -2.240  0.7361E+01  0.7210E+01  0.5223E+02  0.4225E+02
     -2.230  0.7367E+01  0.7476E+01  0.5230E+02  0.4233E+02
     -2.220  0.7415E+01  0.7709E+01  0.5237E+02  0.4240E+02
     -2.210  0.7500E+01  0.7898E+01  0.5245E+02  0.4248E+02
     -2.200  0.7619E+01  0.8035E+01  0.5253E+02  0.4256E+02
     -2.190  0.7764E+01  0.8116E+01  0.5260E+02  0.4264E+02
     -2.180  0.7930E+01  0.8138E+01  0.5268E+02  0.4272E+02
     -2.170  0.8110E+01  0.8103E+01  0.5276E+02  0.4281E+02
     -2.160  0.8301E+01  0.8017E+01  0.5285E+02  0.4289E+02
     -2.150  0.8501E+01  0.7885E+01  0.5293E+02  0.4296E+02
     -2.140  0.8710E+01  0.7718E+01  0.5302E+02  0.4304E+02
     -2.130  0.8928E+01  0.7526E+01  0.5311E+02  0.4312E+02
     -2.120  0.9159E+01  0.7321E+01  0.5320E+02  0.4319E+02
     -2.110  0.9407E+01  0.7114E+01  0.5329E+02  0.4326E+02
     -2.100  0.9674E+01  0.6916E+01  0.5339E+02  0.4333E+02
     -2.090  0.9964E+01  0.6734E+01  0.5349E+02  0.4340E+02
     -2.080  0.1028E+02  0.6578E+01  0.5359E+02  0.4346E+02
     -2.070  0.1061E+02  0.6452E+01  0.5370E+02  0.4353E+02
     -2.060  0.1096E+02  0.6358E+01  0.5381E+02  0.4359E+02
     -2.050  0.1132E+02  0.6299E+01  0.5392E+02  0.4366E+02
     -2.040  0.1169E+02  0.6273E+01  0.5404E+02  0.4372E+02
     -2.030  0.1204E+02  0.6278E+01  0.5416E+02  0.4378E+02
     -2.020  0.1238E+02  0.6312E+01  0.5428E+02  0.4384E+02
     -2.010  0.1268E+02  0.6371E+01  0.5441E+02  0.4391E+02
     -2.000  0.1294E+02  0.6452E+01  0.5454E+02  0.4397E+02
     -1.990  0.1315E+02  0.6553E+01  0.5467E+02  0.4404E+02
     -1.980  0.1329E+02  0.6672E+01  0.5480E+02  0.4410E+02
     -1.970  0.1337E+02  0.6806E+01  0.5494E+02  0.4417E+02
     -1.960  0.1339E+02  0.6954E+01  0.5507E+02  0.4424E+02
     -1.950  0.1334E+02  0.7115E+01  0.5520E+02  0.4431E+02
     -1.940  0.1323E+02  0.7286E+01  0.5534E+02  0.4439E+02
     -1.930  0.1307E+02  0.7464E+01  0.5547E+02  0.4446E+02
     -1.920  0.1286E+02  0.7647E+01  0.5560E+02  0.4454E+02
     -1.910  0.1262E+02  0.7829E+01  0.5572E+02  0.4462E+02
     -1.900  0.1234E+02  0.8006E+01  0.5585E+02  0.4470E+02
     -1.890  0.1204E+02  0.8172E+01  0.5597E+02  0.4478E+02
     -1.880  0.1172E+02  0.8322E+01  0.5608E+02  0.4486E+02
     -1.870  0.1139E+02  0.8452E+01  0.5620E+02  0.4494E+02
     -1.860  0.1104E+02  0.8558E+01  0.5631E+02  0.4503E+02
     -1.850  0.1067E+02  0.8638E+01  0.5641E+02  0.4512E+02
     -1.840  0.1029E+02  0.8692E+01  0.5652E+02  0.4520E+02
     -1.830  0.9898E+01  0.8723E+01  0.5662E+02  0.4529E+02
     -1.820  0.9497E+01  0.8734E+01  0.5671E+02  0.4538E+02
     -1.810  0.9089E+01  0.8730E+01  0.5680E+02  0.4547E+02
     -1.800  0.8681E+01  0.8717E+01  0.5689E+02  0.4555E+02
     -1.790  0.8279E+01  0.8704E+01  0.5697E+02  0.4564E+02
     -1.780  0.7890E+01  0.8696E+01  0.5705E+02  0.4573E+02
     -1.770  0.7523E+01  0.8700E+01  0.5713E+02  0.4581E+02
     -1.760  0.7185E+01  0.8721E+01  0.5720E+02  0.4590E+02
     -1.750  0.6883E+01  0.8761E+01  0.5727E+02  0.4599E+02
     -1.740  0.6621E+01  0.8821E+01  0.5733E+02  0.4608E+02
     -1.730  0.6404E+01  0.8901E+01  0.5740E+02  0.4617E+02
     -1.720  0.6235E+01  0.8996E+01  0.5746E+02  0.4626E+02
     -1.710  0.6113E+01  0.9103E+01  0.5752E+02  0.4635E+02
     -1.700  0.6039E+01  0.9214E+01  0.5758E+02  0.4644E+02
     -1.690  0.6012E+01  0.9323E+01  0.5764E+02  0.4653E+02
     -1.680  0.6029E+01  0.9422E+01  0.5770E+02  0.4663E+02
     -1.670  0.6091E+01  0.9506E+01  0.5776E+02  0.4672E+02
     -1.660  0.6195E+01  0.9569E+01  0.5782E+02  0.4682E+02
     -1.650  0.6342E+01  0.9608E+01  0.5789E+02  0.4691E+02
     -1.640  0.6529E+01  0.9620E+01  0.5795E+02  0.4701E+02
     -1.630  0.6757E+01  0.9605E+01  0.5802E+02  0.4711E+02
     -1.620  0.7023E+01  0.9564E+01  0.5809E+02  0.4720E+02
     -1.610  0.7327E+01  0.9500E+01  0.5816E+02  0.4730E+02
     -1.600  0.7665E+01  0.9414E+01  0.5824E+02  0.4739E+02
     -1.590  0.8031E+01  0.9309E+01  0.5832E+02  0.4748E+02
     -1.580  0.8419E+01  0.9187E+01  0.5840E+02  0.4758E+02
     -1.570  0.8820E+01  0.9050E+01  0.5849E+02  0.4767E+02
     -1.560  0.9223E+01  0.8898E+01  0.5859E+02  0.4775E+02
     -1.550  0.9619E+01  0.8733E+01  0.5868E+02  0.4784E+02
     -1.540  0.9993E+01  0.8553E+01  0.5878E+02  0.4793E+02
     -1.530  0.1033E+02  0.8357E+01  0.5888E+02  0.4801E+02
     -1.520  0.1063E+02  0.8146E+01  0.5899E+02  0.4809E+02
     -1.510  0.1088E+02  0.7918E+01  0.5910E+02  0.4817E+02
     -1.500  0.1106E+02  0.7675E+01  0.5921E+02  0.4825E+02
     -1.490  0.1119E+02  0.7418E+01  0.5932E+02  0.4832E+02
     -1.480  0.1125E+02  0.7149E+01  0.5943E+02  0.4839E+02
     -1.470  0.1125E+02  0.6873E+01  0.5955E+02  0.4846E+02
     -1.460  0.1119E+02  0.6593E+01  0.5966E+02  0.4853E+02
     -1.450  0.1109E+02  0.6314E+01  0.5977E+02  0.4859E+02
     -1.440  0.1095E+02  0.6041E+01  0.5988E+02  0.4865E+02
     -1.430  0.1078E+02  0.5779E+01  0.5999E+02  0.4871E+02
     -1.420  0.1058E+02  0.5533E+01  0.6009E+02  0.4877E+02
     -1.410  0.1037E+02  0.5306E+01  0.6020E+02  0.4882E+02
     -1.400  0.1015E+02  0.5103E+01  0.6030E+02  0.4887E+02
     -1.390  0.9921E+01  0.4926E+01  0.6040E+02  0.4892E+02
     -1.380  0.9688E+01  0.4777E+01  0.6049E+02  0.4897E+02
     -1.370  0.9451E+01  0.4657E+01  0.6059E+02  0.4901E+02
     -1.360  0.9213E+01  0.4568E+01  0.6068E+02  0.4906E+02
     -1.350  0.8975E+01  0.4510E+01  0.6077E+02  0.4910E+02
     -1.340  0.8742E+01  0.4483E+01  0.6086E+02  0.4915E+02
     -1.330  0.8518E+01  0.4484E+01  0.6094E+02  0.4919E+02
     -1.320  0.8311E+01  0.4514E+01  0.6103E+02  0.4924E+02
     -1.310  0.8126E+01  0.4570E+01  0.6111E+02  0.4928E+02
     -1.300  0.7973E+01  0.4648E+01  0.6119E+02  0.4933E+02
     -1.290  0.7856E+01  0.4747E+01  0.6127E+02  0.4938E+02
     -1.280  0.7781E+01  0.4863E+01  0.6134E+02  0.4943E+02
     -1.270  0.7748E+01  0.4992E+01  0.6142E+02  0.4948E+02
     -1.260  0.7757E+01  0.5132E+01  0.6150E+02  0.4953E+02
     -1.250  0.7801E+01  0.5278E+01  0.6158E+02  0.4958E+02
     -1.240  0.7872E+01  0.5428E+01  0.6166E+02  0.4964E+02
     -1.230  0.7961E+01  0.5580E+01  0.6174E+02  0.4969E+02
     -1.220  0.8054E+01  0.5731E+01  0.6182E+02  0.4975E+02
     -1.210  0.8143E+01  0.5878E+01  0.6190E+02  0.4981E+02
     -1.200  0.8216E+01  0.6021E+01  0.6198E+02  0.4987E+02
     -1.190  0.8270E+01  0.6158E+01  0.6206E+02  0.4993E+02
     -1.180  0.8301E+01  0.6288E+01  0.6215E+02  0.4999E+02
     -1.170  0.8310E+01  0.6410E+01  0.6223E+02  0.5006E+02
     -1.160  0.8304E+01  0.6523E+01  0.6231E+02  0.5012E+02
     -1.150  0.8290E+01  0.6627E+01  0.6239E+02  0.5019E+02
     -1.140  0.8278E+01  0.6719E+01  0.6248E+02  0.5025E+02
     -1.130  0.8280E+01  0.6801E+01  0.6256E+02  0.5032E+02
     -1.120  0.8306E+01  0.6870E+01  0.6264E+02  0.5039E+02
     -1.110  0.8364E+01  0.6925E+01  0.6273E+02  0.5046E+02
     -1.100  0.8459E+01  0.6965E+01  0.6281E+02  0.5053E+02
     -1.090  0.8593E+01  0.6990E+01  0.6290E+02  0.5060E+02
     -1.080  0.8765E+01  0.6998E+01  0.6298E+02  0.5067E+02
     -1.070  0.8969E+01  0.6988E+01  0.6307E+02  0.5074E+02
     -1.060  0.9199E+01  0.6961E+01  0.6317E+02  0.5081E+02
     -1.050  0.9444E+01  0.6915E+01  0.6326E+02  0.5088E+02
     -1.040  0.9695E+01  0.6849E+01  0.6336E+02  0.5095E+02
     -1.030  0.9940E+01  0.6763E+01  0.6346E+02  0.5101E+02
     -1.020  0.1017E+02  0.6657E+01  0.6356E+02  0.5108E+02
     -1.010  0.1038E+02  0.6529E+01  0.6366E+02  0.5115E+02
     -1.000  0.1055E+02  0.6380E+01  0.6377E+02  0.5121E+02
     -0.990  0.1070E+02  0.6209E+01  0.6388E+02  0.5127E+02
     -0.980  0.1081E+02  0.6017E+01  0.6398E+02  0.5133E+02
     -0.970  0.1088E+02  0.5808E+01  0.6409E+02  0.5139E+02
     -0.960  0.1092E+02  0.5582E+01  0.6420E+02  0.5145E+02
     -0.950  0.1093E+02  0.5345E+01  0.6431E+02  0.5150E+02
     -0.940  0.1091E+02  0.5101E+01  0.6442E+02  0.5155E+02
     -0.930  0.1086E+02  0.4857E+01  0.6453E+02  0.5160E+02
     -0.920  0.1079E+02  0.4617E+01  0.6464E+02  0.5165E+02
     -0.910  0.1070E+02  0.4387E+01  0.6474E+02  0.5169E+02
     -0.900  0.1059E+02  0.4174E+01  0.6485E+02  0.5173E+02
     -0.890  0.1046E+02  0.3980E+01  0.6495E+02  0.5177E+02
     -0.880  0.1033E+02  0.3811E+01  0.6506E+02  0.5181E+02
     -0.870  0.1018E+02  0.3669E+01  0.6516E+02  0.5185E+02
     -0.860  0.1003E+02  0.3555E+01  0.6526E+02  0.5188E+02
     -0.850  0.9881E+01  0.3472E+01  0.6536E+02  0.5192E+02
     -0.840  0.9736E+01  0.3421E+01  0.6546E+02  0.5195E+02
     -0.830  0.9602E+01  0.3402E+01  0.6555E+02  0.5198E+02
     -0.820  0.9485E+01  0.3416E+01  0.6565E+02  0.5202E+02
     -0.810  0.9391E+01  0.3465E+01  0.6574E+02  0.5205E+02
     -0.800  0.9326E+01  0.3548E+01  0.6583E+02  0.5209E+02
     -0.790  0.9295E+01  0.3664E+01  0.6593E+02  0.5213E+02
     -0.780  0.9299E+01  0.3814E+01  0.6602E+02  0.5216E+02
     -0.770  0.9339E+01  0.3994E+01  0.6611E+02  0.5220E+02
     -0.760  0.9413E+01  0.4202E+01  0.6621E+02  0.5225E+02
     -0.750  0.9514E+01  0.4434E+01  0.6630E+02  0.5229E+02
     -0.740  0.9634E+01  0.4685E+01  0.6640E+02  0.5234E+02
     -0.730  0.9763E+01  0.4949E+01  0.6650E+02  0.5239E+02
     -0.720  0.9887E+01  0.5220E+01  0.6659E+02  0.5244E+02
     -0.710  0.9993E+01  0.5493E+01  0.6669E+02  0.5249E+02
     -0.700  0.1007E+02  0.5761E+01  0.6680E+02  0.5255E+02
     -0.690  0.1011E+02  0.6018E+01  0.6690E+02  0.5261E+02
     -0.680  0.1011E+02  0.6258E+01  0.6700E+02  0.5267E+02
     -0.670  0.1006E+02  0.6475E+01  0.6710E+02  0.5274E+02
     -0.660  0.9964E+01  0.6663E+01  0.6720E+02  0.5281E+02
     -0.650  0.9841E+01  0.6816E+01  0.6730E+02  0.5287E+02
     -0.640  0.9701E+01  0.6929E+01  0.6739E+02  0.5294E+02
     -0.630  0.9561E+01  0.6997E+01  0.6749E+02  0.5301E+02
     -0.620  0.9439E+01  0.7015E+01  0.6758E+02  0.5308E+02
     -0.610  0.9353E+01  0.6982E+01  0.6768E+02  0.5315E+02
     -0.600  0.9319E+01  0.6894E+01  0.6777E+02  0.5322E+02
     -0.590  0.9347E+01  0.6752E+01  0.6786E+02  0.5329E+02
     -0.580  0.9443E+01  0.6559E+01  0.6796E+02  0.5335E+02
     -0.570  0.9605E+01  0.6316E+01  0.6805E+02  0.5342E+02
     -0.560  0.9822E+01  0.6031E+01  0.6815E+02  0.5348E+02
     -0.550  0.1008E+02  0.5710E+01  0.6825E+02  0.5354E+02
     -0.540  0.1035E+02  0.5359E+01  0.6836E+02  0.5359E+02
     -0.530  0.1062E+02  0.4987E+01  0.6846E+02  0.5364E+02
     -0.520  0.1084E+02  0.4603E+01  0.6857E+02  0.5368E+02
     -0.510  0.1100E+02  0.4213E+01  0.6868E+02  0.5373E+02
     -0.500  0.1108E+02  0.3825E+01  0.6879E+02  0.5376E+02
     -0.490  0.1104E+02  0.3444E+01  0.6890E+02  0.5380E+02
     -0.480  0.1089E+02  0.3075E+01  0.6901E+02  0.5383E+02
     -0.470  0.1061E+02  0.2723E+01  0.6912E+02  0.5386E+02
     -0.460  0.1021E+02  0.2390E+01  0.6922E+02  0.5388E+02
     -0.450  0.9688E+01  0.2079E+01  0.6932E+02  0.5390E+02
     -0.440  0.9073E+01  0.1792E+01  0.6941E+02  0.5392E+02
     -0.430  0.8381E+01  0.1529E+01  0.6949E+02  0.5394E+02
     -0.420  0.7636E+01  0.1292E+01  0.6957E+02  0.5395E+02
     -0.410  0.6861E+01  0.1079E+01  0.6964E+02  0.5396E+02
     -0.400  0.6082E+01  0.8913E+00  0.6970E+02  0.5397E+02
     -0.390  0.5319E+01  0.7273E+00  0.6975E+02  0.5398E+02
     -0.380  0.4591E+01  0.5860E+00  0.6980E+02  0.5398E+02
     -0.370  0.3912E+01  0.4660E+00  0.6983E+02  0.5399E+02
     -0.360  0.3292E+01  0.3656E+00  0.6987E+02  0.5399E+02
     -0.350  0.2737E+01  0.2828E+00  0.6989E+02  0.5399E+02
     -0.340  0.2249E+01  0.2156E+00  0.6992E+02  0.5399E+02
     -0.330  0.1828E+01  0.1619E+00  0.6994E+02  0.5400E+02
     -0.320  0.1469E+01  0.1197E+00  0.6995E+02  0.5400E+02
     -0.310  0.1168E+01  0.8716E-01  0.6996E+02  0.5400E+02
     -0.300  0.9199E+00  0.6246E-01  0.6997E+02  0.5400E+02
     -0.290  0.7171E+00  0.4403E-01  0.6998E+02  0.5400E+02
     -0.280  0.5534E+00  0.3054E-01  0.6998E+02  0.5400E+02
     -0.270  0.4229E+00  0.2082E-01  0.6999E+02  0.5400E+02
     -0.260  0.3199E+00  0.1396E-01  0.6999E+02  0.5400E+02
     -0.250  0.2394E+00  0.9204E-02  0.6999E+02  0.5400E+02
     -0.240  0.1773E+00  0.5963E-02  0.7000E+02  0.5400E+02
     -0.230  0.1298E+00  0.3796E-02  0.7000E+02  0.5400E+02
     -0.220  0.9395E-01  0.2374E-02  0.7000E+02  0.5400E+02
     -0.210  0.6714E-01  0.1459E-02  0.7000E+02  0.5400E+02
     -0.200  0.4736E-01  0.8806E-03  0.7000E+02  0.5400E+02
     -0.190  0.3295E-01  0.5220E-03  0.7000E+02  0.5400E+02
     -0.180  0.2260E-01  0.3039E-03  0.7000E+02  0.5400E+02
     -0.170  0.1528E-01  0.1737E-03  0.7000E+02  0.5400E+02
     -0.160  0.1017E-01  0.9747E-04  0.7000E+02  0.5400E+02
     -0.150  0.6657E-02  0.5370E-04  0.7000E+02  0.5400E+02
     -0.140  0.4289E-02  0.2904E-04  0.7000E+02  0.5400E+02
     -0.130  0.2717E-02  0.1542E-04  0.7000E+02  0.5400E+02
     -0.120  0.1692E-02  0.8031E-05  0.7000E+02  0.5400E+02
     -0.110  0.1035E-02  0.4106E-05  0.7000E+02  0.5400E+02
     -0.100  0.6219E-03  0.2060E-05  0.7000E+02  0.5400E+02
     -0.090  0.3671E-03  0.1014E-05  0.7000E+02  0.5400E+02
     -0.080  0.2127E-03  0.4899E-06  0.7000E+02  0.5400E+02
     -0.070  0.1210E-03  0.2322E-06  0.7000E+02  0.5400E+02
     -0.060  0.6754E-04  0.1079E-06  0.7000E+02  0.5400E+02
     -0.050  0.3700E-04  0.4924E-07  0.7000E+02  0.5400E+02
     -0.040  0.1989E-04  0.2203E-07  0.7000E+02  0.5400E+02
     -0.030  0.1049E-04  0.9670E-08  0.7000E+02  0.5400E+02
     -0.020  0.5427E-05  0.4163E-08  0.7000E+02  0.5400E+02
     -0.010  0.2754E-05  0.1758E-08  0.7000E+02  0.5400E+02
      0.000  0.1371E-05  0.7281E-09  0.7000E+02  0.5400E+02
      0.010  0.6692E-06  0.2957E-09  0.7000E+02  0.5400E+02
      0.020  0.3204E-06  0.1178E-09  0.7000E+02  0.5400E+02
      0.030  0.1504E-06  0.4603E-10  0.7000E+02  0.5400E+02
      0.040  0.6927E-07  0.1763E-10  0.7000E+02  0.5400E+02
      0.050  0.3128E-07  0.6626E-11  0.7000E+02  0.5400E+02
      0.060  0.1385E-07  0.2441E-11  0.7000E+02  0.5400E+02
      0.070  0.6012E-08  0.8826E-12  0.7000E+02  0.5400E+02
      0.080  0.2559E-08  0.3116E-12  0.7000E+02  0.5400E+02
      0.090  0.1068E-08  0.1092E-12  0.7000E+02  0.5400E+02
      0.100  0.4371E-09  0.3627E-13  0.7000E+02  0.5400E+02
      0.110  0.1754E-09  0.1295E-13  0.7000E+02  0.5400E+02
      0.120  0.6900E-10  0.3701E-14  0.7000E+02  0.5400E+02
      0.130  0.2661E-10  0.1110E-14  0.7000E+02  0.5400E+02
      0.140  0.1007E-10  0.7401E-15  0.7000E+02  0.5400E+02
      0.150  0.3731E-11  0.0000E+00  0.7000E+02  0.5400E+02
      0.160  0.1356E-11  0.0000E+00  0.7000E+02  0.5400E+02
      0.170  0.4833E-12  0.0000E+00  0.7000E+02  0.5400E+02
      0.180  0.1691E-12  0.0000E+00  0.7000E+02  0.5400E+02
      0.190  0.5773E-13  0.0000E+00  0.7000E+02  0.5400E+02
      0.200  0.1887E-13  0.0000E+00  0.7000E+02  0.5400E+02
      0.210  0.6661E-14  0.0000E+00  0.7000E+02  0.5400E+02
      0.220  0.2220E-14  0.0000E+00  0.7000E+02  0.5400E+02
      0.230  0.7401E-15  0.0000E+00  0.7000E+02  0.5400E+02
      0.240  0.0000E+00  0.0000E+00  0.7000E+02  0.5400E+02
      0.250  0.0000E+00  0.0000E+00  0.7000E+02  0.5400E+02
      0.260  0.0000E+00  0.0000E+00  0.7000E+02  0.5400E+02
      0.270  0.0000E+00  0.0000E+00  0.7000E+02  0.5400E+02
      0.280  0.0000E+00  0.0000E+00  0.7000E+02  0.5400E+02
      0.290  0.0000E+00  0.0000E+00  0.7000E+02  0.5400E+02
      0.300  0.0000E+00  0.0000E+00  0.7000E+02  0.5400E+02
      0.310  0.0000E+00  0.0000E+00  0.7000E+02  0.5400E+02
      0.320  0.0000E+00  0.0000E+00  0.7000E+02  0.5400E+02
      0.330  0.0000E+00  0.0000E+00  0.7000E+02  0.5400E+02
      0.340  0.0000E+00  0.0000E+00  0.7000E+02  0.5400E+02
      0.350  0.0000E+00  0.0000E+00  0.7000E+02  0.5400E+02
      0.360  0.0000E+00  0.0000E+00  0.7000E+02  0.5400E+02
      0.370  0.0000E+00  0.0000E+00  0.7000E+02  0.5400E+02
      0.380  0.0000E+00  0.0000E+00  0.7000E+02  0.5400E+02
      0.390  0.0000E+00  0.0000E+00  0.7000E+02  0.5400E+02
      0.400  0.0000E+00  0.0000E+00  0.7000E+02  0.5400E+02
      0.410  0.0000E+00  0.0000E+00  0.7000E+02  0.5400E+02
      0.420  0.0000E+00  0.0000E+00  0.7000E+02  0.5400E+02
      0.430  0.0000E+00  0.0000E+00  0.7000E+02  0.5400E+02
      0.440  0.0000E+00  0.0000E+00  0.7000E+02  0.5400E+02
      0.450  0.0000E+00  0.0000E+00  0.7000E+02  0.5400E+02
      0.460  0.0000E+00  0.0000E+00  0.7000E+02  0.5400E+02
      0.470  0.0000E+00  0.0000E+00  0.7000E+02  0.5400E+02
      0.480  0.0000E+00  0.0000E+00  0.7000E+02  0.5400E+02
      0.490  0.0000E+00  0.0000E+00  0.7000E+02  0.5400E+02
      0.500  0.0000E+00  0.0000E+00  0.7000E+02  0.5400E+02
      0.510  0.0000E+00  0.0000E+00  0.7000E+02  0.5400E+02
      0.520  0.0000E+00  0.0000E+00  0.7000E+02  0.5400E+02
      0.530  0.0000E+00  0.0000E+00  0.7000E+02  0.5400E+02
      0.540  0.0000E+00  0.0000E+00  0.7000E+02  0.5400E+02
      0.550  0.0000E+00  0.0000E+00  0.7000E+02  0.5400E+02
      0.560  0.0000E+00  0.0000E+00  0.7000E+02  0.5400E+02
      0.570  0.0000E+00  0.0000E+00  0.7000E+02  0.5400E+02
      0.580  0.0000E+00  0.0000E+00  0.7000E+02  0.5400E+02
      0.590  0.0000E+00  0.0000E+00  0.7000E+02  0.5400E+02
      0.600  0.0000E+00  0.0000E+00  0.7000E+02  0.5400E+02
      0.610  0.0000E+00  0.0000E+00  0.7000E+02  0.5400E+02
      0.620  0.0000E+00  0.0000E+00  0.7000E+02  0.5400E+02
      0.630  0.0000E+00  0.0000E+00  0.7000E+02  0.5400E+02
      0.640  0.0000E+00  0.0000E+00  0.7000E+02  0.5400E+02
      0.650  0.0000E+00  0.0000E+00  0.7000E+02  0.5400E+02
      0.660  0.0000E+00  0.0000E+00  0.7000E+02  0.5400E+02
      0.670  0.0000E+00  0.0000E+00  0.7000E+02  0.5400E+02
      0.680  0.0000E+00  0.0000E+00  0.7000E+02  0.5400E+02
      0.690  0.0000E+00  0.0000E+00  0.7000E+02  0.5400E+02
      0.700  0.0000E+00  0.0000E+00  0.7000E+02  0.5400E+02
      0.710  0.0000E+00  0.0000E+00  0.7000E+02  0.5400E+02
      0.720  0.0000E+00  0.0000E+00  0.7000E+02  0.5400E+02
      0.730  0.0000E+00  0.0000E+00  0.7000E+02  0.5400E+02
      0.740  0.0000E+00  0.0000E+00  0.7000E+02  0.5400E+02
      0.750  0.0000E+00  0.0000E+00  0.7000E+02  0.5400E+02
      0.760  0.0000E+00  0.0000E+00  0.7000E+02  0.5400E+02
      0.770  0.0000E+00  0.0000E+00  0.7000E+02  0.5400E+02
      0.780  0.0000E+00  0.0000E+00  0.7000E+02  0.5400E+02
      0.790  0.0000E+00  0.0000E+00  0.7000E+02  0.5400E+02
      0.800  0.0000E+00  0.0000E+00  0.7000E+02  0.5400E+02
      0.810  0.0000E+00  0.0000E+00  0.7000E+02  0.5400E+02
      0.820  0.0000E+00  0.0000E+00  0.7000E+02  0.5400E+02
      0.830  0.0000E+00  0.0000E+00  0.7000E+02  0.5400E+02
      0.840  0.0000E+00  0.0000E+00  0.7000E+02  0.5400E+02
      0.850  0.0000E+00  0.0000E+00  0.7000E+02  0.5400E+02
      0.860  0.0000E+00  0.0000E+00  0.7000E+02  0.5400E+02
      0.870  0.0000E+00  0.0000E+00  0.7000E+02  0.5400E+02
      0.880  0.0000E+00  0.0000E+00  0.7000E+02  0.5400E+02
      0.890  0.0000E+00  0.0000E+00  0.7000E+02  0.5400E+02
      0.900  0.0000E+00  0.0000E+00  0.7000E+02  0.5400E+02
      0.910  0.0000E+00  0.0000E+00  0.7000E+02  0.5400E+02
      0.920  0.0000E+00  0.0000E+00  0.7000E+02  0.5400E+02
      0.930  0.0000E+00  0.0000E+00  0.7000E+02  0.5400E+02
      0.940  0.0000E+00  0.0000E+00  0.7000E+02  0.5400E+02
      0.950  0.0000E+00  0.0000E+00  0.7000E+02  0.5400E+02
      0.960  0.0000E+00  0.0000E+00  0.7000E+02  0.5400E+02
      0.970  0.0000E+00  0.0000E+00  0.7000E+02  0.5400E+02
      0.980  0.0000E+00  0.0000E+00  0.7000E+02  0.5400E+02
      0.990  0.0000E+00  0.0000E+00  0.7000E+02  0.5400E+02
      1.000  0.0000E+00  0.0000E+00  0.7000E+02  0.5400E+02
      1.010  0.0000E+00  0.0000E+00  0.7000E+02  0.5400E+02
      1.020  0.0000E+00  0.0000E+00  0.7000E+02  0.5400E+02
      1.030  0.0000E+00  0.0000E+00  0.7000E+02  0.5400E+02
      1.040  0.0000E+00  0.0000E+00  0.7000E+02  0.5400E+02
      1.050  0.0000E+00  0.0000E+00  0.7000E+02  0.5400E+02
      1.060  0.0000E+00  0.0000E+00  0.7000E+02  0.5400E+02
      1.070  0.0000E+00  0.0000E+00  0.7000E+02  0.5400E+02
      1.080  0.0000E+00  0.0000E+00  0.7000E+02  0.5400E+02
      1.090  0.0000E+00  0.0000E+00  0.7000E+02  0.5400E+02
      1.100  0.0000E+00  0.0000E+00  0.7000E+02  0.5400E+02
      1.110  0.0000E+00  0.0000E+00  0.7000E+02  0.5400E+02
      1.120  0.0000E+00  0.0000E+00  0.7000E+02  0.5400E+02
      1.130  0.0000E+00  0.0000E+00  0.7000E+02  0.5400E+02
      1.140  0.0000E+00  0.0000E+00  0.7000E+02  0.5400E+02
      1.150  0.0000E+00  0.0000E+00  0.7000E+02  0.5400E+02
      1.160  0.0000E+00  0.0000E+00  0.7000E+02  0.5400E+02
      1.170  0.0000E+00  0.0000E+00  0.7000E+02  0.5400E+02
      1.180  0.0000E+00  0.0000E+00  0.7000E+02  0.5400E+02
      1.190  0.0000E+00  0.0000E+00  0.7000E+02  0.5400E+02
      1.200  0.0000E+00  0.0000E+00  0.7000E+02  0.5400E+02
      1.210  0.0000E+00  0.0000E+00  0.7000E+02  0.5400E+02
      1.220  0.0000E+00  0.0000E+00  0.7000E+02  0.5400E+02
      1.230  0.0000E+00  0.0000E+00  0.7000E+02  0.5400E+02
      1.240  0.0000E+00  0.0000E+00  0.7000E+02  0.5400E+02
      1.250  0.0000E+00  0.0000E+00  0.7000E+02  0.5400E+02
      1.260  0.0000E+00  0.0000E+00  0.7000E+02  0.5400E+02
      1.270  0.0000E+00  0.0000E+00  0.7000E+02  0.5400E+02
      1.280  0.0000E+00  0.0000E+00  0.7000E+02  0.5400E+02
      1.290  0.0000E+00  0.0000E+00  0.7000E+02  0.5400E+02
      1.300  0.0000E+00  0.0000E+00  0.7000E+02  0.5400E+02
      1.310  0.0000E+00  0.0000E+00  0.7000E+02  0.5400E+02
      1.320  0.0000E+00  0.0000E+00  0.7000E+02  0.5400E+02
      1.330  0.0000E+00  0.0000E+00  0.7000E+02  0.5400E+02
      1.340  0.0000E+00  0.0000E+00  0.7000E+02  0.5400E+02
      1.350  0.0000E+00  0.0000E+00  0.7000E+02  0.5400E+02
      1.360  0.0000E+00  0.0000E+00  0.7000E+02  0.5400E+02
      1.370  0.0000E+00  0.0000E+00  0.7000E+02  0.5400E+02
      1.380  0.0000E+00  0.0000E+00  0.7000E+02  0.5400E+02
      1.390  0.0000E+00  0.0000E+00  0.7000E+02  0.5400E+02
      1.400  0.0000E+00  0.0000E+00  0.7000E+02  0.5400E+02
      1.410  0.0000E+00  0.0000E+00  0.7000E+02  0.5400E+02
      1.420  0.0000E+00  0.0000E+00  0.7000E+02  0.5400E+02
      1.430  0.0000E+00  0.0000E+00  0.7000E+02  0.5400E+02
      1.440  0.0000E+00  0.0000E+00  0.7000E+02  0.5400E+02
      1.450  0.0000E+00  0.0000E+00  0.7000E+02  0.5400E+02
      1.460  0.0000E+00  0.0000E+00  0.7000E+02  0.5400E+02
      1.470  0.0000E+00  0.0000E+00  0.7000E+02  0.5400E+02
      1.480  0.0000E+00  0.0000E+00  0.7000E+02  0.5400E+02
      1.490  0.0000E+00  0.0000E+00  0.7000E+02  0.5400E+02
      1.500  0.0000E+00  0.0000E+00  0.7000E+02  0.5400E+02
      1.510  0.0000E+00  0.0000E+00  0.7000E+02  0.5400E+02
      1.520  0.0000E+00  0.0000E+00  0.7000E+02  0.5400E+02
      1.530  0.0000E+00  0.0000E+00  0.7000E+02  0.5400E+02
      1.540  0.0000E+00  0.0000E+00  0.7000E+02  0.5400E+02
      1.550  0.0000E+00  0.0000E+00  0.7000E+02  0.5400E+02
      1.560  0.0000E+00  0.0000E+00  0.7000E+02  0.5400E+02
      1.570  0.0000E+00  0.0000E+00  0.7000E+02  0.5400E+02
      1.580  0.0000E+00  0.0000E+00  0.7000E+02  0.5400E+02
      1.590  0.0000E+00  0.0000E+00  0.7000E+02  0.5400E+02
      1.600  0.0000E+00  0.0000E+00  0.7000E+02  0.5400E+02
      1.610  0.0000E+00  0.0000E+00  0.7000E+02  0.5400E+02
      1.620  0.0000E+00  0.0000E+00  0.7000E+02  0.5400E+02
      1.630  0.0000E+00  0.0000E+00  0.7000E+02  0.5400E+02
      1.640  0.0000E+00  0.0000E+00  0.7000E+02  0.5400E+02
      1.650  0.0000E+00  0.0000E+00  0.7000E+02  0.5400E+02
      1.660  0.0000E+00  0.0000E+00  0.7000E+02  0.5400E+02
      1.670  0.0000E+00  0.0000E+00  0.7000E+02  0.5400E+02
      1.680  0.0000E+00  0.0000E+00  0.7000E+02  0.5400E+02
      1.690  0.0000E+00  0.0000E+00  0.7000E+02  0.5400E+02
      1.700  0.0000E+00  0.0000E+00  0.7000E+02  0.5400E+02
      1.710  0.0000E+00  0.0000E+00  0.7000E+02  0.5400E+02
      1.720  0.0000E+00  0.0000E+00  0.7000E+02  0.5400E+02
      1.730  0.0000E+00  0.0000E+00  0.7000E+02  0.5400E+02
      1.740  0.0000E+00  0.0000E+00  0.7000E+02  0.5400E+02
      1.750  0.0000E+00  0.0000E+00  0.7000E+02  0.5400E+02
      1.760  0.0000E+00  0.0000E+00  0.7000E+02  0.5400E+02
      1.770  0.0000E+00  0.0000E+00  0.7000E+02  0.5400E+02
      1.780  0.0000E+00  0.0000E+00  0.7000E+02  0.5400E+02
      1.790  0.0000E+00  0.0000E+00  0.7000E+02  0.5400E+02
      1.800  0.0000E+00  0.0000E+00  0.7000E+02  0.5400E+02
      1.810  0.0000E+00  0.0000E+00  0.7000E+02  0.5400E+02
      1.820  0.0000E+00  0.0000E+00  0.7000E+02  0.5400E+02
      1.830  0.0000E+00  0.7401E-15  0.7000E+02  0.5400E+02
      1.840  0.0000E+00  0.3516E-14  0.7000E+02  0.5400E+02
      1.850  0.0000E+00  0.9252E-14  0.7000E+02  0.5400E+02
      1.860  0.0000E+00  0.3220E-13  0.7000E+02  0.5400E+02
      1.870  0.0000E+00  0.9788E-13  0.7000E+02  0.5400E+02
      1.880  0.0000E+00  0.2953E-12  0.7000E+02  0.5400E+02
      1.890  0.0000E+00  0.8765E-12  0.7000E+02  0.5400E+02
      1.900  0.0000E+00  0.2550E-11  0.7000E+02  0.5400E+02
      1.910  0.0000E+00  0.7276E-11  0.7000E+02  0.5400E+02
      1.920  0.0000E+00  0.2036E-10  0.7000E+02  0.5400E+02
      1.930  0.0000E+00  0.5584E-10  0.7000E+02  0.5400E+02
      1.940  0.0000E+00  0.1502E-09  0.7000E+02  0.5400E+02
      1.950  0.0000E+00  0.3962E-09  0.7000E+02  0.5400E+02
      1.960  0.0000E+00  0.1025E-08  0.7000E+02  0.5400E+02
      1.970  0.0000E+00  0.2599E-08  0.7000E+02  0.5400E+02
      1.980  0.0000E+00  0.6464E-08  0.7000E+02  0.5400E+02
      1.990  0.0000E+00  0.1577E-07  0.7000E+02  0.5400E+02
      2.000  0.0000E+00  0.3771E-07  0.7000E+02  0.5400E+02
      2.010  0.0000E+00  0.8844E-07  0.7000E+02  0.5400E+02
      2.020  0.0000E+00  0.2034E-06  0.7000E+02  0.5400E+02
      2.030  0.0000E+00  0.4589E-06  0.7000E+02  0.5400E+02
      2.040  0.0000E+00  0.1015E-05  0.7000E+02  0.5400E+02
      2.050  0.0000E+00  0.2202E-05  0.7000E+02  0.5400E+02
      2.060  0.0000E+00  0.4686E-05  0.7000E+02  0.5400E+02
      2.070  0.0000E+00  0.9780E-05  0.7000E+02  0.5400E+02
      2.080  0.0000E+00  0.2002E-04  0.7000E+02  0.5400E+02
      2.090  0.0000E+00  0.4018E-04  0.7000E+02  0.5400E+02
      2.100  0.0000E+00  0.7912E-04  0.7000E+02  0.5400E+02
      2.110  0.0000E+00  0.1528E-03  0.7000E+02  0.5400E+02
      2.120  0.0000E+00  0.2895E-03  0.7000E+02  0.5400E+02
      2.130  0.0000E+00  0.5379E-03  0.7000E+02  0.5400E+02
      2.140  0.0000E+00  0.9806E-03  0.7000E+02  0.5400E+02
      2.150  0.0000E+00  0.1753E-02  0.7000E+02  0.5400E+02
      2.160  0.0000E+00  0.3076E-02  0.7000E+02  0.5400E+02
      2.170  0.0000E+00  0.5294E-02  0.7000E+02  0.5400E+02
      2.180  0.0000E+00  0.8938E-02  0.7000E+02  0.5400E+02
      2.190  0.0000E+00  0.1481E-01  0.7000E+02  0.5400E+02
      2.200  0.0000E+00  0.2407E-01  0.7000E+02  0.5400E+02
      2.210  0.0000E+00  0.3839E-01  0.7000E+02  0.5400E+02
      2.220  0.0000E+00  0.6008E-01  0.7000E+02  0.5400E+02
      2.230  0.0000E+00  0.9227E-01  0.7000E+02  0.5400E+02
      2.240  0.0000E+00  0.1391E+00  0.7000E+02  0.5400E+02
      2.250  0.0000E+00  0.2058E+00  0.7000E+02  0.5401E+02
      2.260  0.0000E+00  0.2988E+00  0.7000E+02  0.5401E+02
      2.270  0.0000E+00  0.4259E+00  0.7000E+02  0.5401E+02
      2.280  0.0000E+00  0.5961E+00  0.7000E+02  0.5402E+02
      2.290  0.0000E+00  0.8191E+00  0.7000E+02  0.5403E+02
      2.300  0.0000E+00  0.1105E+01  0.7000E+02  0.5404E+02
      2.310  0.0000E+00  0.1465E+01  0.7000E+02  0.5405E+02
      2.320  0.0000E+00  0.1906E+01  0.7000E+02  0.5407E+02
      2.330  0.0000E+00  0.2437E+01  0.7000E+02  0.5410E+02
      2.340  0.0000E+00  0.3062E+01  0.7000E+02  0.5413E+02
      2.350  0.0000E+00  0.3781E+01  0.7000E+02  0.5416E+02
      2.360  0.0000E+00  0.4590E+01  0.7000E+02  0.5421E+02
      2.370  0.0000E+00  0.5478E+01  0.7000E+02  0.5427E+02
      2.380  0.0000E+00  0.6430E+01  0.7000E+02  0.5433E+02
      2.390  0.0000E+00  0.7427E+01  0.7000E+02  0.5440E+02
      2.400  0.7401E-15  0.8444E+01  0.7000E+02  0.5449E+02
      2.410  0.1295E-14  0.9453E+01  0.7000E+02  0.5458E+02
      2.420  0.4996E-14  0.1043E+02  0.7000E+02  0.5469E+02
      2.430  0.1517E-13  0.1134E+02  0.7000E+02  0.5480E+02
      2.440  0.4552E-13  0.1216E+02  0.7000E+02  0.5492E+02
      2.450  0.1347E-12  0.1287E+02  0.7000E+02  0.5505E+02
      2.460  0.3921E-12  0.1345E+02  0.7000E+02  0.5519E+02
      2.470  0.1117E-11  0.1390E+02  0.7000E+02  0.5532E+02
      2.480  0.3119E-11  0.1422E+02  0.7000E+02  0.5547E+02
      2.490  0.8541E-11  0.1439E+02  0.7000E+02  0.5561E+02
      2.500  0.2292E-10  0.1444E+02  0.7000E+02  0.5576E+02
      2.510  0.6031E-10  0.1436E+02  0.7000E+02  0.5590E+02
      2.520  0.1556E-09  0.1419E+02  0.7000E+02  0.5604E+02
      2.530  0.3933E-09  0.1393E+02  0.7000E+02  0.5618E+02
      2.540  0.9749E-09  0.1359E+02  0.7000E+02  0.5632E+02
      2.550  0.2369E-08  0.1320E+02  0.7000E+02  0.5645E+02
      2.560  0.5643E-08  0.1276E+02  0.7000E+02  0.5658E+02
      2.570  0.1318E-07  0.1229E+02  0.7000E+02  0.5670E+02
      2.580  0.3017E-07  0.1178E+02  0.7000E+02  0.5682E+02
      2.590  0.6770E-07  0.1126E+02  0.7000E+02  0.5693E+02
      2.600  0.1490E-06  0.1072E+02  0.7000E+02  0.5704E+02
      2.610  0.3213E-06  0.1016E+02  0.7000E+02  0.5714E+02
      2.620  0.6795E-06  0.9587E+01  0.7000E+02  0.5723E+02
      2.630  0.1409E-05  0.8999E+01  0.7000E+02  0.5732E+02
      2.640  0.2863E-05  0.8396E+01  0.7000E+02  0.5741E+02
      2.650  0.5706E-05  0.7781E+01  0.7000E+02  0.5749E+02
      2.660  0.1115E-04  0.7156E+01  0.7000E+02  0.5756E+02
      2.670  0.2136E-04  0.6524E+01  0.7000E+02  0.5762E+02
      2.680  0.4012E-04  0.5890E+01  0.7000E+02  0.5768E+02
      2.690  0.7389E-04  0.5262E+01  0.7000E+02  0.5773E+02
      2.700  0.1334E-03  0.4648E+01  0.7000E+02  0.5778E+02
      2.710  0.2363E-03  0.4054E+01  0.7000E+02  0.5782E+02
      2.720  0.4103E-03  0.3490E+01  0.7000E+02  0.5786E+02
      2.730  0.6988E-03  0.2963E+01  0.7000E+02  0.5789E+02
      2.740  0.1167E-02  0.2480E+01  0.7000E+02  0.5791E+02
      2.750  0.1912E-02  0.2044E+01  0.7000E+02  0.5793E+02
      2.760  0.3072E-02  0.1658E+01  0.7000E+02  0.5795E+02
      2.770  0.4841E-02  0.1324E+01  0.7000E+02  0.5796E+02
      2.780  0.7485E-02  0.1039E+01  0.7000E+02  0.5797E+02
      2.790  0.1135E-01  0.8026E+00  0.7000E+02  0.5798E+02
      2.800  0.1690E-01  0.6091E+00  0.7000E+02  0.5798E+02
      2.810  0.2468E-01  0.4543E+00  0.7000E+02  0.5799E+02
      2.820  0.3539E-01  0.3329E+00  0.7000E+02  0.5799E+02
      2.830  0.4981E-01  0.2396E+00  0.7000E+02  0.5799E+02
      2.840  0.6884E-01  0.1693E+00  0.7000E+02  0.5800E+02
      2.850  0.9343E-01  0.1175E+00  0.7000E+02  0.5800E+02
      2.860  0.1246E+00  0.8010E-01  0.7000E+02  0.5800E+02
      2.870  0.1633E+00  0.5359E-01  0.7001E+02  0.5800E+02
      2.880  0.2104E+00  0.3519E-01  0.7001E+02  0.5800E+02
      2.890  0.2667E+00  0.2269E-01  0.7001E+02  0.5800E+02
      2.900  0.3327E+00  0.1435E-01  0.7001E+02  0.5800E+02
      2.910  0.4088E+00  0.8910E-02  0.7002E+02  0.5800E+02
      2.920  0.4950E+00  0.5428E-02  0.7002E+02  0.5800E+02
      2.930  0.5911E+00  0.3245E-02  0.7003E+02  0.5800E+02
      2.940  0.6970E+00  0.1903E-02  0.7004E+02  0.5800E+02
      2.950  0.8122E+00  0.1096E-02  0.7004E+02  0.5800E+02
      2.960  0.9364E+00  0.6186E-03  0.7005E+02  0.5800E+02
      2.970  0.1069E+01  0.3427E-03  0.7006E+02  0.5800E+02
      2.980  0.1211E+01  0.1862E-03  0.7008E+02  0.5800E+02
      2.990  0.1361E+01  0.9929E-04  0.7009E+02  0.5800E+02
      3.000  0.1521E+01  0.5193E-04  0.7011E+02  0.5800E+02
      3.010  0.1691E+01  0.2664E-04  0.7012E+02  0.5800E+02
      3.020  0.1872E+01  0.1341E-04  0.7014E+02  0.5800E+02
      3.030  0.2064E+01  0.6619E-05  0.7016E+02  0.5800E+02
      3.040  0.2267E+01  0.3205E-05  0.7018E+02  0.5800E+02
      3.050  0.2481E+01  0.1522E-05  0.7021E+02  0.5800E+02
      3.060  0.2707E+01  0.7089E-06  0.7024E+02  0.5800E+02
      3.070  0.2941E+01  0.3239E-06  0.7027E+02  0.5800E+02
      3.080  0.3183E+01  0.1451E-06  0.7030E+02  0.5800E+02
      3.090  0.3430E+01  0.6377E-07  0.7033E+02  0.5800E+02
      3.100  0.3679E+01  0.2748E-07  0.7037E+02  0.5800E+02
      3.110  0.3928E+01  0.1162E-07  0.7041E+02  0.5800E+02
      3.120  0.4173E+01  0.4815E-08  0.7045E+02  0.5800E+02
      3.130  0.4414E+01  0.1957E-08  0.7049E+02  0.5800E+02
      3.140  0.4647E+01  0.7803E-09  0.7054E+02  0.5800E+02
      3.150  0.4874E+01  0.3050E-09  0.7059E+02  0.5800E+02
      3.160  0.5092E+01  0.1169E-09  0.7064E+02  0.5800E+02
      3.170  0.5301E+01  0.4396E-10  0.7069E+02  0.5800E+02
      3.180  0.5503E+01  0.1620E-10  0.7075E+02  0.5800E+02
      3.190  0.5698E+01  0.5857E-11  0.7080E+02  0.5800E+02
      3.200  0.5884E+01  0.2076E-11  0.7086E+02  0.5800E+02
      3.210  0.6061E+01  0.7224E-12  0.7092E+02  0.5800E+02
      3.220  0.6228E+01  0.2457E-12  0.7099E+02  0.5800E+02
      3.230  0.6383E+01  0.8253E-13  0.7105E+02  0.5800E+02
      3.240  0.6524E+01  0.2702E-13  0.7112E+02  0.5800E+02
      3.250  0.6648E+01  0.8512E-14  0.7118E+02  0.5800E+02
      3.260  0.6753E+01  0.2961E-14  0.7125E+02  0.5800E+02
      3.270  0.6836E+01  0.3701E-15  0.7132E+02  0.5800E+02
      3.280  0.6897E+01  0.0000E+00  0.7139E+02  0.5800E+02
      3.290  0.6935E+01  0.0000E+00  0.7146E+02  0.5800E+02
      3.300  0.6953E+01  0.0000E+00  0.7153E+02  0.5800E+02
      3.310  0.6954E+01  0.0000E+00  0.7160E+02  0.5800E+02
      3.320  0.6942E+01  0.0000E+00  0.7166E+02  0.5800E+02
      3.330  0.6924E+01  0.0000E+00  0.7173E+02  0.5800E+02
      3.340  0.6908E+01  0.0000E+00  0.7180E+02  0.5800E+02
      3.350  0.6902E+01  0.0000E+00  0.7187E+02  0.5800E+02
      3.360  0.6916E+01  0.0000E+00  0.7194E+02  0.5800E+02
      3.370  0.6959E+01  0.0000E+00  0.7201E+02  0.5800E+02
      3.380  0.7040E+01  0.0000E+00  0.7208E+02  0.5800E+02
      3.390  0.7166E+01  0.0000E+00  0.7215E+02  0.5800E+02
      3.400  0.7343E+01  0.0000E+00  0.7223E+02  0.5800E+02
      3.410  0.7574E+01  0.0000E+00  0.7230E+02  0.5800E+02
      3.420  0.7859E+01  0.0000E+00  0.7238E+02  0.5800E+02
      3.430  0.8195E+01  0.0000E+00  0.7246E+02  0.5800E+02
      3.440  0.8578E+01  0.0000E+00  0.7255E+02  0.5800E+02
      3.450  0.8998E+01  0.0000E+00  0.7264E+02  0.5800E+02
      3.460  0.9446E+01  0.0000E+00  0.7273E+02  0.5800E+02
      3.470  0.9907E+01  0.0000E+00  0.7283E+02  0.5800E+02
      3.480  0.1037E+02  0.0000E+00  0.7294E+02  0.5800E+02
      3.490  0.1082E+02  0.0000E+00  0.7304E+02  0.5800E+02
      3.500  0.1124E+02  0.0000E+00  0.7316E+02  0.5800E+02
      3.510  0.1162E+02  0.0000E+00  0.7327E+02  0.5800E+02
      3.520  0.1195E+02  0.1850E-15  0.7339E+02  0.5800E+02
      3.530  0.1222E+02  0.3701E-15  0.7351E+02  0.5800E+02
      3.540  0.1242E+02  0.2776E-14  0.7364E+02  0.5800E+02
      3.550  0.1255E+02  0.7216E-14  0.7376E+02  0.5800E+02
      3.560  0.1260E+02  0.2313E-13  0.7389E+02  0.5800E+02
      3.570  0.1258E+02  0.6994E-13  0.7402E+02  0.5800E+02
      3.580  0.1248E+02  0.2108E-12  0.7414E+02  0.5800E+02
      3.590  0.1230E+02  0.6180E-12  0.7426E+02  0.5800E+02
      3.600  0.1206E+02  0.1780E-11  0.7438E+02  0.5800E+02
      3.610  0.1175E+02  0.5024E-11  0.7450E+02  0.5800E+02
      3.620  0.1138E+02  0.1391E-10  0.7461E+02  0.5800E+02
      3.630  0.1095E+02  0.3776E-10  0.7472E+02  0.5800E+02
      3.640  0.1049E+02  0.1005E-09  0.7483E+02  0.5800E+02
      3.650  0.9982E+01  0.2625E-09  0.7493E+02  0.5800E+02
      3.660  0.9454E+01  0.6721E-09  0.7502E+02  0.5800E+02
      3.670  0.8914E+01  0.1688E-08  0.7511E+02  0.5800E+02
      3.680  0.8373E+01  0.4157E-08  0.7520E+02  0.5800E+02
      3.690  0.7843E+01  0.1004E-07  0.7527E+02  0.5800E+02
      3.700  0.7336E+01  0.2378E-07  0.7535E+02  0.5800E+02
      3.710  0.6864E+01  0.5525E-07  0.7542E+02  0.5800E+02
      3.720  0.6436E+01  0.1259E-06  0.7548E+02  0.5800E+02
      3.730  0.6061E+01  0.2814E-06  0.7554E+02  0.5800E+02
      3.740  0.5746E+01  0.6167E-06  0.7560E+02  0.5800E+02
      3.750  0.5496E+01  0.1326E-05  0.7565E+02  0.5800E+02
      3.760  0.5312E+01  0.2796E-05  0.7571E+02  0.5800E+02
      3.770  0.5196E+01  0.5784E-05  0.7576E+02  0.5800E+02
      3.780  0.5145E+01  0.1173E-04  0.7581E+02  0.5800E+02
      3.790  0.5152E+01  0.2336E-04  0.7586E+02  0.5800E+02
      3.800  0.5211E+01  0.4560E-04  0.7591E+02  0.5800E+02
      3.810  0.5311E+01  0.8733E-04  0.7597E+02  0.5800E+02
      3.820  0.5443E+01  0.1641E-03  0.7602E+02  0.5800E+02
      3.830  0.5594E+01  0.3025E-03  0.7608E+02  0.5800E+02
      3.840  0.5755E+01  0.5470E-03  0.7614E+02  0.5800E+02
      3.850  0.5916E+01  0.9706E-03  0.7619E+02  0.5800E+02
      3.860  0.6069E+01  0.1690E-02  0.7626E+02  0.5800E+02
      3.870  0.6209E+01  0.2887E-02  0.7632E+02  0.5800E+02
      3.880  0.6333E+01  0.4839E-02  0.7638E+02  0.5800E+02
      3.890  0.6440E+01  0.7960E-02  0.7645E+02  0.5800E+02
      3.900  0.6532E+01  0.1285E-01  0.7651E+02  0.5800E+02
      3.910  0.6610E+01  0.2037E-01  0.7658E+02  0.5800E+02
      3.920  0.6679E+01  0.3168E-01  0.7664E+02  0.5800E+02
      3.930  0.6739E+01  0.4838E-01  0.7671E+02  0.5800E+02
      3.940  0.6793E+01  0.7254E-01  0.7678E+02  0.5800E+02
      3.950  0.6840E+01  0.1068E+00  0.7685E+02  0.5800E+02
      3.960  0.6878E+01  0.1544E+00  0.7692E+02  0.5800E+02
      3.970  0.6903E+01  0.2193E+00  0.7698E+02  0.5801E+02
      3.980  0.6910E+01  0.3059E+00  0.7705E+02  0.5801E+02
      3.990  0.6893E+01  0.4194E+00  0.7712E+02  0.5801E+02
      4.000  0.6845E+01  0.5650E+00  0.7719E+02  0.5802E+02
      4.010  0.6759E+01  0.7482E+00  0.7726E+02  0.5803E+02
      4.020  0.6632E+01  0.9744E+00  0.7733E+02  0.5804E+02
      4.030  0.6459E+01  0.1248E+01  0.7739E+02  0.5805E+02
      4.040  0.6240E+01  0.1573E+01  0.7745E+02  0.5807E+02
      4.050  0.5976E+01  0.1951E+01  0.7751E+02  0.5808E+02
      4.060  0.5669E+01  0.2382E+01  0.7757E+02  0.5811E+02
      4.070  0.5326E+01  0.2865E+01  0.7762E+02  0.5814E+02
      4.080  0.4953E+01  0.3395E+01  0.7767E+02  0.5817E+02
      4.090  0.4558E+01  0.3966E+01  0.7772E+02  0.5821E+02
      4.100  0.4150E+01  0.4570E+01  0.7776E+02  0.5826E+02
      4.110  0.3737E+01  0.5195E+01  0.7780E+02  0.5831E+02
      4.120  0.3329E+01  0.5828E+01  0.7783E+02  0.5837E+02
      4.130  0.2931E+01  0.6458E+01  0.7786E+02  0.5843E+02
      4.140  0.2552E+01  0.7069E+01  0.7788E+02  0.5850E+02
      4.150  0.2195E+01  0.7648E+01  0.7791E+02  0.5858E+02
      4.160  0.1865E+01  0.8182E+01  0.7792E+02  0.5866E+02
      4.170  0.1566E+01  0.8658E+01  0.7794E+02  0.5875E+02
      4.180  0.1297E+01  0.9067E+01  0.7795E+02  0.5884E+02
      4.190  0.1061E+01  0.9400E+01  0.7796E+02  0.5893E+02
      4.200  0.8555E+00  0.9653E+01  0.7797E+02  0.5903E+02
      4.210  0.6804E+00  0.9824E+01  0.7798E+02  0.5913E+02
      4.220  0.5334E+00  0.9914E+01  0.7798E+02  0.5923E+02
      4.230  0.4119E+00  0.9928E+01  0.7799E+02  0.5932E+02
      4.240  0.3132E+00  0.9874E+01  0.7799E+02  0.5942E+02
      4.250  0.2345E+00  0.9763E+01  0.7799E+02  0.5952E+02
      4.260  0.1727E+00  0.9609E+01  0.7800E+02  0.5962E+02
      4.270  0.1251E+00  0.9428E+01  0.7800E+02  0.5971E+02
      4.280  0.8915E-01  0.9235E+01  0.7800E+02  0.5980E+02
      4.290  0.6243E-01  0.9047E+01  0.7800E+02  0.5989E+02
      4.300  0.4297E-01  0.8879E+01  0.7800E+02  0.5998E+02
      4.310  0.2905E-01  0.8747E+01  0.7800E+02  0.6007E+02
      4.320  0.1930E-01  0.8663E+01  0.7800E+02  0.6016E+02
      4.330  0.1258E-01  0.8638E+01  0.7800E+02  0.6024E+02
      4.340  0.8059E-02  0.8680E+01  0.7800E+02  0.6033E+02
      4.350  0.5066E-02  0.8797E+01  0.7800E+02  0.6042E+02
      4.360  0.3126E-02  0.8992E+01  0.7800E+02  0.6051E+02
      4.370  0.1893E-02  0.9267E+01  0.7800E+02  0.6060E+02
      4.380  0.1125E-02  0.9623E+01  0.7800E+02  0.6070E+02
      4.390  0.6559E-03  0.1006E+02  0.7800E+02  0.6080E+02
      4.400  0.3752E-03  0.1057E+02  0.7800E+02  0.6090E+02
      4.410  0.2105E-03  0.1114E+02  0.7800E+02  0.6101E+02
      4.420  0.1159E-03  0.1177E+02  0.7800E+02  0.6113E+02
      4.430  0.6258E-04  0.1245E+02  0.7800E+02  0.6126E+02
      4.440  0.3314E-04  0.1315E+02  0.7800E+02  0.6139E+02
      4.450  0.1722E-04  0.1388E+02  0.7800E+02  0.6153E+02
      4.460  0.8770E-05  0.1460E+02  0.7800E+02  0.6167E+02
      4.470  0.4381E-05  0.1530E+02  0.7800E+02  0.6183E+02
      4.480  0.2146E-05  0.1596E+02  0.7800E+02  0.6199E+02
      4.490  0.1031E-05  0.1656E+02  0.7800E+02  0.6215E+02
      4.500  0.4857E-06  0.1710E+02  0.7800E+02  0.6232E+02
      4.510  0.2244E-06  0.1756E+02  0.7800E+02  0.6250E+02
      4.520  0.1016E-06  0.1792E+02  0.7800E+02  0.6268E+02
      4.530  0.4514E-07  0.1820E+02  0.7800E+02  0.6286E+02
      4.540  0.1966E-07  0.1838E+02  0.7800E+02  0.6304E+02
      4.550  0.8393E-08  0.1848E+02  0.7800E+02  0.6323E+02
      4.560  0.3513E-08  0.1850E+02  0.7800E+02  0.6341E+02
      4.570  0.1442E-08  0.1845E+02  0.7800E+02  0.6360E+02
      4.580  0.5804E-09  0.1836E+02  0.7800E+02  0.6378E+02
      4.590  0.2290E-09  0.1823E+02  0.7800E+02  0.6396E+02
      4.600  0.8859E-10  0.1809E+02  0.7800E+02  0.6414E+02
      4.610  0.3360E-10  0.1796E+02  0.7800E+02  0.6432E+02
      4.620  0.1249E-10  0.1784E+02  0.7800E+02  0.6450E+02
      4.630  0.4554E-11  0.1774E+02  0.7800E+02  0.6468E+02
      4.640  0.1629E-11  0.1769E+02  0.7800E+02  0.6486E+02
      4.650  0.5703E-12  0.1767E+02  0.7800E+02  0.6503E+02
      4.660  0.1947E-12  0.1770E+02  0.7800E+02  0.6521E+02
      4.670  0.6624E-13  0.1777E+02  0.7800E+02  0.6539E+02
      4.680  0.2183E-13  0.1787E+02  0.7800E+02  0.6557E+02
      4.690  0.7031E-14  0.1801E+02  0.7800E+02  0.6575E+02
      4.700  0.2961E-14  0.1818E+02  0.7800E+02  0.6593E+02
      4.710  0.3701E-15  0.1837E+02  0.7800E+02  0.6611E+02
      4.720  0.0000E+00  0.1856E+02  0.7800E+02  0.6630E+02
      4.730  0.0000E+00  0.1875E+02  0.7800E+02  0.6648E+02
      4.740  0.0000E+00  0.1892E+02  0.7800E+02  0.6667E+02
      4.750  0.0000E+00  0.1907E+02  0.7800E+02  0.6686E+02
      4.760  0.0000E+00  0.1917E+02  0.7800E+02  0.6706E+02
      4.770  0.0000E+00  0.1923E+02  0.7800E+02  0.6725E+02
      4.780  0.0000E+00  0.1922E+02  0.7800E+02  0.6744E+02
      4.790  0.0000E+00  0.1912E+02  0.7800E+02  0.6763E+02
      4.800  0.0000E+00  0.1894E+02  0.7800E+02  0.6782E+02
      4.810  0.0000E+00  0.1865E+02  0.7800E+02  0.6801E+02
      4.820  0.0000E+00  0.1825E+02  0.7800E+02  0.6819E+02
      4.830  0.0000E+00  0.1773E+02  0.7800E+02  0.6837E+02
      4.840  0.0000E+00  0.1710E+02  0.7800E+02  0.6854E+02
      4.850  0.0000E+00  0.1635E+02  0.7800E+02  0.6870E+02
      4.860  0.0000E+00  0.1549E+02  0.7800E+02  0.6886E+02
      4.870  0.0000E+00  0.1454E+02  0.7800E+02  0.6900E+02
      4.880  0.0000E+00  0.1351E+02  0.7800E+02  0.6914E+02
      4.890  0.0000E+00  0.1242E+02  0.7800E+02  0.6926E+02
      4.900  0.0000E+00  0.1128E+02  0.7800E+02  0.6937E+02
      4.910  0.0000E+00  0.1013E+02  0.7800E+02  0.6948E+02
      4.920  0.0000E+00  0.8987E+01  0.7800E+02  0.6957E+02
      4.930  0.0000E+00  0.7868E+01  0.7800E+02  0.6964E+02
      4.940  0.0000E+00  0.6797E+01  0.7800E+02  0.6971E+02
      4.950  0.0000E+00  0.5790E+01  0.7800E+02  0.6977E+02
      4.960  0.0000E+00  0.4863E+01  0.7800E+02  0.6982E+02
      4.970  0.0000E+00  0.4024E+01  0.7800E+02  0.6986E+02
      4.980  0.0000E+00  0.3280E+01  0.7800E+02  0.6989E+02
      4.990  0.0000E+00  0.2632E+01  0.7800E+02  0.6992E+02
      5.000  0.0000E+00  0.2080E+01  0.7800E+02  0.6994E+02
      5.010  0.0000E+00  0.1617E+01  0.7800E+02  0.6996E+02
      5.020  0.0000E+00  0.1236E+01  0.7800E+02  0.6997E+02
      5.030  0.0000E+00  0.9296E+00  0.7800E+02  0.6998E+02
      5.040  0.0000E+00  0.6873E+00  0.7800E+02  0.6998E+02
      5.050  0.0000E+00  0.4995E+00  0.7800E+02  0.6999E+02
      5.060  0.0000E+00  0.3568E+00  0.7800E+02  0.6999E+02
      5.070  0.0000E+00  0.2504E+00  0.7800E+02  0.6999E+02
      5.080  0.0000E+00  0.1726E+00  0.7800E+02  0.7000E+02
      5.090  0.0000E+00  0.1169E+00  0.7800E+02  0.7000E+02
      5.100  0.0000E+00  0.7777E-01  0.7800E+02  0.7000E+02
      5.110  0.0000E+00  0.5083E-01  0.7800E+02  0.7000E+02
      5.120  0.0000E+00  0.3268E-01  0.7800E+02  0.7000E+02
      5.130  0.0000E+00  0.2072E-01  0.7800E+02  0.7000E+02
      5.140  0.0000E+00  0.1305E-01  0.7800E+02  0.7000E+02
      5.150  0.0000E+00  0.8330E-02  0.7800E+02  0.7000E+02
      5.160  0.0000E+00  0.5639E-02  0.7800E+02  0.7000E+02
      5.170  0.0000E+00  0.4386E-02  0.7800E+02  0.7000E+02
      5.180  0.0000E+00  0.4234E-02  0.7800E+02  0.7000E+02
      5.190  0.0000E+00  0.5042E-02  0.7800E+02  0.7000E+02
      5.200  0.0000E+00  0.6822E-02  0.7800E+02  0.7000E+02
      5.210  0.0000E+00  0.9716E-02  0.7800E+02  0.7000E+02
      5.220  0.0000E+00  0.1398E-01  0.7800E+02  0.7000E+02
      5.230  0.0000E+00  0.1998E-01  0.7800E+02  0.7000E+02
      5.240  0.0000E+00  0.2816E-01  0.7800E+02  0.7000E+02
      5.250  0.0000E+00  0.3906E-01  0.7800E+02  0.7000E+02
      5.260  0.0000E+00  0.5332E-01  0.7800E+02  0.7000E+02
      5.270  0.0000E+00  0.7161E-01  0.7800E+02  0.7000E+02
      5.280  0.0000E+00  0.9465E-01  0.7800E+02  0.7000E+02
      5.290  0.0000E+00  0.1232E+00  0.7800E+02  0.7000E+02
      5.300  0.0000E+00  0.1581E+00  0.7800E+02  0.7001E+02
      5.310  0.0000E+00  0.2001E+00  0.7800E+02  0.7001E+02
      5.320  0.0000E+00  0.2500E+00  0.7800E+02  0.7001E+02
      5.330  0.0000E+00  0.3086E+00  0.7800E+02  0.7001E+02
      5.340  0.0000E+00  0.3769E+00  0.7800E+02  0.7002E+02
      5.350  0.0000E+00  0.4560E+00  0.7800E+02  0.7002E+02
      5.360  0.0000E+00  0.5470E+00  0.7800E+02  0.7003E+02
      5.370  0.0000E+00  0.6513E+00  0.7800E+02  0.7003E+02
      5.380  0.0000E+00  0.7706E+00  0.7800E+02  0.7004E+02
      5.390  0.0000E+00  0.9066E+00  0.7800E+02  0.7005E+02
      5.400  0.0000E+00  0.1061E+01  0.7800E+02  0.7006E+02
      5.410  0.0000E+00  0.1237E+01  0.7800E+02  0.7007E+02
      5.420  0.0000E+00  0.1435E+01  0.7800E+02  0.7009E+02
      5.430  0.0000E+00  0.1656E+01  0.7800E+02  0.7010E+02
      5.440  0.0000E+00  0.1902E+01  0.7800E+02  0.7012E+02
      5.450  0.0000E+00  0.2172E+01  0.7800E+02  0.7015E+02
      5.460  0.0000E+00  0.2464E+01  0.7800E+02  0.7017E+02
      5.470  0.0000E+00  0.2777E+01  0.7800E+02  0.7020E+02
      5.480  0.0000E+00  0.3106E+01  0.7800E+02  0.7023E+02
      5.490  0.0000E+00  0.3447E+01  0.7800E+02  0.7026E+02
      5.500  0.0000E+00  0.3794E+01  0.7800E+02  0.7030E+02
      5.510  0.0000E+00  0.4141E+01  0.7800E+02  0.7034E+02
      5.520  0.0000E+00  0.4482E+01  0.7800E+02  0.7039E+02
      5.530  0.0000E+00  0.4812E+01  0.7800E+02  0.7044E+02
      5.540  0.0000E+00  0.5127E+01  0.7800E+02  0.7049E+02
      5.550  0.0000E+00  0.5421E+01  0.7800E+02  0.7054E+02
      5.560  0.0000E+00  0.5694E+01  0.7800E+02  0.7060E+02
      5.570  0.0000E+00  0.5945E+01  0.7800E+02  0.7066E+02
      5.580  0.0000E+00  0.6174E+01  0.7800E+02  0.7072E+02
      5.590  0.0000E+00  0.6383E+01  0.7800E+02  0.7078E+02
      5.600  0.0000E+00  0.6578E+01  0.7800E+02  0.7085E+02
      5.610  0.0000E+00  0.6761E+01  0.7800E+02  0.7092E+02
      5.620  0.0000E+00  0.6940E+01  0.7800E+02  0.7099E+02
      5.630  0.0000E+00  0.7120E+01  0.7800E+02  0.7106E+02
      5.640  0.0000E+00  0.7308E+01  0.7800E+02  0.7113E+02
      5.650  0.0000E+00  0.7511E+01  0.7800E+02  0.7121E+02
      5.660  0.0000E+00  0.7735E+01  0.7800E+02  0.7128E+02
      5.670  0.0000E+00  0.7985E+01  0.7800E+02  0.7136E+02
      5.680  0.0000E+00  0.8265E+01  0.7800E+02  0.7145E+02
      5.690  0.0000E+00  0.8577E+01  0.7800E+02  0.7153E+02
      5.700  0.0000E+00  0.8922E+01  0.7800E+02  0.7162E+02
      5.710  0.0000E+00  0.9299E+01  0.7800E+02  0.7171E+02
      5.720  0.0000E+00  0.9705E+01  0.7800E+02  0.7181E+02
      5.730  0.0000E+00  0.1013E+02  0.7800E+02  0.7191E+02
      5.740  0.0000E+00  0.1059E+02  0.7800E+02  0.7202E+02
      5.750  0.0000E+00  0.1105E+02  0.7800E+02  0.7213E+02
      5.760  0.0000E+00  0.1153E+02  0.7800E+02  0.7224E+02
      5.770  0.0000E+00  0.1201E+02  0.7800E+02  0.7236E+02
      5.780  0.0000E+00  0.1250E+02  0.7800E+02  0.7249E+02
      5.790  0.0000E+00  0.1298E+02  0.7800E+02  0.7262E+02
      5.800  0.0000E+00  0.1347E+02  0.7800E+02  0.7275E+02
      5.810  0.0000E+00  0.1394E+02  0.7800E+02  0.7289E+02
      5.820  0.0000E+00  0.1440E+02  0.7800E+02  0.7304E+02
      5.830  0.0000E+00  0.1485E+02  0.7800E+02  0.7318E+02
      5.840  0.0000E+00  0.1526E+02  0.7800E+02  0.7334E+02
      5.850  0.0000E+00  0.1563E+02  0.7800E+02  0.7349E+02
      5.860  0.0000E+00  0.1595E+02  0.7800E+02  0.7365E+02
      5.870  0.0000E+00  0.1620E+02  0.7800E+02  0.7382E+02
      5.880  0.0000E+00  0.1636E+02  0.7800E+02  0.7398E+02
      5.890  0.0000E+00  0.1643E+02  0.7800E+02  0.7414E+02
      5.900  0.0000E+00  0.1638E+02  0.7800E+02  0.7431E+02
      5.910  0.0000E+00  0.1623E+02  0.7800E+02  0.7447E+02
      5.920  0.0000E+00  0.1596E+02  0.7800E+02  0.7463E+02
      5.930  0.0000E+00  0.1559E+02  0.7800E+02  0.7478E+02
      5.940  0.0000E+00  0.1512E+02  0.7800E+02  0.7494E+02
      5.950  0.0000E+00  0.1458E+02  0.7800E+02  0.7508E+02
      5.960  0.0000E+00  0.1400E+02  0.7800E+02  0.7522E+02
      5.970  0.0000E+00  0.1339E+02  0.7800E+02  0.7536E+02
      5.980  0.0000E+00  0.1278E+02  0.7800E+02  0.7548E+02
      5.990  0.0000E+00  0.1222E+02  0.7800E+02  0.7561E+02
      6.000  0.0000E+00  0.1170E+02  0.7800E+02  0.7572E+02
      6.010  0.0000E+00  0.1126E+02  0.7800E+02  0.7584E+02
      6.020  0.0000E+00  0.1090E+02  0.7800E+02  0.7594E+02
      6.030  0.0000E+00  0.1063E+02  0.7800E+02  0.7605E+02
      6.040  0.0000E+00  0.1045E+02  0.7800E+02  0.7615E+02
      6.050  0.0000E+00  0.1033E+02  0.7800E+02  0.7626E+02
      6.060  0.0000E+00  0.1027E+02  0.7800E+02  0.7636E+02
      6.070  0.0000E+00  0.1024E+02  0.7800E+02  0.7646E+02
      6.080  0.0000E+00  0.1023E+02  0.7800E+02  0.7657E+02
      6.090  0.0000E+00  0.1020E+02  0.7800E+02  0.7667E+02
      6.100  0.0000E+00  0.1015E+02  0.7800E+02  0.7677E+02
      6.110  0.0000E+00  0.1005E+02  0.7800E+02  0.7687E+02
      6.120  0.0000E+00  0.9885E+01  0.7800E+02  0.7697E+02
      6.130  0.0000E+00  0.9654E+01  0.7800E+02  0.7707E+02
      6.140  0.0000E+00  0.9351E+01  0.7800E+02  0.7716E+02
      6.150  0.0000E+00  0.8976E+01  0.7800E+02  0.7725E+02
      6.160  0.0000E+00  0.8537E+01  0.7800E+02  0.7733E+02
      6.170  0.0000E+00  0.8040E+01  0.7800E+02  0.7741E+02
      6.180  0.0000E+00  0.7496E+01  0.7800E+02  0.7749E+02
      6.190  0.0000E+00  0.6918E+01  0.7800E+02  0.7756E+02
      6.200  0.0000E+00  0.6319E+01  0.7800E+02  0.7762E+02
      6.210  0.0000E+00  0.5711E+01  0.7800E+02  0.7768E+02
      6.220  0.0000E+00  0.5106E+01  0.7800E+02  0.7773E+02
      6.230  0.0000E+00  0.4517E+01  0.7800E+02  0.7777E+02
      6.240  0.0000E+00  0.3951E+01  0.7800E+02  0.7781E+02
      6.250  0.0000E+00  0.3417E+01  0.7800E+02  0.7785E+02
      6.260  0.0000E+00  0.2922E+01  0.7800E+02  0.7788E+02
      6.270  0.0000E+00  0.2469E+01  0.7800E+02  0.7790E+02
      6.280  0.0000E+00  0.2060E+01  0.7800E+02  0.7792E+02
      6.290  0.0000E+00  0.1698E+01  0.7800E+02  0.7794E+02
      6.300  0.0000E+00  0.1382E+01  0.7800E+02  0.7795E+02
      6.310  0.0000E+00  0.1109E+01  0.7800E+02  0.7796E+02
      6.320  0.0000E+00  0.8782E+00  0.7800E+02  0.7797E+02
      6.330  0.0000E+00  0.6856E+00  0.7800E+02  0.7798E+02
      6.340  0.0000E+00  0.5275E+00  0.7800E+02  0.7799E+02
      6.350  0.0000E+00  0.3998E+00  0.7800E+02  0.7799E+02
      6.360  0.0000E+00  0.2985E+00  0.7800E+02  0.7799E+02
      6.370  0.0000E+00  0.2193E+00  0.7800E+02  0.7799E+02
      6.380  0.0000E+00  0.1586E+00  0.7800E+02  0.7800E+02
      6.390  0.0000E+00  0.1128E+00  0.7800E+02  0.7800E+02
      6.400  0.0000E+00  0.7892E-01  0.7800E+02  0.7800E+02
      6.410  0.0000E+00  0.5428E-01  0.7800E+02  0.7800E+02
      6.420  0.0000E+00  0.3669E-01  0.7800E+02  0.7800E+02
      6.430  0.0000E+00  0.2437E-01  0.7800E+02  0.7800E+02
      6.440  0.0000E+00  0.1591E-01  0.7800E+02  0.7800E+02
      6.450  0.0000E+00  0.1020E-01  0.7800E+02  0.7800E+02
      6.460  0.0000E+00  0.6419E-02  0.7800E+02  0.7800E+02
      6.470  0.0000E+00  0.3968E-02  0.7800E+02  0.7800E+02
      6.480  0.0000E+00  0.2408E-02  0.7800E+02  0.7800E+02
      6.490  0.0000E+00  0.1434E-02  0.7800E+02  0.7800E+02
      6.500  0.0000E+00  0.8383E-03  0.7800E+02  0.7800E+02
      6.510  0.0000E+00  0.4809E-03  0.7800E+02  0.7800E+02
      6.520  0.0000E+00  0.2707E-03  0.7800E+02  0.7800E+02
      6.530  0.0000E+00  0.1495E-03  0.7800E+02  0.7800E+02
      6.540  0.0000E+00  0.8102E-04  0.7800E+02  0.7800E+02
      6.550  0.0000E+00  0.4307E-04  0.7800E+02  0.7800E+02
      6.560  0.0000E+00  0.2246E-04  0.7800E+02  0.7800E+02
      6.570  0.0000E+00  0.1149E-04  0.7800E+02  0.7800E+02
      6.580  0.0000E+00  0.5762E-05  0.7800E+02  0.7800E+02
      6.590  0.0000E+00  0.2835E-05  0.7800E+02  0.7800E+02
      6.600  0.0000E+00  0.1368E-05  0.7800E+02  0.7800E+02
      6.610  0.0000E+00  0.6472E-06  0.7800E+02  0.7800E+02
      6.620  0.0000E+00  0.3003E-06  0.7800E+02  0.7800E+02
      6.630  0.0000E+00  0.1367E-06  0.7800E+02  0.7800E+02
      6.640  0.0000E+00  0.6098E-07  0.7800E+02  0.7800E+02
      6.650  0.0000E+00  0.2668E-07  0.7800E+02  0.7800E+02
      6.660  0.0000E+00  0.1145E-07  0.7800E+02  0.7800E+02
      6.670  0.0000E+00  0.4814E-08  0.7800E+02  0.7800E+02
      6.680  0.0000E+00  0.1986E-08  0.7800E+02  0.7800E+02
      6.690  0.0000E+00  0.8029E-09  0.7800E+02  0.7800E+02
      6.700  0.1850E-15  0.3184E-09  0.7800E+02  0.7800E+02
      6.710  0.1850E-15  0.1238E-09  0.7800E+02  0.7800E+02
      6.720  0.9252E-15  0.4717E-10  0.7800E+02  0.7800E+02
      6.730  0.2591E-14  0.1762E-10  0.7800E+02  0.7800E+02
      6.740  0.8327E-14  0.6456E-11  0.7800E+02  0.7800E+02
      6.750  0.2479E-13  0.2320E-11  0.7800E+02  0.7800E+02
      6.760  0.7290E-13  0.8164E-12  0.7800E+02  0.7800E+02
      6.770  0.2098E-12  0.2813E-12  0.7800E+02  0.7800E+02
      6.780  0.5929E-12  0.9511E-13  0.7800E+02  0.7800E+02
      6.790  0.1641E-11  0.3109E-13  0.7800E+02  0.7800E+02
      6.800  0.4455E-11  0.1110E-13  0.7800E+02  0.7800E+02
      6.810  0.1185E-10  0.2961E-14  0.7800E+02  0.7800E+02
      6.820  0.3091E-10  0.1110E-14  0.7800E+02  0.7800E+02
      6.830  0.7900E-10  0.0000E+00  0.7800E+02  0.7800E+02
      6.840  0.1980E-09  0.0000E+00  0.7800E+02  0.7800E+02
      6.850  0.4862E-09  0.0000E+00  0.7800E+02  0.7800E+02
      6.860  0.1171E-08  0.0000E+00  0.7800E+02  0.7800E+02
      6.870  0.2762E-08  0.0000E+00  0.7800E+02  0.7800E+02
      6.880  0.6391E-08  0.0000E+00  0.7800E+02  0.7800E+02
      6.890  0.1449E-07  0.0000E+00  0.7800E+02  0.7800E+02
      6.900  0.3221E-07  0.1850E-15  0.7800E+02  0.7800E+02
      6.910  0.7018E-07  0.3701E-15  0.7800E+02  0.7800E+02
      6.920  0.1499E-06  0.9252E-15  0.7800E+02  0.7800E+02
      6.930  0.3138E-06  0.3331E-14  0.7800E+02  0.7800E+02
      6.940  0.6439E-06  0.9992E-14  0.7800E+02  0.7800E+02
      6.950  0.1295E-05  0.2998E-13  0.7800E+02  0.7800E+02
      6.960  0.2554E-05  0.8752E-13  0.7800E+02  0.7800E+02
      6.970  0.4936E-05  0.2515E-12  0.7800E+02  0.7800E+02
      6.980  0.9353E-05  0.7080E-12  0.7800E+02  0.7800E+02
      6.990  0.1737E-04  0.1953E-11  0.7800E+02  0.7800E+02
      7.000  0.3162E-04  0.5283E-11  0.7800E+02  0.7800E+02
      7.010  0.5642E-04  0.1401E-10  0.7800E+02  0.7800E+02
      7.020  0.9869E-04  0.3640E-10  0.7800E+02  0.7800E+02
      7.030  0.1692E-03  0.9272E-10  0.7800E+02  0.7800E+02
      7.040  0.2844E-03  0.2315E-09  0.7800E+02  0.7800E+02
      7.050  0.4685E-03  0.5667E-09  0.7800E+02  0.7800E+02
      7.060  0.7566E-03  0.1360E-08  0.7800E+02  0.7800E+02
      7.070  0.1198E-02  0.3198E-08  0.7800E+02  0.7800E+02
      7.080  0.1858E-02  0.7372E-08  0.7800E+02  0.7800E+02
      7.090  0.2827E-02  0.1666E-07  0.7800E+02  0.7800E+02
      7.100  0.4214E-02  0.3690E-07  0.7800E+02  0.7800E+02
      7.110  0.6159E-02  0.8012E-07  0.7800E+02  0.7800E+02
      7.120  0.8823E-02  0.1705E-06  0.7800E+02  0.7800E+02
      7.130  0.1239E-01  0.3558E-06  0.7800E+02  0.7800E+02
      7.140  0.1706E-01  0.7276E-06  0.7800E+02  0.7800E+02
      7.150  0.2301E-01  0.1459E-05  0.7800E+02  0.7800E+02
      7.160  0.3044E-01  0.2866E-05  0.7800E+02  0.7800E+02
      7.170  0.3946E-01  0.5520E-05  0.7800E+02  0.7800E+02
      7.180  0.5014E-01  0.1042E-04  0.7800E+02  0.7800E+02
      7.190  0.6247E-01  0.1929E-04  0.7800E+02  0.7800E+02
      7.200  0.7627E-01  0.3500E-04  0.7800E+02  0.7800E+02
      7.210  0.9130E-01  0.6223E-04  0.7800E+02  0.7800E+02
      7.220  0.1071E+00  0.1085E-03  0.7801E+02  0.7800E+02
      7.230  0.1232E+00  0.1854E-03  0.7801E+02  0.7800E+02
      7.240  0.1389E+00  0.3105E-03  0.7801E+02  0.7800E+02
      7.250  0.1535E+00  0.5097E-03  0.7801E+02  0.7800E+02
      7.260  0.1663E+00  0.8203E-03  0.7801E+02  0.7800E+02
      7.270  0.1765E+00  0.1294E-02  0.7801E+02  0.7800E+02
      7.280  0.1838E+00  0.2001E-02  0.7801E+02  0.7800E+02
      7.290  0.1875E+00  0.3033E-02  0.7802E+02  0.7800E+02
      7.300  0.1876E+00  0.4506E-02  0.7802E+02  0.7800E+02
      7.310  0.1840E+00  0.6563E-02  0.7802E+02  0.7800E+02
      7.320  0.1770E+00  0.9370E-02  0.7802E+02  0.7800E+02
      7.330  0.1670E+00  0.1311E-01  0.7802E+02  0.7800E+02
      7.340  0.1546E+00  0.1799E-01  0.7803E+02  0.7800E+02
      7.350  0.1406E+00  0.2419E-01  0.7803E+02  0.7800E+02
      7.360  0.1258E+00  0.3188E-01  0.7803E+02  0.7800E+02
      7.370  0.1109E+00  0.4119E-01  0.7803E+02  0.7800E+02
      7.380  0.9687E-01  0.5216E-01  0.7803E+02  0.7800E+02
      7.390  0.8430E-01  0.6475E-01  0.7803E+02  0.7800E+02
      7.400  0.7383E-01  0.7879E-01  0.7803E+02  0.7800E+02
      7.410  0.6597E-01  0.9399E-01  0.7803E+02  0.7800E+02
      7.420  0.6109E-01  0.1099E+00  0.7803E+02  0.7801E+02
      7.430  0.5950E-01  0.1260E+00  0.7803E+02  0.7801E+02
      7.440  0.6136E-01  0.1415E+00  0.7803E+02  0.7801E+02
      7.450  0.6678E-01  0.1558E+00  0.7803E+02  0.7801E+02
      7.460  0.7577E-01  0.1682E+00  0.7804E+02  0.7801E+02
      7.470  0.8825E-01  0.1780E+00  0.7804E+02  0.7801E+02
      7.480  0.1041E+00  0.1847E+00  0.7804E+02  0.7802E+02
      7.490  0.1230E+00  0.1878E+00  0.7804E+02  0.7802E+02
      7.500  0.1448E+00  0.1873E+00  0.7804E+02  0.7802E+02
      7.510  0.1691E+00  0.1831E+00  0.7804E+02  0.7802E+02
      7.520  0.1955E+00  0.1756E+00  0.7804E+02  0.7802E+02
      7.530  0.2234E+00  0.1652E+00  0.7805E+02  0.7802E+02
      7.540  0.2524E+00  0.1527E+00  0.7805E+02  0.7803E+02
      7.550  0.2820E+00  0.1386E+00  0.7805E+02  0.7803E+02
      7.560  0.3116E+00  0.1240E+00  0.7805E+02  0.7803E+02
      7.570  0.3405E+00  0.1096E+00  0.7806E+02  0.7803E+02
      7.580  0.3682E+00  0.9623E-01  0.7806E+02  0.7803E+02
      7.590  0.3939E+00  0.8456E-01  0.7807E+02  0.7803E+02
      7.600  0.4169E+00  0.7522E-01  0.7807E+02  0.7803E+02
      7.610  0.4364E+00  0.6869E-01  0.7807E+02  0.7803E+02
      7.620  0.4516E+00  0.6534E-01  0.7808E+02  0.7803E+02
      7.630  0.4619E+00  0.6540E-01  0.7808E+02  0.7803E+02
      7.640  0.4665E+00  0.6900E-01  0.7809E+02  0.7803E+02
      7.650  0.4652E+00  0.7617E-01  0.7809E+02  0.7804E+02
      7.660  0.4575E+00  0.8682E-01  0.7810E+02  0.7804E+02
      7.670  0.4438E+00  0.1008E+00  0.7810E+02  0.7804E+02
      7.680  0.4243E+00  0.1178E+00  0.7811E+02  0.7804E+02
      7.690  0.3998E+00  0.1375E+00  0.7811E+02  0.7804E+02
      7.700  0.3714E+00  0.1596E+00  0.7811E+02  0.7804E+02
      7.710  0.3404E+00  0.1836E+00  0.7812E+02  0.7804E+02
      7.720  0.3084E+00  0.2090E+00  0.7812E+02  0.7805E+02
      7.730  0.2769E+00  0.2355E+00  0.7812E+02  0.7805E+02
      7.740  0.2474E+00  0.2625E+00  0.7813E+02  0.7805E+02
      7.750  0.2216E+00  0.2897E+00  0.7813E+02  0.7805E+02
      7.760  0.2007E+00  0.3165E+00  0.7813E+02  0.7806E+02
      7.770  0.1857E+00  0.3426E+00  0.7813E+02  0.7806E+02
      7.780  0.1772E+00  0.3674E+00  0.7813E+02  0.7806E+02
      7.790  0.1758E+00  0.3904E+00  0.7813E+02  0.7807E+02
      7.800  0.1814E+00  0.4110E+00  0.7814E+02  0.7807E+02
      7.810  0.1935E+00  0.4284E+00  0.7814E+02  0.7808E+02
      7.820  0.2114E+00  0.4421E+00  0.7814E+02  0.7808E+02
      7.830  0.2341E+00  0.4512E+00  0.7814E+02  0.7808E+02
      7.840  0.2602E+00  0.4551E+00  0.7815E+02  0.7809E+02
      7.850  0.2882E+00  0.4534E+00  0.7815E+02  0.7809E+02
      7.860  0.3166E+00  0.4459E+00  0.7815E+02  0.7810E+02
      7.870  0.3437E+00  0.4326E+00  0.7816E+02  0.7810E+02
      7.880  0.3683E+00  0.4138E+00  0.7816E+02  0.7811E+02
      7.890  0.3891E+00  0.3903E+00  0.7816E+02  0.7811E+02
      7.900  0.4055E+00  0.3633E+00  0.7817E+02  0.7811E+02
      7.910  0.4170E+00  0.3339E+00  0.7817E+02  0.7812E+02
      7.920  0.4239E+00  0.3038E+00  0.7818E+02  0.7812E+02
      7.930  0.4265E+00  0.2745E+00  0.7818E+02  0.7812E+02
      7.940  0.4258E+00  0.2476E+00  0.7818E+02  0.7813E+02
      7.950  0.4229E+00  0.2247E+00  0.7819E+02  0.7813E+02
      7.960  0.4187E+00  0.2069E+00  0.7819E+02  0.7813E+02
      7.970  0.4145E+00  0.1952E+00  0.7820E+02  0.7813E+02
      7.980  0.4110E+00  0.1902E+00  0.7820E+02  0.7813E+02
      7.990  0.4088E+00  0.1921E+00  0.7820E+02  0.7814E+02
      8.000  0.4079E+00  0.2007E+00  0.7821E+02  0.7814E+02
      8.010  0.4081E+00  0.2153E+00  0.7821E+02  0.7814E+02
      8.020  0.4090E+00  0.2350E+00  0.7822E+02  0.7814E+02
      8.030  0.4095E+00  0.2584E+00  0.7822E+02  0.7815E+02
      8.040  0.4089E+00  0.2840E+00  0.7822E+02  0.7815E+02
      8.050  0.4062E+00  0.3101E+00  0.7823E+02  0.7815E+02
      8.060  0.4005E+00  0.3350E+00  0.7823E+02  0.7815E+02
      8.070  0.3915E+00  0.3572E+00  0.7824E+02  0.7816E+02
      8.080  0.3789E+00  0.3754E+00  0.7824E+02  0.7816E+02
      8.090  0.3630E+00  0.3885E+00  0.7824E+02  0.7817E+02
      8.100  0.3443E+00  0.3962E+00  0.7825E+02  0.7817E+02
      8.110  0.3239E+00  0.3985E+00  0.7825E+02  0.7817E+02
      8.120  0.3028E+00  0.3957E+00  0.7825E+02  0.7818E+02
      8.130  0.2826E+00  0.3888E+00  0.7826E+02  0.7818E+02
      8.140  0.2645E+00  0.3791E+00  0.7826E+02  0.7819E+02
      8.150  0.2500E+00  0.3680E+00  0.7826E+02  0.7819E+02
      8.160  0.2403E+00  0.3569E+00  0.7826E+02  0.7819E+02
      8.170  0.2363E+00  0.3472E+00  0.7827E+02  0.7820E+02
      8.180  0.2389E+00  0.3400E+00  0.7827E+02  0.7820E+02
      8.190  0.2484E+00  0.3360E+00  0.7827E+02  0.7820E+02
      8.200  0.2649E+00  0.3354E+00  0.7827E+02  0.7821E+02
      8.210  0.2883E+00  0.3382E+00  0.7828E+02  0.7821E+02
      8.220  0.3179E+00  0.3438E+00  0.7828E+02  0.7821E+02
      8.230  0.3531E+00  0.3511E+00  0.7828E+02  0.7822E+02
      8.240  0.3929E+00  0.3591E+00  0.7829E+02  0.7822E+02
      8.250  0.4362E+00  0.3666E+00  0.7829E+02  0.7822E+02
      8.260  0.4816E+00  0.3723E+00  0.7830E+02  0.7823E+02
      8.270  0.5279E+00  0.3753E+00  0.7830E+02  0.7823E+02
      8.280  0.5737E+00  0.3747E+00  0.7831E+02  0.7823E+02
      8.290  0.6174E+00  0.3704E+00  0.7831E+02  0.7824E+02
      8.300  0.6576E+00  0.3622E+00  0.7832E+02  0.7824E+02
      8.310  0.6931E+00  0.3506E+00  0.7833E+02  0.7825E+02
      8.320  0.7225E+00  0.3365E+00  0.7833E+02  0.7825E+02
      8.330  0.7449E+00  0.3208E+00  0.7834E+02  0.7825E+02
      8.340  0.7593E+00  0.3050E+00  0.7835E+02  0.7826E+02
      8.350  0.7655E+00  0.2902E+00  0.7836E+02  0.7826E+02
      8.360  0.7632E+00  0.2780E+00  0.7837E+02  0.7826E+02
      8.370  0.7528E+00  0.2695E+00  0.7837E+02  0.7826E+02
      8.380  0.7351E+00  0.2657E+00  0.7838E+02  0.7827E+02
      8.390  0.7114E+00  0.2675E+00  0.7839E+02  0.7827E+02
      8.400  0.6833E+00  0.2751E+00  0.7839E+02  0.7827E+02
      8.410  0.6530E+00  0.2888E+00  0.7840E+02  0.7827E+02
      8.420  0.6228E+00  0.3082E+00  0.7841E+02  0.7828E+02
      8.430  0.5953E+00  0.3329E+00  0.7841E+02  0.7828E+02
      8.440  0.5728E+00  0.3620E+00  0.7842E+02  0.7828E+02
      8.450  0.5578E+00  0.3945E+00  0.7842E+02  0.7829E+02
      8.460  0.5519E+00  0.4294E+00  0.7843E+02  0.7829E+02
      8.470  0.5566E+00  0.4654E+00  0.7844E+02  0.7830E+02
      8.480  0.5723E+00  0.5013E+00  0.7844E+02  0.7830E+02
      8.490  0.5987E+00  0.5362E+00  0.7845E+02  0.7831E+02
      8.500  0.6349E+00  0.5688E+00  0.7845E+02  0.7831E+02
      8.510  0.6788E+00  0.5984E+00  0.7846E+02  0.7832E+02
      8.520  0.7278E+00  0.6242E+00  0.7847E+02  0.7833E+02
      8.530  0.7789E+00  0.6458E+00  0.7848E+02  0.7833E+02
      8.540  0.8286E+00  0.6628E+00  0.7848E+02  0.7834E+02
      8.550  0.8737E+00  0.6751E+00  0.7849E+02  0.7835E+02
      8.560  0.9112E+00  0.6826E+00  0.7850E+02  0.7835E+02
      8.570  0.9386E+00  0.6856E+00  0.7851E+02  0.7836E+02
      8.580  0.9543E+00  0.6845E+00  0.7852E+02  0.7837E+02
      8.590  0.9579E+00  0.6798E+00  0.7853E+02  0.7837E+02
      8.600  0.9494E+00  0.6722E+00  0.7854E+02  0.7838E+02
      8.610  0.9304E+00  0.6629E+00  0.7855E+02  0.7839E+02
      8.620  0.9027E+00  0.6529E+00  0.7856E+02  0.7839E+02
      8.630  0.8691E+00  0.6437E+00  0.7857E+02  0.7840E+02
      8.640  0.8323E+00  0.6369E+00  0.7857E+02  0.7841E+02
      8.650  0.7953E+00  0.6341E+00  0.7858E+02  0.7841E+02
      8.660  0.7605E+00  0.6368E+00  0.7859E+02  0.7842E+02
      8.670  0.7298E+00  0.6464E+00  0.7860E+02  0.7842E+02
      8.680  0.7044E+00  0.6638E+00  0.7860E+02  0.7843E+02
      8.690  0.6848E+00  0.6893E+00  0.7861E+02  0.7844E+02
      8.700  0.6708E+00  0.7226E+00  0.7862E+02  0.7845E+02
      8.710  0.6613E+00  0.7626E+00  0.7862E+02  0.7845E+02
      8.720  0.6551E+00  0.8073E+00  0.7863E+02  0.7846E+02
      8.730  0.6507E+00  0.8543E+00  0.7864E+02  0.7847E+02
      8.740  0.6469E+00  0.9005E+00  0.7864E+02  0.7848E+02
      8.750  0.6424E+00  0.9429E+00  0.7865E+02  0.7849E+02
      8.760  0.6369E+00  0.9784E+00  0.7866E+02  0.7850E+02
      8.770  0.6304E+00  0.1004E+01  0.7866E+02  0.7851E+02
      8.780  0.6237E+00  0.1019E+01  0.7867E+02  0.7852E+02
      8.790  0.6182E+00  0.1022E+01  0.7868E+02  0.7853E+02
      8.800  0.6156E+00  0.1013E+01  0.7868E+02  0.7854E+02
      8.810  0.6181E+00  0.9934E+00  0.7869E+02  0.7855E+02
      8.820  0.6277E+00  0.9653E+00  0.7869E+02  0.7856E+02
      8.830  0.6461E+00  0.9312E+00  0.7870E+02  0.7857E+02
      8.840  0.6746E+00  0.8942E+00  0.7871E+02  0.7858E+02
      8.850  0.7137E+00  0.8569E+00  0.7871E+02  0.7858E+02
      8.860  0.7630E+00  0.8217E+00  0.7872E+02  0.7859E+02
      8.870  0.8213E+00  0.7904E+00  0.7873E+02  0.7860E+02
      8.880  0.8862E+00  0.7637E+00  0.7874E+02  0.7861E+02
      8.890  0.9548E+00  0.7419E+00  0.7875E+02  0.7862E+02
      8.900  0.1023E+01  0.7241E+00  0.7876E+02  0.7862E+02
      8.910  0.1088E+01  0.7093E+00  0.7877E+02  0.7863E+02
      8.920  0.1145E+01  0.6960E+00  0.7878E+02  0.7864E+02
      8.930  0.1191E+01  0.6827E+00  0.7879E+02  0.7864E+02
      8.940  0.1222E+01  0.6684E+00  0.7881E+02  0.7865E+02
      8.950  0.1236E+01  0.6526E+00  0.7882E+02  0.7866E+02
      8.960  0.1232E+01  0.6355E+00  0.7883E+02  0.7866E+02
      8.970  0.1211E+01  0.6181E+00  0.7884E+02  0.7867E+02
      8.980  0.1172E+01  0.6019E+00  0.7885E+02  0.7868E+02
      8.990  0.1119E+01  0.5892E+00  0.7887E+02  0.7868E+02
      9.000  0.1054E+01  0.5826E+00  0.7888E+02  0.7869E+02
      9.010  0.9819E+00  0.5844E+00  0.7889E+02  0.7869E+02
      9.020  0.9063E+00  0.5971E+00  0.7889E+02  0.7870E+02
      9.030  0.8319E+00  0.6223E+00  0.7890E+02  0.7871E+02
      9.040  0.7629E+00  0.6607E+00  0.7891E+02  0.7871E+02
      9.050  0.7032E+00  0.7124E+00  0.7892E+02  0.7872E+02
      9.060  0.6561E+00  0.7758E+00  0.7892E+02  0.7873E+02
      9.070  0.6241E+00  0.8488E+00  0.7893E+02  0.7874E+02
      9.080  0.6086E+00  0.9278E+00  0.7894E+02  0.7875E+02
      9.090  0.6102E+00  0.1009E+01  0.7894E+02  0.7876E+02
      9.100  0.6286E+00  0.1087E+01  0.7895E+02  0.7877E+02
      9.110  0.6624E+00  0.1157E+01  0.7896E+02  0.7878E+02
      9.120  0.7095E+00  0.1215E+01  0.7896E+02  0.7879E+02
      9.130  0.7673E+00  0.1257E+01  0.7897E+02  0.7880E+02
      9.140  0.8323E+00  0.1279E+01  0.7898E+02  0.7882E+02
      9.150  0.9009E+00  0.1281E+01  0.7899E+02  0.7883E+02
      9.160  0.9693E+00  0.1262E+01  0.7900E+02  0.7884E+02
      9.170  0.1034E+01  0.1222E+01  0.7901E+02  0.7885E+02
      9.180  0.1090E+01  0.1165E+01  0.7902E+02  0.7886E+02
      9.190  0.1136E+01  0.1094E+01  0.7903E+02  0.7888E+02
      9.200  0.1169E+01  0.1013E+01  0.7904E+02  0.7889E+02
      9.210  0.1186E+01  0.9265E+00  0.7905E+02  0.7889E+02
      9.220  0.1186E+01  0.8403E+00  0.7907E+02  0.7890E+02
      9.230  0.1171E+01  0.7584E+00  0.7908E+02  0.7891E+02
      9.240  0.1139E+01  0.6849E+00  0.7909E+02  0.7892E+02
      9.250  0.1094E+01  0.6230E+00  0.7910E+02  0.7892E+02
      9.260  0.1038E+01  0.5750E+00  0.7911E+02  0.7893E+02
      9.270  0.9733E+00  0.5422E+00  0.7912E+02  0.7893E+02
      9.280  0.9043E+00  0.5249E+00  0.7913E+02  0.7894E+02
      9.290  0.8345E+00  0.5226E+00  0.7914E+02  0.7895E+02
      9.300  0.7676E+00  0.5342E+00  0.7914E+02  0.7895E+02
      9.310  0.7068E+00  0.5581E+00  0.7915E+02  0.7896E+02
      9.320  0.6552E+00  0.5922E+00  0.7916E+02  0.7896E+02
      9.330  0.6149E+00  0.6344E+00  0.7916E+02  0.7897E+02
      9.340  0.5877E+00  0.6826E+00  0.7917E+02  0.7898E+02
      9.350  0.5746E+00  0.7346E+00  0.7918E+02  0.7898E+02
      9.360  0.5758E+00  0.7884E+00  0.7918E+02  0.7899E+02
      9.370  0.5910E+00  0.8420E+00  0.7919E+02  0.7900E+02
      9.380  0.6195E+00  0.8935E+00  0.7919E+02  0.7901E+02
      9.390  0.6599E+00  0.9412E+00  0.7920E+02  0.7902E+02
      9.400  0.7105E+00  0.9834E+00  0.7921E+02  0.7903E+02
      9.410  0.7691E+00  0.1018E+01  0.7922E+02  0.7904E+02
      9.420  0.8335E+00  0.1044E+01  0.7922E+02  0.7905E+02
      9.430  0.9009E+00  0.1060E+01  0.7923E+02  0.7906E+02
      9.440  0.9688E+00  0.1065E+01  0.7924E+02  0.7907E+02
      9.450  0.1034E+01  0.1059E+01  0.7925E+02  0.7908E+02
      9.460  0.1095E+01  0.1041E+01  0.7926E+02  0.7909E+02
      9.470  0.1148E+01  0.1012E+01  0.7928E+02  0.7910E+02
      9.480  0.1193E+01  0.9735E+00  0.7929E+02  0.7911E+02
      9.490  0.1227E+01  0.9281E+00  0.7930E+02  0.7912E+02
      9.500  0.1250E+01  0.8781E+00  0.7931E+02  0.7913E+02
      9.510  0.1261E+01  0.8266E+00  0.7932E+02  0.7914E+02
      9.520  0.1263E+01  0.7768E+00  0.7934E+02  0.7914E+02
      9.530  0.1255E+01  0.7321E+00  0.7935E+02  0.7915E+02
      9.540  0.1241E+01  0.6955E+00  0.7936E+02  0.7916E+02
      9.550  0.1222E+01  0.6695E+00  0.7937E+02  0.7917E+02
      9.560  0.1199E+01  0.6563E+00  0.7939E+02  0.7917E+02
      9.570  0.1176E+01  0.6572E+00  0.7940E+02  0.7918E+02
      9.580  0.1155E+01  0.6726E+00  0.7941E+02  0.7918E+02
      9.590  0.1136E+01  0.7024E+00  0.7942E+02  0.7919E+02
      9.600  0.1121E+01  0.7454E+00  0.7943E+02  0.7920E+02
      9.610  0.1111E+01  0.7998E+00  0.7944E+02  0.7921E+02
      9.620  0.1105E+01  0.8631E+00  0.7945E+02  0.7922E+02
      9.630  0.1105E+01  0.9323E+00  0.7947E+02  0.7923E+02
      9.640  0.1110E+01  0.1004E+01  0.7948E+02  0.7924E+02
      9.650  0.1119E+01  0.1074E+01  0.7949E+02  0.7925E+02
      9.660  0.1132E+01  0.1140E+01  0.7950E+02  0.7926E+02
      9.670  0.1150E+01  0.1198E+01  0.7951E+02  0.7927E+02
      9.680  0.1171E+01  0.1245E+01  0.7952E+02  0.7928E+02
      9.690  0.1196E+01  0.1279E+01  0.7953E+02  0.7929E+02
      9.700  0.1225E+01  0.1300E+01  0.7955E+02  0.7931E+02
      9.710  0.1257E+01  0.1308E+01  0.7956E+02  0.7932E+02
      9.720  0.1293E+01  0.1302E+01  0.7957E+02  0.7933E+02
      9.730  0.1331E+01  0.1286E+01  0.7959E+02  0.7935E+02
      9.740  0.1372E+01  0.1261E+01  0.7960E+02  0.7936E+02
      9.750  0.1416E+01  0.1231E+01  0.7961E+02  0.7937E+02
      9.760  0.1460E+01  0.1198E+01  0.7963E+02  0.7938E+02
      9.770  0.1506E+01  0.1165E+01  0.7964E+02  0.7940E+02
      9.780  0.1551E+01  0.1135E+01  0.7966E+02  0.7941E+02
      9.790  0.1595E+01  0.1110E+01  0.7967E+02  0.7942E+02
      9.800  0.1637E+01  0.1092E+01  0.7969E+02  0.7943E+02
      9.810  0.1674E+01  0.1081E+01  0.7971E+02  0.7944E+02
      9.820  0.1707E+01  0.1079E+01  0.7972E+02  0.7945E+02
      9.830  0.1734E+01  0.1083E+01  0.7974E+02  0.7946E+02
      9.840  0.1753E+01  0.1095E+01  0.7976E+02  0.7947E+02
      9.850  0.1763E+01  0.1114E+01  0.7978E+02  0.7948E+02
      9.860  0.1763E+01  0.1138E+01  0.7979E+02  0.7949E+02
      9.870  0.1753E+01  0.1167E+01  0.7981E+02  0.7951E+02
      9.880  0.1732E+01  0.1199E+01  0.7983E+02  0.7952E+02
      9.890  0.1702E+01  0.1233E+01  0.7985E+02  0.7953E+02
      9.900  0.1662E+01  0.1269E+01  0.7986E+02  0.7954E+02
      9.910  0.1615E+01  0.1306E+01  0.7988E+02  0.7956E+02
      9.920  0.1562E+01  0.1342E+01  0.7989E+02  0.7957E+02
      9.930  0.1507E+01  0.1377E+01  0.7991E+02  0.7958E+02
      9.940  0.1453E+01  0.1410E+01  0.7992E+02  0.7960E+02
      9.950  0.1403E+01  0.1441E+01  0.7994E+02  0.7961E+02
      9.960  0.1361E+01  0.1468E+01  0.7995E+02  0.7963E+02
      9.970  0.1330E+01  0.1493E+01  0.7997E+02  0.7964E+02
      9.980  0.1313E+01  0.1513E+01  0.7998E+02  0.7966E+02
      9.990  0.1312E+01  0.1530E+01  0.7999E+02  0.7967E+02
     10.000  0.1329E+01  0.1542E+01  0.8000E+02  0.7969E+02
     10.010  0.1365E+01  0.1549E+01  0.8002E+02  0.7970E+02
     10.020  0.1418E+01  0.1552E+01  0.8003E+02  0.7972E+02
     10.030  0.1487E+01  0.1549E+01  0.8005E+02  0.7973E+02
     10.040  0.1568E+01  0.1542E+01  0.8006E+02  0.7975E+02
     10.050  0.1659E+01  0.1530E+01  0.8008E+02  0.7976E+02
     10.060  0.1754E+01  0.1514E+01  0.8010E+02  0.7978E+02
     10.070  0.1848E+01  0.1494E+01  0.8012E+02  0.7979E+02
     10.080  0.1937E+01  0.1472E+01  0.8014E+02  0.7981E+02
     10.090  0.2017E+01  0.1447E+01  0.8016E+02  0.7982E+02
     10.100  0.2085E+01  0.1423E+01  0.8018E+02  0.7984E+02
     10.110  0.2136E+01  0.1399E+01  0.8020E+02  0.7985E+02
     10.120  0.2170E+01  0.1378E+01  0.8022E+02  0.7987E+02
     10.130  0.2186E+01  0.1361E+01  0.8024E+02  0.7988E+02
     10.140  0.2185E+01  0.1349E+01  0.8026E+02  0.7989E+02
     10.150  0.2169E+01  0.1345E+01  0.8028E+02  0.7991E+02
     10.160  0.2139E+01  0.1347E+01  0.8031E+02  0.7992E+02
     10.170  0.2099E+01  0.1357E+01  0.8033E+02  0.7993E+02
     10.180  0.2052E+01  0.1374E+01  0.8035E+02  0.7995E+02
     10.190  0.2002E+01  0.1398E+01  0.8037E+02  0.7996E+02
     10.200  0.1952E+01  0.1428E+01  0.8039E+02  0.7998E+02
     10.210  0.1905E+01  0.1462E+01  0.8041E+02  0.7999E+02
     10.220  0.1863E+01  0.1498E+01  0.8042E+02  0.8001E+02
     10.230  0.1827E+01  0.1534E+01  0.8044E+02  0.8002E+02
     10.240  0.1798E+01  0.1569E+01  0.8046E+02  0.8004E+02
     10.250  0.1776E+01  0.1602E+01  0.8048E+02  0.8005E+02
     10.260  0.1759E+01  0.1630E+01  0.8050E+02  0.8007E+02
     10.270  0.1747E+01  0.1653E+01  0.8051E+02  0.8009E+02
     10.280  0.1736E+01  0.1670E+01  0.8053E+02  0.8010E+02
     10.290  0.1725E+01  0.1682E+01  0.8055E+02  0.8012E+02
     10.300  0.1712E+01  0.1688E+01  0.8057E+02  0.8014E+02
     10.310  0.1694E+01  0.1690E+01  0.8058E+02  0.8015E+02
     10.320  0.1670E+01  0.1689E+01  0.8060E+02  0.8017E+02
     10.330  0.1638E+01  0.1686E+01  0.8062E+02  0.8019E+02
     10.340  0.1598E+01  0.1683E+01  0.8063E+02  0.8020E+02
     10.350  0.1548E+01  0.1682E+01  0.8065E+02  0.8022E+02
     10.360  0.1489E+01  0.1683E+01  0.8066E+02  0.8024E+02
     10.370  0.1422E+01  0.1688E+01  0.8068E+02  0.8025E+02
     10.380  0.1347E+01  0.1699E+01  0.8069E+02  0.8027E+02
     10.390  0.1266E+01  0.1717E+01  0.8070E+02  0.8029E+02
     10.400  0.1180E+01  0.1742E+01  0.8071E+02  0.8031E+02
     10.410  0.1091E+01  0.1775E+01  0.8072E+02  0.8032E+02
     10.420  0.1002E+01  0.1815E+01  0.8073E+02  0.8034E+02
     10.430  0.9132E+00  0.1862E+01  0.8074E+02  0.8036E+02
     10.440  0.8276E+00  0.1916E+01  0.8075E+02  0.8038E+02
     10.450  0.7467E+00  0.1973E+01  0.8076E+02  0.8040E+02
     10.460  0.6725E+00  0.2033E+01  0.8077E+02  0.8042E+02
     10.470  0.6064E+00  0.2091E+01  0.8077E+02  0.8044E+02
     10.480  0.5501E+00  0.2145E+01  0.8078E+02  0.8046E+02
     10.490  0.5049E+00  0.2191E+01  0.8078E+02  0.8048E+02
     10.500  0.4721E+00  0.2224E+01  0.8079E+02  0.8051E+02
     10.510  0.4525E+00  0.2241E+01  0.8079E+02  0.8053E+02
     10.520  0.4471E+00  0.2239E+01  0.8080E+02  0.8055E+02
     10.530  0.4561E+00  0.2215E+01  0.8080E+02  0.8057E+02
     10.540  0.4797E+00  0.2168E+01  0.8081E+02  0.8059E+02
     10.550  0.5173E+00  0.2098E+01  0.8081E+02  0.8061E+02
     10.560  0.5679E+00  0.2006E+01  0.8082E+02  0.8063E+02
     10.570  0.6299E+00  0.1894E+01  0.8082E+02  0.8065E+02
     10.580  0.7012E+00  0.1766E+01  0.8083E+02  0.8067E+02
     10.590  0.7794E+00  0.1626E+01  0.8084E+02  0.8069E+02
     10.600  0.8616E+00  0.1480E+01  0.8085E+02  0.8070E+02
     10.610  0.9452E+00  0.1332E+01  0.8086E+02  0.8072E+02
     10.620  0.1028E+01  0.1187E+01  0.8087E+02  0.8073E+02
     10.630  0.1107E+01  0.1049E+01  0.8088E+02  0.8074E+02
     10.640  0.1183E+01  0.9227E+00  0.8089E+02  0.8075E+02
     10.650  0.1254E+01  0.8096E+00  0.8090E+02  0.8076E+02
     10.660  0.1322E+01  0.7120E+00  0.8092E+02  0.8076E+02
     10.670  0.1387E+01  0.6309E+00  0.8093E+02  0.8077E+02
     10.680  0.1453E+01  0.5669E+00  0.8094E+02  0.8077E+02
     10.690  0.1521E+01  0.5200E+00  0.8096E+02  0.8078E+02
     10.700  0.1594E+01  0.4901E+00  0.8097E+02  0.8078E+02
     10.710  0.1675E+01  0.4770E+00  0.8099E+02  0.8079E+02
     10.720  0.1764E+01  0.4803E+00  0.8101E+02  0.8079E+02
     10.730  0.1861E+01  0.4997E+00  0.8103E+02  0.8080E+02
     10.740  0.1965E+01  0.5348E+00  0.8105E+02  0.8080E+02
     10.750  0.2074E+01  0.5849E+00  0.8107E+02  0.8081E+02
     10.760  0.2184E+01  0.6492E+00  0.8109E+02  0.8082E+02
     10.770  0.2290E+01  0.7267E+00  0.8111E+02  0.8082E+02
     10.780  0.2387E+01  0.8155E+00  0.8114E+02  0.8083E+02
     10.790  0.2470E+01  0.9137E+00  0.8116E+02  0.8084E+02
     10.800  0.2535E+01  0.1019E+01  0.8119E+02  0.8085E+02
     10.810  0.2578E+01  0.1128E+01  0.8121E+02  0.8086E+02
     10.820  0.2599E+01  0.1239E+01  0.8124E+02  0.8088E+02
     10.830  0.2595E+01  0.1348E+01  0.8126E+02  0.8089E+02
     10.840  0.2569E+01  0.1453E+01  0.8129E+02  0.8090E+02
     10.850  0.2523E+01  0.1552E+01  0.8132E+02  0.8092E+02
     10.860  0.2462E+01  0.1641E+01  0.8134E+02  0.8094E+02
     10.870  0.2389E+01  0.1720E+01  0.8136E+02  0.8095E+02
     10.880  0.2310E+01  0.1787E+01  0.8139E+02  0.8097E+02
     10.890  0.2230E+01  0.1842E+01  0.8141E+02  0.8099E+02
     10.900  0.2155E+01  0.1882E+01  0.8143E+02  0.8101E+02
     10.910  0.2088E+01  0.1908E+01  0.8145E+02  0.8103E+02
     10.920  0.2033E+01  0.1919E+01  0.8147E+02  0.8105E+02
     10.930  0.1992E+01  0.1916E+01  0.8149E+02  0.8107E+02
     10.940  0.1967E+01  0.1898E+01  0.8151E+02  0.8108E+02
     10.950  0.1958E+01  0.1866E+01  0.8153E+02  0.8110E+02
     10.960  0.1964E+01  0.1820E+01  0.8155E+02  0.8112E+02
     10.970  0.1984E+01  0.1763E+01  0.8157E+02  0.8114E+02
     10.980  0.2015E+01  0.1696E+01  0.8159E+02  0.8116E+02
     10.990  0.2055E+01  0.1623E+01  0.8161E+02  0.8117E+02
     11.000  0.2102E+01  0.1545E+01  0.8163E+02  0.8119E+02
     11.010  0.2153E+01  0.1467E+01  0.8165E+02  0.8120E+02
     11.020  0.2207E+01  0.1392E+01  0.8168E+02  0.8122E+02
     11.030  0.2262E+01  0.1323E+01  0.8170E+02  0.8123E+02
     11.040  0.2318E+01  0.1264E+01  0.8172E+02  0.8124E+02
     11.050  0.2373E+01  0.1217E+01  0.8175E+02  0.8125E+02
     11.060  0.2428E+01  0.1185E+01  0.8177E+02  0.8127E+02
     11.070  0.2483E+01  0.1169E+01  0.8179E+02  0.8128E+02
     11.080  0.2539E+01  0.1169E+01  0.8182E+02  0.8129E+02
     11.090  0.2597E+01  0.1186E+01  0.8185E+02  0.8130E+02
     11.100  0.2656E+01  0.1218E+01  0.8187E+02  0.8131E+02
     11.110  0.2717E+01  0.1266E+01  0.8190E+02  0.8133E+02
     11.120  0.2780E+01  0.1326E+01  0.8193E+02  0.8134E+02
     11.130  0.2844E+01  0.1398E+01  0.8196E+02  0.8135E+02
     11.140  0.2909E+01  0.1478E+01  0.8199E+02  0.8137E+02
     11.150  0.2973E+01  0.1564E+01  0.8201E+02  0.8138E+02
     11.160  0.3035E+01  0.1653E+01  0.8205E+02  0.8140E+02
     11.170  0.3093E+01  0.1745E+01  0.8208E+02  0.8142E+02
     11.180  0.3146E+01  0.1837E+01  0.8211E+02  0.8144E+02
     11.190  0.3193E+01  0.1927E+01  0.8214E+02  0.8146E+02
     11.200  0.3233E+01  0.2015E+01  0.8217E+02  0.8148E+02
     11.210  0.3266E+01  0.2101E+01  0.8220E+02  0.8150E+02
     11.220  0.3291E+01  0.2185E+01  0.8224E+02  0.8152E+02
     11.230  0.3309E+01  0.2267E+01  0.8227E+02  0.8154E+02
     11.240  0.3318E+01  0.2347E+01  0.8230E+02  0.8156E+02
     11.250  0.3321E+01  0.2427E+01  0.8234E+02  0.8159E+02
     11.260  0.3316E+01  0.2506E+01  0.8237E+02  0.8161E+02
     11.270  0.3303E+01  0.2586E+01  0.8240E+02  0.8164E+02
     11.280  0.3281E+01  0.2665E+01  0.8244E+02  0.8167E+02
     11.290  0.3248E+01  0.2744E+01  0.8247E+02  0.8169E+02
     11.300  0.3204E+01  0.2821E+01  0.8250E+02  0.8172E+02
     11.310  0.3147E+01  0.2896E+01  0.8253E+02  0.8175E+02
     11.320  0.3075E+01  0.2969E+01  0.8256E+02  0.8178E+02
     11.330  0.2987E+01  0.3037E+01  0.8259E+02  0.8181E+02
     11.340  0.2883E+01  0.3101E+01  0.8262E+02  0.8184E+02
     11.350  0.2764E+01  0.3159E+01  0.8265E+02  0.8187E+02
     11.360  0.2631E+01  0.3212E+01  0.8268E+02  0.8191E+02
     11.370  0.2488E+01  0.3258E+01  0.8270E+02  0.8194E+02
     11.380  0.2339E+01  0.3297E+01  0.8272E+02  0.8197E+02
     11.390  0.2187E+01  0.3329E+01  0.8275E+02  0.8200E+02
     11.400  0.2038E+01  0.3354E+01  0.8277E+02  0.8204E+02
     11.410  0.1896E+01  0.3370E+01  0.8278E+02  0.8207E+02
     11.420  0.1765E+01  0.3377E+01  0.8280E+02  0.8211E+02
     11.430  0.1649E+01  0.3374E+01  0.8282E+02  0.8214E+02
     11.440  0.1549E+01  0.3360E+01  0.8283E+02  0.8217E+02
     11.450  0.1467E+01  0.3334E+01  0.8285E+02  0.8221E+02
     11.460  0.1404E+01  0.3296E+01  0.8286E+02  0.8224E+02
     11.470  0.1357E+01  0.3245E+01  0.8288E+02  0.8227E+02
     11.480  0.1326E+01  0.3182E+01  0.8289E+02  0.8230E+02
     11.490  0.1309E+01  0.3106E+01  0.8290E+02  0.8233E+02
     11.500  0.1304E+01  0.3020E+01  0.8292E+02  0.8236E+02
     11.510  0.1310E+01  0.2925E+01  0.8293E+02  0.8239E+02
     11.520  0.1326E+01  0.2823E+01  0.8294E+02  0.8242E+02
     11.530  0.1351E+01  0.2717E+01  0.8296E+02  0.8245E+02
     11.540  0.1385E+01  0.2610E+01  0.8297E+02  0.8248E+02
     11.550  0.1428E+01  0.2505E+01  0.8298E+02  0.8250E+02
     11.560  0.1479E+01  0.2405E+01  0.8300E+02  0.8252E+02
     11.570  0.1539E+01  0.2315E+01  0.8301E+02  0.8255E+02
     11.580  0.1607E+01  0.2237E+01  0.8303E+02  0.8257E+02
     11.590  0.1684E+01  0.2173E+01  0.8305E+02  0.8259E+02
     11.600  0.1768E+01  0.2126E+01  0.8306E+02  0.8261E+02
     11.610  0.1857E+01  0.2096E+01  0.8308E+02  0.8263E+02
     11.620  0.1949E+01  0.2084E+01  0.8310E+02  0.8265E+02
     11.630  0.2044E+01  0.2088E+01  0.8312E+02  0.8268E+02
     11.640  0.2137E+01  0.2106E+01  0.8314E+02  0.8270E+02
     11.650  0.2227E+01  0.2136E+01  0.8317E+02  0.8272E+02
     11.660  0.2312E+01  0.2174E+01  0.8319E+02  0.8274E+02
     11.670  0.2391E+01  0.2216E+01  0.8321E+02  0.8276E+02
     11.680  0.2462E+01  0.2258E+01  0.8324E+02  0.8278E+02
     11.690  0.2524E+01  0.2297E+01  0.8326E+02  0.8281E+02
     11.700  0.2578E+01  0.2329E+01  0.8329E+02  0.8283E+02
     11.710  0.2624E+01  0.2350E+01  0.8332E+02  0.8285E+02
     11.720  0.2661E+01  0.2360E+01  0.8334E+02  0.8288E+02
     11.730  0.2691E+01  0.2356E+01  0.8337E+02  0.8290E+02
     11.740  0.2714E+01  0.2338E+01  0.8340E+02  0.8292E+02
     11.750  0.2732E+01  0.2305E+01  0.8342E+02  0.8295E+02
     11.760  0.2744E+01  0.2259E+01  0.8345E+02  0.8297E+02
     11.770  0.2752E+01  0.2201E+01  0.8348E+02  0.8299E+02
     11.780  0.2755E+01  0.2132E+01  0.8351E+02  0.8301E+02
     11.790  0.2755E+01  0.2054E+01  0.8353E+02  0.8303E+02
     11.800  0.2751E+01  0.1971E+01  0.8356E+02  0.8305E+02
     11.810  0.2744E+01  0.1885E+01  0.8359E+02  0.8307E+02
     11.820  0.2734E+01  0.1799E+01  0.8362E+02  0.8309E+02
     11.830  0.2721E+01  0.1717E+01  0.8364E+02  0.8311E+02
     11.840  0.2706E+01  0.1643E+01  0.8367E+02  0.8312E+02
     11.850  0.2687E+01  0.1580E+01  0.8370E+02  0.8314E+02
     11.860  0.2667E+01  0.1532E+01  0.8372E+02  0.8316E+02
     11.870  0.2646E+01  0.1501E+01  0.8375E+02  0.8317E+02
     11.880  0.2623E+01  0.1490E+01  0.8378E+02  0.8319E+02
     11.890  0.2601E+01  0.1500E+01  0.8380E+02  0.8320E+02
     11.900  0.2580E+01  0.1533E+01  0.8383E+02  0.8322E+02
     11.910  0.2561E+01  0.1586E+01  0.8385E+02  0.8323E+02
     11.920  0.2545E+01  0.1660E+01  0.8388E+02  0.8325E+02
     11.930  0.2532E+01  0.1750E+01  0.8390E+02  0.8327E+02
     11.940  0.2522E+01  0.1854E+01  0.8393E+02  0.8328E+02
     11.950  0.2515E+01  0.1967E+01  0.8396E+02  0.8330E+02
     11.960  0.2511E+01  0.2083E+01  0.8398E+02  0.8332E+02
     11.970  0.2506E+01  0.2199E+01  0.8401E+02  0.8335E+02
     11.980  0.2501E+01  0.2308E+01  0.8403E+02  0.8337E+02
     11.990  0.2494E+01  0.2407E+01  0.8406E+02  0.8339E+02
     12.000  0.2482E+01  0.2493E+01  0.8408E+02  0.8342E+02
     12.010  0.2466E+01  0.2561E+01  0.8410E+02  0.8344E+02
     12.020  0.2446E+01  0.2612E+01  0.8413E+02  0.8347E+02
     12.030  0.2421E+01  0.2643E+01  0.8415E+02  0.8350E+02
     12.040  0.2393E+01  0.2656E+01  0.8418E+02  0.8352E+02
     12.050  0.2363E+01  0.2651E+01  0.8420E+02  0.8355E+02
     12.060  0.2334E+01  0.2629E+01  0.8422E+02  0.8358E+02
     12.070  0.2307E+01  0.2594E+01  0.8425E+02  0.8360E+02
     12.080  0.2282E+01  0.2547E+01  0.8427E+02  0.8363E+02
     12.090  0.2262E+01  0.2491E+01  0.8429E+02  0.8365E+02
     12.100  0.2245E+01  0.2429E+01  0.8432E+02  0.8368E+02
     12.110  0.2230E+01  0.2363E+01  0.8434E+02  0.8370E+02
     12.120  0.2217E+01  0.2295E+01  0.8436E+02  0.8372E+02
     12.130  0.2204E+01  0.2228E+01  0.8438E+02  0.8375E+02
     12.140  0.2188E+01  0.2164E+01  0.8440E+02  0.8377E+02
     12.150  0.2168E+01  0.2105E+01  0.8443E+02  0.8379E+02
     12.160  0.2143E+01  0.2051E+01  0.8445E+02  0.8381E+02
     12.170  0.2114E+01  0.2005E+01  0.8447E+02  0.8383E+02
     12.180  0.2080E+01  0.1968E+01  0.8449E+02  0.8385E+02
     12.190  0.2043E+01  0.1939E+01  0.8451E+02  0.8387E+02
     12.200  0.2006E+01  0.1918E+01  0.8453E+02  0.8389E+02
     12.210  0.1972E+01  0.1905E+01  0.8455E+02  0.8391E+02
     12.220  0.1944E+01  0.1898E+01  0.8457E+02  0.8393E+02
     12.230  0.1926E+01  0.1896E+01  0.8459E+02  0.8394E+02
     12.240  0.1922E+01  0.1896E+01  0.8461E+02  0.8396E+02
     12.250  0.1934E+01  0.1897E+01  0.8463E+02  0.8398E+02
     12.260  0.1964E+01  0.1899E+01  0.8465E+02  0.8400E+02
     12.270  0.2012E+01  0.1898E+01  0.8467E+02  0.8402E+02
     12.280  0.2077E+01  0.1896E+01  0.8469E+02  0.8404E+02
     12.290  0.2157E+01  0.1894E+01  0.8471E+02  0.8406E+02
     12.300  0.2248E+01  0.1891E+01  0.8473E+02  0.8408E+02
     12.310  0.2345E+01  0.1891E+01  0.8475E+02  0.8410E+02
     12.320  0.2441E+01  0.1896E+01  0.8478E+02  0.8411E+02
     12.330  0.2532E+01  0.1909E+01  0.8480E+02  0.8413E+02
     12.340  0.2610E+01  0.1933E+01  0.8483E+02  0.8415E+02
     12.350  0.2670E+01  0.1970E+01  0.8486E+02  0.8417E+02
     12.360  0.2708E+01  0.2022E+01  0.8488E+02  0.8419E+02
     12.370  0.2722E+01  0.2089E+01  0.8491E+02  0.8421E+02
     12.380  0.2709E+01  0.2173E+01  0.8494E+02  0.8424E+02
     12.390  0.2673E+01  0.2269E+01  0.8496E+02  0.8426E+02
     12.400  0.2614E+01  0.2376E+01  0.8499E+02  0.8428E+02
     12.410  0.2537E+01  0.2490E+01  0.8502E+02  0.8431E+02
     12.420  0.2447E+01  0.2606E+01  0.8504E+02  0.8433E+02
     12.430  0.2349E+01  0.2718E+01  0.8506E+02  0.8436E+02
     12.440  0.2248E+01  0.2822E+01  0.8509E+02  0.8439E+02
     12.450  0.2151E+01  0.2912E+01  0.8511E+02  0.8442E+02
     12.460  0.2060E+01  0.2986E+01  0.8513E+02  0.8445E+02
     12.470  0.1980E+01  0.3040E+01  0.8515E+02  0.8448E+02
     12.480  0.1911E+01  0.3073E+01  0.8517E+02  0.8451E+02
     12.490  0.1857E+01  0.3084E+01  0.8519E+02  0.8454E+02
     12.500  0.1816E+01  0.3075E+01  0.8520E+02  0.8457E+02
     12.510  0.1789E+01  0.3048E+01  0.8522E+02  0.8460E+02
     12.520  0.1774E+01  0.3004E+01  0.8524E+02  0.8463E+02
     12.530  0.1770E+01  0.2948E+01  0.8526E+02  0.8466E+02
     12.540  0.1776E+01  0.2883E+01  0.8528E+02  0.8469E+02
     12.550  0.1788E+01  0.2812E+01  0.8529E+02  0.8472E+02
     12.560  0.1805E+01  0.2737E+01  0.8531E+02  0.8474E+02
     12.570  0.1825E+01  0.2660E+01  0.8533E+02  0.8477E+02
     12.580  0.1846E+01  0.2584E+01  0.8535E+02  0.8480E+02
     12.590  0.1864E+01  0.2507E+01  0.8537E+02  0.8482E+02
     12.600  0.1877E+01  0.2432E+01  0.8539E+02  0.8485E+02
     12.610  0.1884E+01  0.2357E+01  0.8540E+02  0.8487E+02
     12.620  0.1883E+01  0.2284E+01  0.8542E+02  0.8489E+02
     12.630  0.1873E+01  0.2212E+01  0.8544E+02  0.8492E+02
     12.640  0.1853E+01  0.2143E+01  0.8546E+02  0.8494E+02
     12.650  0.1823E+01  0.2077E+01  0.8548E+02  0.8496E+02
     12.660  0.1786E+01  0.2017E+01  0.8550E+02  0.8498E+02
     12.670  0.1742E+01  0.1964E+01  0.8551E+02  0.8500E+02
     12.680  0.1695E+01  0.1922E+01  0.8553E+02  0.8502E+02
     12.690  0.1646E+01  0.1892E+01  0.8555E+02  0.8504E+02
     12.700  0.1600E+01  0.1878E+01  0.8556E+02  0.8505E+02
     12.710  0.1557E+01  0.1880E+01  0.8558E+02  0.8507E+02
     12.720  0.1521E+01  0.1899E+01  0.8559E+02  0.8509E+02
     12.730  0.1492E+01  0.1935E+01  0.8561E+02  0.8511E+02
     12.740  0.1469E+01  0.1986E+01  0.8562E+02  0.8513E+02
     12.750  0.1453E+01  0.2049E+01  0.8564E+02  0.8515E+02
     12.760  0.1440E+01  0.2121E+01  0.8565E+02  0.8517E+02
     12.770  0.1429E+01  0.2197E+01  0.8567E+02  0.8519E+02
     12.780  0.1417E+01  0.2273E+01  0.8568E+02  0.8522E+02
     12.790  0.1400E+01  0.2344E+01  0.8570E+02  0.8524E+02
     12.800  0.1376E+01  0.2406E+01  0.8571E+02  0.8526E+02
     12.810  0.1342E+01  0.2454E+01  0.8572E+02  0.8529E+02
     12.820  0.1299E+01  0.2488E+01  0.8574E+02  0.8531E+02
     12.830  0.1244E+01  0.2504E+01  0.8575E+02  0.8534E+02
     12.840  0.1180E+01  0.2502E+01  0.8576E+02  0.8536E+02
     12.850  0.1106E+01  0.2484E+01  0.8577E+02  0.8539E+02
     12.860  0.1027E+01  0.2451E+01  0.8578E+02  0.8541E+02
     12.870  0.9434E+00  0.2405E+01  0.8579E+02  0.8544E+02
     12.880  0.8590E+00  0.2350E+01  0.8580E+02  0.8546E+02
     12.890  0.7763E+00  0.2289E+01  0.8581E+02  0.8548E+02
     12.900  0.6976E+00  0.2224E+01  0.8581E+02  0.8551E+02
     12.910  0.6249E+00  0.2159E+01  0.8582E+02  0.8553E+02
     12.920  0.5595E+00  0.2095E+01  0.8583E+02  0.8555E+02
     12.930  0.5021E+00  0.2033E+01  0.8583E+02  0.8557E+02
     12.940  0.4531E+00  0.1974E+01  0.8584E+02  0.8559E+02
     12.950  0.4121E+00  0.1918E+01  0.8584E+02  0.8561E+02
     12.960  0.3788E+00  0.1863E+01  0.8584E+02  0.8563E+02
     12.970  0.3523E+00  0.1807E+01  0.8585E+02  0.8564E+02
     12.980  0.3321E+00  0.1750E+01  0.8585E+02  0.8566E+02
     12.990  0.3174E+00  0.1689E+01  0.8585E+02  0.8568E+02
     13.000  0.3076E+00  0.1623E+01  0.8586E+02  0.8570E+02
     13.010  0.3025E+00  0.1550E+01  0.8586E+02  0.8571E+02
     13.020  0.3016E+00  0.1469E+01  0.8586E+02  0.8573E+02
     13.030  0.3048E+00  0.1381E+01  0.8587E+02  0.8574E+02
     13.040  0.3120E+00  0.1285E+01  0.8587E+02  0.8575E+02
     13.050  0.3227E+00  0.1183E+01  0.8587E+02  0.8576E+02
     13.060  0.3367E+00  0.1078E+01  0.8588E+02  0.8577E+02
     13.070  0.3535E+00  0.9699E+00  0.8588E+02  0.8578E+02
     13.080  0.3723E+00  0.8625E+00  0.8588E+02  0.8579E+02
     13.090  0.3923E+00  0.7580E+00  0.8589E+02  0.8580E+02
     13.100  0.4125E+00  0.6589E+00  0.8589E+02  0.8581E+02
     13.110  0.4318E+00  0.5672E+00  0.8589E+02  0.8581E+02
     13.120  0.4491E+00  0.4849E+00  0.8590E+02  0.8582E+02
     13.130  0.4634E+00  0.4131E+00  0.8590E+02  0.8582E+02
     13.140  0.4738E+00  0.3529E+00  0.8591E+02  0.8583E+02
     13.150  0.4796E+00  0.3045E+00  0.8591E+02  0.8583E+02
     13.160  0.4803E+00  0.2679E+00  0.8592E+02  0.8583E+02
     13.170  0.4757E+00  0.2426E+00  0.8592E+02  0.8583E+02
     13.180  0.4657E+00  0.2276E+00  0.8593E+02  0.8584E+02
     13.190  0.4506E+00  0.2220E+00  0.8593E+02  0.8584E+02
     13.200  0.4310E+00  0.2244E+00  0.8594E+02  0.8584E+02
     13.210  0.4075E+00  0.2336E+00  0.8594E+02  0.8584E+02
     13.220  0.3810E+00  0.2481E+00  0.8594E+02  0.8585E+02
     13.230  0.3526E+00  0.2666E+00  0.8595E+02  0.8585E+02
     13.240  0.3234E+00  0.2880E+00  0.8595E+02  0.8585E+02
     13.250  0.2944E+00  0.3112E+00  0.8595E+02  0.8585E+02
     13.260  0.2670E+00  0.3349E+00  0.8596E+02  0.8586E+02
     13.270  0.2419E+00  0.3585E+00  0.8596E+02  0.8586E+02
     13.280  0.2201E+00  0.3809E+00  0.8596E+02  0.8586E+02
     13.290  0.2022E+00  0.4015E+00  0.8596E+02  0.8587E+02
     13.300  0.1886E+00  0.4194E+00  0.8597E+02  0.8587E+02
     13.310  0.1793E+00  0.4338E+00  0.8597E+02  0.8588E+02
     13.320  0.1743E+00  0.4442E+00  0.8597E+02  0.8588E+02
     13.330  0.1729E+00  0.4499E+00  0.8597E+02  0.8589E+02
     13.340  0.1746E+00  0.4504E+00  0.8597E+02  0.8589E+02
     13.350  0.1784E+00  0.4454E+00  0.8597E+02  0.8590E+02
     13.360  0.1833E+00  0.4348E+00  0.8598E+02  0.8590E+02
     13.370  0.1883E+00  0.4187E+00  0.8598E+02  0.8590E+02
     13.380  0.1924E+00  0.3974E+00  0.8598E+02  0.8591E+02
     13.390  0.1948E+00  0.3716E+00  0.8598E+02  0.8591E+02
     13.400  0.1947E+00  0.3422E+00  0.8598E+02  0.8591E+02
     13.410  0.1917E+00  0.3103E+00  0.8599E+02  0.8592E+02
     13.420  0.1858E+00  0.2769E+00  0.8599E+02  0.8592E+02
     13.430  0.1769E+00  0.2434E+00  0.8599E+02  0.8592E+02
     13.440  0.1654E+00  0.2108E+00  0.8599E+02  0.8593E+02
     13.450  0.1517E+00  0.1802E+00  0.8599E+02  0.8593E+02
     13.460  0.1366E+00  0.1526E+00  0.8599E+02  0.8593E+02
     13.470  0.1206E+00  0.1287E+00  0.8599E+02  0.8593E+02
     13.480  0.1044E+00  0.1092E+00  0.8600E+02  0.8593E+02
     13.490  0.8857E-01  0.9436E-01  0.8600E+02  0.8593E+02
     13.500  0.7369E-01  0.8458E-01  0.8600E+02  0.8593E+02
     13.510  0.6012E-01  0.7999E-01  0.8600E+02  0.8593E+02
     13.520  0.4807E-01  0.8060E-01  0.8600E+02  0.8593E+02
     13.530  0.3768E-01  0.8637E-01  0.8600E+02  0.8594E+02
     13.540  0.2896E-01  0.9711E-01  0.8600E+02  0.8594E+02
     13.550  0.2181E-01  0.1125E+00  0.8600E+02  0.8594E+02
     13.560  0.1611E-01  0.1322E+00  0.8600E+02  0.8594E+02
     13.570  0.1166E-01  0.1555E+00  0.8600E+02  0.8594E+02
     13.580  0.8272E-02  0.1817E+00  0.8600E+02  0.8594E+02
     13.590  0.5753E-02  0.2099E+00  0.8600E+02  0.8594E+02
     13.600  0.3922E-02  0.2389E+00  0.8600E+02  0.8595E+02
     13.610  0.2621E-02  0.2674E+00  0.8600E+02  0.8595E+02
     13.620  0.1717E-02  0.2943E+00  0.8600E+02  0.8595E+02
     13.630  0.1102E-02  0.3181E+00  0.8600E+02  0.8596E+02
     13.640  0.6938E-03  0.3377E+00  0.8600E+02  0.8596E+02
     13.650  0.4281E-03  0.3520E+00  0.8600E+02  0.8596E+02
     13.660  0.2589E-03  0.3603E+00  0.8600E+02  0.8597E+02
     13.670  0.1535E-03  0.3620E+00  0.8600E+02  0.8597E+02
     13.680  0.8918E-04  0.3570E+00  0.8600E+02  0.8597E+02
     13.690  0.5080E-04  0.3457E+00  0.8600E+02  0.8598E+02
     13.700  0.2836E-04  0.3286E+00  0.8600E+02  0.8598E+02
     13.710  0.1552E-04  0.3066E+00  0.8600E+02  0.8598E+02
     13.720  0.8328E-05  0.2809E+00  0.8600E+02  0.8599E+02
     13.730  0.4380E-05  0.2526E+00  0.8600E+02  0.8599E+02
     13.740  0.2258E-05  0.2229E+00  0.8600E+02  0.8599E+02
     13.750  0.1141E-05  0.1931E+00  0.8600E+02  0.8599E+02
     13.760  0.5650E-06  0.1642E+00  0.8600E+02  0.8599E+02
     13.770  0.2743E-06  0.1371E+00  0.8600E+02  0.8600E+02
     13.780  0.1306E-06  0.1123E+00  0.8600E+02  0.8600E+02
     13.790  0.6091E-07  0.9029E-01  0.8600E+02  0.8600E+02
     13.800  0.2785E-07  0.7125E-01  0.8600E+02  0.8600E+02
     13.810  0.1248E-07  0.5517E-01  0.8600E+02  0.8600E+02
     13.820  0.5485E-08  0.4192E-01  0.8600E+02  0.8600E+02
     13.830  0.2363E-08  0.3126E-01  0.8600E+02  0.8600E+02
     13.840  0.9974E-09  0.2287E-01  0.8600E+02  0.8600E+02
     13.850  0.4128E-09  0.1642E-01  0.8600E+02  0.8600E+02
     13.860  0.1674E-09  0.1157E-01  0.8600E+02  0.8600E+02
     13.870  0.6658E-10  0.7994E-02  0.8600E+02  0.8600E+02
     13.880  0.2595E-10  0.5420E-02  0.8600E+02  0.8600E+02
     13.890  0.9915E-11  0.3605E-02  0.8600E+02  0.8600E+02
     13.900  0.3713E-11  0.2352E-02  0.8600E+02  0.8600E+02
     13.910  0.1363E-11  0.1505E-02  0.8600E+02  0.8600E+02
     13.920  0.4903E-12  0.9451E-03  0.8600E+02  0.8600E+02
     13.930  0.1728E-12  0.5820E-03  0.8600E+02  0.8600E+02
     13.940  0.5995E-13  0.3516E-03  0.8600E+02  0.8600E+02
     13.950  0.2035E-13  0.2083E-03  0.8600E+02  0.8600E+02
     13.960  0.7031E-14  0.1210E-03  0.8600E+02  0.8600E+02
     13.970  0.2220E-14  0.6895E-04  0.8600E+02  0.8600E+02
     13.980  0.3701E-15  0.3853E-04  0.8600E+02  0.8600E+02
     13.990  0.3701E-15  0.2112E-04  0.8600E+02  0.8600E+02
     14.000  0.0000E+00  0.1135E-04  0.8600E+02  0.8600E+02
     14.010  0.0000E+00  0.5980E-05  0.8600E+02  0.8600E+02
     14.020  0.0000E+00  0.3090E-05  0.8600E+02  0.8600E+02
     14.030  0.0000E+00  0.1566E-05  0.8600E+02  0.8600E+02
     14.040  0.0000E+00  0.7781E-06  0.8600E+02  0.8600E+02
     14.050  0.0000E+00  0.3791E-06  0.8600E+02  0.8600E+02
     14.060  0.0000E+00  0.1811E-06  0.8600E+02  0.8600E+02
     14.070  0.0000E+00  0.8482E-07  0.8600E+02  0.8600E+02
     14.080  0.0000E+00  0.3895E-07  0.8600E+02  0.8600E+02
     14.090  0.0000E+00  0.1754E-07  0.8600E+02  0.8600E+02
     14.100  0.0000E+00  0.7743E-08  0.8600E+02  0.8600E+02
     14.110  0.0000E+00  0.3351E-08  0.8600E+02  0.8600E+02
     14.120  0.0000E+00  0.1422E-08  0.8600E+02  0.8600E+02
     14.130  0.0000E+00  0.5915E-09  0.8600E+02  0.8600E+02
     14.140  0.0000E+00  0.2413E-09  0.8600E+02  0.8600E+02
     14.150  0.0000E+00  0.9647E-10  0.8600E+02  0.8600E+02
     14.160  0.0000E+00  0.3781E-10  0.8600E+02  0.8600E+02
     14.170  0.0000E+00  0.1453E-10  0.8600E+02  0.8600E+02
     14.180  0.0000E+00  0.5475E-11  0.8600E+02  0.8600E+02
     14.190  0.0000E+00  0.2022E-11  0.8600E+02  0.8600E+02
     14.200  0.0000E+00  0.7320E-12  0.8600E+02  0.8600E+02
     14.210  0.0000E+00  0.2602E-12  0.8600E+02  0.8600E+02
     14.220  0.0000E+00  0.9030E-13  0.8600E+02  0.8600E+02
     14.230  0.0000E+00  0.3109E-13  0.8600E+02  0.8600E+02
     14.240  0.0000E+00  0.9992E-14  0.8600E+02  0.8600E+02
     14.250  0.0000E+00  0.3701E-14  0.8600E+02  0.8600E+02
     14.260  0.0000E+00  0.7401E-15  0.8600E+02  0.8600E+02
     14.270  0.0000E+00  0.7401E-15  0.8600E+02  0.8600E+02
     14.280  0.0000E+00  0.0000E+00  0.8600E+02  0.8600E+02
     14.290  0.0000E+00  0.0000E+00  0.8600E+02  0.8600E+02
     14.300  0.0000E+00  0.0000E+00  0.8600E+02  0.8600E+02
     14.310  0.0000E+00  0.0000E+00  0.8600E+02  0.8600E+02
     14.320  0.0000E+00  0.0000E+00  0.8600E+02  0.8600E+02
     14.330  0.0000E+00  0.0000E+00  0.8600E+02  0.8600E+02
     14.340  0.0000E+00  0.0000E+00  0.8600E+02  0.8600E+02
     14.350  0.0000E+00  0.0000E+00  0.8600E+02  0.8600E+02
     14.360  0.0000E+00  0.0000E+00  0.8600E+02  0.8600E+02
     14.370  0.0000E+00  0.0000E+00  0.8600E+02  0.8600E+02
     14.380  0.0000E+00  0.0000E+00  0.8600E+02  0.8600E+02
     14.390  0.0000E+00  0.0000E+00  0.8600E+02  0.8600E+02
     14.400  0.0000E+00  0.0000E+00  0.8600E+02  0.8600E+02
     14.410  0.0000E+00  0.0000E+00  0.8600E+02  0.8600E+02
     14.420  0.0000E+00  0.0000E+00  0.8600E+02  0.8600E+02
     14.430  0.0000E+00  0.0000E+00  0.8600E+02  0.8600E+02
     14.440  0.0000E+00  0.0000E+00  0.8600E+02  0.8600E+02
     14.450  0.0000E+00  0.0000E+00  0.8600E+02  0.8600E+02
     14.460  0.0000E+00  0.0000E+00  0.8600E+02  0.8600E+02
     14.470  0.0000E+00  0.0000E+00  0.8600E+02  0.8600E+02
     14.480  0.0000E+00  0.0000E+00  0.8600E+02  0.8600E+02
     14.490  0.0000E+00  0.0000E+00  0.8600E+02  0.8600E+02
     14.500  0.0000E+00  0.0000E+00  0.8600E+02  0.8600E+02
     14.510  0.0000E+00  0.0000E+00  0.8600E+02  0.8600E+02
     14.520  0.0000E+00  0.0000E+00  0.8600E+02  0.8600E+02
     14.530  0.0000E+00  0.0000E+00  0.8600E+02  0.8600E+02
     14.540  0.0000E+00  0.0000E+00  0.8600E+02  0.8600E+02
     14.550  0.0000E+00  0.0000E+00  0.8600E+02  0.8600E+02
     14.560  0.0000E+00  0.0000E+00  0.8600E+02  0.8600E+02
     14.570  0.0000E+00  0.0000E+00  0.8600E+02  0.8600E+02
     14.580  0.0000E+00  0.0000E+00  0.8600E+02  0.8600E+02
     14.590  0.0000E+00  0.0000E+00  0.8600E+02  0.8600E+02
     14.600  0.0000E+00  0.0000E+00  0.8600E+02  0.8600E+02
     14.610  0.0000E+00  0.0000E+00  0.8600E+02  0.8600E+02
     14.620  0.0000E+00  0.0000E+00  0.8600E+02  0.8600E+02
     14.630  0.0000E+00  0.0000E+00  0.8600E+02  0.8600E+02
     14.640  0.0000E+00  0.0000E+00  0.8600E+02  0.8600E+02
     14.650  0.0000E+00  0.0000E+00  0.8600E+02  0.8600E+02
     14.660  0.0000E+00  0.0000E+00  0.8600E+02  0.8600E+02
     14.670  0.0000E+00  0.0000E+00  0.8600E+02  0.8600E+02
     14.680  0.0000E+00  0.0000E+00  0.8600E+02  0.8600E+02
     14.690  0.0000E+00  0.0000E+00  0.8600E+02  0.8600E+02
     14.700  0.0000E+00  0.0000E+00  0.8600E+02  0.8600E+02
     14.710  0.0000E+00  0.0000E+00  0.8600E+02  0.8600E+02
     14.720  0.0000E+00  0.0000E+00  0.8600E+02  0.8600E+02
     14.730  0.0000E+00  0.0000E+00  0.8600E+02  0.8600E+02
     14.740  0.0000E+00  0.0000E+00  0.8600E+02  0.8600E+02
     14.750  0.0000E+00  0.0000E+00  0.8600E+02  0.8600E+02
     14.760  0.0000E+00  0.0000E+00  0.8600E+02  0.8600E+02
     14.770  0.0000E+00  0.0000E+00  0.8600E+02  0.8600E+02
     14.780  0.0000E+00  0.0000E+00  0.8600E+02  0.8600E+02
     14.790  0.0000E+00  0.0000E+00  0.8600E+02  0.8600E+02
     14.800  0.0000E+00  0.0000E+00  0.8600E+02  0.8600E+02
     14.810  0.0000E+00  0.0000E+00  0.8600E+02  0.8600E+02
     14.820  0.0000E+00  0.0000E+00  0.8600E+02  0.8600E+02
     14.830  0.0000E+00  0.0000E+00  0.8600E+02  0.8600E+02
     14.840  0.0000E+00  0.0000E+00  0.8600E+02  0.8600E+02
     14.850  0.0000E+00  0.0000E+00  0.8600E+02  0.8600E+02
     14.860  0.0000E+00  0.0000E+00  0.8600E+02  0.8600E+02
     14.870  0.0000E+00  0.0000E+00  0.8600E+02  0.8600E+02
     14.880  0.0000E+00  0.0000E+00  0.8600E+02  0.8600E+02
     14.890  0.0000E+00  0.0000E+00  0.8600E+02  0.8600E+02
     14.900  0.0000E+00  0.0000E+00  0.8600E+02  0.8600E+02
     14.910  0.0000E+00  0.0000E+00  0.8600E+02  0.8600E+02
     14.920  0.0000E+00  0.0000E+00  0.8600E+02  0.8600E+02
     14.930  0.0000E+00  0.0000E+00  0.8600E+02  0.8600E+02
     14.940  0.0000E+00  0.0000E+00  0.8600E+02  0.8600E+02
     14.950  0.0000E+00  0.0000E+00  0.8600E+02  0.8600E+02
     14.960  0.0000E+00  0.0000E+00  0.8600E+02  0.8600E+02
     14.970  0.0000E+00  0.0000E+00  0.8600E+02  0.8600E+02
     14.980  0.0000E+00  0.0000E+00  0.8600E+02  0.8600E+02
     14.990  0.0000E+00  0.0000E+00  0.8600E+02  0.8600E+02
     15.000  0.0000E+00  0.0000E+00  0.8600E+02  0.8600E+02
     15.00000000    -20.00000000 3501      0.07000000      1.00000000
    -20.000  0.1038E-01  0.1869E-02  0.1672E-02  0.2531E-03  0.1173E-02  0.1760E-03  0.1668E-02  0.2529E-03  0.0000E+00  0.0000E+00  0.0000E+00  0.0000E+00  0.0000E+00  0.0000E+00  0.0000E+00  0.0000E+00  0.0000E+00  0.0000E+00
    -19.990  0.2224E-03  0.2627E-03  0.3741E-04  0.3818E-04  0.2675E-04  0.2670E-04  0.3727E-04  0.3814E-04  0.0000E+00  0.0000E+00  0.0000E+00  0.0000E+00  0.0000E+00  0.0000E+00  0.0000E+00  0.0000E+00  0.0000E+00  0.0000E+00
    -19.980  0.2442E-03  0.2840E-03  0.4086E-04  0.4174E-04  0.2932E-04  0.2923E-04  0.4069E-04  0.4170E-04  0.0000E+00  0.0000E+00  0.0000E+00  0.0000E+00  0.0000E+00  0.0000E+00  0.0000E+00  0.0000E+00  0.0000E+00  0.0000E+00
    -19.970  0.2697E-03  0.3045E-03  0.4505E-04  0.4526E-04  0.3244E-04  0.3173E-04  0.4486E-04  0.4521E-04  0.0000E+00  0.0000E+00  0.0000E+00  0.0000E+00  0.0000E+00  0.0000E+00  0.0000E+00  0.0000E+00  0.0000E+00  0.0000E+00
    -19.960  0.2981E-03  0.3235E-03  0.4986E-04  0.4865E-04  0.3602E-04  0.3415E-04  0.4964E-04  0.4860E-04  0.0000E+00  0.0000E+00  0.0000E+00  0.0000E+00  0.0000E+00  0.0000E+00  0.0000E+00  0.0000E+00  0.0000E+00  0.0000E+00
    -19.950  0.3284E-03  0.3408E-03  0.5514E-04  0.5184E-04  0.3998E-04  0.3643E-04  0.5488E-04  0.5178E-04  0.0000E+00  0.0000E+00  0.0000E+00  0.0000E+00  0.0000E+00  0.0000E+00  0.0000E+00  0.0000E+00  0.0000E+00  0.0000E+00
    -19.940  0.3597E-03  0.3558E-03  0.6072E-04  0.5474E-04  0.4417E-04  0.3852E-04  0.6042E-04  0.5469E-04  0.0000E+00  0.0000E+00  0.0000E+00  0.0000E+00  0.0000E+00  0.0000E+00  0.0000E+00  0.0000E+00  0.0000E+00  0.0000E+00
    -19.930  0.3908E-03  0.3683E-03  0.6641E-04  0.5731E-04  0.4846E-04  0.4038E-04  0.6607E-04  0.5725E-04  0.0000E+00  0.0000E+00  0.0000E+00  0.0000E+00  0.0000E+00  0.0000E+00  0.0000E+00  0.0000E+00  0.0000E+00  0.0000E+00
    -19.920  0.4206E-03  0.3780E-03  0.7200E-04  0.5948E-04  0.5272E-04  0.4197E-04  0.7164E-04  0.5941E-04  0.0000E+00  0.0000E+00  0.0000E+00  0.0000E+00  0.0000E+00  0.0000E+00  0.0000E+00  0.0000E+00  0.0000E+00  0.0000E+00
    -19.910  0.4480E-03  0.3848E-03  0.7731E-04  0.6121E-04  0.5679E-04  0.4325E-04  0.7691E-04  0.6114E-04  0.0000E+00  0.0000E+00  0.0000E+00  0.0000E+00  0.0000E+00  0.0000E+00  0.0000E+00  0.0000E+00  0.0000E+00  0.0000E+00
    -19.900  0.4720E-03  0.3887E-03  0.8212E-04  0.6248E-04  0.6051E-04  0.4421E-04  0.8170E-04  0.6241E-04  0.0000E+00  0.0000E+00  0.0000E+00  0.0000E+00  0.0000E+00  0.0000E+00  0.0000E+00  0.0000E+00  0.0000E+00  0.0000E+00
    -19.890  0.4913E-03  0.3896E-03  0.8623E-04  0.6327E-04  0.6373E-04  0.4483E-04  0.8581E-04  0.6320E-04  0.0000E+00  0.0000E+00  0.0000E+00  0.0000E+00  0.0000E+00  0.0000E+00  0.0000E+00  0.0000E+00  0.0000E+00  0.0000E+00
    -19.880  0.5053E-03  0.3875E-03  0.8947E-04  0.6356E-04  0.6632E-04  0.4511E-04  0.8905E-04  0.6349E-04  0.0000E+00  0.0000E+00  0.0000E+00  0.0000E+00  0.0000E+00  0.0000E+00  0.0000E+00  0.0000E+00  0.0000E+00  0.0000E+00
    -19.870  0.5129E-03  0.3825E-03  0.9168E-04  0.6337E-04  0.6814E-04  0.4504E-04  0.9126E-04  0.6330E-04  0.0000E+00  0.0000E+00  0.0000E+00  0.0000E+00  0.0000E+00  0.0000E+00  0.0000E+00  0.0000E+00  0.0000E+00  0.0000E+00
    -19.860  0.5138E-03  0.3745E-03  0.9271E-04  0.6268E-04  0.6909E-04  0.4461E-04  0.9231E-04  0.6261E-04  0.0000E+00  0.0000E+00  0.0000E+00  0.0000E+00  0.0000E+00  0.0000E+00  0.0000E+00  0.0000E+00  0.0000E+00  0.0000E+00
    -19.850  0.5077E-03  0.3637E-03  0.9250E-04  0.6151E-04  0.6911E-04  0.4384E-04  0.9213E-04  0.6144E-04  0.0000E+00  0.0000E+00  0.0000E+00  0.0000E+00  0.0000E+00  0.0000E+00  0.0000E+00  0.0000E+00  0.0000E+00  0.0000E+00
    -19.840  0.4946E-03  0.3502E-03  0.9100E-04  0.5986E-04  0.6816E-04  0.4272E-04  0.9067E-04  0.5980E-04  0.0000E+00  0.0000E+00  0.0000E+00  0.0000E+00  0.0000E+00  0.0000E+00  0.0000E+00  0.0000E+00  0.0000E+00  0.0000E+00
    -19.830  0.4748E-03  0.3344E-03  0.8826E-04  0.5778E-04  0.6627E-04  0.4129E-04  0.8796E-04  0.5772E-04  0.0000E+00  0.0000E+00  0.0000E+00  0.0000E+00  0.0000E+00  0.0000E+00  0.0000E+00  0.0000E+00  0.0000E+00  0.0000E+00
    -19.820  0.4492E-03  0.3166E-03  0.8435E-04  0.5530E-04  0.6350E-04  0.3957E-04  0.8410E-04  0.5525E-04  0.0000E+00  0.0000E+00  0.0000E+00  0.0000E+00  0.0000E+00  0.0000E+00  0.0000E+00  0.0000E+00  0.0000E+00  0.0000E+00
    -19.810  0.4188E-03  0.2975E-03  0.7945E-04  0.5250E-04  0.5997E-04  0.3761E-04  0.7923E-04  0.5245E-04  0.0000E+00  0.0000E+00  0.0000E+00  0.0000E+00  0.0000E+00  0.0000E+00  0.0000E+00  0.0000E+00  0.0000E+00  0.0000E+00
    -19.800  0.3849E-03  0.2776E-03  0.7376E-04  0.4947E-04  0.5585E-04  0.3549E-04  0.7357E-04  0.4943E-04  0.0000E+00  0.0000E+00  0.0000E+00  0.0000E+00  0.0000E+00  0.0000E+00  0.0000E+00  0.0000E+00  0.0000E+00  0.0000E+00
    -19.790  0.3491E-03  0.2579E-03  0.6753E-04  0.4633E-04  0.5133E-04  0.3329E-04  0.6735E-04  0.4629E-04  0.0000E+00  0.0000E+00  0.0000E+00  0.0000E+00  0.0000E+00  0.0000E+00  0.0000E+00  0.0000E+00  0.0000E+00  0.0000E+00
    -19.780  0.3128E-03  0.2392E-03  0.6104E-04  0.4322E-04  0.4663E-04  0.3112E-04  0.6087E-04  0.4319E-04  0.0000E+00  0.0000E+00  0.0000E+00  0.0000E+00  0.0000E+00  0.0000E+00  0.0000E+00  0.0000E+00  0.0000E+00  0.0000E+00
    -19.770  0.2776E-03  0.2226E-03  0.5458E-04  0.4031E-04  0.4197E-04  0.2909E-04  0.5440E-04  0.4029E-04  0.0000E+00  0.0000E+00  0.0000E+00  0.0000E+00  0.0000E+00  0.0000E+00  0.0000E+00  0.0000E+00  0.0000E+00  0.0000E+00
    -19.760  0.2451E-03  0.2090E-03  0.4843E-04  0.3776E-04  0.3759E-04  0.2733E-04  0.4822E-04  0.3773E-04  0.0000E+00  0.0000E+00  0.0000E+00  0.0000E+00  0.0000E+00  0.0000E+00  0.0000E+00  0.0000E+00  0.0000E+00  0.0000E+00
    -19.750  0.2163E-03  0.1993E-03  0.4284E-04  0.3572E-04  0.3367E-04  0.2595E-04  0.4259E-04  0.3570E-04  0.0000E+00  0.0000E+00  0.0000E+00  0.0000E+00  0.0000E+00  0.0000E+00  0.0000E+00  0.0000E+00  0.0000E+00  0.0000E+00
    -19.740  0.1923E-03  0.1941E-03  0.3803E-04  0.3434E-04  0.3039E-04  0.2507E-04  0.3771E-04  0.3432E-04  0.0000E+00  0.0000E+00  0.0000E+00  0.0000E+00  0.0000E+00  0.0000E+00  0.0000E+00  0.0000E+00  0.0000E+00  0.0000E+00
    -19.730  0.1737E-03  0.1939E-03  0.3414E-04  0.3375E-04  0.2787E-04  0.2476E-04  0.3376E-04  0.3372E-04  0.0000E+00  0.0000E+00  0.0000E+00  0.0000E+00  0.0000E+00  0.0000E+00  0.0000E+00  0.0000E+00  0.0000E+00  0.0000E+00
    -19.720  0.1607E-03  0.1989E-03  0.3128E-04  0.3401E-04  0.2618E-04  0.2510E-04  0.3082E-04  0.3398E-04  0.0000E+00  0.0000E+00  0.0000E+00  0.0000E+00  0.0000E+00  0.0000E+00  0.0000E+00  0.0000E+00  0.0000E+00  0.0000E+00
    -19.710  0.1534E-03  0.2093E-03  0.2948E-04  0.3518E-04  0.2535E-04  0.2612E-04  0.2895E-04  0.3514E-04  0.0000E+00  0.0000E+00  0.0000E+00  0.0000E+00  0.0000E+00  0.0000E+00  0.0000E+00  0.0000E+00  0.0000E+00  0.0000E+00
    -19.700  0.1514E-03  0.2247E-03  0.2873E-04  0.3726E-04  0.2534E-04  0.2782E-04  0.2814E-04  0.3720E-04  0.0000E+00  0.0000E+00  0.0000E+00  0.0000E+00  0.0000E+00  0.0000E+00  0.0000E+00  0.0000E+00  0.0000E+00  0.0000E+00
    -19.690  0.1540E-03  0.2446E-03  0.2895E-04  0.4020E-04  0.2609E-04  0.3018E-04  0.2831E-04  0.4012E-04  0.0000E+00  0.0000E+00  0.0000E+00  0.0000E+00  0.0000E+00  0.0000E+00  0.0000E+00  0.0000E+00  0.0000E+00  0.0000E+00
    -19.680  0.1605E-03  0.2685E-03  0.3002E-04  0.4392E-04  0.2748E-04  0.3314E-04  0.2936E-04  0.4382E-04  0.0000E+00  0.0000E+00  0.0000E+00  0.0000E+00  0.0000E+00  0.0000E+00  0.0000E+00  0.0000E+00  0.0000E+00  0.0000E+00
    -19.670  0.1700E-03  0.2956E-03  0.3181E-04  0.4831E-04  0.2937E-04  0.3663E-04  0.3114E-04  0.4819E-04  0.0000E+00  0.0000E+00  0.0000E+00  0.0000E+00  0.0000E+00  0.0000E+00  0.0000E+00  0.0000E+00  0.0000E+00  0.0000E+00
    -19.660  0.1814E-03  0.3249E-03  0.3414E-04  0.5324E-04  0.3160E-04  0.4053E-04  0.3350E-04  0.5310E-04  0.0000E+00  0.0000E+00  0.0000E+00  0.0000E+00  0.0000E+00  0.0000E+00  0.0000E+00  0.0000E+00  0.0000E+00  0.0000E+00
    -19.650  0.1938E-03  0.3555E-03  0.3684E-04  0.5854E-04  0.3400E-04  0.4475E-04  0.3626E-04  0.5837E-04  0.0000E+00  0.0000E+00  0.0000E+00  0.0000E+00  0.0000E+00  0.0000E+00  0.0000E+00  0.0000E+00  0.0000E+00  0.0000E+00
    -19.640  0.2062E-03  0.3865E-03  0.3974E-04  0.6404E-04  0.3643E-04  0.4915E-04  0.3924E-04  0.6385E-04  0.0000E+00  0.0000E+00  0.0000E+00  0.0000E+00  0.0000E+00  0.0000E+00  0.0000E+00  0.0000E+00  0.0000E+00  0.0000E+00
    -19.630  0.2181E-03  0.4166E-03  0.4269E-04  0.6956E-04  0.3873E-04  0.5359E-04  0.4229E-04  0.6935E-04  0.0000E+00  0.0000E+00  0.0000E+00  0.0000E+00  0.0000E+00  0.0000E+00  0.0000E+00  0.0000E+00  0.0000E+00  0.0000E+00
    -19.620  0.2288E-03  0.4450E-03  0.4555E-04  0.7491E-04  0.4080E-04  0.5793E-04  0.4528E-04  0.7468E-04  0.0000E+00  0.0000E+00  0.0000E+00  0.0000E+00  0.0000E+00  0.0000E+00  0.0000E+00  0.0000E+00  0.0000E+00  0.0000E+00
    -19.610  0.2380E-03  0.4705E-03  0.4824E-04  0.7990E-04  0.4256E-04  0.6202E-04  0.4810E-04  0.7966E-04  0.0000E+00  0.0000E+00  0.0000E+00  0.0000E+00  0.0000E+00  0.0000E+00  0.0000E+00  0.0000E+00  0.0000E+00  0.0000E+00
    -19.600  0.2455E-03  0.4922E-03  0.5068E-04  0.8434E-04  0.4398E-04  0.6571E-04  0.5066E-04  0.8410E-04  0.0000E+00  0.0000E+00  0.0000E+00  0.0000E+00  0.0000E+00  0.0000E+00  0.0000E+00  0.0000E+00  0.0000E+00  0.0000E+00
    -19.590  0.2516E-03  0.5091E-03  0.5284E-04  0.8806E-04  0.4506E-04  0.6884E-04  0.5294E-04  0.8782E-04  0.0000E+00  0.0000E+00  0.0000E+00  0.0000E+00  0.0000E+00  0.0000E+00  0.0000E+00  0.0000E+00  0.0000E+00  0.0000E+00
    -19.580  0.2563E-03  0.5204E-03  0.5473E-04  0.9087E-04  0.4583E-04  0.7128E-04  0.5493E-04  0.9064E-04  0.0000E+00  0.0000E+00  0.0000E+00  0.0000E+00  0.0000E+00  0.0000E+00  0.0000E+00  0.0000E+00  0.0000E+00  0.0000E+00
    -19.570  0.2602E-03  0.5253E-03  0.5636E-04  0.9265E-04  0.4636E-04  0.7291E-04  0.5664E-04  0.9243E-04  0.0000E+00  0.0000E+00  0.0000E+00  0.0000E+00  0.0000E+00  0.0000E+00  0.0000E+00  0.0000E+00  0.0000E+00  0.0000E+00
    -19.560  0.2637E-03  0.5235E-03  0.5777E-04  0.9326E-04  0.4671E-04  0.7363E-04  0.5810E-04  0.9308E-04  0.0000E+00  0.0000E+00  0.0000E+00  0.0000E+00  0.0000E+00  0.0000E+00  0.0000E+00  0.0000E+00  0.0000E+00  0.0000E+00
    -19.550  0.2672E-03  0.5146E-03  0.5903E-04  0.9265E-04  0.4697E-04  0.7337E-04  0.5938E-04  0.9250E-04  0.0000E+00  0.0000E+00  0.0000E+00  0.0000E+00  0.0000E+00  0.0000E+00  0.0000E+00  0.0000E+00  0.0000E+00  0.0000E+00
    -19.540  0.2712E-03  0.4990E-03  0.6018E-04  0.9079E-04  0.4723E-04  0.7211E-04  0.6054E-04  0.9067E-04  0.0000E+00  0.0000E+00  0.0000E+00  0.0000E+00  0.0000E+00  0.0000E+00  0.0000E+00  0.0000E+00  0.0000E+00  0.0000E+00
    -19.530  0.2759E-03  0.4769E-03  0.6128E-04  0.8773E-04  0.4754E-04  0.6989E-04  0.6162E-04  0.8765E-04  0.0000E+00  0.0000E+00  0.0000E+00  0.0000E+00  0.0000E+00  0.0000E+00  0.0000E+00  0.0000E+00  0.0000E+00  0.0000E+00
    -19.520  0.2817E-03  0.4494E-03  0.6239E-04  0.8357E-04  0.4795E-04  0.6679E-04  0.6270E-04  0.8352E-04  0.0000E+00  0.0000E+00  0.0000E+00  0.0000E+00  0.0000E+00  0.0000E+00  0.0000E+00  0.0000E+00  0.0000E+00  0.0000E+00
    -19.510  0.2884E-03  0.4174E-03  0.6354E-04  0.7848E-04  0.4849E-04  0.6295E-04  0.6382E-04  0.7845E-04  0.0000E+00  0.0000E+00  0.0000E+00  0.0000E+00  0.0000E+00  0.0000E+00  0.0000E+00  0.0000E+00  0.0000E+00  0.0000E+00
    -19.500  0.2962E-03  0.3825E-03  0.6476E-04  0.7266E-04  0.4914E-04  0.5854E-04  0.6501E-04  0.7264E-04  0.0000E+00  0.0000E+00  0.0000E+00  0.0000E+00  0.0000E+00  0.0000E+00  0.0000E+00  0.0000E+00  0.0000E+00  0.0000E+00
    -19.490  0.3046E-03  0.3461E-03  0.6608E-04  0.6638E-04  0.4988E-04  0.5379E-04  0.6630E-04  0.6636E-04  0.0000E+00  0.0000E+00  0.0000E+00  0.0000E+00  0.0000E+00  0.0000E+00  0.0000E+00  0.0000E+00  0.0000E+00  0.0000E+00
    -19.480  0.3135E-03  0.3099E-03  0.6749E-04  0.5992E-04  0.5065E-04  0.4894E-04  0.6769E-04  0.5988E-04  0.0000E+00  0.0000E+00  0.0000E+00  0.0000E+00  0.0000E+00  0.0000E+00  0.0000E+00  0.0000E+00  0.0000E+00  0.0000E+00
    -19.470  0.3222E-03  0.2754E-03  0.6897E-04  0.5356E-04  0.5138E-04  0.4423E-04  0.6916E-04  0.5349E-04  0.0000E+00  0.0000E+00  0.0000E+00  0.0000E+00  0.0000E+00  0.0000E+00  0.0000E+00  0.0000E+00  0.0000E+00  0.0000E+00
    -19.460  0.3302E-03  0.2441E-03  0.7049E-04  0.4758E-04  0.5199E-04  0.3989E-04  0.7068E-04  0.4746E-04  0.0000E+00  0.0000E+00  0.0000E+00  0.0000E+00  0.0000E+00  0.0000E+00  0.0000E+00  0.0000E+00  0.0000E+00  0.0000E+00
    -19.450  0.3370E-03  0.2171E-03  0.7199E-04  0.4220E-04  0.5239E-04  0.3614E-04  0.7218E-04  0.4203E-04  0.0000E+00  0.0000E+00  0.0000E+00  0.0000E+00  0.0000E+00  0.0000E+00  0.0000E+00  0.0000E+00  0.0000E+00  0.0000E+00
    -19.440  0.3419E-03  0.1953E-03  0.7339E-04  0.3764E-04  0.5248E-04  0.3315E-04  0.7360E-04  0.3739E-04  0.0000E+00  0.0000E+00  0.0000E+00  0.0000E+00  0.0000E+00  0.0000E+00  0.0000E+00  0.0000E+00  0.0000E+00  0.0000E+00
    -19.430  0.3442E-03  0.1792E-03  0.7463E-04  0.3402E-04  0.5220E-04  0.3102E-04  0.7485E-04  0.3370E-04  0.0000E+00  0.0000E+00  0.0000E+00  0.0000E+00  0.0000E+00  0.0000E+00  0.0000E+00  0.0000E+00  0.0000E+00  0.0000E+00
    -19.420  0.3437E-03  0.1691E-03  0.7560E-04  0.3143E-04  0.5148E-04  0.2984E-04  0.7584E-04  0.3104E-04  0.0000E+00  0.0000E+00  0.0000E+00  0.0000E+00  0.0000E+00  0.0000E+00  0.0000E+00  0.0000E+00  0.0000E+00  0.0000E+00
    -19.410  0.3399E-03  0.1648E-03  0.7622E-04  0.2989E-04  0.5028E-04  0.2959E-04  0.7648E-04  0.2943E-04  0.0000E+00  0.0000E+00  0.0000E+00  0.0000E+00  0.0000E+00  0.0000E+00  0.0000E+00  0.0000E+00  0.0000E+00  0.0000E+00
    -19.400  0.3327E-03  0.1658E-03  0.7643E-04  0.2936E-04  0.4862E-04  0.3024E-04  0.7671E-04  0.2885E-04  0.0000E+00  0.0000E+00  0.0000E+00  0.0000E+00  0.0000E+00  0.0000E+00  0.0000E+00  0.0000E+00  0.0000E+00  0.0000E+00
    -19.390  0.3222E-03  0.1715E-03  0.7618E-04  0.2975E-04  0.4650E-04  0.3168E-04  0.7648E-04  0.2922E-04  0.0000E+00  0.0000E+00  0.0000E+00  0.0000E+00  0.0000E+00  0.0000E+00  0.0000E+00  0.0000E+00  0.0000E+00  0.0000E+00
    -19.380  0.3088E-03  0.1810E-03  0.7546E-04  0.3095E-04  0.4399E-04  0.3378E-04  0.7579E-04  0.3041E-04  0.0000E+00  0.0000E+00  0.0000E+00  0.0000E+00  0.0000E+00  0.0000E+00  0.0000E+00  0.0000E+00  0.0000E+00  0.0000E+00
    -19.370  0.2929E-03  0.1932E-03  0.7430E-04  0.3280E-04  0.4119E-04  0.3637E-04  0.7464E-04  0.3228E-04  0.0000E+00  0.0000E+00  0.0000E+00  0.0000E+00  0.0000E+00  0.0000E+00  0.0000E+00  0.0000E+00  0.0000E+00  0.0000E+00
    -19.360  0.2753E-03  0.2071E-03  0.7274E-04  0.3514E-04  0.3819E-04  0.3927E-04  0.7312E-04  0.3466E-04  0.0000E+00  0.0000E+00  0.0000E+00  0.0000E+00  0.0000E+00  0.0000E+00  0.0000E+00  0.0000E+00  0.0000E+00  0.0000E+00
    -19.350  0.2569E-03  0.2219E-03  0.7090E-04  0.3780E-04  0.3514E-04  0.4230E-04  0.7132E-04  0.3740E-04  0.0000E+00  0.0000E+00  0.0000E+00  0.0000E+00  0.0000E+00  0.0000E+00  0.0000E+00  0.0000E+00  0.0000E+00  0.0000E+00
    -19.340  0.2386E-03  0.2365E-03  0.6890E-04  0.4063E-04  0.3217E-04  0.4529E-04  0.6936E-04  0.4033E-04  0.0000E+00  0.0000E+00  0.0000E+00  0.0000E+00  0.0000E+00  0.0000E+00  0.0000E+00  0.0000E+00  0.0000E+00  0.0000E+00
    -19.330  0.2214E-03  0.2503E-03  0.6689E-04  0.4349E-04  0.2941E-04  0.4810E-04  0.6739E-04  0.4331E-04  0.0000E+00  0.0000E+00  0.0000E+00  0.0000E+00  0.0000E+00  0.0000E+00  0.0000E+00  0.0000E+00  0.0000E+00  0.0000E+00
    -19.320  0.2061E-03  0.2628E-03  0.6500E-04  0.4628E-04  0.2699E-04  0.5061E-04  0.6555E-04  0.4622E-04  0.0000E+00  0.0000E+00  0.0000E+00  0.0000E+00  0.0000E+00  0.0000E+00  0.0000E+00  0.0000E+00  0.0000E+00  0.0000E+00
    -19.310  0.1934E-03  0.2736E-03  0.6338E-04  0.4891E-04  0.2499E-04  0.5276E-04  0.6396E-04  0.4898E-04  0.0000E+00  0.0000E+00  0.0000E+00  0.0000E+00  0.0000E+00  0.0000E+00  0.0000E+00  0.0000E+00  0.0000E+00  0.0000E+00
    -19.300  0.1839E-03  0.2826E-03  0.6214E-04  0.5133E-04  0.2350E-04  0.5450E-04  0.6273E-04  0.5152E-04  0.0000E+00  0.0000E+00  0.0000E+00  0.0000E+00  0.0000E+00  0.0000E+00  0.0000E+00  0.0000E+00  0.0000E+00  0.0000E+00
    -19.290  0.1778E-03  0.2899E-03  0.6136E-04  0.5352E-04  0.2255E-04  0.5584E-04  0.6194E-04  0.5381E-04  0.0000E+00  0.0000E+00  0.0000E+00  0.0000E+00  0.0000E+00  0.0000E+00  0.0000E+00  0.0000E+00  0.0000E+00  0.0000E+00
    -19.280  0.1751E-03  0.2957E-03  0.6107E-04  0.5548E-04  0.2216E-04  0.5681E-04  0.6162E-04  0.5585E-04  0.0000E+00  0.0000E+00  0.0000E+00  0.0000E+00  0.0000E+00  0.0000E+00  0.0000E+00  0.0000E+00  0.0000E+00  0.0000E+00
    -19.270  0.1758E-03  0.3003E-03  0.6127E-04  0.5722E-04  0.2230E-04  0.5747E-04  0.6177E-04  0.5766E-04  0.0000E+00  0.0000E+00  0.0000E+00  0.0000E+00  0.0000E+00  0.0000E+00  0.0000E+00  0.0000E+00  0.0000E+00  0.0000E+00
    -19.260  0.1793E-03  0.3040E-03  0.6192E-04  0.5877E-04  0.2295E-04  0.5788E-04  0.6234E-04  0.5925E-04  0.0000E+00  0.0000E+00  0.0000E+00  0.0000E+00  0.0000E+00  0.0000E+00  0.0000E+00  0.0000E+00  0.0000E+00  0.0000E+00
    -19.250  0.1852E-03  0.3070E-03  0.6297E-04  0.6016E-04  0.2405E-04  0.5812E-04  0.6328E-04  0.6066E-04  0.0000E+00  0.0000E+00  0.0000E+00  0.0000E+00  0.0000E+00  0.0000E+00  0.0000E+00  0.0000E+00  0.0000E+00  0.0000E+00
    -19.240  0.1928E-03  0.3097E-03  0.6431E-04  0.6143E-04  0.2553E-04  0.5824E-04  0.6449E-04  0.6193E-04  0.0000E+00  0.0000E+00  0.0000E+00  0.0000E+00  0.0000E+00  0.0000E+00  0.0000E+00  0.0000E+00  0.0000E+00  0.0000E+00
    -19.230  0.2016E-03  0.3122E-03  0.6587E-04  0.6259E-04  0.2731E-04  0.5829E-04  0.6591E-04  0.6309E-04  0.0000E+00  0.0000E+00  0.0000E+00  0.0000E+00  0.0000E+00  0.0000E+00  0.0000E+00  0.0000E+00  0.0000E+00  0.0000E+00
    -19.220  0.2108E-03  0.3146E-03  0.6757E-04  0.6366E-04  0.2935E-04  0.5829E-04  0.6744E-04  0.6416E-04  0.0000E+00  0.0000E+00  0.0000E+00  0.0000E+00  0.0000E+00  0.0000E+00  0.0000E+00  0.0000E+00  0.0000E+00  0.0000E+00
    -19.210  0.2201E-03  0.3169E-03  0.6933E-04  0.6466E-04  0.3156E-04  0.5823E-04  0.6905E-04  0.6515E-04  0.0000E+00  0.0000E+00  0.0000E+00  0.0000E+00  0.0000E+00  0.0000E+00  0.0000E+00  0.0000E+00  0.0000E+00  0.0000E+00
    -19.200  0.2290E-03  0.3189E-03  0.7114E-04  0.6560E-04  0.3391E-04  0.5810E-04  0.7071E-04  0.6609E-04  0.0000E+00  0.0000E+00  0.0000E+00  0.0000E+00  0.0000E+00  0.0000E+00  0.0000E+00  0.0000E+00  0.0000E+00  0.0000E+00
    -19.190  0.2373E-03  0.3205E-03  0.7297E-04  0.6646E-04  0.3635E-04  0.5786E-04  0.7241E-04  0.6697E-04  0.0000E+00  0.0000E+00  0.0000E+00  0.0000E+00  0.0000E+00  0.0000E+00  0.0000E+00  0.0000E+00  0.0000E+00  0.0000E+00
    -19.180  0.2449E-03  0.3214E-03  0.7487E-04  0.6725E-04  0.3885E-04  0.5744E-04  0.7420E-04  0.6778E-04  0.0000E+00  0.0000E+00  0.0000E+00  0.0000E+00  0.0000E+00  0.0000E+00  0.0000E+00  0.0000E+00  0.0000E+00  0.0000E+00
    -19.170  0.2519E-03  0.3213E-03  0.7687E-04  0.6796E-04  0.4135E-04  0.5679E-04  0.7613E-04  0.6853E-04  0.0000E+00  0.0000E+00  0.0000E+00  0.0000E+00  0.0000E+00  0.0000E+00  0.0000E+00  0.0000E+00  0.0000E+00  0.0000E+00
    -19.160  0.2582E-03  0.3201E-03  0.7905E-04  0.6857E-04  0.4383E-04  0.5585E-04  0.7826E-04  0.6918E-04  0.0000E+00  0.0000E+00  0.0000E+00  0.0000E+00  0.0000E+00  0.0000E+00  0.0000E+00  0.0000E+00  0.0000E+00  0.0000E+00
    -19.150  0.2642E-03  0.3175E-03  0.8147E-04  0.6907E-04  0.4623E-04  0.5458E-04  0.8066E-04  0.6972E-04  0.0000E+00  0.0000E+00  0.0000E+00  0.0000E+00  0.0000E+00  0.0000E+00  0.0000E+00  0.0000E+00  0.0000E+00  0.0000E+00
    -19.140  0.2698E-03  0.3133E-03  0.8420E-04  0.6944E-04  0.4852E-04  0.5292E-04  0.8339E-04  0.7013E-04  0.0000E+00  0.0000E+00  0.0000E+00  0.0000E+00  0.0000E+00  0.0000E+00  0.0000E+00  0.0000E+00  0.0000E+00  0.0000E+00
    -19.130  0.2752E-03  0.3074E-03  0.8726E-04  0.6965E-04  0.5064E-04  0.5088E-04  0.8648E-04  0.7036E-04  0.0000E+00  0.0000E+00  0.0000E+00  0.0000E+00  0.0000E+00  0.0000E+00  0.0000E+00  0.0000E+00  0.0000E+00  0.0000E+00
    -19.120  0.2806E-03  0.2996E-03  0.9067E-04  0.6968E-04  0.5254E-04  0.4848E-04  0.8995E-04  0.7041E-04  0.0000E+00  0.0000E+00  0.0000E+00  0.0000E+00  0.0000E+00  0.0000E+00  0.0000E+00  0.0000E+00  0.0000E+00  0.0000E+00
    -19.110  0.2858E-03  0.2902E-03  0.9442E-04  0.6951E-04  0.5416E-04  0.4574E-04  0.9376E-04  0.7024E-04  0.0000E+00  0.0000E+00  0.0000E+00  0.0000E+00  0.0000E+00  0.0000E+00  0.0000E+00  0.0000E+00  0.0000E+00  0.0000E+00
    -19.100  0.2908E-03  0.2791E-03  0.9846E-04  0.6912E-04  0.5547E-04  0.4273E-04  0.9786E-04  0.6984E-04  0.0000E+00  0.0000E+00  0.0000E+00  0.0000E+00  0.0000E+00  0.0000E+00  0.0000E+00  0.0000E+00  0.0000E+00  0.0000E+00
    -19.090  0.2956E-03  0.2666E-03  0.1027E-03  0.6853E-04  0.5644E-04  0.3954E-04  0.1021E-03  0.6922E-04  0.0000E+00  0.0000E+00  0.0000E+00  0.0000E+00  0.0000E+00  0.0000E+00  0.0000E+00  0.0000E+00  0.0000E+00  0.0000E+00
    -19.080  0.3000E-03  0.2531E-03  0.1070E-03  0.6773E-04  0.5707E-04  0.3627E-04  0.1065E-03  0.6839E-04  0.0000E+00  0.0000E+00  0.0000E+00  0.0000E+00  0.0000E+00  0.0000E+00  0.0000E+00  0.0000E+00  0.0000E+00  0.0000E+00
    -19.070  0.3037E-03  0.2390E-03  0.1113E-03  0.6677E-04  0.5737E-04  0.3303E-04  0.1108E-03  0.6739E-04  0.0000E+00  0.0000E+00  0.0000E+00  0.0000E+00  0.0000E+00  0.0000E+00  0.0000E+00  0.0000E+00  0.0000E+00  0.0000E+00
    -19.060  0.3067E-03  0.2248E-03  0.1153E-03  0.6570E-04  0.5738E-04  0.2994E-04  0.1149E-03  0.6628E-04  0.0000E+00  0.0000E+00  0.0000E+00  0.0000E+00  0.0000E+00  0.0000E+00  0.0000E+00  0.0000E+00  0.0000E+00  0.0000E+00
    -19.050  0.3088E-03  0.2109E-03  0.1191E-03  0.6460E-04  0.5716E-04  0.2711E-04  0.1187E-03  0.6516E-04  0.0000E+00  0.0000E+00  0.0000E+00  0.0000E+00  0.0000E+00  0.0000E+00  0.0000E+00  0.0000E+00  0.0000E+00  0.0000E+00
    -19.040  0.3098E-03  0.1981E-03  0.1224E-03  0.6355E-04  0.5676E-04  0.2464E-04  0.1220E-03  0.6410E-04  0.0000E+00  0.0000E+00  0.0000E+00  0.0000E+00  0.0000E+00  0.0000E+00  0.0000E+00  0.0000E+00  0.0000E+00  0.0000E+00
    -19.030  0.3097E-03  0.1867E-03  0.1252E-03  0.6266E-04  0.5626E-04  0.2260E-04  0.1248E-03  0.6321E-04  0.0000E+00  0.0000E+00  0.0000E+00  0.0000E+00  0.0000E+00  0.0000E+00  0.0000E+00  0.0000E+00  0.0000E+00  0.0000E+00
    -19.020  0.3083E-03  0.1774E-03  0.1274E-03  0.6202E-04  0.5571E-04  0.2107E-04  0.1269E-03  0.6257E-04  0.0000E+00  0.0000E+00  0.0000E+00  0.0000E+00  0.0000E+00  0.0000E+00  0.0000E+00  0.0000E+00  0.0000E+00  0.0000E+00
    -19.010  0.3056E-03  0.1704E-03  0.1289E-03  0.6169E-04  0.5518E-04  0.2008E-04  0.1284E-03  0.6226E-04  0.0000E+00  0.0000E+00  0.0000E+00  0.0000E+00  0.0000E+00  0.0000E+00  0.0000E+00  0.0000E+00  0.0000E+00  0.0000E+00
    -19.000  0.3016E-03  0.1661E-03  0.1298E-03  0.6174E-04  0.5470E-04  0.1962E-04  0.1292E-03  0.6233E-04  0.0000E+00  0.0000E+00  0.0000E+00  0.0000E+00  0.0000E+00  0.0000E+00  0.0000E+00  0.0000E+00  0.0000E+00  0.0000E+00
    -18.990  0.2964E-03  0.1644E-03  0.1301E-03  0.6218E-04  0.5431E-04  0.1970E-04  0.1295E-03  0.6278E-04  0.0000E+00  0.0000E+00  0.0000E+00  0.0000E+00  0.0000E+00  0.0000E+00  0.0000E+00  0.0000E+00  0.0000E+00  0.0000E+00
    -18.980  0.2901E-03  0.1652E-03  0.1299E-03  0.6300E-04  0.5402E-04  0.2026E-04  0.1292E-03  0.6360E-04  0.0000E+00  0.0000E+00  0.0000E+00  0.0000E+00  0.0000E+00  0.0000E+00  0.0000E+00  0.0000E+00  0.0000E+00  0.0000E+00
    -18.970  0.2828E-03  0.1684E-03  0.1294E-03  0.6414E-04  0.5386E-04  0.2125E-04  0.1286E-03  0.6472E-04  0.0000E+00  0.0000E+00  0.0000E+00  0.0000E+00  0.0000E+00  0.0000E+00  0.0000E+00  0.0000E+00  0.0000E+00  0.0000E+00
    -18.960  0.2747E-03  0.1734E-03  0.1287E-03  0.6551E-04  0.5384E-04  0.2259E-04  0.1278E-03  0.6605E-04  0.0000E+00  0.0000E+00  0.0000E+00  0.0000E+00  0.0000E+00  0.0000E+00  0.0000E+00  0.0000E+00  0.0000E+00  0.0000E+00
    -18.950  0.2661E-03  0.1797E-03  0.1281E-03  0.6702E-04  0.5397E-04  0.2421E-04  0.1271E-03  0.6748E-04  0.0000E+00  0.0000E+00  0.0000E+00  0.0000E+00  0.0000E+00  0.0000E+00  0.0000E+00  0.0000E+00  0.0000E+00  0.0000E+00
    -18.940  0.2574E-03  0.1868E-03  0.1278E-03  0.6855E-04  0.5429E-04  0.2602E-04  0.1266E-03  0.6891E-04  0.0000E+00  0.0000E+00  0.0000E+00  0.0000E+00  0.0000E+00  0.0000E+00  0.0000E+00  0.0000E+00  0.0000E+00  0.0000E+00
    -18.930  0.2490E-03  0.1941E-03  0.1280E-03  0.6999E-04  0.5484E-04  0.2796E-04  0.1267E-03  0.7024E-04  0.0000E+00  0.0000E+00  0.0000E+00  0.0000E+00  0.0000E+00  0.0000E+00  0.0000E+00  0.0000E+00  0.0000E+00  0.0000E+00
    -18.920  0.2414E-03  0.2011E-03  0.1290E-03  0.7125E-04  0.5565E-04  0.2998E-04  0.1274E-03  0.7138E-04  0.0000E+00  0.0000E+00  0.0000E+00  0.0000E+00  0.0000E+00  0.0000E+00  0.0000E+00  0.0000E+00  0.0000E+00  0.0000E+00
    -18.910  0.2350E-03  0.2075E-03  0.1309E-03  0.7230E-04  0.5678E-04  0.3202E-04  0.1292E-03  0.7229E-04  0.0000E+00  0.0000E+00  0.0000E+00  0.0000E+00  0.0000E+00  0.0000E+00  0.0000E+00  0.0000E+00  0.0000E+00  0.0000E+00
    -18.900  0.2306E-03  0.2130E-03  0.1339E-03  0.7311E-04  0.5830E-04  0.3408E-04  0.1321E-03  0.7298E-04  0.0000E+00  0.0000E+00  0.0000E+00  0.0000E+00  0.0000E+00  0.0000E+00  0.0000E+00  0.0000E+00  0.0000E+00  0.0000E+00
    -18.890  0.2286E-03  0.2176E-03  0.1383E-03  0.7373E-04  0.6026E-04  0.3614E-04  0.1362E-03  0.7348E-04  0.0000E+00  0.0000E+00  0.0000E+00  0.0000E+00  0.0000E+00  0.0000E+00  0.0000E+00  0.0000E+00  0.0000E+00  0.0000E+00
    -18.880  0.2296E-03  0.2213E-03  0.1441E-03  0.7421E-04  0.6271E-04  0.3822E-04  0.1419E-03  0.7388E-04  0.0000E+00  0.0000E+00  0.0000E+00  0.0000E+00  0.0000E+00  0.0000E+00  0.0000E+00  0.0000E+00  0.0000E+00  0.0000E+00
    -18.870  0.2341E-03  0.2243E-03  0.1513E-03  0.7467E-04  0.6572E-04  0.4032E-04  0.1490E-03  0.7429E-04  0.0000E+00  0.0000E+00  0.0000E+00  0.0000E+00  0.0000E+00  0.0000E+00  0.0000E+00  0.0000E+00  0.0000E+00  0.0000E+00
    -18.860  0.2426E-03  0.2270E-03  0.1601E-03  0.7523E-04  0.6933E-04  0.4245E-04  0.1576E-03  0.7483E-04  0.0000E+00  0.0000E+00  0.0000E+00  0.0000E+00  0.0000E+00  0.0000E+00  0.0000E+00  0.0000E+00  0.0000E+00  0.0000E+00
    -18.850  0.2554E-03  0.2296E-03  0.1704E-03  0.7603E-04  0.7359E-04  0.4461E-04  0.1678E-03  0.7563E-04  0.0000E+00  0.0000E+00  0.0000E+00  0.0000E+00  0.0000E+00  0.0000E+00  0.0000E+00  0.0000E+00  0.0000E+00  0.0000E+00
    -18.840  0.2728E-03  0.2325E-03  0.1822E-03  0.7718E-04  0.7853E-04  0.4679E-04  0.1796E-03  0.7682E-04  0.0000E+00  0.0000E+00  0.0000E+00  0.0000E+00  0.0000E+00  0.0000E+00  0.0000E+00  0.0000E+00  0.0000E+00  0.0000E+00
    -18.830  0.2951E-03  0.2358E-03  0.1954E-03  0.7878E-04  0.8420E-04  0.4895E-04  0.1928E-03  0.7848E-04  0.0000E+00  0.0000E+00  0.0000E+00  0.0000E+00  0.0000E+00  0.0000E+00  0.0000E+00  0.0000E+00  0.0000E+00  0.0000E+00
    -18.820  0.3220E-03  0.2397E-03  0.2098E-03  0.8090E-04  0.9062E-04  0.5104E-04  0.2074E-03  0.8067E-04  0.0000E+00  0.0000E+00  0.0000E+00  0.0000E+00  0.0000E+00  0.0000E+00  0.0000E+00  0.0000E+00  0.0000E+00  0.0000E+00
    -18.810  0.3536E-03  0.2442E-03  0.2255E-03  0.8356E-04  0.9783E-04  0.5300E-04  0.2232E-03  0.8342E-04  0.0000E+00  0.0000E+00  0.0000E+00  0.0000E+00  0.0000E+00  0.0000E+00  0.0000E+00  0.0000E+00  0.0000E+00  0.0000E+00
    -18.800  0.3894E-03  0.2493E-03  0.2421E-03  0.8675E-04  0.1058E-03  0.5477E-04  0.2401E-03  0.8670E-04  0.0000E+00  0.0000E+00  0.0000E+00  0.0000E+00  0.0000E+00  0.0000E+00  0.0000E+00  0.0000E+00  0.0000E+00  0.0000E+00
    -18.790  0.4288E-03  0.2546E-03  0.2594E-03  0.9040E-04  0.1146E-03  0.5630E-04  0.2578E-03  0.9044E-04  0.0000E+00  0.0000E+00  0.0000E+00  0.0000E+00  0.0000E+00  0.0000E+00  0.0000E+00  0.0000E+00  0.0000E+00  0.0000E+00
    -18.780  0.4713E-03  0.2600E-03  0.2772E-03  0.9443E-04  0.1241E-03  0.5752E-04  0.2761E-03  0.9455E-04  0.0000E+00  0.0000E+00  0.0000E+00  0.0000E+00  0.0000E+00  0.0000E+00  0.0000E+00  0.0000E+00  0.0000E+00  0.0000E+00
    -18.770  0.5159E-03  0.2652E-03  0.2950E-03  0.9871E-04  0.1344E-03  0.5840E-04  0.2944E-03  0.9889E-04  0.0000E+00  0.0000E+00  0.0000E+00  0.0000E+00  0.0000E+00  0.0000E+00  0.0000E+00  0.0000E+00  0.0000E+00  0.0000E+00
    -18.760  0.5619E-03  0.2698E-03  0.3125E-03  0.1031E-03  0.1452E-03  0.5894E-04  0.3125E-03  0.1033E-03  0.0000E+00  0.0000E+00  0.0000E+00  0.0000E+00  0.0000E+00  0.0000E+00  0.0000E+00  0.0000E+00  0.0000E+00  0.0000E+00
    -18.750  0.6084E-03  0.2735E-03  0.3292E-03  0.1074E-03  0.1564E-03  0.5915E-04  0.3298E-03  0.1076E-03  0.0000E+00  0.0000E+00  0.0000E+00  0.0000E+00  0.0000E+00  0.0000E+00  0.0000E+00  0.0000E+00  0.0000E+00  0.0000E+00
    -18.740  0.6544E-03  0.2760E-03  0.3446E-03  0.1114E-03  0.1679E-03  0.5906E-04  0.3458E-03  0.1117E-03  0.0000E+00  0.0000E+00  0.0000E+00  0.0000E+00  0.0000E+00  0.0000E+00  0.0000E+00  0.0000E+00  0.0000E+00  0.0000E+00
    -18.730  0.6994E-03  0.2772E-03  0.3582E-03  0.1150E-03  0.1796E-03  0.5872E-04  0.3600E-03  0.1154E-03  0.0000E+00  0.0000E+00  0.0000E+00  0.0000E+00  0.0000E+00  0.0000E+00  0.0000E+00  0.0000E+00  0.0000E+00  0.0000E+00
    -18.720  0.7430E-03  0.2769E-03  0.3696E-03  0.1181E-03  0.1912E-03  0.5817E-04  0.3720E-03  0.1185E-03  0.0000E+00  0.0000E+00  0.0000E+00  0.0000E+00  0.0000E+00  0.0000E+00  0.0000E+00  0.0000E+00  0.0000E+00  0.0000E+00
    -18.710  0.7851E-03  0.2751E-03  0.3785E-03  0.1205E-03  0.2026E-03  0.5750E-04  0.3814E-03  0.1209E-03  0.0000E+00  0.0000E+00  0.0000E+00  0.0000E+00  0.0000E+00  0.0000E+00  0.0000E+00  0.0000E+00  0.0000E+00  0.0000E+00
    -18.700  0.8260E-03  0.2716E-03  0.3846E-03  0.1222E-03  0.2138E-03  0.5675E-04  0.3880E-03  0.1225E-03  0.0000E+00  0.0000E+00  0.0000E+00  0.0000E+00  0.0000E+00  0.0000E+00  0.0000E+00  0.0000E+00  0.0000E+00  0.0000E+00
    -18.690  0.8664E-03  0.2667E-03  0.3879E-03  0.1230E-03  0.2246E-03  0.5599E-04  0.3916E-03  0.1233E-03  0.0000E+00  0.0000E+00  0.0000E+00  0.0000E+00  0.0000E+00  0.0000E+00  0.0000E+00  0.0000E+00  0.0000E+00  0.0000E+00
    -18.680  0.9075E-03  0.2604E-03  0.3885E-03  0.1230E-03  0.2352E-03  0.5526E-04  0.3926E-03  0.1234E-03  0.0000E+00  0.0000E+00  0.0000E+00  0.0000E+00  0.0000E+00  0.0000E+00  0.0000E+00  0.0000E+00  0.0000E+00  0.0000E+00
    -18.670  0.9507E-03  0.2529E-03  0.3866E-03  0.1223E-03  0.2455E-03  0.5461E-04  0.3910E-03  0.1227E-03  0.0000E+00  0.0000E+00  0.0000E+00  0.0000E+00  0.0000E+00  0.0000E+00  0.0000E+00  0.0000E+00  0.0000E+00  0.0000E+00
    -18.660  0.9977E-03  0.2446E-03  0.3827E-03  0.1210E-03  0.2558E-03  0.5408E-04  0.3874E-03  0.1214E-03  0.0000E+00  0.0000E+00  0.0000E+00  0.0000E+00  0.0000E+00  0.0000E+00  0.0000E+00  0.0000E+00  0.0000E+00  0.0000E+00
    -18.650  0.1050E-02  0.2357E-03  0.3775E-03  0.1193E-03  0.2663E-03  0.5372E-04  0.3824E-03  0.1196E-03  0.0000E+00  0.0000E+00  0.0000E+00  0.0000E+00  0.0000E+00  0.0000E+00  0.0000E+00  0.0000E+00  0.0000E+00  0.0000E+00
    -18.640  0.1109E-02  0.2267E-03  0.3716E-03  0.1173E-03  0.2771E-03  0.5358E-04  0.3767E-03  0.1176E-03  0.0000E+00  0.0000E+00  0.0000E+00  0.0000E+00  0.0000E+00  0.0000E+00  0.0000E+00  0.0000E+00  0.0000E+00  0.0000E+00
    -18.630  0.1176E-02  0.2178E-03  0.3657E-03  0.1154E-03  0.2884E-03  0.5372E-04  0.3710E-03  0.1157E-03  0.0000E+00  0.0000E+00  0.0000E+00  0.0000E+00  0.0000E+00  0.0000E+00  0.0000E+00  0.0000E+00  0.0000E+00  0.0000E+00
    -18.620  0.1250E-02  0.2097E-03  0.3603E-03  0.1139E-03  0.3004E-03  0.5421E-04  0.3658E-03  0.1141E-03  0.0000E+00  0.0000E+00  0.0000E+00  0.0000E+00  0.0000E+00  0.0000E+00  0.0000E+00  0.0000E+00  0.0000E+00  0.0000E+00
    -18.610  0.1331E-02  0.2026E-03  0.3561E-03  0.1129E-03  0.3128E-03  0.5511E-04  0.3618E-03  0.1131E-03  0.0000E+00  0.0000E+00  0.0000E+00  0.0000E+00  0.0000E+00  0.0000E+00  0.0000E+00  0.0000E+00  0.0000E+00  0.0000E+00
    -18.600  0.1418E-02  0.1973E-03  0.3533E-03  0.1130E-03  0.3257E-03  0.5652E-04  0.3592E-03  0.1130E-03  0.0000E+00  0.0000E+00  0.0000E+00  0.0000E+00  0.0000E+00  0.0000E+00  0.0000E+00  0.0000E+00  0.0000E+00  0.0000E+00
    -18.590  0.1506E-02  0.1940E-03  0.3519E-03  0.1142E-03  0.3385E-03  0.5850E-04  0.3581E-03  0.1142E-03  0.0000E+00  0.0000E+00  0.0000E+00  0.0000E+00  0.0000E+00  0.0000E+00  0.0000E+00  0.0000E+00  0.0000E+00  0.0000E+00
    -18.580  0.1593E-02  0.1935E-03  0.3518E-03  0.1169E-03  0.3508E-03  0.6113E-04  0.3582E-03  0.1168E-03  0.0000E+00  0.0000E+00  0.0000E+00  0.0000E+00  0.0000E+00  0.0000E+00  0.0000E+00  0.0000E+00  0.0000E+00  0.0000E+00
    -18.570  0.1673E-02  0.1961E-03  0.3525E-03  0.1211E-03  0.3619E-03  0.6445E-04  0.3591E-03  0.1210E-03  0.0000E+00  0.0000E+00  0.0000E+00  0.0000E+00  0.0000E+00  0.0000E+00  0.0000E+00  0.0000E+00  0.0000E+00  0.0000E+00
    -18.560  0.1741E-02  0.2023E-03  0.3533E-03  0.1272E-03  0.3711E-03  0.6851E-04  0.3600E-03  0.1270E-03  0.0000E+00  0.0000E+00  0.0000E+00  0.0000E+00  0.0000E+00  0.0000E+00  0.0000E+00  0.0000E+00  0.0000E+00  0.0000E+00
    -18.550  0.1792E-02  0.2125E-03  0.3534E-03  0.1350E-03  0.3775E-03  0.7333E-04  0.3603E-03  0.1349E-03  0.0000E+00  0.0000E+00  0.0000E+00  0.0000E+00  0.0000E+00  0.0000E+00  0.0000E+00  0.0000E+00  0.0000E+00  0.0000E+00
    -18.540  0.1822E-02  0.2273E-03  0.3520E-03  0.1447E-03  0.3804E-03  0.7891E-04  0.3590E-03  0.1445E-03  0.0000E+00  0.0000E+00  0.0000E+00  0.0000E+00  0.0000E+00  0.0000E+00  0.0000E+00  0.0000E+00  0.0000E+00  0.0000E+00
    -18.530  0.1827E-02  0.2467E-03  0.3483E-03  0.1561E-03  0.3791E-03  0.8523E-04  0.3553E-03  0.1559E-03  0.0000E+00  0.0000E+00  0.0000E+00  0.0000E+00  0.0000E+00  0.0000E+00  0.0000E+00  0.0000E+00  0.0000E+00  0.0000E+00
    -18.520  0.1805E-02  0.2713E-03  0.3415E-03  0.1691E-03  0.3733E-03  0.9228E-04  0.3485E-03  0.1690E-03  0.0000E+00  0.0000E+00  0.0000E+00  0.0000E+00  0.0000E+00  0.0000E+00  0.0000E+00  0.0000E+00  0.0000E+00  0.0000E+00
    -18.510  0.1756E-02  0.3010E-03  0.3313E-03  0.1835E-03  0.3627E-03  0.1000E-03  0.3382E-03  0.1835E-03  0.0000E+00  0.0000E+00  0.0000E+00  0.0000E+00  0.0000E+00  0.0000E+00  0.0000E+00  0.0000E+00  0.0000E+00  0.0000E+00
    -18.500  0.1679E-02  0.3361E-03  0.3174E-03  0.1992E-03  0.3473E-03  0.1085E-03  0.3241E-03  0.1992E-03  0.0000E+00  0.0000E+00  0.0000E+00  0.0000E+00  0.0000E+00  0.0000E+00  0.0000E+00  0.0000E+00  0.0000E+00  0.0000E+00
    -18.490  0.1579E-02  0.3764E-03  0.3000E-03  0.2160E-03  0.3276E-03  0.1176E-03  0.3064E-03  0.2160E-03  0.0000E+00  0.0000E+00  0.0000E+00  0.0000E+00  0.0000E+00  0.0000E+00  0.0000E+00  0.0000E+00  0.0000E+00  0.0000E+00
    -18.480  0.1458E-02  0.4220E-03  0.2793E-03  0.2336E-03  0.3042E-03  0.1275E-03  0.2853E-03  0.2337E-03  0.0000E+00  0.0000E+00  0.0000E+00  0.0000E+00  0.0000E+00  0.0000E+00  0.0000E+00  0.0000E+00  0.0000E+00  0.0000E+00
    -18.470  0.1323E-02  0.4726E-03  0.2559E-03  0.2517E-03  0.2779E-03  0.1380E-03  0.2614E-03  0.2519E-03  0.0000E+00  0.0000E+00  0.0000E+00  0.0000E+00  0.0000E+00  0.0000E+00  0.0000E+00  0.0000E+00  0.0000E+00  0.0000E+00
    -18.460  0.1179E-02  0.5280E-03  0.2306E-03  0.2702E-03  0.2495E-03  0.1492E-03  0.2357E-03  0.2704E-03  0.0000E+00  0.0000E+00  0.0000E+00  0.0000E+00  0.0000E+00  0.0000E+00  0.0000E+00  0.0000E+00  0.0000E+00  0.0000E+00
    -18.450  0.1031E-02  0.5879E-03  0.2043E-03  0.2888E-03  0.2203E-03  0.1611E-03  0.2088E-03  0.2890E-03  0.0000E+00  0.0000E+00  0.0000E+00  0.0000E+00  0.0000E+00  0.0000E+00  0.0000E+00  0.0000E+00  0.0000E+00  0.0000E+00
    -18.440  0.8846E-03  0.6519E-03  0.1779E-03  0.3073E-03  0.1910E-03  0.1738E-03  0.1818E-03  0.3075E-03  0.0000E+00  0.0000E+00  0.0000E+00  0.0000E+00  0.0000E+00  0.0000E+00  0.0000E+00  0.0000E+00  0.0000E+00  0.0000E+00
    -18.430  0.7450E-03  0.7197E-03  0.1521E-03  0.3255E-03  0.1627E-03  0.1870E-03  0.1555E-03  0.3256E-03  0.0000E+00  0.0000E+00  0.0000E+00  0.0000E+00  0.0000E+00  0.0000E+00  0.0000E+00  0.0000E+00  0.0000E+00  0.0000E+00
    -18.420  0.6157E-03  0.7907E-03  0.1277E-03  0.3430E-03  0.1362E-03  0.2008E-03  0.1306E-03  0.3431E-03  0.0000E+00  0.0000E+00  0.0000E+00  0.0000E+00  0.0000E+00  0.0000E+00  0.0000E+00  0.0000E+00  0.0000E+00  0.0000E+00
    -18.410  0.4992E-03  0.8648E-03  0.1053E-03  0.3597E-03  0.1119E-03  0.2151E-03  0.1077E-03  0.3598E-03  0.0000E+00  0.0000E+00  0.0000E+00  0.0000E+00  0.0000E+00  0.0000E+00  0.0000E+00  0.0000E+00  0.0000E+00  0.0000E+00
    -18.400  0.3971E-03  0.9416E-03  0.8520E-04  0.3754E-03  0.9021E-04  0.2297E-03  0.8712E-04  0.3754E-03  0.0000E+00  0.0000E+00  0.0000E+00  0.0000E+00  0.0000E+00  0.0000E+00  0.0000E+00  0.0000E+00  0.0000E+00  0.0000E+00
    -18.390  0.3098E-03  0.1021E-02  0.6766E-04  0.3898E-03  0.7141E-04  0.2444E-03  0.6920E-04  0.3898E-03  0.0000E+00  0.0000E+00  0.0000E+00  0.0000E+00  0.0000E+00  0.0000E+00  0.0000E+00  0.0000E+00  0.0000E+00  0.0000E+00
    -18.380  0.2371E-03  0.1103E-02  0.5273E-04  0.4030E-03  0.5549E-04  0.2592E-03  0.5393E-04  0.4029E-03  0.0000E+00  0.0000E+00  0.0000E+00  0.0000E+00  0.0000E+00  0.0000E+00  0.0000E+00  0.0000E+00  0.0000E+00  0.0000E+00
    -18.370  0.1780E-03  0.1187E-02  0.4033E-04  0.4147E-03  0.4231E-04  0.2738E-03  0.4125E-04  0.4147E-03  0.0000E+00  0.0000E+00  0.0000E+00  0.0000E+00  0.0000E+00  0.0000E+00  0.0000E+00  0.0000E+00  0.0000E+00  0.0000E+00
    -18.360  0.1311E-03  0.1273E-02  0.3026E-04  0.4252E-03  0.3166E-04  0.2881E-03  0.3095E-04  0.4252E-03  0.0000E+00  0.0000E+00  0.0000E+00  0.0000E+00  0.0000E+00  0.0000E+00  0.0000E+00  0.0000E+00  0.0000E+00  0.0000E+00
    -18.350  0.9465E-04  0.1360E-02  0.2228E-04  0.4343E-03  0.2325E-04  0.3019E-03  0.2279E-04  0.4345E-03  0.0000E+00  0.0000E+00  0.0000E+00  0.0000E+00  0.0000E+00  0.0000E+00  0.0000E+00  0.0000E+00  0.0000E+00  0.0000E+00
    -18.340  0.6705E-04  0.1449E-02  0.1609E-04  0.4423E-03  0.1675E-04  0.3151E-03  0.1646E-04  0.4428E-03  0.0000E+00  0.0000E+00  0.0000E+00  0.0000E+00  0.0000E+00  0.0000E+00  0.0000E+00  0.0000E+00  0.0000E+00  0.0000E+00
    -18.330  0.4658E-04  0.1539E-02  0.1140E-04  0.4494E-03  0.1184E-04  0.3275E-03  0.1166E-04  0.4502E-03  0.0000E+00  0.0000E+00  0.0000E+00  0.0000E+00  0.0000E+00  0.0000E+00  0.0000E+00  0.0000E+00  0.0000E+00  0.0000E+00
    -18.320  0.3173E-04  0.1627E-02  0.7926E-05  0.4556E-03  0.8213E-05  0.3390E-03  0.8108E-05  0.4568E-03  0.0000E+00  0.0000E+00  0.0000E+00  0.0000E+00  0.0000E+00  0.0000E+00  0.0000E+00  0.0000E+00  0.0000E+00  0.0000E+00
    -18.310  0.2121E-04  0.1713E-02  0.5405E-05  0.4610E-03  0.5588E-05  0.3493E-03  0.5529E-05  0.4628E-03  0.0000E+00  0.0000E+00  0.0000E+00  0.0000E+00  0.0000E+00  0.0000E+00  0.0000E+00  0.0000E+00  0.0000E+00  0.0000E+00
    -18.300  0.1390E-04  0.1793E-02  0.3616E-05  0.4658E-03  0.3731E-05  0.3582E-03  0.3699E-05  0.4681E-03  0.0000E+00  0.0000E+00  0.0000E+00  0.0000E+00  0.0000E+00  0.0000E+00  0.0000E+00  0.0000E+00  0.0000E+00  0.0000E+00
    -18.290  0.8932E-05  0.1865E-02  0.2373E-05  0.4697E-03  0.2443E-05  0.3655E-03  0.2427E-05  0.4726E-03  0.0000E+00  0.0000E+00  0.0000E+00  0.0000E+00  0.0000E+00  0.0000E+00  0.0000E+00  0.0000E+00  0.0000E+00  0.0000E+00
    -18.280  0.5630E-05  0.1926E-02  0.1527E-05  0.4726E-03  0.1570E-05  0.3707E-03  0.1562E-05  0.4761E-03  0.0000E+00  0.0000E+00  0.0000E+00  0.0000E+00  0.0000E+00  0.0000E+00  0.0000E+00  0.0000E+00  0.0000E+00  0.0000E+00
    -18.270  0.3480E-05  0.1972E-02  0.9642E-06  0.4739E-03  0.9891E-06  0.3736E-03  0.9862E-06  0.4782E-03  0.0000E+00  0.0000E+00  0.0000E+00  0.0000E+00  0.0000E+00  0.0000E+00  0.0000E+00  0.0000E+00  0.0000E+00  0.0000E+00
    -18.260  0.2110E-05  0.2000E-02  0.5971E-06  0.4733E-03  0.6115E-06  0.3738E-03  0.6107E-06  0.4782E-03  0.0000E+00  0.0000E+00  0.0000E+00  0.0000E+00  0.0000E+00  0.0000E+00  0.0000E+00  0.0000E+00  0.0000E+00  0.0000E+00
    -18.250  0.1255E-05  0.2007E-02  0.3627E-06  0.4702E-03  0.3708E-06  0.3709E-03  0.3710E-06  0.4757E-03  0.0000E+00  0.0000E+00  0.0000E+00  0.0000E+00  0.0000E+00  0.0000E+00  0.0000E+00  0.0000E+00  0.0000E+00  0.0000E+00
    -18.240  0.7315E-06  0.1990E-02  0.2161E-06  0.4641E-03  0.2206E-06  0.3647E-03  0.2210E-06  0.4700E-03  0.0000E+00  0.0000E+00  0.0000E+00  0.0000E+00  0.0000E+00  0.0000E+00  0.0000E+00  0.0000E+00  0.0000E+00  0.0000E+00
    -18.230  0.4183E-06  0.1949E-02  0.1263E-06  0.4543E-03  0.1287E-06  0.3551E-03  0.1291E-06  0.4606E-03  0.0000E+00  0.0000E+00  0.0000E+00  0.0000E+00  0.0000E+00  0.0000E+00  0.0000E+00  0.0000E+00  0.0000E+00  0.0000E+00
    -18.220  0.2346E-06  0.1883E-02  0.7239E-07  0.4407E-03  0.7366E-07  0.3419E-03  0.7402E-07  0.4472E-03  0.0000E+00  0.0000E+00  0.0000E+00  0.0000E+00  0.0000E+00  0.0000E+00  0.0000E+00  0.0000E+00  0.0000E+00  0.0000E+00
    -18.210  0.1290E-06  0.1793E-02  0.4070E-07  0.4229E-03  0.4135E-07  0.3253E-03  0.4161E-07  0.4295E-03  0.0000E+00  0.0000E+00  0.0000E+00  0.0000E+00  0.0000E+00  0.0000E+00  0.0000E+00  0.0000E+00  0.0000E+00  0.0000E+00
    -18.200  0.6961E-07  0.1683E-02  0.2244E-07  0.4010E-03  0.2277E-07  0.3055E-03  0.2294E-07  0.4076E-03  0.0000E+00  0.0000E+00  0.0000E+00  0.0000E+00  0.0000E+00  0.0000E+00  0.0000E+00  0.0000E+00  0.0000E+00  0.0000E+00
    -18.190  0.3682E-07  0.1555E-02  0.1214E-07  0.3754E-03  0.1230E-07  0.2832E-03  0.1241E-07  0.3819E-03  0.0000E+00  0.0000E+00  0.0000E+00  0.0000E+00  0.0000E+00  0.0000E+00  0.0000E+00  0.0000E+00  0.0000E+00  0.0000E+00
    -18.180  0.1910E-07  0.1414E-02  0.6437E-08  0.3466E-03  0.6513E-08  0.2587E-03  0.6579E-08  0.3528E-03  0.0000E+00  0.0000E+00  0.0000E+00  0.0000E+00  0.0000E+00  0.0000E+00  0.0000E+00  0.0000E+00  0.0000E+00  0.0000E+00
    -18.170  0.9720E-08  0.1265E-02  0.3348E-08  0.3153E-03  0.3384E-08  0.2328E-03  0.3422E-08  0.3211E-03  0.0000E+00  0.0000E+00  0.0000E+00  0.0000E+00  0.0000E+00  0.0000E+00  0.0000E+00  0.0000E+00  0.0000E+00  0.0000E+00
    -18.160  0.4850E-08  0.1112E-02  0.1708E-08  0.2825E-03  0.1724E-08  0.2063E-03  0.1746E-08  0.2878E-03  0.0000E+00  0.0000E+00  0.0000E+00  0.0000E+00  0.0000E+00  0.0000E+00  0.0000E+00  0.0000E+00  0.0000E+00  0.0000E+00
    -18.150  0.2373E-08  0.9617E-03  0.8548E-09  0.2491E-03  0.8616E-09  0.1800E-03  0.8734E-09  0.2539E-03  0.0000E+00  0.0000E+00  0.0000E+00  0.0000E+00  0.0000E+00  0.0000E+00  0.0000E+00  0.0000E+00  0.0000E+00  0.0000E+00
    -18.140  0.1139E-08  0.8170E-03  0.4195E-09  0.2160E-03  0.4223E-09  0.1544E-03  0.4286E-09  0.2202E-03  0.0000E+00  0.0000E+00  0.0000E+00  0.0000E+00  0.0000E+00  0.0000E+00  0.0000E+00  0.0000E+00  0.0000E+00  0.0000E+00
    -18.130  0.5361E-09  0.6819E-03  0.2019E-09  0.1841E-03  0.2030E-09  0.1302E-03  0.2062E-09  0.1878E-03  0.0000E+00  0.0000E+00  0.0000E+00  0.0000E+00  0.0000E+00  0.0000E+00  0.0000E+00  0.0000E+00  0.0000E+00  0.0000E+00
    -18.120  0.2475E-09  0.5591E-03  0.9528E-10  0.1543E-03  0.9571E-10  0.1080E-03  0.9732E-10  0.1574E-03  0.0000E+00  0.0000E+00  0.0000E+00  0.0000E+00  0.0000E+00  0.0000E+00  0.0000E+00  0.0000E+00  0.0000E+00  0.0000E+00
    -18.110  0.1120E-09  0.4501E-03  0.4410E-10  0.1270E-03  0.4425E-10  0.8798E-04  0.4504E-10  0.1296E-03  0.0000E+00  0.0000E+00  0.0000E+00  0.0000E+00  0.0000E+00  0.0000E+00  0.0000E+00  0.0000E+00  0.0000E+00  0.0000E+00
    -18.100  0.4974E-10  0.3559E-03  0.2002E-10  0.1027E-03  0.2007E-10  0.7043E-04  0.2044E-10  0.1049E-03  0.0000E+00  0.0000E+00  0.0000E+00  0.0000E+00  0.0000E+00  0.0000E+00  0.0000E+00  0.0000E+00  0.0000E+00  0.0000E+00
    -18.090  0.2166E-10  0.2762E-03  0.8911E-11  0.8156E-04  0.8923E-11  0.5537E-04  0.9099E-11  0.8329E-04  0.0000E+00  0.0000E+00  0.0000E+00  0.0000E+00  0.0000E+00  0.0000E+00  0.0000E+00  0.0000E+00  0.0000E+00  0.0000E+00
    -18.080  0.9250E-11  0.2104E-03  0.3890E-11  0.6359E-04  0.3891E-11  0.4275E-04  0.3971E-11  0.6495E-04  0.0000E+00  0.0000E+00  0.0000E+00  0.0000E+00  0.0000E+00  0.0000E+00  0.0000E+00  0.0000E+00  0.0000E+00  0.0000E+00
    -18.070  0.3874E-11  0.1574E-03  0.1665E-11  0.4868E-04  0.1664E-11  0.3240E-04  0.1700E-11  0.4973E-04  0.0000E+00  0.0000E+00  0.0000E+00  0.0000E+00  0.0000E+00  0.0000E+00  0.0000E+00  0.0000E+00  0.0000E+00  0.0000E+00
    -18.060  0.1591E-11  0.1155E-03  0.6991E-12  0.3657E-04  0.6980E-12  0.2411E-04  0.7135E-12  0.3737E-04  0.0000E+00  0.0000E+00  0.0000E+00  0.0000E+00  0.0000E+00  0.0000E+00  0.0000E+00  0.0000E+00  0.0000E+00  0.0000E+00
    -18.050  0.6410E-12  0.8323E-04  0.2878E-12  0.2697E-04  0.2871E-12  0.1761E-04  0.2937E-12  0.2756E-04  0.0000E+00  0.0000E+00  0.0000E+00  0.0000E+00  0.0000E+00  0.0000E+00  0.0000E+00  0.0000E+00  0.0000E+00  0.0000E+00
    -18.040  0.2533E-12  0.5884E-04  0.1162E-12  0.1952E-04  0.1158E-12  0.1263E-04  0.1186E-12  0.1995E-04  0.0000E+00  0.0000E+00  0.0000E+00  0.0000E+00  0.0000E+00  0.0000E+00  0.0000E+00  0.0000E+00  0.0000E+00  0.0000E+00
    -18.030  0.9813E-13  0.4082E-04  0.4599E-13  0.1386E-04  0.4581E-13  0.8885E-05  0.4693E-13  0.1417E-04  0.0000E+00  0.0000E+00  0.0000E+00  0.0000E+00  0.0000E+00  0.0000E+00  0.0000E+00  0.0000E+00  0.0000E+00  0.0000E+00
    -18.020  0.3729E-13  0.2779E-04  0.1786E-13  0.9661E-05  0.1777E-13  0.6134E-05  0.1822E-13  0.9878E-05  0.0000E+00  0.0000E+00  0.0000E+00  0.0000E+00  0.0000E+00  0.0000E+00  0.0000E+00  0.0000E+00  0.0000E+00  0.0000E+00
    -18.010  0.1390E-13  0.1856E-04  0.6797E-14  0.6606E-05  0.6758E-14  0.4156E-05  0.6933E-14  0.6756E-05  0.0000E+00  0.0000E+00  0.0000E+00  0.0000E+00  0.0000E+00  0.0000E+00  0.0000E+00  0.0000E+00  0.0000E+00  0.0000E+00
    -18.000  0.5080E-14  0.1217E-04  0.2537E-14  0.4432E-05  0.2521E-14  0.2763E-05  0.2588E-14  0.4533E-05  0.0000E+00  0.0000E+00  0.0000E+00  0.0000E+00  0.0000E+00  0.0000E+00  0.0000E+00  0.0000E+00  0.0000E+00  0.0000E+00
    -17.990  0.1820E-14  0.7824E-05  0.9287E-15  0.2917E-05  0.9221E-15  0.1802E-05  0.9471E-15  0.2984E-05  0.0000E+00  0.0000E+00  0.0000E+00  0.0000E+00  0.0000E+00  0.0000E+00  0.0000E+00  0.0000E+00  0.0000E+00  0.0000E+00
    -17.980  0.6406E-15  0.4937E-05  0.3332E-15  0.1884E-05  0.3305E-15  0.1153E-05  0.3398E-15  0.1928E-05  0.0000E+00  0.0000E+00  0.0000E+00  0.0000E+00  0.0000E+00  0.0000E+00  0.0000E+00  0.0000E+00  0.0000E+00  0.0000E+00
    -17.970  0.2209E-15  0.3056E-05  0.1174E-15  0.1194E-05  0.1164E-15  0.7238E-06  0.1196E-15  0.1221E-05  0.0000E+00  0.0000E+00  0.0000E+00  0.0000E+00  0.0000E+00  0.0000E+00  0.0000E+00  0.0000E+00  0.0000E+00  0.0000E+00
    -17.960  0.7427E-16  0.1856E-05  0.4043E-16  0.7419E-06  0.4003E-16  0.4458E-06  0.4124E-16  0.7592E-06  0.0000E+00  0.0000E+00  0.0000E+00  0.0000E+00  0.0000E+00  0.0000E+00  0.0000E+00  0.0000E+00  0.0000E+00  0.0000E+00
    -17.950  0.2468E-16  0.1106E-05  0.1365E-16  0.4523E-06  0.1357E-16  0.2693E-06  0.1392E-16  0.4630E-06  0.0000E+00  0.0000E+00  0.0000E+00  0.0000E+00  0.0000E+00  0.0000E+00  0.0000E+00  0.0000E+00  0.0000E+00  0.0000E+00
    -17.940  0.8519E-17  0.6467E-06  0.4566E-17  0.2706E-06  0.4500E-17  0.1596E-06  0.4656E-17  0.2769E-06  0.0000E+00  0.0000E+00  0.0000E+00  0.0000E+00  0.0000E+00  0.0000E+00  0.0000E+00  0.0000E+00  0.0000E+00  0.0000E+00
    -17.930  0.2869E-17  0.3709E-06  0.1600E-17  0.1588E-06  0.1572E-17  0.9282E-07  0.1627E-17  0.1625E-06  0.0000E+00  0.0000E+00  0.0000E+00  0.0000E+00  0.0000E+00  0.0000E+00  0.0000E+00  0.0000E+00  0.0000E+00  0.0000E+00
    -17.920  0.4285E-18  0.2087E-06  0.3897E-18  0.9137E-07  0.3861E-18  0.5294E-07  0.3938E-18  0.9355E-07  0.0000E+00  0.0000E+00  0.0000E+00  0.0000E+00  0.0000E+00  0.0000E+00  0.0000E+00  0.0000E+00  0.0000E+00  0.0000E+00
    -17.910  0.1476E-18  0.1152E-06  0.1747E-18  0.5159E-07  0.1661E-18  0.2962E-07  0.1765E-18  0.5282E-07  0.0000E+00  0.0000E+00  0.0000E+00  0.0000E+00  0.0000E+00  0.0000E+00  0.0000E+00  0.0000E+00  0.0000E+00  0.0000E+00
    -17.900  0.0000E+00  0.6241E-07  0.0000E+00  0.2857E-07  0.0000E+00  0.1625E-07  0.0000E+00  0.2926E-07  0.0000E+00  0.0000E+00  0.0000E+00  0.0000E+00  0.0000E+00  0.0000E+00  0.0000E+00  0.0000E+00  0.0000E+00  0.0000E+00
    -17.890  0.0000E+00  0.3316E-07  0.0000E+00  0.1552E-07  0.0000E+00  0.8749E-08  0.0000E+00  0.1590E-07  0.0000E+00  0.0000E+00  0.0000E+00  0.0000E+00  0.0000E+00  0.0000E+00  0.0000E+00  0.0000E+00  0.0000E+00  0.0000E+00
    -17.880  0.0000E+00  0.1728E-07  0.0000E+00  0.8271E-08  0.0000E+00  0.4619E-08  0.0000E+00  0.8471E-08  0.0000E+00  0.0000E+00  0.0000E+00  0.0000E+00  0.0000E+00  0.0000E+00  0.0000E+00  0.0000E+00  0.0000E+00  0.0000E+00
    -17.870  0.0000E+00  0.8839E-08  0.0000E+00  0.4323E-08  0.0000E+00  0.2392E-08  0.0000E+00  0.4428E-08  0.0000E+00  0.0000E+00  0.0000E+00  0.0000E+00  0.0000E+00  0.0000E+00  0.0000E+00  0.0000E+00  0.0000E+00  0.0000E+00
    -17.860  0.0000E+00  0.4435E-08  0.0000E+00  0.2217E-08  0.0000E+00  0.1215E-08  0.0000E+00  0.2271E-08  0.0000E+00  0.0000E+00  0.0000E+00  0.0000E+00  0.0000E+00  0.0000E+00  0.0000E+00  0.0000E+00  0.0000E+00  0.0000E+00
    -17.850  0.0000E+00  0.2183E-08  0.0000E+00  0.1115E-08  0.0000E+00  0.6056E-09  0.0000E+00  0.1142E-08  0.0000E+00  0.0000E+00  0.0000E+00  0.0000E+00  0.0000E+00  0.0000E+00  0.0000E+00  0.0000E+00  0.0000E+00  0.0000E+00
    -17.840  0.0000E+00  0.1054E-08  0.0000E+00  0.5499E-09  0.0000E+00  0.2960E-09  0.0000E+00  0.5633E-09  0.0000E+00  0.0000E+00  0.0000E+00  0.0000E+00  0.0000E+00  0.0000E+00  0.0000E+00  0.0000E+00  0.0000E+00  0.0000E+00
    -17.830  0.0000E+00  0.4992E-09  0.0000E+00  0.2660E-09  0.0000E+00  0.1419E-09  0.0000E+00  0.2726E-09  0.0000E+00  0.0000E+00  0.0000E+00  0.0000E+00  0.0000E+00  0.0000E+00  0.0000E+00  0.0000E+00  0.0000E+00  0.0000E+00
    -17.820  0.0000E+00  0.2320E-09  0.0000E+00  0.1262E-09  0.0000E+00  0.6672E-10  0.0000E+00  0.1294E-09  0.0000E+00  0.0000E+00  0.0000E+00  0.0000E+00  0.0000E+00  0.0000E+00  0.0000E+00  0.0000E+00  0.0000E+00  0.0000E+00
    -17.810  0.0000E+00  0.1058E-09  0.0000E+00  0.5876E-10  0.0000E+00  0.3077E-10  0.0000E+00  0.6022E-10  0.0000E+00  0.0000E+00  0.0000E+00  0.0000E+00  0.0000E+00  0.0000E+00  0.0000E+00  0.0000E+00  0.0000E+00  0.0000E+00
    -17.800  0.0000E+00  0.4731E-10  0.0000E+00  0.2683E-10  0.0000E+00  0.1392E-10  0.0000E+00  0.2749E-10  0.0000E+00  0.0000E+00  0.0000E+00  0.0000E+00  0.0000E+00  0.0000E+00  0.0000E+00  0.0000E+00  0.0000E+00  0.0000E+00
    -17.790  0.0000E+00  0.2076E-10  0.0000E+00  0.1201E-10  0.0000E+00  0.6175E-11  0.0000E+00  0.1231E-10  0.0000E+00  0.0000E+00  0.0000E+00  0.0000E+00  0.0000E+00  0.0000E+00  0.0000E+00  0.0000E+00  0.0000E+00  0.0000E+00
    -17.780  0.0000E+00  0.8934E-11  0.0000E+00  0.5276E-11  0.0000E+00  0.2687E-11  0.0000E+00  0.5407E-11  0.0000E+00  0.0000E+00  0.0000E+00  0.0000E+00  0.0000E+00  0.0000E+00  0.0000E+00  0.0000E+00  0.0000E+00  0.0000E+00
    -17.770  0.0000E+00  0.3773E-11  0.0000E+00  0.2273E-11  0.0000E+00  0.1147E-11  0.0000E+00  0.2329E-11  0.0000E+00  0.0000E+00  0.0000E+00  0.0000E+00  0.0000E+00  0.0000E+00  0.0000E+00  0.0000E+00  0.0000E+00  0.0000E+00
    -17.760  0.0000E+00  0.1563E-11  0.0000E+00  0.9602E-12  0.0000E+00  0.4802E-12  0.0000E+00  0.9842E-12  0.0000E+00  0.0000E+00  0.0000E+00  0.0000E+00  0.0000E+00  0.0000E+00  0.0000E+00  0.0000E+00  0.0000E+00  0.0000E+00
    -17.750  0.0000E+00  0.6351E-12  0.0000E+00  0.3979E-12  0.0000E+00  0.1972E-12  0.0000E+00  0.4078E-12  0.0000E+00  0.0000E+00  0.0000E+00  0.0000E+00  0.0000E+00  0.0000E+00  0.0000E+00  0.0000E+00  0.0000E+00  0.0000E+00
    -17.740  0.0000E+00  0.2532E-12  0.0000E+00  0.1617E-12  0.0000E+00  0.7939E-13  0.0000E+00  0.1658E-12  0.0000E+00  0.0000E+00  0.0000E+00  0.0000E+00  0.0000E+00  0.0000E+00  0.0000E+00  0.0000E+00  0.0000E+00  0.0000E+00
    -17.730  0.0000E+00  0.9902E-13  0.0000E+00  0.6445E-13  0.0000E+00  0.3136E-13  0.0000E+00  0.6607E-13  0.0000E+00  0.0000E+00  0.0000E+00  0.0000E+00  0.0000E+00  0.0000E+00  0.0000E+00  0.0000E+00  0.0000E+00  0.0000E+00
    -17.720  0.0000E+00  0.3799E-13  0.0000E+00  0.2520E-13  0.0000E+00  0.1215E-13  0.0000E+00  0.2583E-13  0.0000E+00  0.0000E+00  0.0000E+00  0.0000E+00  0.0000E+00  0.0000E+00  0.0000E+00  0.0000E+00  0.0000E+00  0.0000E+00
    -17.710  0.0000E+00  0.1430E-13  0.0000E+00  0.9660E-14  0.0000E+00  0.4616E-14  0.0000E+00  0.9904E-14  0.0000E+00  0.0000E+00  0.0000E+00  0.0000E+00  0.0000E+00  0.0000E+00  0.0000E+00  0.0000E+00  0.0000E+00  0.0000E+00
    -17.700  0.0000E+00  0.5279E-14  0.0000E+00  0.3632E-14  0.0000E+00  0.1720E-14  0.0000E+00  0.3724E-14  0.0000E+00  0.0000E+00  0.0000E+00  0.0000E+00  0.0000E+00  0.0000E+00  0.0000E+00  0.0000E+00  0.0000E+00  0.0000E+00
    -17.690  0.0000E+00  0.1912E-14  0.0000E+00  0.1340E-14  0.0000E+00  0.6286E-15  0.0000E+00  0.1374E-14  0.0000E+00  0.0000E+00  0.0000E+00  0.0000E+00  0.0000E+00  0.0000E+00  0.0000E+00  0.0000E+00  0.0000E+00  0.0000E+00
    -17.680  0.0000E+00  0.6795E-15  0.0000E+00  0.4845E-15  0.0000E+00  0.2254E-15  0.0000E+00  0.4969E-15  0.0000E+00  0.0000E+00  0.0000E+00  0.0000E+00  0.0000E+00  0.0000E+00  0.0000E+00  0.0000E+00  0.0000E+00  0.0000E+00
    -17.670  0.0000E+00  0.2367E-15  0.0000E+00  0.1719E-15  0.0000E+00  0.7920E-16  0.0000E+00  0.1762E-15  0.0000E+00  0.0000E+00  0.0000E+00  0.0000E+00  0.0000E+00  0.0000E+00  0.0000E+00  0.0000E+00  0.0000E+00  0.0000E+00
    -17.660  0.0000E+00  0.8043E-16  0.0000E+00  0.5976E-16  0.0000E+00  0.2733E-16  0.0000E+00  0.6129E-16  0.0000E+00  0.0000E+00  0.0000E+00  0.0000E+00  0.0000E+00  0.0000E+00  0.0000E+00  0.0000E+00  0.0000E+00  0.0000E+00
    -17.650  0.0000E+00  0.2751E-16  0.0000E+00  0.2037E-16  0.0000E+00  0.9203E-17  0.0000E+00  0.2094E-16  0.0000E+00  0.0000E+00  0.0000E+00  0.0000E+00  0.0000E+00  0.0000E+00  0.0000E+00  0.0000E+00  0.0000E+00  0.0000E+00
    -17.640  0.0000E+00  0.9075E-17  0.0000E+00  0.6832E-17  0.0000E+00  0.3107E-17  0.0000E+00  0.6999E-17  0.0000E+00  0.0000E+00  0.0000E+00  0.0000E+00  0.0000E+00  0.0000E+00  0.0000E+00  0.0000E+00  0.0000E+00  0.0000E+00
    -17.630  0.0000E+00  0.3280E-17  0.0000E+00  0.2356E-17  0.0000E+00  0.1016E-17  0.0000E+00  0.2400E-17  0.0000E+00  0.0000E+00  0.0000E+00  0.0000E+00  0.0000E+00  0.0000E+00  0.0000E+00  0.0000E+00  0.0000E+00  0.0000E+00
    -17.620  0.0000E+00  0.5960E-18  0.0000E+00  0.7021E-18  0.0000E+00  0.3273E-18  0.0000E+00  0.7089E-18  0.0000E+00  0.0000E+00  0.0000E+00  0.0000E+00  0.0000E+00  0.0000E+00  0.0000E+00  0.0000E+00  0.0000E+00  0.0000E+00
    -17.610  0.0000E+00  0.2199E-18  0.0000E+00  0.1981E-18  0.0000E+00  0.6022E-19  0.0000E+00  0.2079E-18  0.0000E+00  0.0000E+00  0.0000E+00  0.0000E+00  0.0000E+00  0.0000E+00  0.0000E+00  0.0000E+00  0.0000E+00  0.0000E+00
    -17.600  0.0000E+00  0.2802E-19  0.0000E+00  0.5191E-19  0.0000E+00  0.1910E-19  0.0000E+00  0.5293E-19  0.0000E+00  0.0000E+00  0.0000E+00  0.0000E+00  0.0000E+00  0.0000E+00  0.0000E+00  0.0000E+00  0.0000E+00  0.0000E+00
    -17.590  0.0000E+00  0.3062E-23  0.0000E+00  0.2716E-20  0.0000E+00  0.8292E-25  0.0000E+00  0.2799E-20  0.0000E+00  0.0000E+00  0.0000E+00  0.0000E+00  0.0000E+00  0.0000E+00  0.0000E+00  0.0000E+00  0.0000E+00  0.0000E+00
    -17.580  0.0000E+00  0.0000E+00  0.0000E+00  0.0000E+00  0.0000E+00  0.0000E+00  0.0000E+00  0.0000E+00  0.0000E+00  0.0000E+00  0.0000E+00  0.0000E+00  0.0000E+00  0.0000E+00  0.0000E+00  0.0000E+00  0.0000E+00  0.0000E+00
    -17.570  0.0000E+00  0.0000E+00  0.0000E+00  0.0000E+00  0.0000E+00  0.0000E+00  0.0000E+00  0.0000E+00  0.0000E+00  0.0000E+00  0.0000E+00  0.0000E+00  0.0000E+00  0.0000E+00  0.0000E+00  0.0000E+00  0.0000E+00  0.0000E+00
    -17.560  0.0000E+00  0.0000E+00  0.0000E+00  0.0000E+00  0.0000E+00  0.0000E+00  0.0000E+00  0.0000E+00  0.0000E+00  0.0000E+00  0.0000E+00  0.0000E+00  0.0000E+00  0.0000E+00  0.0000E+00  0.0000E+00  0.0000E+00  0.0000E+00
    -17.550  0.0000E+00  0.0000E+00  0.0000E+00  0.0000E+00  0.0000E+00  0.0000E+00  0.0000E+00  0.0000E+00  0.0000E+00  0.0000E+00  0.0000E+00  0.0000E+00  0.0000E+00  0.0000E+00  0.0000E+00  0.0000E+00  0.0000E+00  0.0000E+00
    -17.540  0.0000E+00  0.0000E+00  0.0000E+00  0.0000E+00  0.0000E+00  0.0000E+00  0.0000E+00  0.0000E+00  0.0000E+00  0.0000E+00  0.0000E+00  0.0000E+00  0.0000E+00  0.0000E+00  0.0000E+00  0.0000E+00  0.0000E+00  0.0000E+00
    -17.530  0.0000E+00  0.0000E+00  0.0000E+00  0.0000E+00  0.0000E+00  0.0000E+00  0.0000E+00  0.0000E+00  0.0000E+00  0.0000E+00  0.0000E+00  0.0000E+00  0.0000E+00  0.0000E+00  0.0000E+00  0.0000E+00  0.0000E+00  0.0000E+00
    -17.520  0.0000E+00  0.0000E+00  0.0000E+00  0.0000E+00  0.0000E+00  0.0000E+00  0.0000E+00  0.0000E+00  0.0000E+00  0.0000E+00  0.0000E+00  0.0000E+00  0.0000E+00  0.0000E+00  0.0000E+00  0.0000E+00  0.0000E+00  0.0000E+00
    -17.510  0.0000E+00  0.0000E+00  0.0000E+00  0.0000E+00  0.0000E+00  0.0000E+00  0.0000E+00  0.0000E+00  0.0000E+00  0.0000E+00  0.0000E+00  0.0000E+00  0.0000E+00  0.0000E+00  0.0000E+00  0.0000E+00  0.0000E+00  0.0000E+00
    -17.500  0.0000E+00  0.0000E+00  0.0000E+00  0.0000E+00  0.0000E+00  0.0000E+00  0.0000E+00  0.0000E+00  0.0000E+00  0.0000E+00  0.0000E+00  0.0000E+00  0.0000E+00  0.0000E+00  0.0000E+00  0.0000E+00  0.0000E+00  0.0000E+00
    -17.490  0.0000E+00  0.0000E+00  0.0000E+00  0.0000E+00  0.0000E+00  0.0000E+00  0.0000E+00  0.0000E+00  0.0000E+00  0.0000E+00  0.0000E+00  0.0000E+00  0.0000E+00  0.0000E+00  0.0000E+00  0.0000E+00  0.0000E+00  0.0000E+00
    -17.480  0.0000E+00  0.0000E+00  0.0000E+00  0.0000E+00  0.0000E+00  0.0000E+00  0.0000E+00  0.0000E+00  0.0000E+00  0.0000E+00  0.0000E+00  0.0000E+00  0.0000E+00  0.0000E+00  0.0000E+00  0.0000E+00  0.0000E+00  0.0000E+00
    -17.470  0.0000E+00  0.0000E+00  0.0000E+00  0.0000E+00  0.0000E+00  0.0000E+00  0.0000E+00  0.0000E+00  0.0000E+00  0.0000E+00  0.0000E+00  0.0000E+00  0.0000E+00  0.0000E+00  0.0000E+00  0.0000E+00  0.0000E+00  0.0000E+00
    -17.460  0.0000E+00  0.0000E+00  0.0000E+00  0.0000E+00  0.0000E+00  0.0000E+00  0.0000E+00  0.0000E+00  0.0000E+00  0.0000E+00  0.0000E+00  0.0000E+00  0.0000E+00  0.0000E+00  0.0000E+00  0.0000E+00  0.0000E+00  0.0000E+00
    -17.450  0.0000E+00  0.0000E+00  0.0000E+00  0.0000E+00  0.0000E+00  0.0000E+00  0.0000E+00  0.0000E+00  0.0000E+00  0.0000E+00  0.0000E+00  0.0000E+00  0.0000E+00  0.0000E+00  0.0000E+00  0.0000E+00  0.0000E+00  0.0000E+00
    -17.440  0.0000E+00  0.0000E+00  0.0000E+00  0.0000E+00  0.0000E+00  0.0000E+00  0.0000E+00  0.0000E+00  0.0000E+00  0.0000E+00  0.0000E+00  0.0000E+00  0.0000E+00  0.0000E+00  0.0000E+00  0.0000E+00  0.0000E+00  0.0000E+00
    -17.430  0.0000E+00  0.0000E+00  0.0000E+00  0.0000E+00  0.0000E+00  0.0000E+00  0.0000E+00  0.0000E+00  0.0000E+00  0.0000E+00  0.0000E+00  0.0000E+00  0.0000E+00  0.0000E+00  0.0000E+00  0.0000E+00  0.0000E+00  0.0000E+00
    -17.420  0.0000E+00  0.0000E+00  0.0000E+00  0.0000E+00  0.0000E+00  0.0000E+00  0.0000E+00  0.0000E+00  0.0000E+00  0.0000E+00  0.0000E+00  0.0000E+00  0.0000E+00  0.0000E+00  0.0000E+00  0.0000E+00  0.0000E+00  0.0000E+00
    -17.410  0.0000E+00  0.0000E+00  0.0000E+00  0.0000E+00  0.0000E+00  0.0000E+00  0.0000E+00  0.0000E+00  0.0000E+00  0.0000E+00  0.0000E+00  0.0000E+00  0.0000E+00  0.0000E+00  0.0000E+00  0.0000E+00  0.0000E+00  0.0000E+00
    -17.400  0.0000E+00  0.0000E+00  0.0000E+00  0.0000E+00  0.0000E+00  0.0000E+00  0.0000E+00  0.0000E+00  0.0000E+00  0.0000E+00  0.0000E+00  0.0000E+00  0.0000E+00  0.0000E+00  0.0000E+00  0.0000E+00  0.0000E+00  0.0000E+00
    -17.390  0.0000E+00  0.0000E+00  0.0000E+00  0.0000E+00  0.0000E+00  0.0000E+00  0.0000E+00  0.0000E+00  0.0000E+00  0.0000E+00  0.0000E+00  0.0000E+00  0.0000E+00  0.0000E+00  0.0000E+00  0.0000E+00  0.0000E+00  0.0000E+00
    -17.380  0.0000E+00  0.0000E+00  0.0000E+00  0.0000E+00  0.0000E+00  0.0000E+00  0.0000E+00  0.0000E+00  0.0000E+00  0.0000E+00  0.0000E+00  0.0000E+00  0.0000E+00  0.0000E+00  0.0000E+00  0.0000E+00  0.0000E+00  0.0000E+00
    -17.370  0.0000E+00  0.0000E+00  0.0000E+00  0.0000E+00  0.0000E+00  0.0000E+00  0.0000E+00  0.0000E+00  0.0000E+00  0.0000E+00  0.0000E+00  0.0000E+00  0.0000E+00  0.0000E+00  0.0000E+00  0.0000E+00  0.0000E+00  0.0000E+00
    -17.360  0.0000E+00  0.0000E+00  0.0000E+00  0.0000E+00  0.0000E+00  0.0000E+00  0.0000E+00  0.0000E+00  0.0000E+00  0.0000E+00  0.0000E+00  0.0000E+00  0.0000E+00  0.0000E+00  0.0000E+00  0.0000E+00  0.0000E+00  0.0000E+00
    -17.350  0.0000E+00  0.0000E+00  0.0000E+00  0.0000E+00  0.0000E+00  0.0000E+00  0.0000E+00  0.0000E+00  0.0000E+00  0.0000E+00  0.0000E+00  0.0000E+00  0.0000E+00  0.0000E+00  0.0000E+00  0.0000E+00  0.0000E+00  0.0000E+00
    -17.340  0.0000E+00  0.0000E+00  0.0000E+00  0.0000E+00  0.0000E+00  0.0000E+00  0.0000E+00  0.0000E+00  0.0000E+00  0.0000E+00  0.0000E+00  0.0000E+00  0.0000E+00  0.0000E+00  0.0000E+00  0.0000E+00  0.0000E+00  0.0000E+00
    -17.330  0.0000E+00  0.0000E+00  0.0000E+00  0.0000E+00  0.0000E+00  0.0000E+00  0.0000E+00  0.0000E+00  0.0000E+00  0.0000E+00  0.0000E+00  0.0000E+00  0.0000E+00  0.0000E+00  0.0000E+00  0.0000E+00  0.0000E+00  0.0000E+00
    -17.320  0.0000E+00  0.0000E+00  0.0000E+00  0.0000E+00  0.0000E+00  0.0000E+00  0.0000E+00  0.0000E+00  0.0000E+00  0.0000E+00  0.0000E+00  0.0000E+00  0.0000E+00  0.0000E+00  0.0000E+00  0.0000E+00  0.0000E+00  0.0000E+00
    -17.310  0.0000E+00  0.0000E+00  0.0000E+00  0.0000E+00  0.0000E+00  0.0000E+00  0.0000E+00  0.0000E+00  0.0000E+00  0.0000E+00  0.0000E+00  0.0000E+00  0.0000E+00  0.0000E+00  0.0000E+00  0.0000E+00  0.0000E+00  0.0000E+00
    -17.300  0.0000E+00  0.0000E+00  0.0000E+00  0.0000E+00  0.0000E+00  0.0000E+00  0.0000E+00  0.0000E+00  0.0000E+00  0.0000E+00  0.0000E+00  0.0000E+00  0.0000E+00  0.0000E+00  0.0000E+00  0.0000E+00  0.0000E+00  0.0000E+00
    -17.290  0.0000E+00  0.0000E+00  0.0000E+00  0.0000E+00  0.0000E+00  0.0000E+00  0.0000E+00  0.0000E+00  0.0000E+00  0.0000E+00  0.0000E+00  0.0000E+00  0.0000E+00  0.0000E+00  0.0000E+00  0.0000E+00  0.0000E+00  0.0000E+00
    -17.280  0.0000E+00  0.0000E+00  0.0000E+00  0.0000E+00  0.0000E+00  0.0000E+00  0.0000E+00  0.0000E+00  0.0000E+00  0.0000E+00  0.0000E+00  0.0000E+00  0.0000E+00  0.0000E+00  0.0000E+00  0.0000E+00  0.0000E+00  0.0000E+00
    -17.270  0.0000E+00  0.0000E+00  0.0000E+00  0.0000E+00  0.0000E+00  0.0000E+00  0.0000E+00  0.0000E+00  0.0000E+00  0.0000E+00  0.0000E+00  0.0000E+00  0.0000E+00  0.0000E+00  0.0000E+00  0.0000E+00  0.0000E+00  0.0000E+00
    -17.260  0.0000E+00  0.0000E+00  0.0000E+00  0.0000E+00  0.0000E+00  0.0000E+00  0.0000E+00  0.0000E+00  0.0000E+00  0.0000E+00  0.0000E+00  0.0000E+00  0.0000E+00  0.0000E+00  0.0000E+00  0.0000E+00  0.0000E+00  0.0000E+00
    -17.250  0.0000E+00  0.0000E+00  0.0000E+00  0.0000E+00  0.0000E+00  0.0000E+00  0.0000E+00  0.0000E+00  0.0000E+00  0.0000E+00  0.0000E+00  0.0000E+00  0.0000E+00  0.0000E+00  0.0000E+00  0.0000E+00  0.0000E+00  0.0000E+00
    -17.240  0.0000E+00  0.0000E+00  0.0000E+00  0.0000E+00  0.0000E+00  0.0000E+00  0.0000E+00  0.0000E+00  0.0000E+00  0.0000E+00  0.0000E+00  0.0000E+00  0.0000E+00  0.0000E+00  0.0000E+00  0.0000E+00  0.0000E+00  0.0000E+00
    -17.230  0.0000E+00  0.0000E+00  0.0000E+00  0.0000E+00  0.0000E+00  0.0000E+00  0.0000E+00  0.0000E+00  0.0000E+00  0.0000E+00  0.0000E+00  0.0000E+00  0.0000E+00  0.0000E+00  0.0000E+00  0.0000E+00  0.0000E+00  0.0000E+00
    -17.220  0.0000E+00  0.0000E+00  0.0000E+00  0.0000E+00  0.0000E+00  0.0000E+00  0.0000E+00  0.0000E+00  0.0000E+00  0.0000E+00  0.0000E+00  0.0000E+00  0.0000E+00  0.0000E+00  0.0000E+00  0.0000E+00  0.0000E+00  0.0000E+00
    -17.210  0.0000E+00  0.0000E+00  0.0000E+00  0.0000E+00  0.0000E+00  0.0000E+00  0.0000E+00  0.0000E+00  0.0000E+00  0.0000E+00  0.0000E+00  0.0000E+00  0.0000E+00  0.0000E+00  0.0000E+00  0.0000E+00  0.0000E+00  0.0000E+00
    -17.200  0.0000E+00  0.0000E+00  0.0000E+00  0.0000E+00  0.0000E+00  0.0000E+00  0.0000E+00  0.0000E+00  0.0000E+00  0.0000E+00  0.0000E+00  0.0000E+00  0.0000E+00  0.0000E+00  0.0000E+00  0.0000E+00  0.0000E+00  0.0000E+00
    -17.190  0.0000E+00  0.0000E+00  0.0000E+00  0.0000E+00  0.0000E+00  0.0000E+00  0.0000E+00  0.0000E+00  0.0000E+00  0.0000E+00  0.0000E+00  0.0000E+00  0.0000E+00  0.0000E+00  0.0000E+00  0.0000E+00  0.0000E+00  0.0000E+00
    -17.180  0.0000E+00  0.0000E+00  0.0000E+00  0.0000E+00  0.0000E+00  0.0000E+00  0.0000E+00  0.0000E+00  0.0000E+00  0.0000E+00  0.0000E+00  0.0000E+00  0.0000E+00  0.0000E+00  0.0000E+00  0.0000E+00  0.0000E+00  0.0000E+00
    -17.170  0.0000E+00  0.0000E+00  0.0000E+00  0.0000E+00  0.0000E+00  0.0000E+00  0.0000E+00  0.0000E+00  0.0000E+00  0.0000E+00  0.0000E+00  0.0000E+00  0.0000E+00  0.0000E+00  0.0000E+00  0.0000E+00  0.0000E+00  0.0000E+00
    -17.160  0.0000E+00  0.0000E+00  0.0000E+00  0.0000E+00  0.0000E+00  0.0000E+00  0.0000E+00  0.0000E+00  0.0000E+00  0.0000E+00  0.0000E+00  0.0000E+00  0.0000E+00  0.0000E+00  0.0000E+00  0.0000E+00  0.0000E+00  0.0000E+00
    -17.150  0.0000E+00  0.0000E+00  0.0000E+00  0.0000E+00  0.0000E+00  0.0000E+00  0.0000E+00  0.0000E+00  0.0000E+00  0.0000E+00  0.0000E+00  0.0000E+00  0.0000E+00  0.0000E+00  0.0000E+00  0.0000E+00  0.0000E+00  0.0000E+00
    -17.140  0.0000E+00  0.0000E+00  0.0000E+00  0.0000E+00  0.0000E+00  0.0000E+00  0.0000E+00  0.0000E+00  0.0000E+00  0.0000E+00  0.0000E+00  0.0000E+00  0.0000E+00  0.0000E+00  0.0000E+00  0.0000E+00  0.0000E+00  0.0000E+00
    -17.130  0.0000E+00  0.0000E+00  0.0000E+00  0.0000E+00  0.0000E+00  0.0000E+00  0.0000E+00  0.0000E+00  0.0000E+00  0.0000E+00  0.0000E+00  0.0000E+00  0.0000E+00  0.0000E+00  0.0000E+00  0.0000E+00  0.0000E+00  0.0000E+00
    -17.120  0.0000E+00  0.0000E+00  0.0000E+00  0.0000E+00  0.0000E+00  0.0000E+00  0.0000E+00  0.0000E+00  0.0000E+00  0.0000E+00  0.0000E+00  0.0000E+00  0.0000E+00  0.0000E+00  0.0000E+00  0.0000E+00  0.0000E+00  0.0000E+00
    -17.110  0.0000E+00  0.0000E+00  0.0000E+00  0.0000E+00  0.0000E+00  0.0000E+00  0.0000E+00  0.0000E+00  0.0000E+00  0.0000E+00  0.0000E+00  0.0000E+00  0.0000E+00  0.0000E+00  0.0000E+00  0.0000E+00  0.0000E+00  0.0000E+00
    -17.100  0.0000E+00  0.0000E+00  0.0000E+00  0.0000E+00  0.0000E+00  0.0000E+00  0.0000E+00  0.0000E+00  0.0000E+00  0.0000E+00  0.0000E+00  0.0000E+00  0.0000E+00  0.0000E+00  0.0000E+00  0.0000E+00  0.0000E+00  0.0000E+00
    -17.090  0.0000E+00  0.0000E+00  0.0000E+00  0.0000E+00  0.0000E+00  0.0000E+00  0.0000E+00  0.0000E+00  0.0000E+00  0.0000E+00  0.0000E+00  0.0000E+00  0.0000E+00  0.0000E+00  0.0000E+00  0.0000E+00  0.0000E+00  0.0000E+00
    -17.080  0.0000E+00  0.0000E+00  0.0000E+00  0.0000E+00  0.0000E+00  0.0000E+00  0.0000E+00  0.0000E+00  0.0000E+00  0.0000E+00  0.0000E+00  0.0000E+00  0.0000E+00  0.0000E+00  0.0000E+00  0.0000E+00  0.0000E+00  0.0000E+00
    -17.070  0.0000E+00  0.0000E+00  0.0000E+00  0.0000E+00  0.0000E+00  0.0000E+00  0.0000E+00  0.0000E+00  0.0000E+00  0.0000E+00  0.0000E+00  0.0000E+00  0.0000E+00  0.0000E+00  0.0000E+00  0.0000E+00  0.0000E+00  0.0000E+00
    -17.060  0.0000E+00  0.0000E+00  0.0000E+00  0.0000E+00  0.0000E+00  0.0000E+00  0.0000E+00  0.0000E+00  0.0000E+00  0.0000E+00  0.0000E+00  0.0000E+00  0.0000E+00  0.0000E+00  0.0000E+00  0.0000E+00  0.0000E+00  0.0000E+00
    -17.050  0.0000E+00  0.0000E+00  0.0000E+00  0.0000E+00  0.0000E+00  0.0000E+00  0.0000E+00  0.0000E+00  0.0000E+00  0.0000E+00  0.0000E+00  0.0000E+00  0.0000E+00  0.0000E+00  0.0000E+00  0.0000E+00  0.0000E+00  0.0000E+00
    -17.040  0.0000E+00  0.0000E+00  0.0000E+00  0.0000E+00  0.0000E+00  0.0000E+00  0.0000E+00  0.0000E+00  0.0000E+00  0.0000E+00  0.0000E+00  0.0000E+00  0.0000E+00  0.0000E+00  0.0000E+00  0.0000E+00  0.0000E+00  0.0000E+00
    -17.030  0.0000E+00  0.0000E+00  0.0000E+00  0.0000E+00  0.0000E+00  0.0000E+00  0.0000E+00  0.0000E+00  0.0000E+00  0.0000E+00  0.0000E+00  0.0000E+00  0.0000E+00  0.0000E+00  0.0000E+00  0.0000E+00  0.0000E+00  0.0000E+00
    -17.020  0.0000E+00  0.0000E+00  0.0000E+00  0.0000E+00  0.0000E+00  0.0000E+00  0.0000E+00  0.0000E+00  0.0000E+00  0.0000E+00  0.0000E+00  0.0000E+00  0.0000E+00  0.0000E+00  0.0000E+00  0.0000E+00  0.0000E+00  0.0000E+00
    -17.010  0.0000E+00  0.0000E+00  0.0000E+00  0.0000E+00  0.0000E+00  0.0000E+00  0.0000E+00  0.0000E+00  0.0000E+00  0.0000E+00  0.0000E+00  0.0000E+00  0.0000E+00  0.0000E+00  0.0000E+00  0.0000E+00  0.0000E+00  0.0000E+00
    -17.000  0.0000E+00  0.0000E+00  0.0000E+00  0.0000E+00  0.0000E+00  0.0000E+00  0.0000E+00  0.0000E+00  0.0000E+00  0.0000E+00  0.0000E+00  0.0000E+00  0.0000E+00  0.0000E+00  0.0000E+00  0.0000E+00  0.0000E+00  0.0000E+00
    -16.990  0.0000E+00  0.0000E+00  0.0000E+00  0.0000E+00  0.0000E+00  0.0000E+00  0.0000E+00  0.0000E+00  0.0000E+00  0.0000E+00  0.0000E+00  0.0000E+00  0.0000E+00  0.0000E+00  0.0000E+00  0.0000E+00  0.0000E+00  0.0000E+00
    -16.980  0.0000E+00  0.0000E+00  0.0000E+00  0.0000E+00  0.0000E+00  0.0000E+00  0.0000E+00  0.0000E+00  0.0000E+00  0.0000E+00  0.0000E+00  0.0000E+00  0.0000E+00  0.0000E+00  0.0000E+00  0.0000E+00  0.0000E+00  0.0000E+00
    -16.970  0.0000E+00  0.0000E+00  0.0000E+00  0.0000E+00  0.0000E+00  0.0000E+00  0.0000E+00  0.0000E+00  0.0000E+00  0.0000E+00  0.0000E+00  0.0000E+00  0.0000E+00  0.0000E+00  0.0000E+00  0.0000E+00  0.0000E+00  0.0000E+00
    -16.960  0.0000E+00  0.0000E+00  0.0000E+00  0.0000E+00  0.0000E+00  0.0000E+00  0.0000E+00  0.0000E+00  0.0000E+00  0.0000E+00  0.0000E+00  0.0000E+00  0.0000E+00  0.0000E+00  0.0000E+00  0.0000E+00  0.0000E+00  0.0000E+00
    -16.950  0.0000E+00  0.0000E+00  0.0000E+00  0.0000E+00  0.0000E+00  0.0000E+00  0.0000E+00  0.0000E+00  0.0000E+00  0.0000E+00  0.0000E+00  0.0000E+00  0.0000E+00  0.0000E+00  0.0000E+00  0.0000E+00  0.0000E+00  0.0000E+00
    -16.940  0.0000E+00  0.0000E+00  0.0000E+00  0.0000E+00  0.0000E+00  0.0000E+00  0.0000E+00  0.0000E+00  0.0000E+00  0.0000E+00  0.0000E+00  0.0000E+00  0.0000E+00  0.0000E+00  0.0000E+00  0.0000E+00  0.0000E+00  0.0000E+00
    -16.930  0.0000E+00  0.0000E+00  0.0000E+00  0.0000E+00  0.0000E+00  0.0000E+00  0.0000E+00  0.0000E+00  0.0000E+00  0.0000E+00  0.0000E+00  0.0000E+00  0.0000E+00  0.0000E+00  0.0000E+00  0.0000E+00  0.0000E+00  0.0000E+00
    -16.920  0.0000E+00  0.0000E+00  0.0000E+00  0.0000E+00  0.0000E+00  0.0000E+00  0.0000E+00  0.0000E+00  0.0000E+00  0.0000E+00  0.0000E+00  0.0000E+00  0.0000E+00  0.0000E+00  0.0000E+00  0.0000E+00  0.0000E+00  0.0000E+00
    -16.910  0.0000E+00  0.0000E+00  0.0000E+00  0.0000E+00  0.0000E+00  0.0000E+00  0.0000E+00  0.0000E+00  0.0000E+00  0.0000E+00  0.0000E+00  0.0000E+00  0.0000E+00  0.0000E+00  0.0000E+00  0.0000E+00  0.0000E+00  0.0000E+00
    -16.900  0.0000E+00  0.0000E+00  0.0000E+00  0.0000E+00  0.0000E+00  0.0000E+00  0.0000E+00  0.0000E+00  0.0000E+00  0.0000E+00  0.0000E+00  0.0000E+00  0.0000E+00  0.0000E+00  0.0000E+00  0.0000E+00  0.0000E+00  0.0000E+00
    -16.890  0.0000E+00  0.0000E+00  0.0000E+00  0.0000E+00  0.0000E+00  0.0000E+00  0.0000E+00  0.0000E+00  0.0000E+00  0.0000E+00  0.0000E+00  0.0000E+00  0.0000E+00  0.0000E+00  0.0000E+00  0.0000E+00  0.0000E+00  0.0000E+00
    -16.880  0.0000E+00  0.0000E+00  0.0000E+00  0.0000E+00  0.0000E+00  0.0000E+00  0.0000E+00  0.0000E+00  0.0000E+00  0.0000E+00  0.0000E+00  0.0000E+00  0.0000E+00  0.0000E+00  0.0000E+00  0.0000E+00  0.0000E+00  0.0000E+00
    -16.870  0.0000E+00  0.0000E+00  0.0000E+00  0.0000E+00  0.0000E+00  0.0000E+00  0.0000E+00  0.0000E+00  0.0000E+00  0.0000E+00  0.0000E+00  0.0000E+00  0.0000E+00  0.0000E+00  0.0000E+00  0.0000E+00  0.0000E+00  0.0000E+00
    -16.860  0.0000E+00  0.0000E+00  0.0000E+00  0.0000E+00  0.0000E+00  0.0000E+00  0.0000E+00  0.0000E+00  0.0000E+00  0.0000E+00  0.0000E+00  0.0000E+00  0.0000E+00  0.0000E+00  0.0000E+00  0.0000E+00  0.0000E+00  0.0000E+00
    -16.850  0.0000E+00  0.0000E+00  0.0000E+00  0.0000E+00  0.0000E+00  0.0000E+00  0.0000E+00  0.0000E+00  0.0000E+00  0.0000E+00  0.0000E+00  0.0000E+00  0.0000E+00  0.0000E+00  0.0000E+00  0.0000E+00  0.0000E+00  0.0000E+00
    -16.840  0.0000E+00  0.0000E+00  0.0000E+00  0.0000E+00  0.0000E+00  0.0000E+00  0.0000E+00  0.0000E+00  0.0000E+00  0.0000E+00  0.0000E+00  0.0000E+00  0.0000E+00  0.0000E+00  0.0000E+00  0.0000E+00  0.0000E+00  0.0000E+00
    -16.830  0.0000E+00  0.0000E+00  0.0000E+00  0.0000E+00  0.0000E+00  0.0000E+00  0.0000E+00  0.0000E+00  0.0000E+00  0.0000E+00  0.0000E+00  0.0000E+00  0.0000E+00  0.0000E+00  0.0000E+00  0.0000E+00  0.0000E+00  0.0000E+00
    -16.820  0.0000E+00  0.0000E+00  0.0000E+00  0.0000E+00  0.0000E+00  0.0000E+00  0.0000E+00  0.0000E+00  0.0000E+00  0.0000E+00  0.0000E+00  0.0000E+00  0.0000E+00  0.0000E+00  0.0000E+00  0.0000E+00  0.0000E+00  0.0000E+00
    -16.810  0.0000E+00  0.0000E+00  0.0000E+00  0.0000E+00  0.0000E+00  0.0000E+00  0.0000E+00  0.0000E+00  0.0000E+00  0.0000E+00  0.0000E+00  0.0000E+00  0.0000E+00  0.0000E+00  0.0000E+00  0.0000E+00  0.0000E+00  0.0000E+00
    -16.800  0.0000E+00  0.0000E+00  0.0000E+00  0.0000E+00  0.0000E+00  0.0000E+00  0.0000E+00  0.0000E+00  0.0000E+00  0.0000E+00  0.0000E+00  0.0000E+00  0.0000E+00  0.0000E+00  0.0000E+00  0.0000E+00  0.0000E+00  0.0000E+00
    -16.790  0.0000E+00  0.0000E+00  0.0000E+00  0.0000E+00  0.0000E+00  0.0000E+00  0.0000E+00  0.0000E+00  0.0000E+00  0.0000E+00  0.0000E+00  0.0000E+00  0.0000E+00  0.0000E+00  0.0000E+00  0.0000E+00  0.0000E+00  0.0000E+00
    -16.780  0.0000E+00  0.0000E+00  0.0000E+00  0.0000E+00  0.0000E+00  0.0000E+00  0.0000E+00  0.0000E+00  0.0000E+00  0.0000E+00  0.0000E+00  0.0000E+00  0.0000E+00  0.0000E+00  0.0000E+00  0.0000E+00  0.0000E+00  0.0000E+00
    -16.770  0.0000E+00  0.0000E+00  0.0000E+00  0.0000E+00  0.0000E+00  0.0000E+00  0.0000E+00  0.0000E+00  0.0000E+00  0.0000E+00  0.0000E+00  0.0000E+00  0.0000E+00  0.0000E+00  0.0000E+00  0.0000E+00  0.0000E+00  0.0000E+00
    -16.760  0.0000E+00  0.0000E+00  0.0000E+00  0.0000E+00  0.0000E+00  0.0000E+00  0.0000E+00  0.0000E+00  0.0000E+00  0.0000E+00  0.0000E+00  0.0000E+00  0.0000E+00  0.0000E+00  0.0000E+00  0.0000E+00  0.0000E+00  0.0000E+00
    -16.750  0.0000E+00  0.0000E+00  0.0000E+00  0.0000E+00  0.0000E+00  0.0000E+00  0.0000E+00  0.0000E+00  0.0000E+00  0.0000E+00  0.0000E+00  0.0000E+00  0.0000E+00  0.0000E+00  0.0000E+00  0.0000E+00  0.0000E+00  0.0000E+00
    -16.740  0.0000E+00  0.0000E+00  0.0000E+00  0.0000E+00  0.0000E+00  0.0000E+00  0.0000E+00  0.0000E+00  0.0000E+00  0.0000E+00  0.0000E+00  0.0000E+00  0.0000E+00  0.0000E+00  0.0000E+00  0.0000E+00  0.0000E+00  0.0000E+00
    -16.730  0.0000E+00  0.0000E+00  0.0000E+00  0.0000E+00  0.0000E+00  0.0000E+00  0.0000E+00  0.0000E+00  0.0000E+00  0.0000E+00  0.0000E+00  0.0000E+00  0.0000E+00  0.0000E+00  0.0000E+00  0.0000E+00  0.0000E+00  0.0000E+00
    -16.720  0.0000E+00  0.0000E+00  0.0000E+00  0.0000E+00  0.0000E+00  0.0000E+00  0.0000E+00  0.0000E+00  0.0000E+00  0.0000E+00  0.0000E+00  0.0000E+00  0.0000E+00  0.0000E+00  0.0000E+00  0.0000E+00  0.0000E+00  0.0000E+00
    -16.710  0.0000E+00  0.0000E+00  0.0000E+00  0.0000E+00  0.0000E+00  0.0000E+00  0.0000E+00  0.0000E+00  0.0000E+00  0.0000E+00  0.0000E+00  0.0000E+00  0.0000E+00  0.0000E+00  0.0000E+00  0.0000E+00  0.0000E+00  0.0000E+00
    -16.700  0.0000E+00  0.0000E+00  0.0000E+00  0.0000E+00  0.0000E+00  0.0000E+00  0.0000E+00  0.0000E+00  0.0000E+00  0.0000E+00  0.0000E+00  0.0000E+00  0.0000E+00  0.0000E+00  0.0000E+00  0.0000E+00  0.0000E+00  0.0000E+00
    -16.690  0.0000E+00  0.0000E+00  0.0000E+00  0.0000E+00  0.0000E+00  0.0000E+00  0.0000E+00  0.0000E+00  0.0000E+00  0.0000E+00  0.0000E+00  0.0000E+00  0.0000E+00  0.0000E+00  0.0000E+00  0.0000E+00  0.0000E+00  0.0000E+00
    -16.680  0.0000E+00  0.0000E+00  0.0000E+00  0.0000E+00  0.0000E+00  0.0000E+00  0.0000E+00  0.0000E+00  0.0000E+00  0.0000E+00  0.0000E+00  0.0000E+00  0.0000E+00  0.0000E+00  0.0000E+00  0.0000E+00  0.0000E+00  0.0000E+00
    -16.670  0.0000E+00  0.0000E+00  0.0000E+00  0.0000E+00  0.0000E+00  0.0000E+00  0.0000E+00  0.0000E+00  0.0000E+00  0.0000E+00  0.0000E+00  0.0000E+00  0.0000E+00  0.0000E+00  0.0000E+00  0.0000E+00  0.0000E+00  0.0000E+00
    -16.660  0.0000E+00  0.0000E+00  0.0000E+00  0.0000E+00  0.0000E+00  0.0000E+00  0.0000E+00  0.0000E+00  0.0000E+00  0.0000E+00  0.0000E+00  0.0000E+00  0.0000E+00  0.0000E+00  0.0000E+00  0.0000E+00  0.0000E+00  0.0000E+00
    -16.650  0.0000E+00  0.0000E+00  0.0000E+00  0.0000E+00  0.0000E+00  0.0000E+00  0.0000E+00  0.0000E+00  0.0000E+00  0.0000E+00  0.0000E+00  0.0000E+00  0.0000E+00  0.0000E+00  0.0000E+00  0.0000E+00  0.0000E+00  0.0000E+00
    -16.640  0.0000E+00  0.0000E+00  0.0000E+00  0.0000E+00  0.0000E+00  0.0000E+00  0.0000E+00  0.0000E+00  0.0000E+00  0.0000E+00  0.0000E+00  0.0000E+00  0.0000E+00  0.0000E+00  0.0000E+00  0.0000E+00  0.0000E+00  0.0000E+00
    -16.630  0.0000E+00  0.0000E+00  0.0000E+00  0.0000E+00  0.0000E+00  0.0000E+00  0.0000E+00  0.0000E+00  0.0000E+00  0.0000E+00  0.0000E+00  0.0000E+00  0.0000E+00  0.0000E+00  0.0000E+00  0.0000E+00  0.0000E+00  0.0000E+00
    -16.620  0.0000E+00  0.0000E+00  0.0000E+00  0.0000E+00  0.0000E+00  0.0000E+00  0.0000E+00  0.0000E+00  0.0000E+00  0.0000E+00  0.0000E+00  0.0000E+00  0.0000E+00  0.0000E+00  0.0000E+00  0.0000E+00  0.0000E+00  0.0000E+00
    -16.610  0.0000E+00  0.0000E+00  0.0000E+00  0.0000E+00  0.0000E+00  0.0000E+00  0.0000E+00  0.0000E+00  0.0000E+00  0.0000E+00  0.0000E+00  0.0000E+00  0.0000E+00  0.0000E+00  0.0000E+00  0.0000E+00  0.0000E+00  0.0000E+00
    -16.600  0.0000E+00  0.0000E+00  0.0000E+00  0.0000E+00  0.0000E+00  0.0000E+00  0.0000E+00  0.0000E+00  0.0000E+00  0.0000E+00  0.0000E+00  0.0000E+00  0.0000E+00  0.0000E+00  0.0000E+00  0.0000E+00  0.0000E+00  0.0000E+00
    -16.590  0.0000E+00  0.0000E+00  0.0000E+00  0.0000E+00  0.0000E+00  0.0000E+00  0.0000E+00  0.0000E+00  0.0000E+00  0.0000E+00  0.0000E+00  0.0000E+00  0.0000E+00  0.0000E+00  0.0000E+00  0.0000E+00  0.0000E+00  0.0000E+00
    -16.580  0.0000E+00  0.0000E+00  0.0000E+00  0.0000E+00  0.0000E+00  0.0000E+00  0.0000E+00  0.0000E+00  0.0000E+00  0.0000E+00  0.0000E+00  0.0000E+00  0.0000E+00  0.0000E+00  0.0000E+00  0.0000E+00  0.0000E+00  0.0000E+00
    -16.570  0.0000E+00  0.0000E+00  0.0000E+00  0.0000E+00  0.0000E+00  0.0000E+00  0.0000E+00  0.0000E+00  0.0000E+00  0.0000E+00  0.0000E+00  0.0000E+00  0.0000E+00  0.0000E+00  0.0000E+00  0.0000E+00  0.0000E+00  0.0000E+00
    -16.560  0.0000E+00  0.0000E+00  0.0000E+00  0.0000E+00  0.0000E+00  0.0000E+00  0.0000E+00  0.0000E+00  0.0000E+00  0.0000E+00  0.0000E+00  0.0000E+00  0.0000E+00  0.0000E+00  0.0000E+00  0.0000E+00  0.0000E+00  0.0000E+00
    -16.550  0.0000E+00  0.0000E+00  0.0000E+00  0.0000E+00  0.0000E+00  0.0000E+00  0.0000E+00  0.0000E+00  0.0000E+00  0.0000E+00  0.0000E+00  0.0000E+00  0.0000E+00  0.0000E+00  0.0000E+00  0.0000E+00  0.0000E+00  0.0000E+00
    -16.540  0.0000E+00  0.0000E+00  0.0000E+00  0.0000E+00  0.0000E+00  0.0000E+00  0.0000E+00  0.0000E+00  0.0000E+00  0.0000E+00  0.0000E+00  0.0000E+00  0.0000E+00  0.0000E+00  0.0000E+00  0.0000E+00  0.0000E+00  0.0000E+00
    -16.530  0.0000E+00  0.0000E+00  0.0000E+00  0.0000E+00  0.0000E+00  0.0000E+00  0.0000E+00  0.0000E+00  0.0000E+00  0.0000E+00  0.0000E+00  0.0000E+00  0.0000E+00  0.0000E+00  0.0000E+00  0.0000E+00  0.0000E+00  0.0000E+00
    -16.520  0.0000E+00  0.0000E+00  0.0000E+00  0.0000E+00  0.0000E+00  0.0000E+00  0.0000E+00  0.0000E+00  0.0000E+00  0.0000E+00  0.0000E+00  0.0000E+00  0.0000E+00  0.0000E+00  0.0000E+00  0.0000E+00  0.0000E+00  0.0000E+00
    -16.510  0.0000E+00  0.0000E+00  0.0000E+00  0.0000E+00  0.0000E+00  0.0000E+00  0.0000E+00  0.0000E+00  0.0000E+00  0.0000E+00  0.0000E+00  0.0000E+00  0.0000E+00  0.0000E+00  0.0000E+00  0.0000E+00  0.0000E+00  0.0000E+00
    -16.500  0.0000E+00  0.0000E+00  0.0000E+00  0.0000E+00  0.0000E+00  0.0000E+00  0.0000E+00  0.0000E+00  0.0000E+00  0.0000E+00  0.0000E+00  0.0000E+00  0.0000E+00  0.0000E+00  0.0000E+00  0.0000E+00  0.0000E+00  0.0000E+00
    -16.490  0.0000E+00  0.0000E+00  0.0000E+00  0.0000E+00  0.0000E+00  0.0000E+00  0.0000E+00  0.0000E+00  0.0000E+00  0.0000E+00  0.0000E+00  0.0000E+00  0.0000E+00  0.0000E+00  0.0000E+00  0.0000E+00  0.0000E+00  0.0000E+00
    -16.480  0.0000E+00  0.0000E+00  0.0000E+00  0.0000E+00  0.0000E+00  0.0000E+00  0.0000E+00  0.0000E+00  0.0000E+00  0.0000E+00  0.0000E+00  0.0000E+00  0.0000E+00  0.0000E+00  0.0000E+00  0.0000E+00  0.0000E+00  0.0000E+00
    -16.470  0.0000E+00  0.0000E+00  0.0000E+00  0.0000E+00  0.0000E+00  0.0000E+00  0.0000E+00  0.0000E+00  0.0000E+00  0.0000E+00  0.0000E+00  0.0000E+00  0.0000E+00  0.0000E+00  0.0000E+00  0.0000E+00  0.0000E+00  0.0000E+00
    -16.460  0.0000E+00  0.0000E+00  0.0000E+00  0.0000E+00  0.0000E+00  0.0000E+00  0.0000E+00  0.0000E+00  0.0000E+00  0.0000E+00  0.0000E+00  0.0000E+00  0.0000E+00  0.0000E+00  0.0000E+00  0.0000E+00  0.0000E+00  0.0000E+00
    -16.450  0.0000E+00  0.0000E+00  0.0000E+00  0.0000E+00  0.0000E+00  0.0000E+00  0.0000E+00  0.0000E+00  0.0000E+00  0.0000E+00  0.0000E+00  0.0000E+00  0.0000E+00  0.0000E+00  0.0000E+00  0.0000E+00  0.0000E+00  0.0000E+00
    -16.440  0.0000E+00  0.0000E+00  0.0000E+00  0.0000E+00  0.0000E+00  0.0000E+00  0.0000E+00  0.0000E+00  0.0000E+00  0.0000E+00  0.0000E+00  0.0000E+00  0.0000E+00  0.0000E+00  0.0000E+00  0.0000E+00  0.0000E+00  0.0000E+00
    -16.430  0.0000E+00  0.0000E+00  0.0000E+00  0.0000E+00  0.0000E+00  0.0000E+00  0.0000E+00  0.0000E+00  0.0000E+00  0.0000E+00  0.0000E+00  0.0000E+00  0.0000E+00  0.0000E+00  0.0000E+00  0.0000E+00  0.0000E+00  0.0000E+00
    -16.420  0.0000E+00  0.0000E+00  0.0000E+00  0.0000E+00  0.0000E+00  0.0000E+00  0.0000E+00  0.0000E+00  0.0000E+00  0.0000E+00  0.0000E+00  0.0000E+00  0.0000E+00  0.0000E+00  0.0000E+00  0.0000E+00  0.0000E+00  0.0000E+00
    -16.410  0.0000E+00  0.0000E+00  0.0000E+00  0.0000E+00  0.0000E+00  0.0000E+00  0.0000E+00  0.0000E+00  0.0000E+00  0.0000E+00  0.0000E+00  0.0000E+00  0.0000E+00  0.0000E+00  0.0000E+00  0.0000E+00  0.0000E+00  0.0000E+00
    -16.400  0.0000E+00  0.0000E+00  0.0000E+00  0.0000E+00  0.0000E+00  0.0000E+00  0.0000E+00  0.0000E+00  0.0000E+00  0.0000E+00  0.0000E+00  0.0000E+00  0.0000E+00  0.0000E+00  0.0000E+00  0.0000E+00  0.0000E+00  0.0000E+00
    -16.390  0.0000E+00  0.0000E+00  0.0000E+00  0.0000E+00  0.0000E+00  0.0000E+00  0.0000E+00  0.0000E+00  0.0000E+00  0.0000E+00  0.0000E+00  0.0000E+00  0.0000E+00  0.0000E+00  0.0000E+00  0.0000E+00  0.0000E+00  0.0000E+00
    -16.380  0.0000E+00  0.0000E+00  0.0000E+00  0.0000E+00  0.0000E+00  0.0000E+00  0.0000E+00  0.0000E+00  0.0000E+00  0.0000E+00  0.0000E+00  0.0000E+00  0.0000E+00  0.0000E+00  0.0000E+00  0.0000E+00  0.0000E+00  0.0000E+00
    -16.370  0.0000E+00  0.0000E+00  0.0000E+00  0.0000E+00  0.0000E+00  0.0000E+00  0.0000E+00  0.0000E+00  0.0000E+00  0.0000E+00  0.0000E+00  0.0000E+00  0.0000E+00  0.0000E+00  0.0000E+00  0.0000E+00  0.0000E+00  0.0000E+00
    -16.360  0.0000E+00  0.0000E+00  0.0000E+00  0.0000E+00  0.0000E+00  0.0000E+00  0.0000E+00  0.0000E+00  0.0000E+00  0.0000E+00  0.0000E+00  0.0000E+00  0.0000E+00  0.0000E+00  0.0000E+00  0.0000E+00  0.0000E+00  0.0000E+00
    -16.350  0.0000E+00  0.0000E+00  0.0000E+00  0.0000E+00  0.0000E+00  0.0000E+00  0.0000E+00  0.0000E+00  0.0000E+00  0.0000E+00  0.0000E+00  0.0000E+00  0.0000E+00  0.0000E+00  0.0000E+00  0.0000E+00  0.0000E+00  0.0000E+00
    -16.340  0.0000E+00  0.0000E+00  0.0000E+00  0.0000E+00  0.0000E+00  0.0000E+00  0.0000E+00  0.0000E+00  0.0000E+00  0.0000E+00  0.0000E+00  0.0000E+00  0.0000E+00  0.0000E+00  0.0000E+00  0.0000E+00  0.0000E+00  0.0000E+00
    -16.330  0.0000E+00  0.0000E+00  0.0000E+00  0.0000E+00  0.0000E+00  0.0000E+00  0.0000E+00  0.0000E+00  0.0000E+00  0.0000E+00  0.0000E+00  0.0000E+00  0.0000E+00  0.0000E+00  0.0000E+00  0.0000E+00  0.0000E+00  0.0000E+00
    -16.320  0.0000E+00  0.0000E+00  0.0000E+00  0.0000E+00  0.0000E+00  0.0000E+00  0.0000E+00  0.0000E+00  0.0000E+00  0.0000E+00  0.0000E+00  0.0000E+00  0.0000E+00  0.0000E+00  0.0000E+00  0.0000E+00  0.0000E+00  0.0000E+00
    -16.310  0.0000E+00  0.0000E+00  0.0000E+00  0.0000E+00  0.0000E+00  0.0000E+00  0.0000E+00  0.0000E+00  0.0000E+00  0.0000E+00  0.0000E+00  0.0000E+00  0.0000E+00  0.0000E+00  0.0000E+00  0.0000E+00  0.0000E+00  0.0000E+00
    -16.300  0.0000E+00  0.0000E+00  0.0000E+00  0.0000E+00  0.0000E+00  0.0000E+00  0.0000E+00  0.0000E+00  0.0000E+00  0.0000E+00  0.0000E+00  0.0000E+00  0.0000E+00  0.0000E+00  0.0000E+00  0.0000E+00  0.0000E+00  0.0000E+00
    -16.290  0.0000E+00  0.0000E+00  0.0000E+00  0.0000E+00  0.0000E+00  0.0000E+00  0.0000E+00  0.0000E+00  0.0000E+00  0.0000E+00  0.0000E+00  0.0000E+00  0.0000E+00  0.0000E+00  0.0000E+00  0.0000E+00  0.0000E+00  0.0000E+00
    -16.280  0.0000E+00  0.0000E+00  0.0000E+00  0.0000E+00  0.0000E+00  0.0000E+00  0.0000E+00  0.0000E+00  0.0000E+00  0.0000E+00  0.0000E+00  0.0000E+00  0.0000E+00  0.0000E+00  0.0000E+00  0.0000E+00  0.0000E+00  0.0000E+00
    -16.270  0.0000E+00  0.0000E+00  0.0000E+00  0.0000E+00  0.0000E+00  0.0000E+00  0.0000E+00  0.0000E+00  0.0000E+00  0.0000E+00  0.0000E+00  0.0000E+00  0.0000E+00  0.0000E+00  0.0000E+00  0.0000E+00  0.0000E+00  0.0000E+00
    -16.260  0.0000E+00  0.0000E+00  0.0000E+00  0.0000E+00  0.0000E+00  0.0000E+00  0.0000E+00  0.0000E+00  0.0000E+00  0.0000E+00  0.0000E+00  0.0000E+00  0.0000E+00  0.0000E+00  0.0000E+00  0.0000E+00  0.0000E+00  0.0000E+00
    -16.250  0.0000E+00  0.0000E+00  0.0000E+00  0.0000E+00  0.0000E+00  0.0000E+00  0.0000E+00  0.0000E+00  0.0000E+00  0.0000E+00  0.0000E+00  0.0000E+00  0.0000E+00  0.0000E+00  0.0000E+00  0.0000E+00  0.0000E+00  0.0000E+00
    -16.240  0.0000E+00  0.0000E+00  0.0000E+00  0.0000E+00  0.0000E+00  0.0000E+00  0.0000E+00  0.0000E+00  0.0000E+00  0.0000E+00  0.0000E+00  0.0000E+00  0.0000E+00  0.0000E+00  0.0000E+00  0.0000E+00  0.0000E+00  0.0000E+00
    -16.230  0.0000E+00  0.0000E+00  0.0000E+00  0.0000E+00  0.0000E+00  0.0000E+00  0.0000E+00  0.0000E+00  0.0000E+00  0.0000E+00  0.0000E+00  0.0000E+00  0.0000E+00  0.0000E+00  0.0000E+00  0.0000E+00  0.0000E+00  0.0000E+00
    -16.220  0.0000E+00  0.0000E+00  0.0000E+00  0.0000E+00  0.0000E+00  0.0000E+00  0.0000E+00  0.0000E+00  0.0000E+00  0.0000E+00  0.0000E+00  0.0000E+00  0.0000E+00  0.0000E+00  0.0000E+00  0.0000E+00  0.0000E+00  0.0000E+00
    -16.210  0.0000E+00  0.0000E+00  0.0000E+00  0.0000E+00  0.0000E+00  0.0000E+00  0.0000E+00  0.0000E+00  0.0000E+00  0.0000E+00  0.0000E+00  0.0000E+00  0.0000E+00  0.0000E+00  0.0000E+00  0.0000E+00  0.0000E+00  0.0000E+00
    -16.200  0.0000E+00  0.0000E+00  0.0000E+00  0.0000E+00  0.0000E+00  0.0000E+00  0.0000E+00  0.0000E+00  0.0000E+00  0.0000E+00  0.0000E+00  0.0000E+00  0.0000E+00  0.0000E+00  0.0000E+00  0.0000E+00  0.0000E+00  0.0000E+00
    -16.190  0.0000E+00  0.0000E+00  0.0000E+00  0.0000E+00  0.0000E+00  0.0000E+00  0.0000E+00  0.0000E+00  0.0000E+00  0.0000E+00  0.0000E+00  0.0000E+00  0.0000E+00  0.0000E+00  0.0000E+00  0.0000E+00  0.0000E+00  0.0000E+00
    -16.180  0.0000E+00  0.0000E+00  0.0000E+00  0.0000E+00  0.0000E+00  0.0000E+00  0.0000E+00  0.0000E+00  0.0000E+00  0.0000E+00  0.0000E+00  0.0000E+00  0.0000E+00  0.0000E+00  0.0000E+00  0.0000E+00  0.0000E+00  0.0000E+00
    -16.170  0.0000E+00  0.0000E+00  0.0000E+00  0.0000E+00  0.0000E+00  0.0000E+00  0.0000E+00  0.0000E+00  0.0000E+00  0.0000E+00  0.0000E+00  0.0000E+00  0.0000E+00  0.0000E+00  0.0000E+00  0.0000E+00  0.0000E+00  0.0000E+00
    -16.160  0.0000E+00  0.0000E+00  0.0000E+00  0.0000E+00  0.0000E+00  0.0000E+00  0.0000E+00  0.0000E+00  0.0000E+00  0.0000E+00  0.0000E+00  0.0000E+00  0.0000E+00  0.0000E+00  0.0000E+00  0.0000E+00  0.0000E+00  0.0000E+00
    -16.150  0.0000E+00  0.0000E+00  0.0000E+00  0.0000E+00  0.0000E+00  0.0000E+00  0.0000E+00  0.0000E+00  0.0000E+00  0.0000E+00  0.0000E+00  0.0000E+00  0.0000E+00  0.0000E+00  0.0000E+00  0.0000E+00  0.0000E+00  0.0000E+00
    -16.140  0.0000E+00  0.0000E+00  0.0000E+00  0.0000E+00  0.0000E+00  0.0000E+00  0.0000E+00  0.0000E+00  0.0000E+00  0.0000E+00  0.0000E+00  0.0000E+00  0.0000E+00  0.0000E+00  0.0000E+00  0.0000E+00  0.0000E+00  0.0000E+00
    -16.130  0.0000E+00  0.0000E+00  0.0000E+00  0.0000E+00  0.0000E+00  0.0000E+00  0.0000E+00  0.0000E+00  0.0000E+00  0.0000E+00  0.0000E+00  0.0000E+00  0.0000E+00  0.0000E+00  0.0000E+00  0.0000E+00  0.0000E+00  0.0000E+00
    -16.120  0.0000E+00  0.0000E+00  0.0000E+00  0.0000E+00  0.0000E+00  0.0000E+00  0.0000E+00  0.0000E+00  0.0000E+00  0.0000E+00  0.0000E+00  0.0000E+00  0.0000E+00  0.0000E+00  0.0000E+00  0.0000E+00  0.0000E+00  0.0000E+00
    -16.110  0.0000E+00  0.0000E+00  0.0000E+00  0.0000E+00  0.0000E+00  0.0000E+00  0.0000E+00  0.0000E+00  0.0000E+00  0.0000E+00  0.0000E+00  0.0000E+00  0.0000E+00  0.0000E+00  0.0000E+00  0.0000E+00  0.0000E+00  0.0000E+00
    -16.100  0.0000E+00  0.0000E+00  0.0000E+00  0.0000E+00  0.0000E+00  0.0000E+00  0.0000E+00  0.0000E+00  0.0000E+00  0.0000E+00  0.0000E+00  0.0000E+00  0.0000E+00  0.0000E+00  0.0000E+00  0.0000E+00  0.0000E+00  0.0000E+00
    -16.090  0.0000E+00  0.0000E+00  0.0000E+00  0.0000E+00  0.0000E+00  0.0000E+00  0.0000E+00  0.0000E+00  0.0000E+00  0.0000E+00  0.0000E+00  0.0000E+00  0.0000E+00  0.0000E+00  0.0000E+00  0.0000E+00  0.0000E+00  0.0000E+00
    -16.080  0.0000E+00  0.0000E+00  0.0000E+00  0.0000E+00  0.0000E+00  0.0000E+00  0.0000E+00  0.0000E+00  0.0000E+00  0.0000E+00  0.0000E+00  0.0000E+00  0.0000E+00  0.0000E+00  0.0000E+00  0.0000E+00  0.0000E+00  0.0000E+00
    -16.070  0.0000E+00  0.0000E+00  0.0000E+00  0.0000E+00  0.0000E+00  0.0000E+00  0.0000E+00  0.0000E+00  0.0000E+00  0.0000E+00  0.0000E+00  0.0000E+00  0.0000E+00  0.0000E+00  0.0000E+00  0.0000E+00  0.0000E+00  0.0000E+00
    -16.060  0.0000E+00  0.0000E+00  0.0000E+00  0.0000E+00  0.0000E+00  0.0000E+00  0.0000E+00  0.0000E+00  0.0000E+00  0.0000E+00  0.0000E+00  0.0000E+00  0.0000E+00  0.0000E+00  0.0000E+00  0.0000E+00  0.0000E+00  0.0000E+00
    -16.050  0.0000E+00  0.0000E+00  0.0000E+00  0.0000E+00  0.0000E+00  0.0000E+00  0.0000E+00  0.0000E+00  0.0000E+00  0.0000E+00  0.0000E+00  0.0000E+00  0.0000E+00  0.0000E+00  0.0000E+00  0.0000E+00  0.0000E+00  0.0000E+00
    -16.040  0.0000E+00  0.0000E+00  0.0000E+00  0.0000E+00  0.0000E+00  0.0000E+00  0.0000E+00  0.0000E+00  0.0000E+00  0.0000E+00  0.0000E+00  0.0000E+00  0.0000E+00  0.0000E+00  0.0000E+00  0.0000E+00  0.0000E+00  0.0000E+00
    -16.030  0.0000E+00  0.0000E+00  0.0000E+00  0.0000E+00  0.0000E+00  0.0000E+00  0.0000E+00  0.0000E+00  0.0000E+00  0.0000E+00  0.0000E+00  0.0000E+00  0.0000E+00  0.0000E+00  0.0000E+00  0.0000E+00  0.0000E+00  0.0000E+00
    -16.020  0.0000E+00  0.0000E+00  0.0000E+00  0.0000E+00  0.0000E+00  0.0000E+00  0.0000E+00  0.0000E+00  0.0000E+00  0.0000E+00  0.0000E+00  0.0000E+00  0.0000E+00  0.0000E+00  0.0000E+00  0.0000E+00  0.0000E+00  0.0000E+00
    -16.010  0.0000E+00  0.0000E+00  0.0000E+00  0.0000E+00  0.0000E+00  0.0000E+00  0.0000E+00  0.0000E+00  0.0000E+00  0.0000E+00  0.0000E+00  0.0000E+00  0.0000E+00  0.0000E+00  0.0000E+00  0.0000E+00  0.0000E+00  0.0000E+00
    -16.000  0.0000E+00  0.0000E+00  0.0000E+00  0.0000E+00  0.0000E+00  0.0000E+00  0.0000E+00  0.0000E+00  0.0000E+00  0.0000E+00  0.0000E+00  0.0000E+00  0.0000E+00  0.0000E+00  0.0000E+00  0.0000E+00  0.0000E+00  0.0000E+00
    -15.990  0.0000E+00  0.0000E+00  0.0000E+00  0.0000E+00  0.0000E+00  0.0000E+00  0.0000E+00  0.0000E+00  0.0000E+00  0.0000E+00  0.0000E+00  0.0000E+00  0.0000E+00  0.0000E+00  0.0000E+00  0.0000E+00  0.0000E+00  0.0000E+00
    -15.980  0.0000E+00  0.0000E+00  0.0000E+00  0.0000E+00  0.0000E+00  0.0000E+00  0.0000E+00  0.0000E+00  0.0000E+00  0.0000E+00  0.0000E+00  0.0000E+00  0.0000E+00  0.0000E+00  0.0000E+00  0.0000E+00  0.0000E+00  0.0000E+00
    -15.970  0.0000E+00  0.0000E+00  0.0000E+00  0.0000E+00  0.0000E+00  0.0000E+00  0.0000E+00  0.0000E+00  0.0000E+00  0.0000E+00  0.0000E+00  0.0000E+00  0.0000E+00  0.0000E+00  0.0000E+00  0.0000E+00  0.0000E+00  0.0000E+00
    -15.960  0.0000E+00  0.0000E+00  0.0000E+00  0.0000E+00  0.0000E+00  0.0000E+00  0.0000E+00  0.0000E+00  0.0000E+00  0.0000E+00  0.0000E+00  0.0000E+00  0.0000E+00  0.0000E+00  0.0000E+00  0.0000E+00  0.0000E+00  0.0000E+00
    -15.950  0.0000E+00  0.0000E+00  0.0000E+00  0.0000E+00  0.0000E+00  0.0000E+00  0.0000E+00  0.0000E+00  0.0000E+00  0.0000E+00  0.0000E+00  0.0000E+00  0.0000E+00  0.0000E+00  0.0000E+00  0.0000E+00  0.0000E+00  0.0000E+00
    -15.940  0.0000E+00  0.0000E+00  0.0000E+00  0.0000E+00  0.0000E+00  0.0000E+00  0.0000E+00  0.0000E+00  0.0000E+00  0.0000E+00  0.0000E+00  0.0000E+00  0.0000E+00  0.0000E+00  0.0000E+00  0.0000E+00  0.0000E+00  0.0000E+00
    -15.930  0.0000E+00  0.0000E+00  0.0000E+00  0.0000E+00  0.0000E+00  0.0000E+00  0.0000E+00  0.0000E+00  0.0000E+00  0.0000E+00  0.0000E+00  0.0000E+00  0.0000E+00  0.0000E+00  0.0000E+00  0.0000E+00  0.0000E+00  0.0000E+00
    -15.920  0.0000E+00  0.0000E+00  0.0000E+00  0.0000E+00  0.0000E+00  0.0000E+00  0.0000E+00  0.0000E+00  0.0000E+00  0.0000E+00  0.0000E+00  0.0000E+00  0.0000E+00  0.0000E+00  0.0000E+00  0.0000E+00  0.0000E+00  0.0000E+00
    -15.910  0.0000E+00  0.0000E+00  0.0000E+00  0.0000E+00  0.0000E+00  0.0000E+00  0.0000E+00  0.0000E+00  0.0000E+00  0.0000E+00  0.0000E+00  0.0000E+00  0.0000E+00  0.0000E+00  0.0000E+00  0.0000E+00  0.0000E+00  0.0000E+00
    -15.900  0.0000E+00  0.0000E+00  0.0000E+00  0.0000E+00  0.0000E+00  0.0000E+00  0.0000E+00  0.0000E+00  0.0000E+00  0.0000E+00  0.0000E+00  0.0000E+00  0.0000E+00  0.0000E+00  0.0000E+00  0.0000E+00  0.0000E+00  0.0000E+00
    -15.890  0.0000E+00  0.0000E+00  0.0000E+00  0.0000E+00  0.0000E+00  0.0000E+00  0.0000E+00  0.0000E+00  0.0000E+00  0.0000E+00  0.0000E+00  0.0000E+00  0.0000E+00  0.0000E+00  0.0000E+00  0.0000E+00  0.0000E+00  0.0000E+00
    -15.880  0.0000E+00  0.0000E+00  0.0000E+00  0.0000E+00  0.0000E+00  0.0000E+00  0.0000E+00  0.0000E+00  0.0000E+00  0.0000E+00  0.0000E+00  0.0000E+00  0.0000E+00  0.0000E+00  0.0000E+00  0.0000E+00  0.0000E+00  0.0000E+00
    -15.870  0.0000E+00  0.0000E+00  0.0000E+00  0.0000E+00  0.0000E+00  0.0000E+00  0.0000E+00  0.0000E+00  0.0000E+00  0.0000E+00  0.0000E+00  0.0000E+00  0.0000E+00  0.0000E+00  0.0000E+00  0.0000E+00  0.0000E+00  0.0000E+00
    -15.860  0.0000E+00  0.0000E+00  0.0000E+00  0.0000E+00  0.0000E+00  0.0000E+00  0.0000E+00  0.0000E+00  0.0000E+00  0.0000E+00  0.0000E+00  0.0000E+00  0.0000E+00  0.0000E+00  0.0000E+00  0.0000E+00  0.0000E+00  0.0000E+00
    -15.850  0.0000E+00  0.0000E+00  0.0000E+00  0.0000E+00  0.0000E+00  0.0000E+00  0.0000E+00  0.0000E+00  0.0000E+00  0.0000E+00  0.0000E+00  0.0000E+00  0.0000E+00  0.0000E+00  0.0000E+00  0.0000E+00  0.0000E+00  0.0000E+00
    -15.840  0.0000E+00  0.0000E+00  0.0000E+00  0.0000E+00  0.0000E+00  0.0000E+00  0.0000E+00  0.0000E+00  0.0000E+00  0.0000E+00  0.0000E+00  0.0000E+00  0.0000E+00  0.0000E+00  0.0000E+00  0.0000E+00  0.0000E+00  0.0000E+00
    -15.830  0.0000E+00  0.0000E+00  0.0000E+00  0.0000E+00  0.0000E+00  0.0000E+00  0.0000E+00  0.0000E+00  0.0000E+00  0.0000E+00  0.0000E+00  0.0000E+00  0.0000E+00  0.0000E+00  0.0000E+00  0.0000E+00  0.0000E+00  0.0000E+00
    -15.820  0.0000E+00  0.0000E+00  0.0000E+00  0.0000E+00  0.0000E+00  0.0000E+00  0.0000E+00  0.0000E+00  0.0000E+00  0.0000E+00  0.0000E+00  0.0000E+00  0.0000E+00  0.0000E+00  0.0000E+00  0.0000E+00  0.0000E+00  0.0000E+00
    -15.810  0.0000E+00  0.0000E+00  0.0000E+00  0.0000E+00  0.0000E+00  0.0000E+00  0.0000E+00  0.0000E+00  0.0000E+00  0.0000E+00  0.0000E+00  0.0000E+00  0.0000E+00  0.0000E+00  0.0000E+00  0.0000E+00  0.0000E+00  0.0000E+00
    -15.800  0.0000E+00  0.0000E+00  0.0000E+00  0.0000E+00  0.0000E+00  0.0000E+00  0.0000E+00  0.0000E+00  0.0000E+00  0.0000E+00  0.0000E+00  0.0000E+00  0.0000E+00  0.0000E+00  0.0000E+00  0.0000E+00  0.0000E+00  0.0000E+00
    -15.790  0.0000E+00  0.0000E+00  0.0000E+00  0.0000E+00  0.0000E+00  0.0000E+00  0.0000E+00  0.0000E+00  0.0000E+00  0.0000E+00  0.0000E+00  0.0000E+00  0.0000E+00  0.0000E+00  0.0000E+00  0.0000E+00  0.0000E+00  0.0000E+00
    -15.780  0.0000E+00  0.0000E+00  0.0000E+00  0.0000E+00  0.0000E+00  0.0000E+00  0.0000E+00  0.0000E+00  0.0000E+00  0.0000E+00  0.0000E+00  0.0000E+00  0.0000E+00  0.0000E+00  0.0000E+00  0.0000E+00  0.0000E+00  0.0000E+00
    -15.770  0.0000E+00  0.0000E+00  0.0000E+00  0.0000E+00  0.0000E+00  0.0000E+00  0.0000E+00  0.0000E+00  0.0000E+00  0.0000E+00  0.0000E+00  0.0000E+00  0.0000E+00  0.0000E+00  0.0000E+00  0.0000E+00  0.0000E+00  0.0000E+00
    -15.760  0.0000E+00  0.0000E+00  0.0000E+00  0.0000E+00  0.0000E+00  0.0000E+00  0.0000E+00  0.0000E+00  0.0000E+00  0.0000E+00  0.0000E+00  0.0000E+00  0.0000E+00  0.0000E+00  0.0000E+00  0.0000E+00  0.0000E+00  0.0000E+00
    -15.750  0.0000E+00  0.0000E+00  0.0000E+00  0.0000E+00  0.0000E+00  0.0000E+00  0.0000E+00  0.0000E+00  0.0000E+00  0.0000E+00  0.0000E+00  0.0000E+00  0.0000E+00  0.0000E+00  0.0000E+00  0.0000E+00  0.0000E+00  0.0000E+00
    -15.740  0.0000E+00  0.0000E+00  0.0000E+00  0.0000E+00  0.0000E+00  0.0000E+00  0.0000E+00  0.0000E+00  0.0000E+00  0.0000E+00  0.0000E+00  0.0000E+00  0.0000E+00  0.0000E+00  0.0000E+00  0.0000E+00  0.0000E+00  0.0000E+00
    -15.730  0.0000E+00  0.0000E+00  0.0000E+00  0.0000E+00  0.0000E+00  0.0000E+00  0.0000E+00  0.0000E+00  0.0000E+00  0.0000E+00  0.0000E+00  0.0000E+00  0.0000E+00  0.0000E+00  0.0000E+00  0.0000E+00  0.0000E+00  0.0000E+00
    -15.720  0.0000E+00  0.0000E+00  0.0000E+00  0.0000E+00  0.0000E+00  0.0000E+00  0.0000E+00  0.0000E+00  0.0000E+00  0.0000E+00  0.0000E+00  0.0000E+00  0.0000E+00  0.0000E+00  0.0000E+00  0.0000E+00  0.0000E+00  0.0000E+00
    -15.710  0.0000E+00  0.0000E+00  0.0000E+00  0.0000E+00  0.0000E+00  0.0000E+00  0.0000E+00  0.0000E+00  0.0000E+00  0.0000E+00  0.0000E+00  0.0000E+00  0.0000E+00  0.0000E+00  0.0000E+00  0.0000E+00  0.0000E+00  0.0000E+00
    -15.700  0.0000E+00  0.0000E+00  0.0000E+00  0.0000E+00  0.0000E+00  0.0000E+00  0.0000E+00  0.0000E+00  0.0000E+00  0.0000E+00  0.0000E+00  0.0000E+00  0.0000E+00  0.0000E+00  0.0000E+00  0.0000E+00  0.0000E+00  0.0000E+00
    -15.690  0.0000E+00  0.0000E+00  0.0000E+00  0.0000E+00  0.0000E+00  0.0000E+00  0.0000E+00  0.0000E+00  0.0000E+00  0.0000E+00  0.0000E+00  0.0000E+00  0.0000E+00  0.0000E+00  0.0000E+00  0.0000E+00  0.0000E+00  0.0000E+00
    -15.680  0.0000E+00  0.0000E+00  0.0000E+00  0.0000E+00  0.0000E+00  0.0000E+00  0.0000E+00  0.0000E+00  0.0000E+00  0.0000E+00  0.0000E+00  0.0000E+00  0.0000E+00  0.0000E+00  0.0000E+00  0.0000E+00  0.0000E+00  0.0000E+00
    -15.670  0.0000E+00  0.0000E+00  0.0000E+00  0.0000E+00  0.0000E+00  0.0000E+00  0.0000E+00  0.0000E+00  0.0000E+00  0.0000E+00  0.0000E+00  0.0000E+00  0.0000E+00  0.0000E+00  0.0000E+00  0.0000E+00  0.0000E+00  0.0000E+00
    -15.660  0.0000E+00  0.0000E+00  0.0000E+00  0.0000E+00  0.0000E+00  0.0000E+00  0.0000E+00  0.0000E+00  0.0000E+00  0.0000E+00  0.0000E+00  0.0000E+00  0.0000E+00  0.0000E+00  0.0000E+00  0.0000E+00  0.0000E+00  0.0000E+00
    -15.650  0.0000E+00  0.0000E+00  0.0000E+00  0.0000E+00  0.0000E+00  0.0000E+00  0.0000E+00  0.0000E+00  0.0000E+00  0.0000E+00  0.0000E+00  0.0000E+00  0.0000E+00  0.0000E+00  0.0000E+00  0.0000E+00  0.0000E+00  0.0000E+00
    -15.640  0.0000E+00  0.0000E+00  0.0000E+00  0.0000E+00  0.0000E+00  0.0000E+00  0.0000E+00  0.0000E+00  0.0000E+00  0.0000E+00  0.0000E+00  0.0000E+00  0.0000E+00  0.0000E+00  0.0000E+00  0.0000E+00  0.0000E+00  0.0000E+00
    -15.630  0.0000E+00  0.0000E+00  0.0000E+00  0.0000E+00  0.0000E+00  0.0000E+00  0.0000E+00  0.0000E+00  0.0000E+00  0.0000E+00  0.0000E+00  0.0000E+00  0.0000E+00  0.0000E+00  0.0000E+00  0.0000E+00  0.0000E+00  0.0000E+00
    -15.620  0.0000E+00  0.0000E+00  0.0000E+00  0.0000E+00  0.0000E+00  0.0000E+00  0.0000E+00  0.0000E+00  0.0000E+00  0.0000E+00  0.0000E+00  0.0000E+00  0.0000E+00  0.0000E+00  0.0000E+00  0.0000E+00  0.0000E+00  0.0000E+00
    -15.610  0.0000E+00  0.0000E+00  0.0000E+00  0.0000E+00  0.0000E+00  0.0000E+00  0.0000E+00  0.0000E+00  0.0000E+00  0.0000E+00  0.0000E+00  0.0000E+00  0.0000E+00  0.0000E+00  0.0000E+00  0.0000E+00  0.0000E+00  0.0000E+00
    -15.600  0.0000E+00  0.0000E+00  0.0000E+00  0.0000E+00  0.0000E+00  0.0000E+00  0.0000E+00  0.0000E+00  0.0000E+00  0.0000E+00  0.0000E+00  0.0000E+00  0.0000E+00  0.0000E+00  0.0000E+00  0.0000E+00  0.0000E+00  0.0000E+00
    -15.590  0.0000E+00  0.0000E+00  0.0000E+00  0.0000E+00  0.0000E+00  0.0000E+00  0.0000E+00  0.0000E+00  0.0000E+00  0.0000E+00  0.0000E+00  0.0000E+00  0.0000E+00  0.0000E+00  0.0000E+00  0.0000E+00  0.0000E+00  0.0000E+00
    -15.580  0.0000E+00  0.0000E+00  0.0000E+00  0.0000E+00  0.0000E+00  0.0000E+00  0.0000E+00  0.0000E+00  0.0000E+00  0.0000E+00  0.0000E+00  0.0000E+00  0.0000E+00  0.0000E+00  0.0000E+00  0.0000E+00  0.0000E+00  0.0000E+00
    -15.570  0.0000E+00  0.0000E+00  0.0000E+00  0.0000E+00  0.0000E+00  0.0000E+00  0.0000E+00  0.0000E+00  0.0000E+00  0.0000E+00  0.0000E+00  0.0000E+00  0.0000E+00  0.0000E+00  0.0000E+00  0.0000E+00  0.0000E+00  0.0000E+00
    -15.560  0.0000E+00  0.0000E+00  0.0000E+00  0.0000E+00  0.0000E+00  0.0000E+00  0.0000E+00  0.0000E+00  0.0000E+00  0.0000E+00  0.0000E+00  0.0000E+00  0.0000E+00  0.0000E+00  0.0000E+00  0.0000E+00  0.0000E+00  0.0000E+00
    -15.550  0.0000E+00  0.0000E+00  0.0000E+00  0.0000E+00  0.0000E+00  0.0000E+00  0.0000E+00  0.0000E+00  0.0000E+00  0.0000E+00  0.0000E+00  0.0000E+00  0.0000E+00  0.0000E+00  0.0000E+00  0.0000E+00  0.0000E+00  0.0000E+00
    -15.540  0.0000E+00  0.0000E+00  0.0000E+00  0.0000E+00  0.0000E+00  0.0000E+00  0.0000E+00  0.0000E+00  0.0000E+00  0.0000E+00  0.0000E+00  0.0000E+00  0.0000E+00  0.0000E+00  0.0000E+00  0.0000E+00  0.0000E+00  0.0000E+00
    -15.530  0.0000E+00  0.0000E+00  0.0000E+00  0.0000E+00  0.0000E+00  0.0000E+00  0.0000E+00  0.0000E+00  0.0000E+00  0.0000E+00  0.0000E+00  0.0000E+00  0.0000E+00  0.0000E+00  0.0000E+00  0.0000E+00  0.0000E+00  0.0000E+00
    -15.520  0.0000E+00  0.0000E+00  0.0000E+00  0.0000E+00  0.0000E+00  0.0000E+00  0.0000E+00  0.0000E+00  0.0000E+00  0.0000E+00  0.0000E+00  0.0000E+00  0.0000E+00  0.0000E+00  0.0000E+00  0.0000E+00  0.0000E+00  0.0000E+00
    -15.510  0.0000E+00  0.0000E+00  0.0000E+00  0.0000E+00  0.0000E+00  0.0000E+00  0.0000E+00  0.0000E+00  0.0000E+00  0.0000E+00  0.0000E+00  0.0000E+00  0.0000E+00  0.0000E+00  0.0000E+00  0.0000E+00  0.0000E+00  0.0000E+00
    -15.500  0.0000E+00  0.0000E+00  0.0000E+00  0.0000E+00  0.0000E+00  0.0000E+00  0.0000E+00  0.0000E+00  0.0000E+00  0.0000E+00  0.0000E+00  0.0000E+00  0.0000E+00  0.0000E+00  0.0000E+00  0.0000E+00  0.0000E+00  0.0000E+00
    -15.490  0.0000E+00  0.0000E+00  0.0000E+00  0.0000E+00  0.0000E+00  0.0000E+00  0.0000E+00  0.0000E+00  0.0000E+00  0.0000E+00  0.0000E+00  0.0000E+00  0.0000E+00  0.0000E+00  0.0000E+00  0.0000E+00  0.0000E+00  0.0000E+00
    -15.480  0.0000E+00  0.0000E+00  0.0000E+00  0.0000E+00  0.0000E+00  0.0000E+00  0.0000E+00  0.0000E+00  0.0000E+00  0.0000E+00  0.0000E+00  0.0000E+00  0.0000E+00  0.0000E+00  0.0000E+00  0.0000E+00  0.0000E+00  0.0000E+00
    -15.470  0.0000E+00  0.0000E+00  0.0000E+00  0.0000E+00  0.0000E+00  0.0000E+00  0.0000E+00  0.0000E+00  0.0000E+00  0.0000E+00  0.0000E+00  0.0000E+00  0.0000E+00  0.0000E+00  0.0000E+00  0.0000E+00  0.0000E+00  0.0000E+00
    -15.460  0.0000E+00  0.0000E+00  0.0000E+00  0.0000E+00  0.0000E+00  0.0000E+00  0.0000E+00  0.0000E+00  0.0000E+00  0.0000E+00  0.0000E+00  0.0000E+00  0.0000E+00  0.0000E+00  0.0000E+00  0.0000E+00  0.0000E+00  0.0000E+00
    -15.450  0.0000E+00  0.0000E+00  0.0000E+00  0.0000E+00  0.0000E+00  0.0000E+00  0.0000E+00  0.0000E+00  0.0000E+00  0.0000E+00  0.0000E+00  0.0000E+00  0.0000E+00  0.0000E+00  0.0000E+00  0.0000E+00  0.0000E+00  0.0000E+00
    -15.440  0.0000E+00  0.0000E+00  0.0000E+00  0.0000E+00  0.0000E+00  0.0000E+00  0.0000E+00  0.0000E+00  0.0000E+00  0.0000E+00  0.0000E+00  0.0000E+00  0.0000E+00  0.0000E+00  0.0000E+00  0.0000E+00  0.0000E+00  0.0000E+00
    -15.430  0.0000E+00  0.0000E+00  0.0000E+00  0.0000E+00  0.0000E+00  0.0000E+00  0.0000E+00  0.0000E+00  0.0000E+00  0.0000E+00  0.0000E+00  0.0000E+00  0.0000E+00  0.0000E+00  0.0000E+00  0.0000E+00  0.0000E+00  0.0000E+00
    -15.420  0.0000E+00  0.0000E+00  0.0000E+00  0.0000E+00  0.0000E+00  0.0000E+00  0.0000E+00  0.0000E+00  0.0000E+00  0.0000E+00  0.0000E+00  0.0000E+00  0.0000E+00  0.0000E+00  0.0000E+00  0.0000E+00  0.0000E+00  0.0000E+00
    -15.410  0.0000E+00  0.0000E+00  0.0000E+00  0.0000E+00  0.0000E+00  0.0000E+00  0.0000E+00  0.0000E+00  0.0000E+00  0.0000E+00  0.0000E+00  0.0000E+00  0.0000E+00  0.0000E+00  0.0000E+00  0.0000E+00  0.0000E+00  0.0000E+00
    -15.400  0.0000E+00  0.0000E+00  0.0000E+00  0.0000E+00  0.0000E+00  0.0000E+00  0.0000E+00  0.0000E+00  0.0000E+00  0.0000E+00  0.0000E+00  0.0000E+00  0.0000E+00  0.0000E+00  0.0000E+00  0.0000E+00  0.0000E+00  0.0000E+00
    -15.390  0.0000E+00  0.0000E+00  0.0000E+00  0.0000E+00  0.0000E+00  0.0000E+00  0.0000E+00  0.0000E+00  0.0000E+00  0.0000E+00  0.0000E+00  0.0000E+00  0.0000E+00  0.0000E+00  0.0000E+00  0.0000E+00  0.0000E+00  0.0000E+00
    -15.380  0.0000E+00  0.0000E+00  0.0000E+00  0.0000E+00  0.0000E+00  0.0000E+00  0.0000E+00  0.0000E+00  0.0000E+00  0.0000E+00  0.0000E+00  0.0000E+00  0.0000E+00  0.0000E+00  0.0000E+00  0.0000E+00  0.0000E+00  0.0000E+00
    -15.370  0.0000E+00  0.0000E+00  0.0000E+00  0.0000E+00  0.0000E+00  0.0000E+00  0.0000E+00  0.0000E+00  0.0000E+00  0.0000E+00  0.0000E+00  0.0000E+00  0.0000E+00  0.0000E+00  0.0000E+00  0.0000E+00  0.0000E+00  0.0000E+00
    -15.360  0.0000E+00  0.0000E+00  0.0000E+00  0.0000E+00  0.0000E+00  0.0000E+00  0.0000E+00  0.0000E+00  0.0000E+00  0.0000E+00  0.0000E+00  0.0000E+00  0.0000E+00  0.0000E+00  0.0000E+00  0.0000E+00  0.0000E+00  0.0000E+00
    -15.350  0.0000E+00  0.0000E+00  0.0000E+00  0.0000E+00  0.0000E+00  0.0000E+00  0.0000E+00  0.0000E+00  0.0000E+00  0.0000E+00  0.0000E+00  0.0000E+00  0.0000E+00  0.0000E+00  0.0000E+00  0.0000E+00  0.0000E+00  0.0000E+00
    -15.340  0.0000E+00  0.0000E+00  0.0000E+00  0.0000E+00  0.0000E+00  0.0000E+00  0.0000E+00  0.0000E+00  0.0000E+00  0.0000E+00  0.0000E+00  0.0000E+00  0.0000E+00  0.0000E+00  0.0000E+00  0.0000E+00  0.0000E+00  0.0000E+00
    -15.330  0.0000E+00  0.0000E+00  0.0000E+00  0.0000E+00  0.0000E+00  0.0000E+00  0.0000E+00  0.0000E+00  0.0000E+00  0.0000E+00  0.0000E+00  0.0000E+00  0.0000E+00  0.0000E+00  0.0000E+00  0.0000E+00  0.0000E+00  0.0000E+00
    -15.320  0.0000E+00  0.0000E+00  0.0000E+00  0.0000E+00  0.0000E+00  0.0000E+00  0.0000E+00  0.0000E+00  0.0000E+00  0.0000E+00  0.0000E+00  0.0000E+00  0.0000E+00  0.0000E+00  0.0000E+00  0.0000E+00  0.0000E+00  0.0000E+00
    -15.310  0.0000E+00  0.0000E+00  0.0000E+00  0.0000E+00  0.0000E+00  0.0000E+00  0.0000E+00  0.0000E+00  0.0000E+00  0.0000E+00  0.0000E+00  0.0000E+00  0.0000E+00  0.0000E+00  0.0000E+00  0.0000E+00  0.0000E+00  0.0000E+00
    -15.300  0.0000E+00  0.0000E+00  0.0000E+00  0.0000E+00  0.0000E+00  0.0000E+00  0.0000E+00  0.0000E+00  0.0000E+00  0.0000E+00  0.0000E+00  0.0000E+00  0.0000E+00  0.0000E+00  0.0000E+00  0.0000E+00  0.0000E+00  0.0000E+00
    -15.290  0.0000E+00  0.0000E+00  0.0000E+00  0.0000E+00  0.0000E+00  0.0000E+00  0.0000E+00  0.0000E+00  0.0000E+00  0.0000E+00  0.0000E+00  0.0000E+00  0.0000E+00  0.0000E+00  0.0000E+00  0.0000E+00  0.0000E+00  0.0000E+00
    -15.280  0.0000E+00  0.0000E+00  0.0000E+00  0.0000E+00  0.0000E+00  0.0000E+00  0.0000E+00  0.0000E+00  0.0000E+00  0.0000E+00  0.0000E+00  0.0000E+00  0.0000E+00  0.0000E+00  0.0000E+00  0.0000E+00  0.0000E+00  0.0000E+00
    -15.270  0.0000E+00  0.0000E+00  0.0000E+00  0.0000E+00  0.0000E+00  0.0000E+00  0.0000E+00  0.0000E+00  0.0000E+00  0.0000E+00  0.0000E+00  0.0000E+00  0.0000E+00  0.0000E+00  0.0000E+00  0.0000E+00  0.0000E+00  0.0000E+00
    -15.260  0.0000E+00  0.0000E+00  0.0000E+00  0.0000E+00  0.0000E+00  0.0000E+00  0.0000E+00  0.0000E+00  0.0000E+00  0.0000E+00  0.0000E+00  0.0000E+00  0.0000E+00  0.0000E+00  0.0000E+00  0.0000E+00  0.0000E+00  0.0000E+00
    -15.250  0.0000E+00  0.0000E+00  0.0000E+00  0.0000E+00  0.0000E+00  0.0000E+00  0.0000E+00  0.0000E+00  0.0000E+00  0.0000E+00  0.0000E+00  0.0000E+00  0.0000E+00  0.0000E+00  0.0000E+00  0.0000E+00  0.0000E+00  0.0000E+00
    -15.240  0.0000E+00  0.0000E+00  0.0000E+00  0.0000E+00  0.0000E+00  0.0000E+00  0.0000E+00  0.0000E+00  0.0000E+00  0.0000E+00  0.0000E+00  0.0000E+00  0.0000E+00  0.0000E+00  0.0000E+00  0.0000E+00  0.0000E+00  0.0000E+00
    -15.230  0.0000E+00  0.0000E+00  0.0000E+00  0.0000E+00  0.0000E+00  0.0000E+00  0.0000E+00  0.0000E+00  0.0000E+00  0.0000E+00  0.0000E+00  0.0000E+00  0.0000E+00  0.0000E+00  0.0000E+00  0.0000E+00  0.0000E+00  0.0000E+00
    -15.220  0.0000E+00  0.0000E+00  0.0000E+00  0.0000E+00  0.0000E+00  0.0000E+00  0.0000E+00  0.0000E+00  0.0000E+00  0.0000E+00  0.0000E+00  0.0000E+00  0.0000E+00  0.0000E+00  0.0000E+00  0.0000E+00  0.0000E+00  0.0000E+00
    -15.210  0.0000E+00  0.0000E+00  0.0000E+00  0.0000E+00  0.0000E+00  0.0000E+00  0.0000E+00  0.0000E+00  0.0000E+00  0.0000E+00  0.0000E+00  0.0000E+00  0.0000E+00  0.0000E+00  0.0000E+00  0.0000E+00  0.0000E+00  0.0000E+00
    -15.200  0.0000E+00  0.0000E+00  0.0000E+00  0.0000E+00  0.0000E+00  0.0000E+00  0.0000E+00  0.0000E+00  0.0000E+00  0.0000E+00  0.0000E+00  0.0000E+00  0.0000E+00  0.0000E+00  0.0000E+00  0.0000E+00  0.0000E+00  0.0000E+00
    -15.190  0.0000E+00  0.0000E+00  0.0000E+00  0.0000E+00  0.0000E+00  0.0000E+00  0.0000E+00  0.0000E+00  0.0000E+00  0.0000E+00  0.0000E+00  0.0000E+00  0.0000E+00  0.0000E+00  0.0000E+00  0.0000E+00  0.0000E+00  0.0000E+00
    -15.180  0.0000E+00  0.0000E+00  0.0000E+00  0.0000E+00  0.0000E+00  0.0000E+00  0.0000E+00  0.0000E+00  0.0000E+00  0.0000E+00  0.0000E+00  0.0000E+00  0.0000E+00  0.0000E+00  0.0000E+00  0.0000E+00  0.0000E+00  0.0000E+00
    -15.170  0.0000E+00  0.0000E+00  0.0000E+00  0.0000E+00  0.0000E+00  0.0000E+00  0.0000E+00  0.0000E+00  0.0000E+00  0.0000E+00  0.0000E+00  0.0000E+00  0.0000E+00  0.0000E+00  0.0000E+00  0.0000E+00  0.0000E+00  0.0000E+00
    -15.160  0.0000E+00  0.0000E+00  0.0000E+00  0.0000E+00  0.0000E+00  0.0000E+00  0.0000E+00  0.0000E+00  0.0000E+00  0.0000E+00  0.0000E+00  0.0000E+00  0.0000E+00  0.0000E+00  0.0000E+00  0.0000E+00  0.0000E+00  0.0000E+00
    -15.150  0.0000E+00  0.0000E+00  0.0000E+00  0.0000E+00  0.0000E+00  0.0000E+00  0.0000E+00  0.0000E+00  0.0000E+00  0.0000E+00  0.0000E+00  0.0000E+00  0.0000E+00  0.0000E+00  0.0000E+00  0.0000E+00  0.0000E+00  0.0000E+00
    -15.140  0.0000E+00  0.0000E+00  0.0000E+00  0.0000E+00  0.0000E+00  0.0000E+00  0.0000E+00  0.0000E+00  0.0000E+00  0.0000E+00  0.0000E+00  0.0000E+00  0.0000E+00  0.0000E+00  0.0000E+00  0.0000E+00  0.0000E+00  0.0000E+00
    -15.130  0.0000E+00  0.0000E+00  0.0000E+00  0.0000E+00  0.0000E+00  0.0000E+00  0.0000E+00  0.0000E+00  0.0000E+00  0.0000E+00  0.0000E+00  0.0000E+00  0.0000E+00  0.0000E+00  0.0000E+00  0.0000E+00  0.0000E+00  0.0000E+00
    -15.120  0.0000E+00  0.0000E+00  0.0000E+00  0.0000E+00  0.0000E+00  0.0000E+00  0.0000E+00  0.0000E+00  0.0000E+00  0.0000E+00  0.0000E+00  0.0000E+00  0.0000E+00  0.0000E+00  0.0000E+00  0.0000E+00  0.0000E+00  0.0000E+00
    -15.110  0.0000E+00  0.0000E+00  0.0000E+00  0.0000E+00  0.0000E+00  0.0000E+00  0.0000E+00  0.0000E+00  0.0000E+00  0.0000E+00  0.0000E+00  0.0000E+00  0.0000E+00  0.0000E+00  0.0000E+00  0.0000E+00  0.0000E+00  0.0000E+00
    -15.100  0.0000E+00  0.0000E+00  0.0000E+00  0.0000E+00  0.0000E+00  0.0000E+00  0.0000E+00  0.0000E+00  0.0000E+00  0.0000E+00  0.0000E+00  0.0000E+00  0.0000E+00  0.0000E+00  0.0000E+00  0.0000E+00  0.0000E+00  0.0000E+00
    -15.090  0.0000E+00  0.0000E+00  0.0000E+00  0.0000E+00  0.0000E+00  0.0000E+00  0.0000E+00  0.0000E+00  0.0000E+00  0.0000E+00  0.0000E+00  0.0000E+00  0.0000E+00  0.0000E+00  0.0000E+00  0.0000E+00  0.0000E+00  0.0000E+00
    -15.080  0.0000E+00  0.0000E+00  0.0000E+00  0.0000E+00  0.0000E+00  0.0000E+00  0.0000E+00  0.0000E+00  0.0000E+00  0.0000E+00  0.0000E+00  0.0000E+00  0.0000E+00  0.0000E+00  0.0000E+00  0.0000E+00  0.0000E+00  0.0000E+00
    -15.070  0.0000E+00  0.0000E+00  0.0000E+00  0.0000E+00  0.0000E+00  0.0000E+00  0.0000E+00  0.0000E+00  0.0000E+00  0.0000E+00  0.0000E+00  0.0000E+00  0.0000E+00  0.0000E+00  0.0000E+00  0.0000E+00  0.0000E+00  0.0000E+00
    -15.060  0.0000E+00  0.0000E+00  0.0000E+00  0.0000E+00  0.0000E+00  0.0000E+00  0.0000E+00  0.0000E+00  0.0000E+00  0.0000E+00  0.0000E+00  0.0000E+00  0.0000E+00  0.0000E+00  0.0000E+00  0.0000E+00  0.0000E+00  0.0000E+00
    -15.050  0.0000E+00  0.0000E+00  0.0000E+00  0.0000E+00  0.0000E+00  0.0000E+00  0.0000E+00  0.0000E+00  0.0000E+00  0.0000E+00  0.0000E+00  0.0000E+00  0.0000E+00  0.0000E+00  0.0000E+00  0.0000E+00  0.0000E+00  0.0000E+00
    -15.040  0.0000E+00  0.0000E+00  0.0000E+00  0.0000E+00  0.0000E+00  0.0000E+00  0.0000E+00  0.0000E+00  0.0000E+00  0.0000E+00  0.0000E+00  0.0000E+00  0.0000E+00  0.0000E+00  0.0000E+00  0.0000E+00  0.0000E+00  0.0000E+00
    -15.030  0.0000E+00  0.0000E+00  0.0000E+00  0.0000E+00  0.0000E+00  0.0000E+00  0.0000E+00  0.0000E+00  0.0000E+00  0.0000E+00  0.0000E+00  0.0000E+00  0.0000E+00  0.0000E+00  0.0000E+00  0.0000E+00  0.0000E+00  0.0000E+00
    -15.020  0.0000E+00  0.0000E+00  0.0000E+00  0.0000E+00  0.0000E+00  0.0000E+00  0.0000E+00  0.0000E+00  0.0000E+00  0.0000E+00  0.0000E+00  0.0000E+00  0.0000E+00  0.0000E+00  0.0000E+00  0.0000E+00  0.0000E+00  0.0000E+00
    -15.010  0.0000E+00  0.0000E+00  0.0000E+00  0.0000E+00  0.0000E+00  0.0000E+00  0.0000E+00  0.0000E+00  0.0000E+00  0.0000E+00  0.0000E+00  0.0000E+00  0.0000E+00  0.0000E+00  0.0000E+00  0.0000E+00  0.0000E+00  0.0000E+00
    -15.000  0.0000E+00  0.0000E+00  0.0000E+00  0.0000E+00  0.0000E+00  0.0000E+00  0.0000E+00  0.0000E+00  0.0000E+00  0.0000E+00  0.0000E+00  0.0000E+00  0.0000E+00  0.0000E+00  0.0000E+00  0.0000E+00  0.0000E+00  0.0000E+00
    -14.990  0.0000E+00  0.0000E+00  0.0000E+00  0.0000E+00  0.0000E+00  0.0000E+00  0.0000E+00  0.0000E+00  0.0000E+00  0.0000E+00  0.0000E+00  0.0000E+00  0.0000E+00  0.0000E+00  0.0000E+00  0.0000E+00  0.0000E+00  0.0000E+00
    -14.980  0.0000E+00  0.0000E+00  0.0000E+00  0.0000E+00  0.0000E+00  0.0000E+00  0.0000E+00  0.0000E+00  0.0000E+00  0.0000E+00  0.0000E+00  0.0000E+00  0.0000E+00  0.0000E+00  0.0000E+00  0.0000E+00  0.0000E+00  0.0000E+00
    -14.970  0.0000E+00  0.0000E+00  0.0000E+00  0.0000E+00  0.0000E+00  0.0000E+00  0.0000E+00  0.0000E+00  0.0000E+00  0.0000E+00  0.0000E+00  0.0000E+00  0.0000E+00  0.0000E+00  0.0000E+00  0.0000E+00  0.0000E+00  0.0000E+00
    -14.960  0.0000E+00  0.0000E+00  0.0000E+00  0.0000E+00  0.0000E+00  0.0000E+00  0.0000E+00  0.0000E+00  0.0000E+00  0.0000E+00  0.0000E+00  0.0000E+00  0.0000E+00  0.0000E+00  0.0000E+00  0.0000E+00  0.0000E+00  0.0000E+00
    -14.950  0.0000E+00  0.0000E+00  0.0000E+00  0.0000E+00  0.0000E+00  0.0000E+00  0.0000E+00  0.0000E+00  0.0000E+00  0.0000E+00  0.0000E+00  0.0000E+00  0.0000E+00  0.0000E+00  0.0000E+00  0.0000E+00  0.0000E+00  0.0000E+00
    -14.940  0.0000E+00  0.0000E+00  0.0000E+00  0.0000E+00  0.0000E+00  0.0000E+00  0.0000E+00  0.0000E+00  0.0000E+00  0.0000E+00  0.0000E+00  0.0000E+00  0.0000E+00  0.0000E+00  0.0000E+00  0.0000E+00  0.0000E+00  0.0000E+00
    -14.930  0.0000E+00  0.0000E+00  0.0000E+00  0.0000E+00  0.0000E+00  0.0000E+00  0.0000E+00  0.0000E+00  0.0000E+00  0.0000E+00  0.0000E+00  0.0000E+00  0.0000E+00  0.0000E+00  0.0000E+00  0.0000E+00  0.0000E+00  0.0000E+00
    -14.920  0.0000E+00  0.0000E+00  0.0000E+00  0.0000E+00  0.0000E+00  0.0000E+00  0.0000E+00  0.0000E+00  0.0000E+00  0.0000E+00  0.0000E+00  0.0000E+00  0.0000E+00  0.0000E+00  0.0000E+00  0.0000E+00  0.0000E+00  0.0000E+00
    -14.910  0.0000E+00  0.0000E+00  0.0000E+00  0.0000E+00  0.0000E+00  0.0000E+00  0.0000E+00  0.0000E+00  0.0000E+00  0.0000E+00  0.0000E+00  0.0000E+00  0.0000E+00  0.0000E+00  0.0000E+00  0.0000E+00  0.0000E+00  0.0000E+00
    -14.900  0.0000E+00  0.0000E+00  0.0000E+00  0.0000E+00  0.0000E+00  0.0000E+00  0.0000E+00  0.0000E+00  0.0000E+00  0.0000E+00  0.0000E+00  0.0000E+00  0.0000E+00  0.0000E+00  0.0000E+00  0.0000E+00  0.0000E+00  0.0000E+00
    -14.890  0.0000E+00  0.0000E+00  0.0000E+00  0.0000E+00  0.0000E+00  0.0000E+00  0.0000E+00  0.0000E+00  0.0000E+00  0.0000E+00  0.0000E+00  0.0000E+00  0.0000E+00  0.0000E+00  0.0000E+00  0.0000E+00  0.0000E+00  0.0000E+00
    -14.880  0.0000E+00  0.0000E+00  0.0000E+00  0.0000E+00  0.0000E+00  0.0000E+00  0.0000E+00  0.0000E+00  0.0000E+00  0.0000E+00  0.0000E+00  0.0000E+00  0.0000E+00  0.0000E+00  0.0000E+00  0.0000E+00  0.0000E+00  0.0000E+00
    -14.870  0.0000E+00  0.0000E+00  0.0000E+00  0.0000E+00  0.0000E+00  0.0000E+00  0.0000E+00  0.0000E+00  0.0000E+00  0.0000E+00  0.0000E+00  0.0000E+00  0.0000E+00  0.0000E+00  0.0000E+00  0.0000E+00  0.0000E+00  0.0000E+00
    -14.860  0.0000E+00  0.0000E+00  0.0000E+00  0.0000E+00  0.0000E+00  0.0000E+00  0.0000E+00  0.0000E+00  0.0000E+00  0.0000E+00  0.0000E+00  0.0000E+00  0.0000E+00  0.0000E+00  0.0000E+00  0.0000E+00  0.0000E+00  0.0000E+00
    -14.850  0.0000E+00  0.0000E+00  0.0000E+00  0.0000E+00  0.0000E+00  0.0000E+00  0.0000E+00  0.0000E+00  0.0000E+00  0.0000E+00  0.0000E+00  0.0000E+00  0.0000E+00  0.0000E+00  0.0000E+00  0.0000E+00  0.0000E+00  0.0000E+00
    -14.840  0.0000E+00  0.0000E+00  0.0000E+00  0.0000E+00  0.0000E+00  0.0000E+00  0.0000E+00  0.0000E+00  0.0000E+00  0.0000E+00  0.0000E+00  0.0000E+00  0.0000E+00  0.0000E+00  0.0000E+00  0.0000E+00  0.0000E+00  0.0000E+00
    -14.830  0.0000E+00  0.0000E+00  0.0000E+00  0.0000E+00  0.0000E+00  0.0000E+00  0.0000E+00  0.0000E+00  0.0000E+00  0.0000E+00  0.0000E+00  0.0000E+00  0.0000E+00  0.0000E+00  0.0000E+00  0.0000E+00  0.0000E+00  0.0000E+00
    -14.820  0.0000E+00  0.0000E+00  0.0000E+00  0.0000E+00  0.0000E+00  0.0000E+00  0.0000E+00  0.0000E+00  0.0000E+00  0.0000E+00  0.0000E+00  0.0000E+00  0.0000E+00  0.0000E+00  0.0000E+00  0.0000E+00  0.0000E+00  0.0000E+00
    -14.810  0.0000E+00  0.0000E+00  0.0000E+00  0.0000E+00  0.0000E+00  0.0000E+00  0.0000E+00  0.0000E+00  0.0000E+00  0.0000E+00  0.0000E+00  0.0000E+00  0.0000E+00  0.0000E+00  0.0000E+00  0.0000E+00  0.0000E+00  0.0000E+00
    -14.800  0.0000E+00  0.0000E+00  0.0000E+00  0.0000E+00  0.0000E+00  0.0000E+00  0.0000E+00  0.0000E+00  0.0000E+00  0.0000E+00  0.0000E+00  0.0000E+00  0.0000E+00  0.0000E+00  0.0000E+00  0.0000E+00  0.0000E+00  0.0000E+00
    -14.790  0.0000E+00  0.0000E+00  0.0000E+00  0.0000E+00  0.0000E+00  0.0000E+00  0.0000E+00  0.0000E+00  0.0000E+00  0.0000E+00  0.0000E+00  0.0000E+00  0.0000E+00  0.0000E+00  0.0000E+00  0.0000E+00  0.0000E+00  0.0000E+00
    -14.780  0.0000E+00  0.0000E+00  0.0000E+00  0.0000E+00  0.0000E+00  0.0000E+00  0.0000E+00  0.0000E+00  0.0000E+00  0.0000E+00  0.0000E+00  0.0000E+00  0.0000E+00  0.0000E+00  0.0000E+00  0.0000E+00  0.0000E+00  0.0000E+00
    -14.770  0.0000E+00  0.0000E+00  0.0000E+00  0.0000E+00  0.0000E+00  0.0000E+00  0.0000E+00  0.0000E+00  0.0000E+00  0.0000E+00  0.0000E+00  0.0000E+00  0.0000E+00  0.0000E+00  0.0000E+00  0.0000E+00  0.0000E+00  0.0000E+00
    -14.760  0.0000E+00  0.0000E+00  0.0000E+00  0.0000E+00  0.0000E+00  0.0000E+00  0.0000E+00  0.0000E+00  0.0000E+00  0.0000E+00  0.0000E+00  0.0000E+00  0.0000E+00  0.0000E+00  0.0000E+00  0.0000E+00  0.0000E+00  0.0000E+00
    -14.750  0.0000E+00  0.0000E+00  0.0000E+00  0.0000E+00  0.0000E+00  0.0000E+00  0.0000E+00  0.0000E+00  0.0000E+00  0.0000E+00  0.0000E+00  0.0000E+00  0.0000E+00  0.0000E+00  0.0000E+00  0.0000E+00  0.0000E+00  0.0000E+00
    -14.740  0.0000E+00  0.0000E+00  0.0000E+00  0.0000E+00  0.0000E+00  0.0000E+00  0.0000E+00  0.0000E+00  0.0000E+00  0.0000E+00  0.0000E+00  0.0000E+00  0.0000E+00  0.0000E+00  0.0000E+00  0.0000E+00  0.0000E+00  0.0000E+00
    -14.730  0.0000E+00  0.0000E+00  0.0000E+00  0.0000E+00  0.0000E+00  0.0000E+00  0.0000E+00  0.0000E+00  0.0000E+00  0.0000E+00  0.0000E+00  0.0000E+00  0.0000E+00  0.0000E+00  0.0000E+00  0.0000E+00  0.0000E+00  0.0000E+00
    -14.720  0.0000E+00  0.0000E+00  0.0000E+00  0.0000E+00  0.0000E+00  0.0000E+00  0.0000E+00  0.0000E+00  0.0000E+00  0.0000E+00  0.0000E+00  0.0000E+00  0.0000E+00  0.0000E+00  0.0000E+00  0.0000E+00  0.0000E+00  0.0000E+00
    -14.710  0.0000E+00  0.0000E+00  0.0000E+00  0.0000E+00  0.0000E+00  0.0000E+00  0.0000E+00  0.0000E+00  0.0000E+00  0.0000E+00  0.0000E+00  0.0000E+00  0.0000E+00  0.0000E+00  0.0000E+00  0.0000E+00  0.0000E+00  0.0000E+00
    -14.700  0.0000E+00  0.0000E+00  0.0000E+00  0.0000E+00  0.0000E+00  0.0000E+00  0.0000E+00  0.0000E+00  0.0000E+00  0.0000E+00  0.0000E+00  0.0000E+00  0.0000E+00  0.0000E+00  0.0000E+00  0.0000E+00  0.0000E+00  0.0000E+00
    -14.690  0.0000E+00  0.0000E+00  0.0000E+00  0.0000E+00  0.0000E+00  0.0000E+00  0.0000E+00  0.0000E+00  0.0000E+00  0.0000E+00  0.0000E+00  0.0000E+00  0.0000E+00  0.0000E+00  0.0000E+00  0.0000E+00  0.0000E+00  0.0000E+00
    -14.680  0.0000E+00  0.0000E+00  0.0000E+00  0.0000E+00  0.0000E+00  0.0000E+00  0.0000E+00  0.0000E+00  0.0000E+00  0.0000E+00  0.0000E+00  0.0000E+00  0.0000E+00  0.0000E+00  0.0000E+00  0.0000E+00  0.0000E+00  0.0000E+00
    -14.670  0.0000E+00  0.0000E+00  0.0000E+00  0.0000E+00  0.0000E+00  0.0000E+00  0.0000E+00  0.0000E+00  0.0000E+00  0.0000E+00  0.0000E+00  0.0000E+00  0.0000E+00  0.0000E+00  0.0000E+00  0.0000E+00  0.0000E+00  0.0000E+00
    -14.660  0.0000E+00  0.0000E+00  0.0000E+00  0.0000E+00  0.0000E+00  0.0000E+00  0.0000E+00  0.0000E+00  0.0000E+00  0.0000E+00  0.0000E+00  0.0000E+00  0.0000E+00  0.0000E+00  0.0000E+00  0.0000E+00  0.0000E+00  0.0000E+00
    -14.650  0.0000E+00  0.0000E+00  0.0000E+00  0.0000E+00  0.0000E+00  0.0000E+00  0.0000E+00  0.0000E+00  0.0000E+00  0.0000E+00  0.0000E+00  0.0000E+00  0.0000E+00  0.0000E+00  0.0000E+00  0.0000E+00  0.0000E+00  0.0000E+00
    -14.640  0.0000E+00  0.0000E+00  0.0000E+00  0.0000E+00  0.0000E+00  0.0000E+00  0.0000E+00  0.0000E+00  0.0000E+00  0.0000E+00  0.0000E+00  0.0000E+00  0.0000E+00  0.0000E+00  0.0000E+00  0.0000E+00  0.0000E+00  0.0000E+00
    -14.630  0.0000E+00  0.0000E+00  0.0000E+00  0.0000E+00  0.0000E+00  0.0000E+00  0.0000E+00  0.0000E+00  0.0000E+00  0.0000E+00  0.0000E+00  0.0000E+00  0.0000E+00  0.0000E+00  0.0000E+00  0.0000E+00  0.0000E+00  0.0000E+00
    -14.620  0.0000E+00  0.0000E+00  0.0000E+00  0.0000E+00  0.0000E+00  0.0000E+00  0.0000E+00  0.0000E+00  0.0000E+00  0.0000E+00  0.0000E+00  0.0000E+00  0.0000E+00  0.0000E+00  0.0000E+00  0.0000E+00  0.0000E+00  0.0000E+00
    -14.610  0.0000E+00  0.0000E+00  0.0000E+00  0.0000E+00  0.0000E+00  0.0000E+00  0.0000E+00  0.0000E+00  0.0000E+00  0.0000E+00  0.0000E+00  0.0000E+00  0.0000E+00  0.0000E+00  0.0000E+00  0.0000E+00  0.0000E+00  0.0000E+00
    -14.600  0.0000E+00  0.0000E+00  0.0000E+00  0.0000E+00  0.0000E+00  0.0000E+00  0.0000E+00  0.0000E+00  0.0000E+00  0.0000E+00  0.0000E+00  0.0000E+00  0.0000E+00  0.0000E+00  0.0000E+00  0.0000E+00  0.0000E+00  0.0000E+00
    -14.590  0.0000E+00  0.0000E+00  0.0000E+00  0.0000E+00  0.0000E+00  0.0000E+00  0.0000E+00  0.0000E+00  0.0000E+00  0.0000E+00  0.0000E+00  0.0000E+00  0.0000E+00  0.0000E+00  0.0000E+00  0.0000E+00  0.0000E+00  0.0000E+00
    -14.580  0.0000E+00  0.0000E+00  0.0000E+00  0.0000E+00  0.0000E+00  0.0000E+00  0.0000E+00  0.0000E+00  0.0000E+00  0.0000E+00  0.0000E+00  0.0000E+00  0.0000E+00  0.0000E+00  0.0000E+00  0.0000E+00  0.0000E+00  0.0000E+00
    -14.570  0.0000E+00  0.0000E+00  0.0000E+00  0.0000E+00  0.0000E+00  0.0000E+00  0.0000E+00  0.0000E+00  0.0000E+00  0.0000E+00  0.0000E+00  0.0000E+00  0.0000E+00  0.0000E+00  0.0000E+00  0.0000E+00  0.0000E+00  0.0000E+00
    -14.560  0.0000E+00  0.0000E+00  0.0000E+00  0.0000E+00  0.0000E+00  0.0000E+00  0.0000E+00  0.0000E+00  0.0000E+00  0.0000E+00  0.0000E+00  0.0000E+00  0.0000E+00  0.0000E+00  0.0000E+00  0.0000E+00  0.0000E+00  0.0000E+00
    -14.550  0.0000E+00  0.0000E+00  0.0000E+00  0.0000E+00  0.0000E+00  0.0000E+00  0.0000E+00  0.0000E+00  0.0000E+00  0.0000E+00  0.0000E+00  0.0000E+00  0.0000E+00  0.0000E+00  0.0000E+00  0.0000E+00  0.0000E+00  0.0000E+00
    -14.540  0.0000E+00  0.0000E+00  0.0000E+00  0.0000E+00  0.0000E+00  0.0000E+00  0.0000E+00  0.0000E+00  0.0000E+00  0.0000E+00  0.0000E+00  0.0000E+00  0.0000E+00  0.0000E+00  0.0000E+00  0.0000E+00  0.0000E+00  0.0000E+00
    -14.530  0.0000E+00  0.0000E+00  0.0000E+00  0.0000E+00  0.0000E+00  0.0000E+00  0.0000E+00  0.0000E+00  0.0000E+00  0.0000E+00  0.0000E+00  0.0000E+00  0.0000E+00  0.0000E+00  0.0000E+00  0.0000E+00  0.0000E+00  0.0000E+00
    -14.520  0.0000E+00  0.0000E+00  0.0000E+00  0.0000E+00  0.0000E+00  0.0000E+00  0.0000E+00  0.0000E+00  0.0000E+00  0.0000E+00  0.0000E+00  0.0000E+00  0.0000E+00  0.0000E+00  0.0000E+00  0.0000E+00  0.0000E+00  0.0000E+00
    -14.510  0.0000E+00  0.0000E+00  0.0000E+00  0.0000E+00  0.0000E+00  0.0000E+00  0.0000E+00  0.0000E+00  0.0000E+00  0.0000E+00  0.0000E+00  0.0000E+00  0.0000E+00  0.0000E+00  0.0000E+00  0.0000E+00  0.0000E+00  0.0000E+00
    -14.500  0.0000E+00  0.0000E+00  0.0000E+00  0.0000E+00  0.0000E+00  0.0000E+00  0.0000E+00  0.0000E+00  0.0000E+00  0.0000E+00  0.0000E+00  0.0000E+00  0.0000E+00  0.0000E+00  0.0000E+00  0.0000E+00  0.0000E+00  0.0000E+00
    -14.490  0.0000E+00  0.0000E+00  0.0000E+00  0.0000E+00  0.0000E+00  0.0000E+00  0.0000E+00  0.0000E+00  0.0000E+00  0.0000E+00  0.0000E+00  0.0000E+00  0.0000E+00  0.0000E+00  0.0000E+00  0.0000E+00  0.0000E+00  0.0000E+00
    -14.480  0.0000E+00  0.0000E+00  0.0000E+00  0.0000E+00  0.0000E+00  0.0000E+00  0.0000E+00  0.0000E+00  0.0000E+00  0.0000E+00  0.0000E+00  0.0000E+00  0.0000E+00  0.0000E+00  0.0000E+00  0.0000E+00  0.0000E+00  0.0000E+00
    -14.470  0.0000E+00  0.0000E+00  0.0000E+00  0.0000E+00  0.0000E+00  0.0000E+00  0.0000E+00  0.0000E+00  0.0000E+00  0.0000E+00  0.0000E+00  0.0000E+00  0.0000E+00  0.0000E+00  0.0000E+00  0.0000E+00  0.0000E+00  0.0000E+00
    -14.460  0.0000E+00  0.0000E+00  0.0000E+00  0.0000E+00  0.0000E+00  0.0000E+00  0.0000E+00  0.0000E+00  0.0000E+00  0.0000E+00  0.0000E+00  0.0000E+00  0.0000E+00  0.0000E+00  0.0000E+00  0.0000E+00  0.0000E+00  0.0000E+00
    -14.450  0.0000E+00  0.0000E+00  0.0000E+00  0.0000E+00  0.0000E+00  0.0000E+00  0.0000E+00  0.0000E+00  0.0000E+00  0.0000E+00  0.0000E+00  0.0000E+00  0.0000E+00  0.0000E+00  0.0000E+00  0.0000E+00  0.0000E+00  0.0000E+00
    -14.440  0.0000E+00  0.0000E+00  0.0000E+00  0.0000E+00  0.0000E+00  0.0000E+00  0.0000E+00  0.0000E+00  0.0000E+00  0.0000E+00  0.0000E+00  0.0000E+00  0.0000E+00  0.0000E+00  0.0000E+00  0.0000E+00  0.0000E+00  0.0000E+00
    -14.430  0.0000E+00  0.0000E+00  0.0000E+00  0.0000E+00  0.0000E+00  0.0000E+00  0.0000E+00  0.0000E+00  0.0000E+00  0.0000E+00  0.0000E+00  0.0000E+00  0.0000E+00  0.0000E+00  0.0000E+00  0.0000E+00  0.0000E+00  0.0000E+00
    -14.420  0.0000E+00  0.0000E+00  0.0000E+00  0.0000E+00  0.0000E+00  0.0000E+00  0.0000E+00  0.0000E+00  0.0000E+00  0.0000E+00  0.0000E+00  0.0000E+00  0.0000E+00  0.0000E+00  0.0000E+00  0.0000E+00  0.0000E+00  0.0000E+00
    -14.410  0.0000E+00  0.0000E+00  0.0000E+00  0.0000E+00  0.0000E+00  0.0000E+00  0.0000E+00  0.0000E+00  0.0000E+00  0.0000E+00  0.0000E+00  0.0000E+00  0.0000E+00  0.0000E+00  0.0000E+00  0.0000E+00  0.0000E+00  0.0000E+00
    -14.400  0.0000E+00  0.0000E+00  0.0000E+00  0.0000E+00  0.0000E+00  0.0000E+00  0.0000E+00  0.0000E+00  0.0000E+00  0.0000E+00  0.0000E+00  0.0000E+00  0.0000E+00  0.0000E+00  0.0000E+00  0.0000E+00  0.0000E+00  0.0000E+00
    -14.390  0.0000E+00  0.0000E+00  0.0000E+00  0.0000E+00  0.0000E+00  0.0000E+00  0.0000E+00  0.0000E+00  0.0000E+00  0.0000E+00  0.0000E+00  0.0000E+00  0.0000E+00  0.0000E+00  0.0000E+00  0.0000E+00  0.0000E+00  0.0000E+00
    -14.380  0.0000E+00  0.0000E+00  0.0000E+00  0.0000E+00  0.0000E+00  0.0000E+00  0.0000E+00  0.0000E+00  0.0000E+00  0.0000E+00  0.0000E+00  0.0000E+00  0.0000E+00  0.0000E+00  0.0000E+00  0.0000E+00  0.0000E+00  0.0000E+00
    -14.370  0.0000E+00  0.0000E+00  0.0000E+00  0.0000E+00  0.0000E+00  0.0000E+00  0.0000E+00  0.0000E+00  0.0000E+00  0.0000E+00  0.0000E+00  0.0000E+00  0.0000E+00  0.0000E+00  0.0000E+00  0.0000E+00  0.0000E+00  0.0000E+00
    -14.360  0.0000E+00  0.0000E+00  0.0000E+00  0.0000E+00  0.0000E+00  0.0000E+00  0.0000E+00  0.0000E+00  0.0000E+00  0.0000E+00  0.0000E+00  0.0000E+00  0.0000E+00  0.0000E+00  0.0000E+00  0.0000E+00  0.0000E+00  0.0000E+00
    -14.350  0.0000E+00  0.0000E+00  0.0000E+00  0.0000E+00  0.0000E+00  0.0000E+00  0.0000E+00  0.0000E+00  0.0000E+00  0.0000E+00  0.0000E+00  0.0000E+00  0.0000E+00  0.0000E+00  0.0000E+00  0.0000E+00  0.0000E+00  0.0000E+00
    -14.340  0.0000E+00  0.0000E+00  0.0000E+00  0.0000E+00  0.0000E+00  0.0000E+00  0.0000E+00  0.0000E+00  0.0000E+00  0.0000E+00  0.0000E+00  0.0000E+00  0.0000E+00  0.0000E+00  0.0000E+00  0.0000E+00  0.0000E+00  0.0000E+00
    -14.330  0.0000E+00  0.0000E+00  0.0000E+00  0.0000E+00  0.0000E+00  0.0000E+00  0.0000E+00  0.0000E+00  0.0000E+00  0.0000E+00  0.0000E+00  0.0000E+00  0.0000E+00  0.0000E+00  0.0000E+00  0.0000E+00  0.0000E+00  0.0000E+00
    -14.320  0.0000E+00  0.0000E+00  0.0000E+00  0.0000E+00  0.0000E+00  0.0000E+00  0.0000E+00  0.0000E+00  0.0000E+00  0.0000E+00  0.0000E+00  0.0000E+00  0.0000E+00  0.0000E+00  0.0000E+00  0.0000E+00  0.0000E+00  0.0000E+00
    -14.310  0.0000E+00  0.0000E+00  0.0000E+00  0.0000E+00  0.0000E+00  0.0000E+00  0.0000E+00  0.0000E+00  0.0000E+00  0.0000E+00  0.0000E+00  0.0000E+00  0.0000E+00  0.0000E+00  0.0000E+00  0.0000E+00  0.0000E+00  0.0000E+00
    -14.300  0.0000E+00  0.0000E+00  0.0000E+00  0.0000E+00  0.0000E+00  0.0000E+00  0.0000E+00  0.0000E+00  0.0000E+00  0.0000E+00  0.0000E+00  0.0000E+00  0.0000E+00  0.0000E+00  0.0000E+00  0.0000E+00  0.0000E+00  0.0000E+00
    -14.290  0.0000E+00  0.0000E+00  0.0000E+00  0.0000E+00  0.0000E+00  0.0000E+00  0.0000E+00  0.0000E+00  0.0000E+00  0.0000E+00  0.0000E+00  0.0000E+00  0.0000E+00  0.0000E+00  0.0000E+00  0.0000E+00  0.0000E+00  0.0000E+00
    -14.280  0.0000E+00  0.0000E+00  0.0000E+00  0.0000E+00  0.0000E+00  0.0000E+00  0.0000E+00  0.0000E+00  0.0000E+00  0.0000E+00  0.0000E+00  0.0000E+00  0.0000E+00  0.0000E+00  0.0000E+00  0.0000E+00  0.0000E+00  0.0000E+00
    -14.270  0.0000E+00  0.0000E+00  0.0000E+00  0.0000E+00  0.0000E+00  0.0000E+00  0.0000E+00  0.0000E+00  0.0000E+00  0.0000E+00  0.0000E+00  0.0000E+00  0.0000E+00  0.0000E+00  0.0000E+00  0.0000E+00  0.0000E+00  0.0000E+00
    -14.260  0.0000E+00  0.0000E+00  0.0000E+00  0.0000E+00  0.0000E+00  0.0000E+00  0.0000E+00  0.0000E+00  0.0000E+00  0.0000E+00  0.0000E+00  0.0000E+00  0.0000E+00  0.0000E+00  0.0000E+00  0.0000E+00  0.0000E+00  0.0000E+00
    -14.250  0.0000E+00  0.0000E+00  0.0000E+00  0.0000E+00  0.0000E+00  0.0000E+00  0.0000E+00  0.0000E+00  0.0000E+00  0.0000E+00  0.0000E+00  0.0000E+00  0.0000E+00  0.0000E+00  0.0000E+00  0.0000E+00  0.0000E+00  0.0000E+00
    -14.240  0.0000E+00  0.0000E+00  0.0000E+00  0.0000E+00  0.0000E+00  0.0000E+00  0.0000E+00  0.0000E+00  0.0000E+00  0.0000E+00  0.0000E+00  0.0000E+00  0.0000E+00  0.0000E+00  0.0000E+00  0.0000E+00  0.0000E+00  0.0000E+00
    -14.230  0.0000E+00  0.0000E+00  0.0000E+00  0.0000E+00  0.0000E+00  0.0000E+00  0.0000E+00  0.0000E+00  0.0000E+00  0.0000E+00  0.0000E+00  0.0000E+00  0.0000E+00  0.0000E+00  0.0000E+00  0.0000E+00  0.0000E+00  0.0000E+00
    -14.220  0.0000E+00  0.0000E+00  0.0000E+00  0.0000E+00  0.0000E+00  0.0000E+00  0.0000E+00  0.0000E+00  0.0000E+00  0.0000E+00  0.0000E+00  0.0000E+00  0.0000E+00  0.0000E+00  0.0000E+00  0.0000E+00  0.0000E+00  0.0000E+00
    -14.210  0.0000E+00  0.0000E+00  0.0000E+00  0.0000E+00  0.0000E+00  0.0000E+00  0.0000E+00  0.0000E+00  0.0000E+00  0.0000E+00  0.0000E+00  0.0000E+00  0.0000E+00  0.0000E+00  0.0000E+00  0.0000E+00  0.0000E+00  0.0000E+00
    -14.200  0.0000E+00  0.0000E+00  0.0000E+00  0.0000E+00  0.0000E+00  0.0000E+00  0.0000E+00  0.0000E+00  0.0000E+00  0.0000E+00  0.0000E+00  0.0000E+00  0.0000E+00  0.0000E+00  0.0000E+00  0.0000E+00  0.0000E+00  0.0000E+00
    -14.190  0.0000E+00  0.0000E+00  0.0000E+00  0.0000E+00  0.0000E+00  0.0000E+00  0.0000E+00  0.0000E+00  0.0000E+00  0.0000E+00  0.0000E+00  0.0000E+00  0.0000E+00  0.0000E+00  0.0000E+00  0.0000E+00  0.0000E+00  0.0000E+00
    -14.180  0.0000E+00  0.0000E+00  0.0000E+00  0.0000E+00  0.0000E+00  0.0000E+00  0.0000E+00  0.0000E+00  0.0000E+00  0.0000E+00  0.0000E+00  0.0000E+00  0.0000E+00  0.0000E+00  0.0000E+00  0.0000E+00  0.0000E+00  0.0000E+00
    -14.170  0.0000E+00  0.0000E+00  0.0000E+00  0.0000E+00  0.0000E+00  0.0000E+00  0.0000E+00  0.0000E+00  0.0000E+00  0.0000E+00  0.0000E+00  0.0000E+00  0.0000E+00  0.0000E+00  0.0000E+00  0.0000E+00  0.0000E+00  0.0000E+00
    -14.160  0.0000E+00  0.0000E+00  0.0000E+00  0.0000E+00  0.0000E+00  0.0000E+00  0.0000E+00  0.0000E+00  0.0000E+00  0.0000E+00  0.0000E+00  0.0000E+00  0.0000E+00  0.0000E+00  0.0000E+00  0.0000E+00  0.0000E+00  0.0000E+00
    -14.150  0.0000E+00  0.0000E+00  0.0000E+00  0.0000E+00  0.0000E+00  0.0000E+00  0.0000E+00  0.0000E+00  0.0000E+00  0.0000E+00  0.0000E+00  0.0000E+00  0.0000E+00  0.0000E+00  0.0000E+00  0.0000E+00  0.0000E+00  0.0000E+00
    -14.140  0.0000E+00  0.0000E+00  0.0000E+00  0.0000E+00  0.0000E+00  0.0000E+00  0.0000E+00  0.0000E+00  0.0000E+00  0.0000E+00  0.0000E+00  0.0000E+00  0.0000E+00  0.0000E+00  0.0000E+00  0.0000E+00  0.0000E+00  0.0000E+00
    -14.130  0.0000E+00  0.0000E+00  0.0000E+00  0.0000E+00  0.0000E+00  0.0000E+00  0.0000E+00  0.0000E+00  0.0000E+00  0.0000E+00  0.0000E+00  0.0000E+00  0.0000E+00  0.0000E+00  0.0000E+00  0.0000E+00  0.0000E+00  0.0000E+00
    -14.120  0.0000E+00  0.0000E+00  0.0000E+00  0.0000E+00  0.0000E+00  0.0000E+00  0.0000E+00  0.0000E+00  0.0000E+00  0.0000E+00  0.0000E+00  0.0000E+00  0.0000E+00  0.0000E+00  0.0000E+00  0.0000E+00  0.0000E+00  0.0000E+00
    -14.110  0.0000E+00  0.0000E+00  0.0000E+00  0.0000E+00  0.0000E+00  0.0000E+00  0.0000E+00  0.0000E+00  0.0000E+00  0.0000E+00  0.0000E+00  0.0000E+00  0.0000E+00  0.0000E+00  0.0000E+00  0.0000E+00  0.0000E+00  0.0000E+00
    -14.100  0.0000E+00  0.0000E+00  0.0000E+00  0.0000E+00  0.0000E+00  0.0000E+00  0.0000E+00  0.0000E+00  0.0000E+00  0.0000E+00  0.0000E+00  0.0000E+00  0.0000E+00  0.0000E+00  0.0000E+00  0.0000E+00  0.0000E+00  0.0000E+00
    -14.090  0.0000E+00  0.0000E+00  0.0000E+00  0.0000E+00  0.0000E+00  0.0000E+00  0.0000E+00  0.0000E+00  0.0000E+00  0.0000E+00  0.0000E+00  0.0000E+00  0.0000E+00  0.0000E+00  0.0000E+00  0.0000E+00  0.0000E+00  0.0000E+00
    -14.080  0.0000E+00  0.0000E+00  0.0000E+00  0.0000E+00  0.0000E+00  0.0000E+00  0.0000E+00  0.0000E+00  0.0000E+00  0.0000E+00  0.0000E+00  0.0000E+00  0.0000E+00  0.0000E+00  0.0000E+00  0.0000E+00  0.0000E+00  0.0000E+00
    -14.070  0.0000E+00  0.0000E+00  0.0000E+00  0.0000E+00  0.0000E+00  0.0000E+00  0.0000E+00  0.0000E+00  0.0000E+00  0.0000E+00  0.0000E+00  0.0000E+00  0.0000E+00  0.0000E+00  0.0000E+00  0.0000E+00  0.0000E+00  0.0000E+00
    -14.060  0.0000E+00  0.0000E+00  0.0000E+00  0.0000E+00  0.0000E+00  0.0000E+00  0.0000E+00  0.0000E+00  0.0000E+00  0.0000E+00  0.0000E+00  0.0000E+00  0.0000E+00  0.0000E+00  0.0000E+00  0.0000E+00  0.0000E+00  0.0000E+00
    -14.050  0.0000E+00  0.0000E+00  0.0000E+00  0.0000E+00  0.0000E+00  0.0000E+00  0.0000E+00  0.0000E+00  0.0000E+00  0.0000E+00  0.0000E+00  0.0000E+00  0.0000E+00  0.0000E+00  0.0000E+00  0.0000E+00  0.0000E+00  0.0000E+00
    -14.040  0.0000E+00  0.0000E+00  0.0000E+00  0.0000E+00  0.0000E+00  0.0000E+00  0.0000E+00  0.0000E+00  0.0000E+00  0.0000E+00  0.0000E+00  0.0000E+00  0.0000E+00  0.0000E+00  0.0000E+00  0.0000E+00  0.0000E+00  0.0000E+00
    -14.030  0.0000E+00  0.0000E+00  0.0000E+00  0.0000E+00  0.0000E+00  0.0000E+00  0.0000E+00  0.0000E+00  0.0000E+00  0.0000E+00  0.0000E+00  0.0000E+00  0.0000E+00  0.0000E+00  0.0000E+00  0.0000E+00  0.0000E+00  0.0000E+00
    -14.020  0.0000E+00  0.0000E+00  0.0000E+00  0.0000E+00  0.0000E+00  0.0000E+00  0.0000E+00  0.0000E+00  0.0000E+00  0.0000E+00  0.0000E+00  0.0000E+00  0.0000E+00  0.0000E+00  0.0000E+00  0.0000E+00  0.0000E+00  0.0000E+00
    -14.010  0.0000E+00  0.0000E+00  0.0000E+00  0.0000E+00  0.0000E+00  0.0000E+00  0.0000E+00  0.0000E+00  0.0000E+00  0.0000E+00  0.0000E+00  0.0000E+00  0.0000E+00  0.0000E+00  0.0000E+00  0.0000E+00  0.0000E+00  0.0000E+00
    -14.000  0.0000E+00  0.0000E+00  0.0000E+00  0.0000E+00  0.0000E+00  0.0000E+00  0.0000E+00  0.0000E+00  0.0000E+00  0.0000E+00  0.0000E+00  0.0000E+00  0.0000E+00  0.0000E+00  0.0000E+00  0.0000E+00  0.0000E+00  0.0000E+00
    -13.990  0.0000E+00  0.0000E+00  0.0000E+00  0.0000E+00  0.0000E+00  0.0000E+00  0.0000E+00  0.0000E+00  0.0000E+00  0.0000E+00  0.0000E+00  0.0000E+00  0.0000E+00  0.0000E+00  0.0000E+00  0.0000E+00  0.0000E+00  0.0000E+00
    -13.980  0.0000E+00  0.0000E+00  0.0000E+00  0.0000E+00  0.0000E+00  0.0000E+00  0.0000E+00  0.0000E+00  0.0000E+00  0.0000E+00  0.0000E+00  0.0000E+00  0.0000E+00  0.0000E+00  0.0000E+00  0.0000E+00  0.0000E+00  0.0000E+00
    -13.970  0.0000E+00  0.0000E+00  0.0000E+00  0.0000E+00  0.0000E+00  0.0000E+00  0.0000E+00  0.0000E+00  0.0000E+00  0.0000E+00  0.0000E+00  0.0000E+00  0.0000E+00  0.0000E+00  0.0000E+00  0.0000E+00  0.0000E+00  0.0000E+00
    -13.960  0.0000E+00  0.0000E+00  0.0000E+00  0.0000E+00  0.0000E+00  0.0000E+00  0.0000E+00  0.0000E+00  0.0000E+00  0.0000E+00  0.0000E+00  0.0000E+00  0.0000E+00  0.0000E+00  0.0000E+00  0.0000E+00  0.0000E+00  0.0000E+00
    -13.950  0.0000E+00  0.0000E+00  0.0000E+00  0.0000E+00  0.0000E+00  0.0000E+00  0.0000E+00  0.0000E+00  0.0000E+00  0.0000E+00  0.0000E+00  0.0000E+00  0.0000E+00  0.0000E+00  0.0000E+00  0.0000E+00  0.0000E+00  0.0000E+00
    -13.940  0.0000E+00  0.0000E+00  0.0000E+00  0.0000E+00  0.0000E+00  0.0000E+00  0.0000E+00  0.0000E+00  0.0000E+00  0.0000E+00  0.0000E+00  0.0000E+00  0.0000E+00  0.0000E+00  0.0000E+00  0.0000E+00  0.0000E+00  0.0000E+00
    -13.930  0.0000E+00  0.0000E+00  0.0000E+00  0.0000E+00  0.0000E+00  0.0000E+00  0.0000E+00  0.0000E+00  0.0000E+00  0.0000E+00  0.0000E+00  0.0000E+00  0.0000E+00  0.0000E+00  0.0000E+00  0.0000E+00  0.0000E+00  0.0000E+00
    -13.920  0.0000E+00  0.0000E+00  0.0000E+00  0.0000E+00  0.0000E+00  0.0000E+00  0.0000E+00  0.0000E+00  0.0000E+00  0.0000E+00  0.0000E+00  0.0000E+00  0.0000E+00  0.0000E+00  0.0000E+00  0.0000E+00  0.0000E+00  0.0000E+00
    -13.910  0.0000E+00  0.0000E+00  0.0000E+00  0.0000E+00  0.0000E+00  0.0000E+00  0.0000E+00  0.0000E+00  0.0000E+00  0.0000E+00  0.0000E+00  0.0000E+00  0.0000E+00  0.0000E+00  0.0000E+00  0.0000E+00  0.0000E+00  0.0000E+00
    -13.900  0.0000E+00  0.0000E+00  0.0000E+00  0.0000E+00  0.0000E+00  0.0000E+00  0.0000E+00  0.0000E+00  0.0000E+00  0.0000E+00  0.0000E+00  0.0000E+00  0.0000E+00  0.0000E+00  0.0000E+00  0.0000E+00  0.0000E+00  0.0000E+00
    -13.890  0.0000E+00  0.0000E+00  0.0000E+00  0.0000E+00  0.0000E+00  0.0000E+00  0.0000E+00  0.0000E+00  0.0000E+00  0.0000E+00  0.0000E+00  0.0000E+00  0.0000E+00  0.0000E+00  0.0000E+00  0.0000E+00  0.0000E+00  0.0000E+00
    -13.880  0.0000E+00  0.0000E+00  0.0000E+00  0.0000E+00  0.0000E+00  0.0000E+00  0.0000E+00  0.0000E+00  0.0000E+00  0.0000E+00  0.0000E+00  0.0000E+00  0.0000E+00  0.0000E+00  0.0000E+00  0.0000E+00  0.0000E+00  0.0000E+00
    -13.870  0.0000E+00  0.0000E+00  0.0000E+00  0.0000E+00  0.0000E+00  0.0000E+00  0.0000E+00  0.0000E+00  0.0000E+00  0.0000E+00  0.0000E+00  0.0000E+00  0.0000E+00  0.0000E+00  0.0000E+00  0.0000E+00  0.0000E+00  0.0000E+00
    -13.860  0.0000E+00  0.0000E+00  0.0000E+00  0.0000E+00  0.0000E+00  0.0000E+00  0.0000E+00  0.0000E+00  0.0000E+00  0.0000E+00  0.0000E+00  0.0000E+00  0.0000E+00  0.0000E+00  0.0000E+00  0.0000E+00  0.0000E+00  0.0000E+00
    -13.850  0.0000E+00  0.0000E+00  0.0000E+00  0.0000E+00  0.0000E+00  0.0000E+00  0.0000E+00  0.0000E+00  0.0000E+00  0.0000E+00  0.0000E+00  0.0000E+00  0.0000E+00  0.0000E+00  0.0000E+00  0.0000E+00  0.0000E+00  0.0000E+00
    -13.840  0.0000E+00  0.0000E+00  0.0000E+00  0.0000E+00  0.0000E+00  0.0000E+00  0.0000E+00  0.0000E+00  0.0000E+00  0.0000E+00  0.0000E+00  0.0000E+00  0.0000E+00  0.0000E+00  0.0000E+00  0.0000E+00  0.0000E+00  0.0000E+00
    -13.830  0.0000E+00  0.0000E+00  0.0000E+00  0.0000E+00  0.0000E+00  0.0000E+00  0.0000E+00  0.0000E+00  0.0000E+00  0.0000E+00  0.0000E+00  0.0000E+00  0.0000E+00  0.0000E+00  0.0000E+00  0.0000E+00  0.0000E+00  0.0000E+00
    -13.820  0.0000E+00  0.0000E+00  0.0000E+00  0.0000E+00  0.0000E+00  0.0000E+00  0.0000E+00  0.0000E+00  0.0000E+00  0.0000E+00  0.0000E+00  0.0000E+00  0.0000E+00  0.0000E+00  0.0000E+00  0.0000E+00  0.0000E+00  0.0000E+00
    -13.810  0.0000E+00  0.0000E+00  0.0000E+00  0.0000E+00  0.0000E+00  0.0000E+00  0.0000E+00  0.0000E+00  0.0000E+00  0.0000E+00  0.0000E+00  0.0000E+00  0.0000E+00  0.0000E+00  0.0000E+00  0.0000E+00  0.0000E+00  0.0000E+00
    -13.800  0.0000E+00  0.0000E+00  0.0000E+00  0.0000E+00  0.0000E+00  0.0000E+00  0.0000E+00  0.0000E+00  0.0000E+00  0.0000E+00  0.0000E+00  0.0000E+00  0.0000E+00  0.0000E+00  0.0000E+00  0.0000E+00  0.0000E+00  0.0000E+00
    -13.790  0.0000E+00  0.0000E+00  0.0000E+00  0.0000E+00  0.0000E+00  0.0000E+00  0.0000E+00  0.0000E+00  0.0000E+00  0.0000E+00  0.0000E+00  0.0000E+00  0.0000E+00  0.0000E+00  0.0000E+00  0.0000E+00  0.0000E+00  0.0000E+00
    -13.780  0.0000E+00  0.0000E+00  0.0000E+00  0.0000E+00  0.0000E+00  0.0000E+00  0.0000E+00  0.0000E+00  0.0000E+00  0.0000E+00  0.0000E+00  0.0000E+00  0.0000E+00  0.0000E+00  0.0000E+00  0.0000E+00  0.0000E+00  0.0000E+00
    -13.770  0.0000E+00  0.0000E+00  0.0000E+00  0.0000E+00  0.0000E+00  0.0000E+00  0.0000E+00  0.0000E+00  0.0000E+00  0.0000E+00  0.0000E+00  0.0000E+00  0.0000E+00  0.0000E+00  0.0000E+00  0.0000E+00  0.0000E+00  0.0000E+00
    -13.760  0.0000E+00  0.0000E+00  0.0000E+00  0.0000E+00  0.0000E+00  0.0000E+00  0.0000E+00  0.0000E+00  0.0000E+00  0.0000E+00  0.0000E+00  0.0000E+00  0.0000E+00  0.0000E+00  0.0000E+00  0.0000E+00  0.0000E+00  0.0000E+00
    -13.750  0.0000E+00  0.0000E+00  0.0000E+00  0.0000E+00  0.0000E+00  0.0000E+00  0.0000E+00  0.0000E+00  0.0000E+00  0.0000E+00  0.0000E+00  0.0000E+00  0.0000E+00  0.0000E+00  0.0000E+00  0.0000E+00  0.0000E+00  0.0000E+00
    -13.740  0.0000E+00  0.0000E+00  0.0000E+00  0.0000E+00  0.0000E+00  0.0000E+00  0.0000E+00  0.0000E+00  0.0000E+00  0.0000E+00  0.0000E+00  0.0000E+00  0.0000E+00  0.0000E+00  0.0000E+00  0.0000E+00  0.0000E+00  0.0000E+00
    -13.730  0.0000E+00  0.0000E+00  0.0000E+00  0.0000E+00  0.0000E+00  0.0000E+00  0.0000E+00  0.0000E+00  0.0000E+00  0.0000E+00  0.0000E+00  0.0000E+00  0.0000E+00  0.0000E+00  0.0000E+00  0.0000E+00  0.0000E+00  0.0000E+00
    -13.720  0.0000E+00  0.0000E+00  0.0000E+00  0.0000E+00  0.0000E+00  0.0000E+00  0.0000E+00  0.0000E+00  0.0000E+00  0.0000E+00  0.0000E+00  0.0000E+00  0.0000E+00  0.0000E+00  0.0000E+00  0.0000E+00  0.0000E+00  0.0000E+00
    -13.710  0.0000E+00  0.0000E+00  0.0000E+00  0.0000E+00  0.0000E+00  0.0000E+00  0.0000E+00  0.0000E+00  0.0000E+00  0.0000E+00  0.0000E+00  0.0000E+00  0.0000E+00  0.0000E+00  0.0000E+00  0.0000E+00  0.0000E+00  0.0000E+00
    -13.700  0.0000E+00  0.0000E+00  0.0000E+00  0.0000E+00  0.0000E+00  0.0000E+00  0.0000E+00  0.0000E+00  0.0000E+00  0.0000E+00  0.0000E+00  0.0000E+00  0.0000E+00  0.0000E+00  0.0000E+00  0.0000E+00  0.0000E+00  0.0000E+00
    -13.690  0.0000E+00  0.0000E+00  0.0000E+00  0.0000E+00  0.0000E+00  0.0000E+00  0.0000E+00  0.0000E+00  0.0000E+00  0.0000E+00  0.0000E+00  0.0000E+00  0.0000E+00  0.0000E+00  0.0000E+00  0.0000E+00  0.0000E+00  0.0000E+00
    -13.680  0.0000E+00  0.0000E+00  0.0000E+00  0.0000E+00  0.0000E+00  0.0000E+00  0.0000E+00  0.0000E+00  0.0000E+00  0.0000E+00  0.0000E+00  0.0000E+00  0.0000E+00  0.0000E+00  0.0000E+00  0.0000E+00  0.0000E+00  0.0000E+00
    -13.670  0.0000E+00  0.0000E+00  0.0000E+00  0.0000E+00  0.0000E+00  0.0000E+00  0.0000E+00  0.0000E+00  0.0000E+00  0.0000E+00  0.0000E+00  0.0000E+00  0.0000E+00  0.0000E+00  0.0000E+00  0.0000E+00  0.0000E+00  0.0000E+00
    -13.660  0.0000E+00  0.0000E+00  0.0000E+00  0.0000E+00  0.0000E+00  0.0000E+00  0.0000E+00  0.0000E+00  0.0000E+00  0.0000E+00  0.0000E+00  0.0000E+00  0.0000E+00  0.0000E+00  0.0000E+00  0.0000E+00  0.0000E+00  0.0000E+00
    -13.650  0.0000E+00  0.0000E+00  0.0000E+00  0.0000E+00  0.0000E+00  0.0000E+00  0.0000E+00  0.0000E+00  0.0000E+00  0.0000E+00  0.0000E+00  0.0000E+00  0.0000E+00  0.0000E+00  0.0000E+00  0.0000E+00  0.0000E+00  0.0000E+00
    -13.640  0.0000E+00  0.0000E+00  0.0000E+00  0.0000E+00  0.0000E+00  0.0000E+00  0.0000E+00  0.0000E+00  0.0000E+00  0.0000E+00  0.0000E+00  0.0000E+00  0.0000E+00  0.0000E+00  0.0000E+00  0.0000E+00  0.0000E+00  0.0000E+00
    -13.630  0.0000E+00  0.0000E+00  0.0000E+00  0.0000E+00  0.0000E+00  0.0000E+00  0.0000E+00  0.0000E+00  0.0000E+00  0.0000E+00  0.0000E+00  0.0000E+00  0.0000E+00  0.0000E+00  0.0000E+00  0.0000E+00  0.0000E+00  0.0000E+00
    -13.620  0.0000E+00  0.0000E+00  0.0000E+00  0.0000E+00  0.0000E+00  0.0000E+00  0.0000E+00  0.0000E+00  0.0000E+00  0.0000E+00  0.0000E+00  0.0000E+00  0.0000E+00  0.0000E+00  0.0000E+00  0.0000E+00  0.0000E+00  0.0000E+00
    -13.610  0.0000E+00  0.0000E+00  0.0000E+00  0.0000E+00  0.0000E+00  0.0000E+00  0.0000E+00  0.0000E+00  0.0000E+00  0.0000E+00  0.0000E+00  0.0000E+00  0.0000E+00  0.0000E+00  0.0000E+00  0.0000E+00  0.0000E+00  0.0000E+00
    -13.600  0.0000E+00  0.0000E+00  0.0000E+00  0.0000E+00  0.0000E+00  0.0000E+00  0.0000E+00  0.0000E+00  0.0000E+00  0.0000E+00  0.0000E+00  0.0000E+00  0.0000E+00  0.0000E+00  0.0000E+00  0.0000E+00  0.0000E+00  0.0000E+00
    -13.590  0.0000E+00  0.0000E+00  0.0000E+00  0.0000E+00  0.0000E+00  0.0000E+00  0.0000E+00  0.0000E+00  0.0000E+00  0.0000E+00  0.0000E+00  0.0000E+00  0.0000E+00  0.0000E+00  0.0000E+00  0.0000E+00  0.0000E+00  0.0000E+00
    -13.580  0.0000E+00  0.0000E+00  0.0000E+00  0.0000E+00  0.0000E+00  0.0000E+00  0.0000E+00  0.0000E+00  0.0000E+00  0.0000E+00  0.0000E+00  0.0000E+00  0.0000E+00  0.0000E+00  0.0000E+00  0.0000E+00  0.0000E+00  0.0000E+00
    -13.570  0.0000E+00  0.0000E+00  0.0000E+00  0.0000E+00  0.0000E+00  0.0000E+00  0.0000E+00  0.0000E+00  0.0000E+00  0.0000E+00  0.0000E+00  0.0000E+00  0.0000E+00  0.0000E+00  0.0000E+00  0.0000E+00  0.0000E+00  0.0000E+00
    -13.560  0.0000E+00  0.0000E+00  0.0000E+00  0.0000E+00  0.0000E+00  0.0000E+00  0.0000E+00  0.0000E+00  0.0000E+00  0.0000E+00  0.0000E+00  0.0000E+00  0.0000E+00  0.0000E+00  0.0000E+00  0.0000E+00  0.0000E+00  0.0000E+00
    -13.550  0.0000E+00  0.0000E+00  0.0000E+00  0.0000E+00  0.0000E+00  0.0000E+00  0.0000E+00  0.0000E+00  0.0000E+00  0.0000E+00  0.0000E+00  0.0000E+00  0.0000E+00  0.0000E+00  0.0000E+00  0.0000E+00  0.0000E+00  0.0000E+00
    -13.540  0.0000E+00  0.0000E+00  0.0000E+00  0.0000E+00  0.0000E+00  0.0000E+00  0.0000E+00  0.0000E+00  0.0000E+00  0.0000E+00  0.0000E+00  0.0000E+00  0.0000E+00  0.0000E+00  0.0000E+00  0.0000E+00  0.0000E+00  0.0000E+00
    -13.530  0.0000E+00  0.0000E+00  0.0000E+00  0.0000E+00  0.0000E+00  0.0000E+00  0.0000E+00  0.0000E+00  0.0000E+00  0.0000E+00  0.0000E+00  0.0000E+00  0.0000E+00  0.0000E+00  0.0000E+00  0.0000E+00  0.0000E+00  0.0000E+00
    -13.520  0.0000E+00  0.0000E+00  0.0000E+00  0.0000E+00  0.0000E+00  0.0000E+00  0.0000E+00  0.0000E+00  0.0000E+00  0.0000E+00  0.0000E+00  0.0000E+00  0.0000E+00  0.0000E+00  0.0000E+00  0.0000E+00  0.0000E+00  0.0000E+00
    -13.510  0.0000E+00  0.0000E+00  0.0000E+00  0.0000E+00  0.0000E+00  0.0000E+00  0.0000E+00  0.0000E+00  0.0000E+00  0.0000E+00  0.0000E+00  0.0000E+00  0.0000E+00  0.0000E+00  0.0000E+00  0.0000E+00  0.0000E+00  0.0000E+00
    -13.500  0.0000E+00  0.0000E+00  0.0000E+00  0.0000E+00  0.0000E+00  0.0000E+00  0.0000E+00  0.0000E+00  0.0000E+00  0.0000E+00  0.0000E+00  0.0000E+00  0.0000E+00  0.0000E+00  0.0000E+00  0.0000E+00  0.0000E+00  0.0000E+00
    -13.490  0.0000E+00  0.0000E+00  0.0000E+00  0.0000E+00  0.0000E+00  0.0000E+00  0.0000E+00  0.0000E+00  0.0000E+00  0.0000E+00  0.0000E+00  0.0000E+00  0.0000E+00  0.0000E+00  0.0000E+00  0.0000E+00  0.0000E+00  0.0000E+00
    -13.480  0.0000E+00  0.0000E+00  0.0000E+00  0.0000E+00  0.0000E+00  0.0000E+00  0.0000E+00  0.0000E+00  0.0000E+00  0.0000E+00  0.0000E+00  0.0000E+00  0.0000E+00  0.0000E+00  0.0000E+00  0.0000E+00  0.0000E+00  0.0000E+00
    -13.470  0.0000E+00  0.0000E+00  0.0000E+00  0.0000E+00  0.0000E+00  0.0000E+00  0.0000E+00  0.0000E+00  0.0000E+00  0.0000E+00  0.0000E+00  0.0000E+00  0.0000E+00  0.0000E+00  0.0000E+00  0.0000E+00  0.0000E+00  0.0000E+00
    -13.460  0.0000E+00  0.0000E+00  0.0000E+00  0.0000E+00  0.0000E+00  0.0000E+00  0.0000E+00  0.0000E+00  0.0000E+00  0.0000E+00  0.0000E+00  0.0000E+00  0.0000E+00  0.0000E+00  0.0000E+00  0.0000E+00  0.0000E+00  0.0000E+00
    -13.450  0.0000E+00  0.0000E+00  0.0000E+00  0.0000E+00  0.0000E+00  0.0000E+00  0.0000E+00  0.0000E+00  0.0000E+00  0.0000E+00  0.0000E+00  0.0000E+00  0.0000E+00  0.0000E+00  0.0000E+00  0.0000E+00  0.0000E+00  0.0000E+00
    -13.440  0.0000E+00  0.0000E+00  0.0000E+00  0.0000E+00  0.0000E+00  0.0000E+00  0.0000E+00  0.0000E+00  0.0000E+00  0.0000E+00  0.0000E+00  0.0000E+00  0.0000E+00  0.0000E+00  0.0000E+00  0.0000E+00  0.0000E+00  0.0000E+00
    -13.430  0.0000E+00  0.0000E+00  0.0000E+00  0.0000E+00  0.0000E+00  0.0000E+00  0.0000E+00  0.0000E+00  0.0000E+00  0.0000E+00  0.0000E+00  0.0000E+00  0.0000E+00  0.0000E+00  0.0000E+00  0.0000E+00  0.0000E+00  0.0000E+00
    -13.420  0.0000E+00  0.0000E+00  0.0000E+00  0.0000E+00  0.0000E+00  0.0000E+00  0.0000E+00  0.0000E+00  0.0000E+00  0.0000E+00  0.0000E+00  0.0000E+00  0.0000E+00  0.0000E+00  0.0000E+00  0.0000E+00  0.0000E+00  0.0000E+00
    -13.410  0.0000E+00  0.0000E+00  0.0000E+00  0.0000E+00  0.0000E+00  0.0000E+00  0.0000E+00  0.0000E+00  0.0000E+00  0.0000E+00  0.0000E+00  0.0000E+00  0.0000E+00  0.0000E+00  0.0000E+00  0.0000E+00  0.0000E+00  0.0000E+00
    -13.400  0.0000E+00  0.0000E+00  0.0000E+00  0.0000E+00  0.0000E+00  0.0000E+00  0.0000E+00  0.0000E+00  0.0000E+00  0.0000E+00  0.0000E+00  0.0000E+00  0.0000E+00  0.0000E+00  0.0000E+00  0.0000E+00  0.0000E+00  0.0000E+00
    -13.390  0.0000E+00  0.0000E+00  0.0000E+00  0.0000E+00  0.0000E+00  0.0000E+00  0.0000E+00  0.0000E+00  0.0000E+00  0.0000E+00  0.0000E+00  0.0000E+00  0.0000E+00  0.0000E+00  0.0000E+00  0.0000E+00  0.0000E+00  0.0000E+00
    -13.380  0.0000E+00  0.0000E+00  0.0000E+00  0.0000E+00  0.0000E+00  0.0000E+00  0.0000E+00  0.0000E+00  0.0000E+00  0.0000E+00  0.0000E+00  0.0000E+00  0.0000E+00  0.0000E+00  0.0000E+00  0.0000E+00  0.0000E+00  0.0000E+00
    -13.370  0.0000E+00  0.0000E+00  0.0000E+00  0.0000E+00  0.0000E+00  0.0000E+00  0.0000E+00  0.0000E+00  0.0000E+00  0.0000E+00  0.0000E+00  0.0000E+00  0.0000E+00  0.0000E+00  0.0000E+00  0.0000E+00  0.0000E+00  0.0000E+00
    -13.360  0.0000E+00  0.0000E+00  0.0000E+00  0.0000E+00  0.0000E+00  0.0000E+00  0.0000E+00  0.0000E+00  0.0000E+00  0.0000E+00  0.0000E+00  0.0000E+00  0.0000E+00  0.0000E+00  0.0000E+00  0.0000E+00  0.0000E+00  0.0000E+00
    -13.350  0.0000E+00  0.0000E+00  0.0000E+00  0.0000E+00  0.0000E+00  0.0000E+00  0.0000E+00  0.0000E+00  0.0000E+00  0.0000E+00  0.0000E+00  0.0000E+00  0.0000E+00  0.0000E+00  0.0000E+00  0.0000E+00  0.0000E+00  0.0000E+00
    -13.340  0.0000E+00  0.0000E+00  0.0000E+00  0.0000E+00  0.0000E+00  0.0000E+00  0.0000E+00  0.0000E+00  0.0000E+00  0.0000E+00  0.0000E+00  0.0000E+00  0.0000E+00  0.0000E+00  0.0000E+00  0.0000E+00  0.0000E+00  0.0000E+00
    -13.330  0.0000E+00  0.0000E+00  0.0000E+00  0.0000E+00  0.0000E+00  0.0000E+00  0.0000E+00  0.0000E+00  0.0000E+00  0.0000E+00  0.0000E+00  0.0000E+00  0.0000E+00  0.0000E+00  0.0000E+00  0.0000E+00  0.0000E+00  0.0000E+00
    -13.320  0.0000E+00  0.0000E+00  0.0000E+00  0.0000E+00  0.0000E+00  0.0000E+00  0.0000E+00  0.0000E+00  0.0000E+00  0.0000E+00  0.0000E+00  0.0000E+00  0.0000E+00  0.0000E+00  0.0000E+00  0.0000E+00  0.0000E+00  0.0000E+00
    -13.310  0.0000E+00  0.0000E+00  0.0000E+00  0.0000E+00  0.0000E+00  0.0000E+00  0.0000E+00  0.0000E+00  0.0000E+00  0.0000E+00  0.0000E+00  0.0000E+00  0.0000E+00  0.0000E+00  0.0000E+00  0.0000E+00  0.0000E+00  0.0000E+00
    -13.300  0.0000E+00  0.0000E+00  0.0000E+00  0.0000E+00  0.0000E+00  0.0000E+00  0.0000E+00  0.0000E+00  0.0000E+00  0.0000E+00  0.0000E+00  0.0000E+00  0.0000E+00  0.0000E+00  0.0000E+00  0.0000E+00  0.0000E+00  0.0000E+00
    -13.290  0.0000E+00  0.0000E+00  0.0000E+00  0.0000E+00  0.0000E+00  0.0000E+00  0.0000E+00  0.0000E+00  0.0000E+00  0.0000E+00  0.0000E+00  0.0000E+00  0.0000E+00  0.0000E+00  0.0000E+00  0.0000E+00  0.0000E+00  0.0000E+00
    -13.280  0.0000E+00  0.0000E+00  0.0000E+00  0.0000E+00  0.0000E+00  0.0000E+00  0.0000E+00  0.0000E+00  0.0000E+00  0.0000E+00  0.0000E+00  0.0000E+00  0.0000E+00  0.0000E+00  0.0000E+00  0.0000E+00  0.0000E+00  0.0000E+00
    -13.270  0.0000E+00  0.0000E+00  0.0000E+00  0.0000E+00  0.0000E+00  0.0000E+00  0.0000E+00  0.0000E+00  0.0000E+00  0.0000E+00  0.0000E+00  0.0000E+00  0.0000E+00  0.0000E+00  0.0000E+00  0.0000E+00  0.0000E+00  0.0000E+00
    -13.260  0.0000E+00  0.0000E+00  0.0000E+00  0.0000E+00  0.0000E+00  0.0000E+00  0.0000E+00  0.0000E+00  0.0000E+00  0.0000E+00  0.0000E+00  0.0000E+00  0.0000E+00  0.0000E+00  0.0000E+00  0.0000E+00  0.0000E+00  0.0000E+00
    -13.250  0.0000E+00  0.0000E+00  0.0000E+00  0.0000E+00  0.0000E+00  0.0000E+00  0.0000E+00  0.0000E+00  0.0000E+00  0.0000E+00  0.0000E+00  0.0000E+00  0.0000E+00  0.0000E+00  0.0000E+00  0.0000E+00  0.0000E+00  0.0000E+00
    -13.240  0.0000E+00  0.0000E+00  0.0000E+00  0.0000E+00  0.0000E+00  0.0000E+00  0.0000E+00  0.0000E+00  0.0000E+00  0.0000E+00  0.0000E+00  0.0000E+00  0.0000E+00  0.0000E+00  0.0000E+00  0.0000E+00  0.0000E+00  0.0000E+00
    -13.230  0.0000E+00  0.0000E+00  0.0000E+00  0.0000E+00  0.0000E+00  0.0000E+00  0.0000E+00  0.0000E+00  0.0000E+00  0.0000E+00  0.0000E+00  0.0000E+00  0.0000E+00  0.0000E+00  0.0000E+00  0.0000E+00  0.0000E+00  0.0000E+00
    -13.220  0.0000E+00  0.0000E+00  0.0000E+00  0.0000E+00  0.0000E+00  0.0000E+00  0.0000E+00  0.0000E+00  0.0000E+00  0.0000E+00  0.0000E+00  0.0000E+00  0.0000E+00  0.0000E+00  0.0000E+00  0.0000E+00  0.0000E+00  0.0000E+00
    -13.210  0.0000E+00  0.0000E+00  0.0000E+00  0.0000E+00  0.0000E+00  0.0000E+00  0.0000E+00  0.0000E+00  0.0000E+00  0.0000E+00  0.0000E+00  0.0000E+00  0.0000E+00  0.0000E+00  0.0000E+00  0.0000E+00  0.0000E+00  0.0000E+00
    -13.200  0.0000E+00  0.0000E+00  0.0000E+00  0.0000E+00  0.0000E+00  0.0000E+00  0.0000E+00  0.0000E+00  0.0000E+00  0.0000E+00  0.0000E+00  0.0000E+00  0.0000E+00  0.0000E+00  0.0000E+00  0.0000E+00  0.0000E+00  0.0000E+00
    -13.190  0.0000E+00  0.0000E+00  0.0000E+00  0.0000E+00  0.0000E+00  0.0000E+00  0.0000E+00  0.0000E+00  0.0000E+00  0.0000E+00  0.0000E+00  0.0000E+00  0.0000E+00  0.0000E+00  0.0000E+00  0.0000E+00  0.0000E+00  0.0000E+00
    -13.180  0.0000E+00  0.0000E+00  0.0000E+00  0.0000E+00  0.0000E+00  0.0000E+00  0.0000E+00  0.0000E+00  0.0000E+00  0.0000E+00  0.0000E+00  0.0000E+00  0.0000E+00  0.0000E+00  0.0000E+00  0.0000E+00  0.0000E+00  0.0000E+00
    -13.170  0.0000E+00  0.0000E+00  0.0000E+00  0.0000E+00  0.0000E+00  0.0000E+00  0.0000E+00  0.0000E+00  0.0000E+00  0.0000E+00  0.0000E+00  0.0000E+00  0.0000E+00  0.0000E+00  0.0000E+00  0.0000E+00  0.0000E+00  0.0000E+00
    -13.160  0.0000E+00  0.0000E+00  0.0000E+00  0.0000E+00  0.0000E+00  0.0000E+00  0.0000E+00  0.0000E+00  0.0000E+00  0.0000E+00  0.0000E+00  0.0000E+00  0.0000E+00  0.0000E+00  0.0000E+00  0.0000E+00  0.0000E+00  0.0000E+00
    -13.150  0.0000E+00  0.0000E+00  0.0000E+00  0.0000E+00  0.0000E+00  0.0000E+00  0.0000E+00  0.0000E+00  0.0000E+00  0.0000E+00  0.0000E+00  0.0000E+00  0.0000E+00  0.0000E+00  0.0000E+00  0.0000E+00  0.0000E+00  0.0000E+00
    -13.140  0.0000E+00  0.0000E+00  0.0000E+00  0.0000E+00  0.0000E+00  0.0000E+00  0.0000E+00  0.0000E+00  0.0000E+00  0.0000E+00  0.0000E+00  0.0000E+00  0.0000E+00  0.0000E+00  0.0000E+00  0.0000E+00  0.0000E+00  0.0000E+00
    -13.130  0.0000E+00  0.0000E+00  0.0000E+00  0.0000E+00  0.0000E+00  0.0000E+00  0.0000E+00  0.0000E+00  0.0000E+00  0.0000E+00  0.0000E+00  0.0000E+00  0.0000E+00  0.0000E+00  0.0000E+00  0.0000E+00  0.0000E+00  0.0000E+00
    -13.120  0.0000E+00  0.0000E+00  0.0000E+00  0.0000E+00  0.0000E+00  0.0000E+00  0.0000E+00  0.0000E+00  0.0000E+00  0.0000E+00  0.0000E+00  0.0000E+00  0.0000E+00  0.0000E+00  0.0000E+00  0.0000E+00  0.0000E+00  0.0000E+00
    -13.110  0.0000E+00  0.0000E+00  0.0000E+00  0.0000E+00  0.0000E+00  0.0000E+00  0.0000E+00  0.0000E+00  0.0000E+00  0.0000E+00  0.0000E+00  0.0000E+00  0.0000E+00  0.0000E+00  0.0000E+00  0.0000E+00  0.0000E+00  0.0000E+00
    -13.100  0.0000E+00  0.0000E+00  0.0000E+00  0.0000E+00  0.0000E+00  0.0000E+00  0.0000E+00  0.0000E+00  0.0000E+00  0.0000E+00  0.0000E+00  0.0000E+00  0.0000E+00  0.0000E+00  0.0000E+00  0.0000E+00  0.0000E+00  0.0000E+00
    -13.090  0.0000E+00  0.0000E+00  0.0000E+00  0.0000E+00  0.0000E+00  0.0000E+00  0.0000E+00  0.0000E+00  0.0000E+00  0.0000E+00  0.0000E+00  0.0000E+00  0.0000E+00  0.0000E+00  0.0000E+00  0.0000E+00  0.0000E+00  0.0000E+00
    -13.080  0.0000E+00  0.0000E+00  0.0000E+00  0.0000E+00  0.0000E+00  0.0000E+00  0.0000E+00  0.0000E+00  0.0000E+00  0.0000E+00  0.0000E+00  0.0000E+00  0.0000E+00  0.0000E+00  0.0000E+00  0.0000E+00  0.0000E+00  0.0000E+00
    -13.070  0.0000E+00  0.0000E+00  0.0000E+00  0.0000E+00  0.0000E+00  0.0000E+00  0.0000E+00  0.0000E+00  0.0000E+00  0.0000E+00  0.0000E+00  0.0000E+00  0.0000E+00  0.0000E+00  0.0000E+00  0.0000E+00  0.0000E+00  0.0000E+00
    -13.060  0.0000E+00  0.0000E+00  0.0000E+00  0.0000E+00  0.0000E+00  0.0000E+00  0.0000E+00  0.0000E+00  0.0000E+00  0.0000E+00  0.0000E+00  0.0000E+00  0.0000E+00  0.0000E+00  0.0000E+00  0.0000E+00  0.0000E+00  0.0000E+00
    -13.050  0.0000E+00  0.0000E+00  0.0000E+00  0.0000E+00  0.0000E+00  0.0000E+00  0.0000E+00  0.0000E+00  0.0000E+00  0.0000E+00  0.0000E+00  0.0000E+00  0.0000E+00  0.0000E+00  0.0000E+00  0.0000E+00  0.0000E+00  0.0000E+00
    -13.040  0.0000E+00  0.0000E+00  0.0000E+00  0.0000E+00  0.0000E+00  0.0000E+00  0.0000E+00  0.0000E+00  0.0000E+00  0.0000E+00  0.0000E+00  0.0000E+00  0.0000E+00  0.0000E+00  0.0000E+00  0.0000E+00  0.0000E+00  0.0000E+00
    -13.030  0.0000E+00  0.0000E+00  0.0000E+00  0.0000E+00  0.0000E+00  0.0000E+00  0.0000E+00  0.0000E+00  0.0000E+00  0.0000E+00  0.0000E+00  0.0000E+00  0.0000E+00  0.0000E+00  0.0000E+00  0.0000E+00  0.0000E+00  0.0000E+00
    -13.020  0.0000E+00  0.0000E+00  0.0000E+00  0.0000E+00  0.0000E+00  0.0000E+00  0.0000E+00  0.0000E+00  0.0000E+00  0.0000E+00  0.0000E+00  0.0000E+00  0.0000E+00  0.0000E+00  0.0000E+00  0.0000E+00  0.0000E+00  0.0000E+00
    -13.010  0.0000E+00  0.0000E+00  0.0000E+00  0.0000E+00  0.0000E+00  0.0000E+00  0.0000E+00  0.0000E+00  0.0000E+00  0.0000E+00  0.0000E+00  0.0000E+00  0.0000E+00  0.0000E+00  0.0000E+00  0.0000E+00  0.0000E+00  0.0000E+00
    -13.000  0.0000E+00  0.0000E+00  0.0000E+00  0.0000E+00  0.0000E+00  0.0000E+00  0.0000E+00  0.0000E+00  0.0000E+00  0.0000E+00  0.0000E+00  0.0000E+00  0.0000E+00  0.0000E+00  0.0000E+00  0.0000E+00  0.0000E+00  0.0000E+00
    -12.990  0.0000E+00  0.0000E+00  0.0000E+00  0.0000E+00  0.0000E+00  0.0000E+00  0.0000E+00  0.0000E+00  0.0000E+00  0.0000E+00  0.0000E+00  0.0000E+00  0.0000E+00  0.0000E+00  0.0000E+00  0.0000E+00  0.0000E+00  0.0000E+00
    -12.980  0.0000E+00  0.0000E+00  0.0000E+00  0.0000E+00  0.0000E+00  0.0000E+00  0.0000E+00  0.0000E+00  0.0000E+00  0.0000E+00  0.0000E+00  0.0000E+00  0.0000E+00  0.0000E+00  0.0000E+00  0.0000E+00  0.0000E+00  0.0000E+00
    -12.970  0.0000E+00  0.0000E+00  0.0000E+00  0.0000E+00  0.0000E+00  0.0000E+00  0.0000E+00  0.0000E+00  0.0000E+00  0.0000E+00  0.0000E+00  0.0000E+00  0.0000E+00  0.0000E+00  0.0000E+00  0.0000E+00  0.0000E+00  0.0000E+00
    -12.960  0.0000E+00  0.0000E+00  0.0000E+00  0.0000E+00  0.0000E+00  0.0000E+00  0.0000E+00  0.0000E+00  0.0000E+00  0.0000E+00  0.0000E+00  0.0000E+00  0.0000E+00  0.0000E+00  0.0000E+00  0.0000E+00  0.0000E+00  0.0000E+00
    -12.950  0.0000E+00  0.0000E+00  0.0000E+00  0.0000E+00  0.0000E+00  0.0000E+00  0.0000E+00  0.0000E+00  0.0000E+00  0.0000E+00  0.0000E+00  0.0000E+00  0.0000E+00  0.0000E+00  0.0000E+00  0.0000E+00  0.0000E+00  0.0000E+00
    -12.940  0.0000E+00  0.0000E+00  0.0000E+00  0.0000E+00  0.0000E+00  0.0000E+00  0.0000E+00  0.0000E+00  0.0000E+00  0.0000E+00  0.0000E+00  0.0000E+00  0.0000E+00  0.0000E+00  0.0000E+00  0.0000E+00  0.0000E+00  0.0000E+00
    -12.930  0.0000E+00  0.0000E+00  0.0000E+00  0.0000E+00  0.0000E+00  0.0000E+00  0.0000E+00  0.0000E+00  0.0000E+00  0.0000E+00  0.0000E+00  0.0000E+00  0.0000E+00  0.0000E+00  0.0000E+00  0.0000E+00  0.0000E+00  0.0000E+00
    -12.920  0.0000E+00  0.0000E+00  0.0000E+00  0.0000E+00  0.0000E+00  0.0000E+00  0.0000E+00  0.0000E+00  0.0000E+00  0.0000E+00  0.0000E+00  0.0000E+00  0.0000E+00  0.0000E+00  0.0000E+00  0.0000E+00  0.0000E+00  0.0000E+00
    -12.910  0.0000E+00  0.0000E+00  0.0000E+00  0.0000E+00  0.0000E+00  0.0000E+00  0.0000E+00  0.0000E+00  0.0000E+00  0.0000E+00  0.0000E+00  0.0000E+00  0.0000E+00  0.0000E+00  0.0000E+00  0.0000E+00  0.0000E+00  0.0000E+00
    -12.900  0.0000E+00  0.0000E+00  0.0000E+00  0.0000E+00  0.0000E+00  0.0000E+00  0.0000E+00  0.0000E+00  0.0000E+00  0.0000E+00  0.0000E+00  0.0000E+00  0.0000E+00  0.0000E+00  0.0000E+00  0.0000E+00  0.0000E+00  0.0000E+00
    -12.890  0.0000E+00  0.0000E+00  0.0000E+00  0.0000E+00  0.0000E+00  0.0000E+00  0.0000E+00  0.0000E+00  0.0000E+00  0.0000E+00  0.0000E+00  0.0000E+00  0.0000E+00  0.0000E+00  0.0000E+00  0.0000E+00  0.0000E+00  0.0000E+00
    -12.880  0.0000E+00  0.0000E+00  0.0000E+00  0.0000E+00  0.0000E+00  0.0000E+00  0.0000E+00  0.0000E+00  0.0000E+00  0.0000E+00  0.0000E+00  0.0000E+00  0.0000E+00  0.0000E+00  0.0000E+00  0.0000E+00  0.0000E+00  0.0000E+00
    -12.870  0.0000E+00  0.0000E+00  0.0000E+00  0.0000E+00  0.0000E+00  0.0000E+00  0.0000E+00  0.0000E+00  0.0000E+00  0.0000E+00  0.0000E+00  0.0000E+00  0.0000E+00  0.0000E+00  0.0000E+00  0.0000E+00  0.0000E+00  0.0000E+00
    -12.860  0.0000E+00  0.0000E+00  0.0000E+00  0.0000E+00  0.0000E+00  0.0000E+00  0.0000E+00  0.0000E+00  0.0000E+00  0.0000E+00  0.0000E+00  0.0000E+00  0.0000E+00  0.0000E+00  0.0000E+00  0.0000E+00  0.0000E+00  0.0000E+00
    -12.850  0.0000E+00  0.0000E+00  0.0000E+00  0.0000E+00  0.0000E+00  0.0000E+00  0.0000E+00  0.0000E+00  0.0000E+00  0.0000E+00  0.0000E+00  0.0000E+00  0.0000E+00  0.0000E+00  0.0000E+00  0.0000E+00  0.0000E+00  0.0000E+00
    -12.840  0.0000E+00  0.0000E+00  0.0000E+00  0.0000E+00  0.0000E+00  0.0000E+00  0.0000E+00  0.0000E+00  0.0000E+00  0.0000E+00  0.0000E+00  0.0000E+00  0.0000E+00  0.0000E+00  0.0000E+00  0.0000E+00  0.0000E+00  0.0000E+00
    -12.830  0.0000E+00  0.0000E+00  0.0000E+00  0.0000E+00  0.0000E+00  0.0000E+00  0.0000E+00  0.0000E+00  0.0000E+00  0.0000E+00  0.0000E+00  0.0000E+00  0.0000E+00  0.0000E+00  0.0000E+00  0.0000E+00  0.0000E+00  0.0000E+00
    -12.820  0.0000E+00  0.0000E+00  0.0000E+00  0.0000E+00  0.0000E+00  0.0000E+00  0.0000E+00  0.0000E+00  0.0000E+00  0.0000E+00  0.0000E+00  0.0000E+00  0.0000E+00  0.0000E+00  0.0000E+00  0.0000E+00  0.0000E+00  0.0000E+00
    -12.810  0.0000E+00  0.0000E+00  0.0000E+00  0.0000E+00  0.0000E+00  0.0000E+00  0.0000E+00  0.0000E+00  0.0000E+00  0.0000E+00  0.0000E+00  0.0000E+00  0.0000E+00  0.0000E+00  0.0000E+00  0.0000E+00  0.0000E+00  0.0000E+00
    -12.800  0.0000E+00  0.0000E+00  0.0000E+00  0.0000E+00  0.0000E+00  0.0000E+00  0.0000E+00  0.0000E+00  0.0000E+00  0.0000E+00  0.0000E+00  0.0000E+00  0.0000E+00  0.0000E+00  0.0000E+00  0.0000E+00  0.0000E+00  0.0000E+00
    -12.790  0.0000E+00  0.0000E+00  0.0000E+00  0.0000E+00  0.0000E+00  0.0000E+00  0.0000E+00  0.0000E+00  0.0000E+00  0.0000E+00  0.0000E+00  0.0000E+00  0.0000E+00  0.0000E+00  0.0000E+00  0.0000E+00  0.0000E+00  0.0000E+00
    -12.780  0.0000E+00  0.0000E+00  0.0000E+00  0.0000E+00  0.0000E+00  0.0000E+00  0.0000E+00  0.0000E+00  0.0000E+00  0.0000E+00  0.0000E+00  0.0000E+00  0.0000E+00  0.0000E+00  0.0000E+00  0.0000E+00  0.0000E+00  0.0000E+00
    -12.770  0.0000E+00  0.0000E+00  0.0000E+00  0.0000E+00  0.0000E+00  0.0000E+00  0.0000E+00  0.0000E+00  0.0000E+00  0.0000E+00  0.0000E+00  0.0000E+00  0.0000E+00  0.0000E+00  0.0000E+00  0.0000E+00  0.0000E+00  0.0000E+00
    -12.760  0.0000E+00  0.0000E+00  0.0000E+00  0.0000E+00  0.0000E+00  0.0000E+00  0.0000E+00  0.0000E+00  0.0000E+00  0.0000E+00  0.0000E+00  0.0000E+00  0.0000E+00  0.0000E+00  0.0000E+00  0.0000E+00  0.0000E+00  0.0000E+00
    -12.750  0.0000E+00  0.0000E+00  0.0000E+00  0.0000E+00  0.0000E+00  0.0000E+00  0.0000E+00  0.0000E+00  0.0000E+00  0.0000E+00  0.0000E+00  0.0000E+00  0.0000E+00  0.0000E+00  0.0000E+00  0.0000E+00  0.0000E+00  0.0000E+00
    -12.740  0.0000E+00  0.0000E+00  0.0000E+00  0.0000E+00  0.0000E+00  0.0000E+00  0.0000E+00  0.0000E+00  0.0000E+00  0.0000E+00  0.0000E+00  0.0000E+00  0.0000E+00  0.0000E+00  0.0000E+00  0.0000E+00  0.0000E+00  0.0000E+00
    -12.730  0.0000E+00  0.0000E+00  0.0000E+00  0.0000E+00  0.0000E+00  0.0000E+00  0.0000E+00  0.0000E+00  0.0000E+00  0.0000E+00  0.0000E+00  0.0000E+00  0.0000E+00  0.0000E+00  0.0000E+00  0.0000E+00  0.0000E+00  0.0000E+00
    -12.720  0.0000E+00  0.0000E+00  0.0000E+00  0.0000E+00  0.0000E+00  0.0000E+00  0.0000E+00  0.0000E+00  0.0000E+00  0.0000E+00  0.0000E+00  0.0000E+00  0.0000E+00  0.0000E+00  0.0000E+00  0.0000E+00  0.0000E+00  0.0000E+00
    -12.710  0.0000E+00  0.0000E+00  0.0000E+00  0.0000E+00  0.0000E+00  0.0000E+00  0.0000E+00  0.0000E+00  0.0000E+00  0.0000E+00  0.0000E+00  0.0000E+00  0.0000E+00  0.0000E+00  0.0000E+00  0.0000E+00  0.0000E+00  0.0000E+00
    -12.700  0.0000E+00  0.0000E+00  0.0000E+00  0.0000E+00  0.0000E+00  0.0000E+00  0.0000E+00  0.0000E+00  0.0000E+00  0.0000E+00  0.0000E+00  0.0000E+00  0.0000E+00  0.0000E+00  0.0000E+00  0.0000E+00  0.0000E+00  0.0000E+00
    -12.690  0.0000E+00  0.0000E+00  0.0000E+00  0.0000E+00  0.0000E+00  0.0000E+00  0.0000E+00  0.0000E+00  0.0000E+00  0.0000E+00  0.0000E+00  0.0000E+00  0.0000E+00  0.0000E+00  0.0000E+00  0.0000E+00  0.0000E+00  0.0000E+00
    -12.680  0.0000E+00  0.0000E+00  0.0000E+00  0.0000E+00  0.0000E+00  0.0000E+00  0.0000E+00  0.0000E+00  0.0000E+00  0.0000E+00  0.0000E+00  0.0000E+00  0.0000E+00  0.0000E+00  0.0000E+00  0.0000E+00  0.0000E+00  0.0000E+00
    -12.670  0.0000E+00  0.0000E+00  0.0000E+00  0.0000E+00  0.0000E+00  0.0000E+00  0.0000E+00  0.0000E+00  0.0000E+00  0.0000E+00  0.0000E+00  0.0000E+00  0.0000E+00  0.0000E+00  0.0000E+00  0.0000E+00  0.0000E+00  0.0000E+00
    -12.660  0.0000E+00  0.0000E+00  0.0000E+00  0.0000E+00  0.0000E+00  0.0000E+00  0.0000E+00  0.0000E+00  0.0000E+00  0.0000E+00  0.0000E+00  0.0000E+00  0.0000E+00  0.0000E+00  0.0000E+00  0.0000E+00  0.0000E+00  0.0000E+00
    -12.650  0.0000E+00  0.0000E+00  0.0000E+00  0.0000E+00  0.0000E+00  0.0000E+00  0.0000E+00  0.0000E+00  0.0000E+00  0.0000E+00  0.0000E+00  0.0000E+00  0.0000E+00  0.0000E+00  0.0000E+00  0.0000E+00  0.0000E+00  0.0000E+00
    -12.640  0.0000E+00  0.0000E+00  0.0000E+00  0.0000E+00  0.0000E+00  0.0000E+00  0.0000E+00  0.0000E+00  0.0000E+00  0.0000E+00  0.0000E+00  0.0000E+00  0.0000E+00  0.0000E+00  0.0000E+00  0.0000E+00  0.0000E+00  0.0000E+00
    -12.630  0.0000E+00  0.0000E+00  0.0000E+00  0.0000E+00  0.0000E+00  0.0000E+00  0.0000E+00  0.0000E+00  0.0000E+00  0.0000E+00  0.0000E+00  0.0000E+00  0.0000E+00  0.0000E+00  0.0000E+00  0.0000E+00  0.0000E+00  0.0000E+00
    -12.620  0.0000E+00  0.0000E+00  0.0000E+00  0.0000E+00  0.0000E+00  0.0000E+00  0.0000E+00  0.0000E+00  0.0000E+00  0.0000E+00  0.0000E+00  0.0000E+00  0.0000E+00  0.0000E+00  0.0000E+00  0.0000E+00  0.0000E+00  0.0000E+00
    -12.610  0.0000E+00  0.0000E+00  0.0000E+00  0.0000E+00  0.0000E+00  0.0000E+00  0.0000E+00  0.0000E+00  0.0000E+00  0.0000E+00  0.0000E+00  0.0000E+00  0.0000E+00  0.0000E+00  0.0000E+00  0.0000E+00  0.0000E+00  0.0000E+00
    -12.600  0.0000E+00  0.0000E+00  0.0000E+00  0.0000E+00  0.0000E+00  0.0000E+00  0.0000E+00  0.0000E+00  0.0000E+00  0.0000E+00  0.0000E+00  0.0000E+00  0.0000E+00  0.0000E+00  0.0000E+00  0.0000E+00  0.0000E+00  0.0000E+00
    -12.590  0.0000E+00  0.0000E+00  0.0000E+00  0.0000E+00  0.0000E+00  0.0000E+00  0.0000E+00  0.0000E+00  0.0000E+00  0.0000E+00  0.0000E+00  0.0000E+00  0.0000E+00  0.0000E+00  0.0000E+00  0.0000E+00  0.0000E+00  0.0000E+00
    -12.580  0.0000E+00  0.0000E+00  0.0000E+00  0.0000E+00  0.0000E+00  0.0000E+00  0.0000E+00  0.0000E+00  0.0000E+00  0.0000E+00  0.0000E+00  0.0000E+00  0.0000E+00  0.0000E+00  0.0000E+00  0.0000E+00  0.0000E+00  0.0000E+00
    -12.570  0.0000E+00  0.0000E+00  0.0000E+00  0.0000E+00  0.0000E+00  0.0000E+00  0.0000E+00  0.0000E+00  0.0000E+00  0.0000E+00  0.0000E+00  0.0000E+00  0.0000E+00  0.0000E+00  0.0000E+00  0.0000E+00  0.0000E+00  0.0000E+00
    -12.560  0.0000E+00  0.0000E+00  0.0000E+00  0.0000E+00  0.0000E+00  0.0000E+00  0.0000E+00  0.0000E+00  0.0000E+00  0.0000E+00  0.0000E+00  0.0000E+00  0.0000E+00  0.0000E+00  0.0000E+00  0.0000E+00  0.0000E+00  0.0000E+00
    -12.550  0.0000E+00  0.0000E+00  0.0000E+00  0.0000E+00  0.0000E+00  0.0000E+00  0.0000E+00  0.0000E+00  0.0000E+00  0.0000E+00  0.0000E+00  0.0000E+00  0.0000E+00  0.0000E+00  0.0000E+00  0.0000E+00  0.0000E+00  0.0000E+00
    -12.540  0.0000E+00  0.0000E+00  0.0000E+00  0.0000E+00  0.0000E+00  0.0000E+00  0.0000E+00  0.0000E+00  0.0000E+00  0.0000E+00  0.0000E+00  0.0000E+00  0.0000E+00  0.0000E+00  0.0000E+00  0.0000E+00  0.0000E+00  0.0000E+00
    -12.530  0.0000E+00  0.0000E+00  0.0000E+00  0.0000E+00  0.0000E+00  0.0000E+00  0.0000E+00  0.0000E+00  0.0000E+00  0.0000E+00  0.0000E+00  0.0000E+00  0.0000E+00  0.0000E+00  0.0000E+00  0.0000E+00  0.0000E+00  0.0000E+00
    -12.520  0.0000E+00  0.0000E+00  0.0000E+00  0.0000E+00  0.0000E+00  0.0000E+00  0.0000E+00  0.0000E+00  0.0000E+00  0.0000E+00  0.0000E+00  0.0000E+00  0.0000E+00  0.0000E+00  0.0000E+00  0.0000E+00  0.0000E+00  0.0000E+00
    -12.510  0.0000E+00  0.0000E+00  0.0000E+00  0.0000E+00  0.0000E+00  0.0000E+00  0.0000E+00  0.0000E+00  0.0000E+00  0.0000E+00  0.0000E+00  0.0000E+00  0.0000E+00  0.0000E+00  0.0000E+00  0.0000E+00  0.0000E+00  0.0000E+00
    -12.500  0.0000E+00  0.0000E+00  0.0000E+00  0.0000E+00  0.0000E+00  0.0000E+00  0.0000E+00  0.0000E+00  0.0000E+00  0.0000E+00  0.0000E+00  0.0000E+00  0.0000E+00  0.0000E+00  0.0000E+00  0.0000E+00  0.0000E+00  0.0000E+00
    -12.490  0.0000E+00  0.0000E+00  0.0000E+00  0.0000E+00  0.0000E+00  0.0000E+00  0.0000E+00  0.0000E+00  0.0000E+00  0.0000E+00  0.0000E+00  0.0000E+00  0.0000E+00  0.0000E+00  0.0000E+00  0.0000E+00  0.0000E+00  0.0000E+00
    -12.480  0.0000E+00  0.0000E+00  0.0000E+00  0.0000E+00  0.0000E+00  0.0000E+00  0.0000E+00  0.0000E+00  0.0000E+00  0.0000E+00  0.0000E+00  0.0000E+00  0.0000E+00  0.0000E+00  0.0000E+00  0.0000E+00  0.0000E+00  0.0000E+00
    -12.470  0.0000E+00  0.0000E+00  0.0000E+00  0.0000E+00  0.0000E+00  0.0000E+00  0.0000E+00  0.0000E+00  0.0000E+00  0.0000E+00  0.0000E+00  0.0000E+00  0.0000E+00  0.0000E+00  0.0000E+00  0.0000E+00  0.0000E+00  0.0000E+00
    -12.460  0.0000E+00  0.0000E+00  0.0000E+00  0.0000E+00  0.0000E+00  0.0000E+00  0.0000E+00  0.0000E+00  0.0000E+00  0.0000E+00  0.0000E+00  0.0000E+00  0.0000E+00  0.0000E+00  0.0000E+00  0.0000E+00  0.0000E+00  0.0000E+00
    -12.450  0.0000E+00  0.0000E+00  0.0000E+00  0.0000E+00  0.0000E+00  0.0000E+00  0.0000E+00  0.0000E+00  0.0000E+00  0.0000E+00  0.0000E+00  0.0000E+00  0.0000E+00  0.0000E+00  0.0000E+00  0.0000E+00  0.0000E+00  0.0000E+00
    -12.440  0.0000E+00  0.0000E+00  0.0000E+00  0.0000E+00  0.0000E+00  0.0000E+00  0.0000E+00  0.0000E+00  0.0000E+00  0.0000E+00  0.0000E+00  0.0000E+00  0.0000E+00  0.0000E+00  0.0000E+00  0.0000E+00  0.0000E+00  0.0000E+00
    -12.430  0.0000E+00  0.0000E+00  0.0000E+00  0.0000E+00  0.0000E+00  0.0000E+00  0.0000E+00  0.0000E+00  0.0000E+00  0.0000E+00  0.0000E+00  0.0000E+00  0.0000E+00  0.0000E+00  0.0000E+00  0.0000E+00  0.0000E+00  0.0000E+00
    -12.420  0.0000E+00  0.0000E+00  0.0000E+00  0.0000E+00  0.0000E+00  0.0000E+00  0.0000E+00  0.0000E+00  0.0000E+00  0.0000E+00  0.0000E+00  0.0000E+00  0.0000E+00  0.0000E+00  0.0000E+00  0.0000E+00  0.0000E+00  0.0000E+00
    -12.410  0.0000E+00  0.0000E+00  0.0000E+00  0.0000E+00  0.0000E+00  0.0000E+00  0.0000E+00  0.0000E+00  0.0000E+00  0.0000E+00  0.0000E+00  0.0000E+00  0.0000E+00  0.0000E+00  0.0000E+00  0.0000E+00  0.0000E+00  0.0000E+00
    -12.400  0.0000E+00  0.0000E+00  0.0000E+00  0.0000E+00  0.0000E+00  0.0000E+00  0.0000E+00  0.0000E+00  0.0000E+00  0.0000E+00  0.0000E+00  0.0000E+00  0.0000E+00  0.0000E+00  0.0000E+00  0.0000E+00  0.0000E+00  0.0000E+00
    -12.390  0.0000E+00  0.0000E+00  0.0000E+00  0.0000E+00  0.0000E+00  0.0000E+00  0.0000E+00  0.0000E+00  0.0000E+00  0.0000E+00  0.0000E+00  0.0000E+00  0.0000E+00  0.0000E+00  0.0000E+00  0.0000E+00  0.0000E+00  0.0000E+00
    -12.380  0.0000E+00  0.0000E+00  0.0000E+00  0.0000E+00  0.0000E+00  0.0000E+00  0.0000E+00  0.0000E+00  0.0000E+00  0.0000E+00  0.0000E+00  0.0000E+00  0.0000E+00  0.0000E+00  0.0000E+00  0.0000E+00  0.0000E+00  0.0000E+00
    -12.370  0.0000E+00  0.0000E+00  0.0000E+00  0.0000E+00  0.0000E+00  0.0000E+00  0.0000E+00  0.0000E+00  0.0000E+00  0.0000E+00  0.0000E+00  0.0000E+00  0.0000E+00  0.0000E+00  0.0000E+00  0.0000E+00  0.0000E+00  0.0000E+00
    -12.360  0.0000E+00  0.0000E+00  0.0000E+00  0.0000E+00  0.0000E+00  0.0000E+00  0.0000E+00  0.0000E+00  0.0000E+00  0.0000E+00  0.0000E+00  0.0000E+00  0.0000E+00  0.0000E+00  0.0000E+00  0.0000E+00  0.0000E+00  0.0000E+00
    -12.350  0.0000E+00  0.0000E+00  0.0000E+00  0.0000E+00  0.0000E+00  0.0000E+00  0.0000E+00  0.0000E+00  0.0000E+00  0.0000E+00  0.0000E+00  0.0000E+00  0.0000E+00  0.0000E+00  0.0000E+00  0.0000E+00  0.0000E+00  0.0000E+00
    -12.340  0.0000E+00  0.0000E+00  0.0000E+00  0.0000E+00  0.0000E+00  0.0000E+00  0.0000E+00  0.0000E+00  0.0000E+00  0.0000E+00  0.0000E+00  0.0000E+00  0.0000E+00  0.0000E+00  0.0000E+00  0.0000E+00  0.0000E+00  0.0000E+00
    -12.330  0.0000E+00  0.0000E+00  0.0000E+00  0.0000E+00  0.0000E+00  0.0000E+00  0.0000E+00  0.0000E+00  0.0000E+00  0.0000E+00  0.0000E+00  0.0000E+00  0.0000E+00  0.0000E+00  0.0000E+00  0.0000E+00  0.0000E+00  0.0000E+00
    -12.320  0.0000E+00  0.0000E+00  0.0000E+00  0.0000E+00  0.0000E+00  0.0000E+00  0.0000E+00  0.0000E+00  0.0000E+00  0.0000E+00  0.0000E+00  0.0000E+00  0.0000E+00  0.0000E+00  0.0000E+00  0.0000E+00  0.0000E+00  0.0000E+00
    -12.310  0.0000E+00  0.0000E+00  0.0000E+00  0.0000E+00  0.0000E+00  0.0000E+00  0.0000E+00  0.0000E+00  0.0000E+00  0.0000E+00  0.0000E+00  0.0000E+00  0.0000E+00  0.0000E+00  0.0000E+00  0.0000E+00  0.0000E+00  0.0000E+00
    -12.300  0.0000E+00  0.0000E+00  0.0000E+00  0.0000E+00  0.0000E+00  0.0000E+00  0.0000E+00  0.0000E+00  0.0000E+00  0.0000E+00  0.0000E+00  0.0000E+00  0.0000E+00  0.0000E+00  0.0000E+00  0.0000E+00  0.0000E+00  0.0000E+00
    -12.290  0.0000E+00  0.0000E+00  0.0000E+00  0.0000E+00  0.0000E+00  0.0000E+00  0.0000E+00  0.0000E+00  0.0000E+00  0.0000E+00  0.0000E+00  0.0000E+00  0.0000E+00  0.0000E+00  0.0000E+00  0.0000E+00  0.0000E+00  0.0000E+00
    -12.280  0.0000E+00  0.0000E+00  0.0000E+00  0.0000E+00  0.0000E+00  0.0000E+00  0.0000E+00  0.0000E+00  0.0000E+00  0.0000E+00  0.0000E+00  0.0000E+00  0.0000E+00  0.0000E+00  0.0000E+00  0.0000E+00  0.0000E+00  0.0000E+00
    -12.270  0.0000E+00  0.0000E+00  0.0000E+00  0.0000E+00  0.0000E+00  0.0000E+00  0.0000E+00  0.0000E+00  0.0000E+00  0.0000E+00  0.0000E+00  0.0000E+00  0.0000E+00  0.0000E+00  0.0000E+00  0.0000E+00  0.0000E+00  0.0000E+00
    -12.260  0.0000E+00  0.0000E+00  0.0000E+00  0.0000E+00  0.0000E+00  0.0000E+00  0.0000E+00  0.0000E+00  0.0000E+00  0.0000E+00  0.0000E+00  0.0000E+00  0.0000E+00  0.0000E+00  0.0000E+00  0.0000E+00  0.0000E+00  0.0000E+00
    -12.250  0.0000E+00  0.0000E+00  0.0000E+00  0.0000E+00  0.0000E+00  0.0000E+00  0.0000E+00  0.0000E+00  0.0000E+00  0.0000E+00  0.0000E+00  0.0000E+00  0.0000E+00  0.0000E+00  0.0000E+00  0.0000E+00  0.0000E+00  0.0000E+00
    -12.240  0.0000E+00  0.0000E+00  0.0000E+00  0.0000E+00  0.0000E+00  0.0000E+00  0.0000E+00  0.0000E+00  0.0000E+00  0.0000E+00  0.0000E+00  0.0000E+00  0.0000E+00  0.0000E+00  0.0000E+00  0.0000E+00  0.0000E+00  0.0000E+00
    -12.230  0.0000E+00  0.0000E+00  0.0000E+00  0.0000E+00  0.0000E+00  0.0000E+00  0.0000E+00  0.0000E+00  0.0000E+00  0.0000E+00  0.0000E+00  0.0000E+00  0.0000E+00  0.0000E+00  0.0000E+00  0.0000E+00  0.0000E+00  0.0000E+00
    -12.220  0.0000E+00  0.0000E+00  0.0000E+00  0.0000E+00  0.0000E+00  0.0000E+00  0.0000E+00  0.0000E+00  0.0000E+00  0.0000E+00  0.0000E+00  0.0000E+00  0.0000E+00  0.0000E+00  0.0000E+00  0.0000E+00  0.0000E+00  0.0000E+00
    -12.210  0.0000E+00  0.0000E+00  0.0000E+00  0.0000E+00  0.0000E+00  0.0000E+00  0.0000E+00  0.0000E+00  0.0000E+00  0.0000E+00  0.0000E+00  0.0000E+00  0.0000E+00  0.0000E+00  0.0000E+00  0.0000E+00  0.0000E+00  0.0000E+00
    -12.200  0.0000E+00  0.0000E+00  0.0000E+00  0.0000E+00  0.0000E+00  0.0000E+00  0.0000E+00  0.0000E+00  0.0000E+00  0.0000E+00  0.0000E+00  0.0000E+00  0.0000E+00  0.0000E+00  0.0000E+00  0.0000E+00  0.0000E+00  0.0000E+00
    -12.190  0.0000E+00  0.0000E+00  0.0000E+00  0.0000E+00  0.0000E+00  0.0000E+00  0.0000E+00  0.0000E+00  0.0000E+00  0.0000E+00  0.0000E+00  0.0000E+00  0.0000E+00  0.0000E+00  0.0000E+00  0.0000E+00  0.0000E+00  0.0000E+00
    -12.180  0.0000E+00  0.0000E+00  0.0000E+00  0.0000E+00  0.0000E+00  0.0000E+00  0.0000E+00  0.0000E+00  0.0000E+00  0.0000E+00  0.0000E+00  0.0000E+00  0.0000E+00  0.0000E+00  0.0000E+00  0.0000E+00  0.0000E+00  0.0000E+00
    -12.170  0.0000E+00  0.0000E+00  0.0000E+00  0.0000E+00  0.0000E+00  0.0000E+00  0.0000E+00  0.0000E+00  0.0000E+00  0.0000E+00  0.0000E+00  0.0000E+00  0.0000E+00  0.0000E+00  0.0000E+00  0.0000E+00  0.0000E+00  0.0000E+00
    -12.160  0.0000E+00  0.0000E+00  0.0000E+00  0.0000E+00  0.0000E+00  0.0000E+00  0.0000E+00  0.0000E+00  0.0000E+00  0.0000E+00  0.0000E+00  0.0000E+00  0.0000E+00  0.0000E+00  0.0000E+00  0.0000E+00  0.0000E+00  0.0000E+00
    -12.150  0.0000E+00  0.0000E+00  0.0000E+00  0.0000E+00  0.0000E+00  0.0000E+00  0.0000E+00  0.0000E+00  0.0000E+00  0.0000E+00  0.0000E+00  0.0000E+00  0.0000E+00  0.0000E+00  0.0000E+00  0.0000E+00  0.0000E+00  0.0000E+00
    -12.140  0.0000E+00  0.0000E+00  0.0000E+00  0.0000E+00  0.0000E+00  0.0000E+00  0.0000E+00  0.0000E+00  0.0000E+00  0.0000E+00  0.0000E+00  0.0000E+00  0.0000E+00  0.0000E+00  0.0000E+00  0.0000E+00  0.0000E+00  0.0000E+00
    -12.130  0.0000E+00  0.0000E+00  0.0000E+00  0.0000E+00  0.0000E+00  0.0000E+00  0.0000E+00  0.0000E+00  0.0000E+00  0.0000E+00  0.0000E+00  0.0000E+00  0.0000E+00  0.0000E+00  0.0000E+00  0.0000E+00  0.0000E+00  0.0000E+00
    -12.120  0.0000E+00  0.0000E+00  0.0000E+00  0.0000E+00  0.0000E+00  0.0000E+00  0.0000E+00  0.0000E+00  0.0000E+00  0.0000E+00  0.0000E+00  0.0000E+00  0.0000E+00  0.0000E+00  0.0000E+00  0.0000E+00  0.0000E+00  0.0000E+00
    -12.110  0.0000E+00  0.0000E+00  0.0000E+00  0.0000E+00  0.0000E+00  0.0000E+00  0.0000E+00  0.0000E+00  0.0000E+00  0.0000E+00  0.0000E+00  0.0000E+00  0.0000E+00  0.0000E+00  0.0000E+00  0.0000E+00  0.0000E+00  0.0000E+00
    -12.100  0.0000E+00  0.0000E+00  0.0000E+00  0.0000E+00  0.0000E+00  0.0000E+00  0.0000E+00  0.0000E+00  0.0000E+00  0.0000E+00  0.0000E+00  0.0000E+00  0.0000E+00  0.0000E+00  0.0000E+00  0.0000E+00  0.0000E+00  0.0000E+00
    -12.090  0.0000E+00  0.0000E+00  0.0000E+00  0.0000E+00  0.0000E+00  0.0000E+00  0.0000E+00  0.0000E+00  0.0000E+00  0.0000E+00  0.0000E+00  0.0000E+00  0.0000E+00  0.0000E+00  0.0000E+00  0.0000E+00  0.0000E+00  0.0000E+00
    -12.080  0.0000E+00  0.0000E+00  0.0000E+00  0.0000E+00  0.0000E+00  0.0000E+00  0.0000E+00  0.0000E+00  0.0000E+00  0.0000E+00  0.0000E+00  0.0000E+00  0.0000E+00  0.0000E+00  0.0000E+00  0.0000E+00  0.0000E+00  0.0000E+00
    -12.070  0.0000E+00  0.0000E+00  0.0000E+00  0.0000E+00  0.0000E+00  0.0000E+00  0.0000E+00  0.0000E+00  0.0000E+00  0.0000E+00  0.0000E+00  0.0000E+00  0.0000E+00  0.0000E+00  0.0000E+00  0.0000E+00  0.0000E+00  0.0000E+00
    -12.060  0.0000E+00  0.0000E+00  0.0000E+00  0.0000E+00  0.0000E+00  0.0000E+00  0.0000E+00  0.0000E+00  0.0000E+00  0.0000E+00  0.0000E+00  0.0000E+00  0.0000E+00  0.0000E+00  0.0000E+00  0.0000E+00  0.0000E+00  0.0000E+00
    -12.050  0.0000E+00  0.0000E+00  0.0000E+00  0.0000E+00  0.0000E+00  0.0000E+00  0.0000E+00  0.0000E+00  0.0000E+00  0.0000E+00  0.0000E+00  0.0000E+00  0.0000E+00  0.0000E+00  0.0000E+00  0.0000E+00  0.0000E+00  0.0000E+00
    -12.040  0.0000E+00  0.0000E+00  0.0000E+00  0.0000E+00  0.0000E+00  0.0000E+00  0.0000E+00  0.0000E+00  0.0000E+00  0.0000E+00  0.0000E+00  0.0000E+00  0.0000E+00  0.0000E+00  0.0000E+00  0.0000E+00  0.0000E+00  0.0000E+00
    -12.030  0.0000E+00  0.0000E+00  0.0000E+00  0.0000E+00  0.0000E+00  0.0000E+00  0.0000E+00  0.0000E+00  0.0000E+00  0.0000E+00  0.0000E+00  0.0000E+00  0.0000E+00  0.0000E+00  0.0000E+00  0.0000E+00  0.0000E+00  0.0000E+00
    -12.020  0.0000E+00  0.0000E+00  0.0000E+00  0.0000E+00  0.0000E+00  0.0000E+00  0.0000E+00  0.0000E+00  0.0000E+00  0.0000E+00  0.0000E+00  0.0000E+00  0.0000E+00  0.0000E+00  0.0000E+00  0.0000E+00  0.0000E+00  0.0000E+00
    -12.010  0.0000E+00  0.0000E+00  0.0000E+00  0.0000E+00  0.0000E+00  0.0000E+00  0.0000E+00  0.0000E+00  0.0000E+00  0.0000E+00  0.0000E+00  0.0000E+00  0.0000E+00  0.0000E+00  0.0000E+00  0.0000E+00  0.0000E+00  0.0000E+00
    -12.000  0.0000E+00  0.0000E+00  0.0000E+00  0.0000E+00  0.0000E+00  0.0000E+00  0.0000E+00  0.0000E+00  0.0000E+00  0.0000E+00  0.0000E+00  0.0000E+00  0.0000E+00  0.0000E+00  0.0000E+00  0.0000E+00  0.0000E+00  0.0000E+00
    -11.990  0.0000E+00  0.0000E+00  0.0000E+00  0.0000E+00  0.0000E+00  0.0000E+00  0.0000E+00  0.0000E+00  0.0000E+00  0.0000E+00  0.0000E+00  0.0000E+00  0.0000E+00  0.0000E+00  0.0000E+00  0.0000E+00  0.0000E+00  0.0000E+00
    -11.980  0.0000E+00  0.0000E+00  0.0000E+00  0.0000E+00  0.0000E+00  0.0000E+00  0.0000E+00  0.0000E+00  0.0000E+00  0.0000E+00  0.0000E+00  0.0000E+00  0.0000E+00  0.0000E+00  0.0000E+00  0.0000E+00  0.0000E+00  0.0000E+00
    -11.970  0.0000E+00  0.0000E+00  0.0000E+00  0.0000E+00  0.0000E+00  0.0000E+00  0.0000E+00  0.0000E+00  0.0000E+00  0.0000E+00  0.0000E+00  0.0000E+00  0.0000E+00  0.0000E+00  0.0000E+00  0.0000E+00  0.0000E+00  0.0000E+00
    -11.960  0.0000E+00  0.0000E+00  0.0000E+00  0.0000E+00  0.0000E+00  0.0000E+00  0.0000E+00  0.0000E+00  0.0000E+00  0.0000E+00  0.0000E+00  0.0000E+00  0.0000E+00  0.0000E+00  0.0000E+00  0.0000E+00  0.0000E+00  0.0000E+00
    -11.950  0.0000E+00  0.0000E+00  0.0000E+00  0.0000E+00  0.0000E+00  0.0000E+00  0.0000E+00  0.0000E+00  0.0000E+00  0.0000E+00  0.0000E+00  0.0000E+00  0.0000E+00  0.0000E+00  0.0000E+00  0.0000E+00  0.0000E+00  0.0000E+00
    -11.940  0.0000E+00  0.0000E+00  0.0000E+00  0.0000E+00  0.0000E+00  0.0000E+00  0.0000E+00  0.0000E+00  0.0000E+00  0.0000E+00  0.0000E+00  0.0000E+00  0.0000E+00  0.0000E+00  0.0000E+00  0.0000E+00  0.0000E+00  0.0000E+00
    -11.930  0.0000E+00  0.0000E+00  0.0000E+00  0.0000E+00  0.0000E+00  0.0000E+00  0.0000E+00  0.0000E+00  0.0000E+00  0.0000E+00  0.0000E+00  0.0000E+00  0.0000E+00  0.0000E+00  0.0000E+00  0.0000E+00  0.0000E+00  0.0000E+00
    -11.920  0.0000E+00  0.0000E+00  0.0000E+00  0.0000E+00  0.0000E+00  0.0000E+00  0.0000E+00  0.0000E+00  0.0000E+00  0.0000E+00  0.0000E+00  0.0000E+00  0.0000E+00  0.0000E+00  0.0000E+00  0.0000E+00  0.0000E+00  0.0000E+00
    -11.910  0.0000E+00  0.0000E+00  0.0000E+00  0.0000E+00  0.0000E+00  0.0000E+00  0.0000E+00  0.0000E+00  0.0000E+00  0.0000E+00  0.0000E+00  0.0000E+00  0.0000E+00  0.0000E+00  0.0000E+00  0.0000E+00  0.0000E+00  0.0000E+00
    -11.900  0.0000E+00  0.0000E+00  0.0000E+00  0.0000E+00  0.0000E+00  0.0000E+00  0.0000E+00  0.0000E+00  0.0000E+00  0.0000E+00  0.0000E+00  0.0000E+00  0.0000E+00  0.0000E+00  0.0000E+00  0.0000E+00  0.0000E+00  0.0000E+00
    -11.890  0.0000E+00  0.0000E+00  0.0000E+00  0.0000E+00  0.0000E+00  0.0000E+00  0.0000E+00  0.0000E+00  0.0000E+00  0.0000E+00  0.0000E+00  0.0000E+00  0.0000E+00  0.0000E+00  0.0000E+00  0.0000E+00  0.0000E+00  0.0000E+00
    -11.880  0.0000E+00  0.0000E+00  0.0000E+00  0.0000E+00  0.0000E+00  0.0000E+00  0.0000E+00  0.0000E+00  0.0000E+00  0.0000E+00  0.0000E+00  0.0000E+00  0.0000E+00  0.0000E+00  0.0000E+00  0.0000E+00  0.0000E+00  0.0000E+00
    -11.870  0.0000E+00  0.0000E+00  0.0000E+00  0.0000E+00  0.0000E+00  0.0000E+00  0.0000E+00  0.0000E+00  0.0000E+00  0.0000E+00  0.0000E+00  0.0000E+00  0.0000E+00  0.0000E+00  0.0000E+00  0.0000E+00  0.0000E+00  0.0000E+00
    -11.860  0.0000E+00  0.0000E+00  0.0000E+00  0.0000E+00  0.0000E+00  0.0000E+00  0.0000E+00  0.0000E+00  0.0000E+00  0.0000E+00  0.0000E+00  0.0000E+00  0.0000E+00  0.0000E+00  0.0000E+00  0.0000E+00  0.0000E+00  0.0000E+00
    -11.850  0.0000E+00  0.0000E+00  0.0000E+00  0.0000E+00  0.0000E+00  0.0000E+00  0.0000E+00  0.0000E+00  0.0000E+00  0.0000E+00  0.0000E+00  0.0000E+00  0.0000E+00  0.0000E+00  0.0000E+00  0.0000E+00  0.0000E+00  0.0000E+00
    -11.840  0.0000E+00  0.0000E+00  0.0000E+00  0.0000E+00  0.0000E+00  0.0000E+00  0.0000E+00  0.0000E+00  0.0000E+00  0.0000E+00  0.0000E+00  0.0000E+00  0.0000E+00  0.0000E+00  0.0000E+00  0.0000E+00  0.0000E+00  0.0000E+00
    -11.830  0.0000E+00  0.0000E+00  0.0000E+00  0.0000E+00  0.0000E+00  0.0000E+00  0.0000E+00  0.0000E+00  0.0000E+00  0.0000E+00  0.0000E+00  0.0000E+00  0.0000E+00  0.0000E+00  0.0000E+00  0.0000E+00  0.0000E+00  0.0000E+00
    -11.820  0.0000E+00  0.0000E+00  0.0000E+00  0.0000E+00  0.0000E+00  0.0000E+00  0.0000E+00  0.0000E+00  0.0000E+00  0.0000E+00  0.0000E+00  0.0000E+00  0.0000E+00  0.0000E+00  0.0000E+00  0.0000E+00  0.0000E+00  0.0000E+00
    -11.810  0.0000E+00  0.0000E+00  0.0000E+00  0.0000E+00  0.0000E+00  0.0000E+00  0.0000E+00  0.0000E+00  0.0000E+00  0.0000E+00  0.0000E+00  0.0000E+00  0.0000E+00  0.0000E+00  0.0000E+00  0.0000E+00  0.0000E+00  0.0000E+00
    -11.800  0.0000E+00  0.0000E+00  0.0000E+00  0.0000E+00  0.0000E+00  0.0000E+00  0.0000E+00  0.0000E+00  0.0000E+00  0.0000E+00  0.0000E+00  0.0000E+00  0.0000E+00  0.0000E+00  0.0000E+00  0.0000E+00  0.0000E+00  0.0000E+00
    -11.790  0.0000E+00  0.0000E+00  0.0000E+00  0.0000E+00  0.0000E+00  0.0000E+00  0.0000E+00  0.0000E+00  0.0000E+00  0.0000E+00  0.0000E+00  0.0000E+00  0.0000E+00  0.0000E+00  0.0000E+00  0.0000E+00  0.0000E+00  0.0000E+00
    -11.780  0.0000E+00  0.0000E+00  0.0000E+00  0.0000E+00  0.0000E+00  0.0000E+00  0.0000E+00  0.0000E+00  0.0000E+00  0.0000E+00  0.0000E+00  0.0000E+00  0.0000E+00  0.0000E+00  0.0000E+00  0.0000E+00  0.0000E+00  0.0000E+00
    -11.770  0.0000E+00  0.0000E+00  0.0000E+00  0.0000E+00  0.0000E+00  0.0000E+00  0.0000E+00  0.0000E+00  0.0000E+00  0.0000E+00  0.0000E+00  0.0000E+00  0.0000E+00  0.0000E+00  0.0000E+00  0.0000E+00  0.0000E+00  0.0000E+00
    -11.760  0.0000E+00  0.0000E+00  0.0000E+00  0.0000E+00  0.0000E+00  0.0000E+00  0.0000E+00  0.0000E+00  0.0000E+00  0.0000E+00  0.0000E+00  0.0000E+00  0.0000E+00  0.0000E+00  0.0000E+00  0.0000E+00  0.0000E+00  0.0000E+00
    -11.750  0.0000E+00  0.0000E+00  0.0000E+00  0.0000E+00  0.0000E+00  0.0000E+00  0.0000E+00  0.0000E+00  0.0000E+00  0.0000E+00  0.0000E+00  0.0000E+00  0.0000E+00  0.0000E+00  0.0000E+00  0.0000E+00  0.0000E+00  0.0000E+00
    -11.740  0.0000E+00  0.0000E+00  0.0000E+00  0.0000E+00  0.0000E+00  0.0000E+00  0.0000E+00  0.0000E+00  0.0000E+00  0.0000E+00  0.0000E+00  0.0000E+00  0.0000E+00  0.0000E+00  0.0000E+00  0.0000E+00  0.0000E+00  0.0000E+00
    -11.730  0.0000E+00  0.0000E+00  0.0000E+00  0.0000E+00  0.0000E+00  0.0000E+00  0.0000E+00  0.0000E+00  0.0000E+00  0.0000E+00  0.0000E+00  0.0000E+00  0.0000E+00  0.0000E+00  0.0000E+00  0.0000E+00  0.0000E+00  0.0000E+00
    -11.720  0.0000E+00  0.0000E+00  0.0000E+00  0.0000E+00  0.0000E+00  0.0000E+00  0.0000E+00  0.0000E+00  0.0000E+00  0.0000E+00  0.0000E+00  0.0000E+00  0.0000E+00  0.0000E+00  0.0000E+00  0.0000E+00  0.0000E+00  0.0000E+00
    -11.710  0.0000E+00  0.0000E+00  0.0000E+00  0.0000E+00  0.0000E+00  0.0000E+00  0.0000E+00  0.0000E+00  0.0000E+00  0.0000E+00  0.0000E+00  0.0000E+00  0.0000E+00  0.0000E+00  0.0000E+00  0.0000E+00  0.0000E+00  0.0000E+00
    -11.700  0.0000E+00  0.0000E+00  0.0000E+00  0.0000E+00  0.0000E+00  0.0000E+00  0.0000E+00  0.0000E+00  0.0000E+00  0.0000E+00  0.0000E+00  0.0000E+00  0.0000E+00  0.0000E+00  0.0000E+00  0.0000E+00  0.0000E+00  0.0000E+00
[truncated: 15,776,423 more chars]
