# Supplementary material for: Stabilizing lattice oxygen redox in layered sodium transition metal oxide through spin singlet state
Source: Nat Commun. 2023 Nov 23;14:7665. doi: 10.1038/s41467-023-43031-6 (PMC10667238; doi:10.1038/s41467-023-43031-6)
Supplement: Supplementary file 5 — Supplementary Data 1 [file 41467_2023_43031_MOESM5_ESM.zip › Data_SI/3.99_plateau_x=0.33333/noJT/static_HSE/INCAR]

ISTART = 0
ICHARG = 1
ENCUT  = 500     #cutoff used throughout all calculations
#ENAUG  = 756.3
LREAL  = Auto    #real space projection yes / no
#ALGO   = Normal
#NSIM   = 4
NELMDL = -5
NELM = 120
ISMEAR = 0     #method to determine partial occupancies
SIGMA = 0.1
#AMIX = 0.2
#BMIX = 0.0001
#AMIX_MAG = 0.8
#BMIX_MAG = 0.0001
IBRION = -1
#ISIF = 3
#NSW = 200
EDIFF  = 1E-7
#EDIFFG = -0.1
#POTIM = 0.05
LWAVE = T
LCHARG = T
#LSCAAWARE = False
ADDGRID = .TRUE.
LAECHG = T
LORBIT = 11
EMIN = -20
EMAX = 15
NEDOS = 3501
NGXF = 144
NGYF = 192
NGZF = 112
ISPIN  = 2
MAGMOM = 2*0 2*2 4*3 12*0
#LDAU   = .TRUE.
#LDAUTYPE = 2
#LDAUL  = -1  2  2  -1
#LDAUU  =  0 5 4 0
#LDAUJ  =  0 0 0 0
#LDAUPRINT = 2
#LAXMIX = 4
LHFCALC = .TRUE.
HFSCREEN = 0.2
ALGO = All
TIME = 0.4
PREFOCK = Fast
NKREDX = 4
NKREDY = 3
NKREDZ = 5
#AEXX = 0.2
NBANDS = 86

#NCORE = 1
#NSIM = 8
NPAR = 2
KPAR = 2
