# Supplementary material for: Stabilizing lattice oxygen redox in layered sodium transition metal oxide through spin singlet state
Source: Nat Commun. 2023 Nov 23;14:7665. doi: 10.1038/s41467-023-43031-6 (PMC10667238; doi:10.1038/s41467-023-43031-6)
Supplement: Supplementary file 5 — Supplementary Data 1 [file 41467_2023_43031_MOESM5_ESM.zip › Data_SI/3.99_plateau_x=0.33333/noJT/static_HSE/POSCAR]

noJT                                    
   1.00000000000000     
   4.564422568812057   4.564860645471803   0.117018645517094
  -6.159324805121055   6.159324805121055                   0
  -1.778920165856748  -1.762516342388056   4.381774652698984
   Na   Cu   Mn   O 
     2     2     4    12
Direct
  0.5000000000000000  0.0000000000000000  0.5000000000000000
  0.5000000000000000  0.5000000000000000 -0.0000000000000000
 -0.0000000000000000  0.0000000000000000  0.5000000000000000
 -0.0000000000000000  0.5000000000000000 -0.0000000000000000
 -0.0000000000000000  0.6675869585970868  0.5000000000000000
 -0.0000000000000000  0.3324130414029130  0.5000000000000000
 -0.0000000000000000  0.1675869585970871 -0.0000000000000000
 -0.0000000000000000  0.8324130414029132 -0.0000000000000000
  0.1786727007279445  0.0000000000000000  0.9584453815912587
  0.8213272992720553 -0.0000000000000000  0.0415546184087413
  0.8213272992720553  0.5000000000000000  0.5415546184087413
  0.1786727007279445  0.5000000000000000  0.4584453815912587
  0.1760769202574433  0.1692368488743765  0.4344584990687254
  0.8239230797425569  0.8307631511256234  0.5655415009312743
  0.8239230797425569  0.6692368488743766  0.0655415009312744
  0.1760769202574433  0.3307631511256234  0.9344584990687257
  0.1760769202574433  0.6692368488743766  0.9344584990687257
  0.8239230797425569  0.3307631511256234  0.0655415009312744
  0.8239230797425569  0.1692368488743765  0.5655415009312743
  0.1760769202574433  0.8307631511256234  0.4344584990687254
 
  0.00000000E+00  0.00000000E+00  0.00000000E+00
  0.00000000E+00  0.00000000E+00  0.00000000E+00
  0.00000000E+00  0.00000000E+00  0.00000000E+00
  0.00000000E+00  0.00000000E+00  0.00000000E+00
  0.00000000E+00  0.00000000E+00  0.00000000E+00
  0.00000000E+00  0.00000000E+00  0.00000000E+00
  0.00000000E+00  0.00000000E+00  0.00000000E+00
  0.00000000E+00  0.00000000E+00  0.00000000E+00
  0.00000000E+00  0.00000000E+00  0.00000000E+00
  0.00000000E+00  0.00000000E+00  0.00000000E+00
  0.00000000E+00  0.00000000E+00  0.00000000E+00
  0.00000000E+00  0.00000000E+00  0.00000000E+00
  0.00000000E+00  0.00000000E+00  0.00000000E+00
  0.00000000E+00  0.00000000E+00  0.00000000E+00
  0.00000000E+00  0.00000000E+00  0.00000000E+00
  0.00000000E+00  0.00000000E+00  0.00000000E+00
  0.00000000E+00  0.00000000E+00  0.00000000E+00
  0.00000000E+00  0.00000000E+00  0.00000000E+00
  0.00000000E+00  0.00000000E+00  0.00000000E+00
  0.00000000E+00  0.00000000E+00  0.00000000E+00
