# Supplementary material for: Stabilizing lattice oxygen redox in layered sodium transition metal oxide through spin singlet state
Source: Nat Commun. 2023 Nov 23;14:7665. doi: 10.1038/s41467-023-43031-6 (PMC10667238; doi:10.1038/s41467-023-43031-6)
Supplement: Supplementary file 5 — Supplementary Data 1 [file 41467_2023_43031_MOESM5_ESM.zip › Data_SI/overcharge_Mn_redox_Na=0.8333/lowest_energy_HSE_relax/CONTCAR]

P3_NaCuMnO_pristine_full_Na             
   1.00000000000000     
     8.8458681235582262    0.0531810513496397    0.1050668672282705
     0.0306683532892641    5.0323292344585164    0.0025774792426670
     0.0435910158809275   -3.3526243531426423    5.4278304182555495
   Na   Cu   Mn   O 
     5     2     4    12
Direct
  0.4670057605109598  0.3066113537206092  0.4925198932619725
  0.8266115664068056  0.2882633738687561  0.4888378575745327
  0.6299914511663943  0.7958989138091521  0.4964189877682408
  0.0274134219989958  0.8146844346832902  0.5079401947423494
  0.1654002956143082  0.3453105662520466  0.5380075467216945
  0.9821881368850210  0.4916825767120994  0.0053973664966692
  0.4862140681130450  0.9767278097288926  0.9839579408729958
  0.3175286273383346  0.5150612962979566  0.0263000400626586
  0.8144856790100820  0.9662231144703273  0.9757228592291857
  0.6483357234979785  0.4627637119190174  0.9725336669935565
  0.1543068672191674  0.0161854903973013  0.0217531714236920
  0.9898014042390532  0.2818763949345818  0.2072319327102931
  0.2960500286619119  0.3280154423818287  0.2154728201699847
  0.6559579293352817  0.2731546861715050  0.1710539359852142
  0.4779028420781939  0.2153930931464157  0.8134269195476916
  0.7980721073700759  0.1384075130627780  0.7737145706782194
  0.1621734067680634  0.2179063627487864  0.8364417714224501
  0.9980210070742181  0.7190887150197834  0.8156212171496473
  0.6598326461273798  0.6149326615514804  0.7628662865010825
  0.3103709393092809  0.7010849991791345  0.8301041744420603
  0.4911165201436081  0.7586521924639933  0.1799819891422384
  0.1739353941657390  0.8398707638957962  0.2191109542748906
  0.8007241829660490  0.7655345835844959  0.1655839028287087
 
  0.00000000E+00  0.00000000E+00  0.00000000E+00
  0.00000000E+00  0.00000000E+00  0.00000000E+00
  0.00000000E+00  0.00000000E+00  0.00000000E+00
  0.00000000E+00  0.00000000E+00  0.00000000E+00
  0.00000000E+00  0.00000000E+00  0.00000000E+00
  0.00000000E+00  0.00000000E+00  0.00000000E+00
  0.00000000E+00  0.00000000E+00  0.00000000E+00
  0.00000000E+00  0.00000000E+00  0.00000000E+00
  0.00000000E+00  0.00000000E+00  0.00000000E+00
  0.00000000E+00  0.00000000E+00  0.00000000E+00
  0.00000000E+00  0.00000000E+00  0.00000000E+00
  0.00000000E+00  0.00000000E+00  0.00000000E+00
  0.00000000E+00  0.00000000E+00  0.00000000E+00
  0.00000000E+00  0.00000000E+00  0.00000000E+00
  0.00000000E+00  0.00000000E+00  0.00000000E+00
  0.00000000E+00  0.00000000E+00  0.00000000E+00
  0.00000000E+00  0.00000000E+00  0.00000000E+00
  0.00000000E+00  0.00000000E+00  0.00000000E+00
  0.00000000E+00  0.00000000E+00  0.00000000E+00
  0.00000000E+00  0.00000000E+00  0.00000000E+00
  0.00000000E+00  0.00000000E+00  0.00000000E+00
  0.00000000E+00  0.00000000E+00  0.00000000E+00
  0.00000000E+00  0.00000000E+00  0.00000000E+00
