# Supplementary material for: Stabilizing lattice oxygen redox in layered sodium transition metal oxide through spin singlet state
Source: Nat Commun. 2023 Nov 23;14:7665. doi: 10.1038/s41467-023-43031-6 (PMC10667238; doi:10.1038/s41467-023-43031-6)
Supplement: Supplementary file 5 — Supplementary Data 1 [file 41467_2023_43031_MOESM5_ESM.zip › Data_SI/overcharge_Mn_redox_Na=0.8333/lowest_energy_HSE_relax/INCAR]

ISTART = 1
ICHARG = 2
ENCUT  = 520     #cutoff used throughout all calculations

LREAL  = Auto    #real space projection yes / no

NELMDL = 0
NELM = 60
ISMEAR = 0     #method to determine partial occupancies
SIGMA = 0.1

IBRION = 2
ISIF = 3
NSW = 200
EDIFF  = 1E-6
EDIFFG = -0.03
POTIM = 0.03
LWAVE = T
LCHARG = T

ISPIN  = 2

LHFCALC = .TRUE.
HFSCREEN = 0.2
ALGO = All
TIME = 0.2
PREFOCK = Fast
NKREDX = 3
NKREDY = 5
NKREDZ = 4

NBANDS = 86

NPAR = 2
KPAR = 2
