# Supplementary material for: Stabilizing lattice oxygen redox in layered sodium transition metal oxide through spin singlet state
Source: Nat Commun. 2023 Nov 23;14:7665. doi: 10.1038/s41467-023-43031-6 (PMC10667238; doi:10.1038/s41467-023-43031-6)
Supplement: Supplementary file 5 — Supplementary Data 1 [file 41467_2023_43031_MOESM5_ESM.zip › Data_SI/overcharge_Mn_redox_Na=0.8333/lowest_energy_HSE_relax/POSCAR]

P3_NaCuMnO_pristine_full_Na             
   1.00000000000000     
     8.8543461787002204    0.0577655320023648    0.1207774349000375
     0.0333071431023361    5.0303541079366818    0.0031521504453464
     0.0514697013171939   -3.3507074006364133    5.4330598549245321
   Na   Cu   Mn   O 
     5     2     4    12
Direct
  0.4666303060564115  0.3033077282562117  0.4921977524920317
  0.8254245983169571  0.2831464724464902  0.4835573262233327
  0.6297489007026609  0.7909477141392149  0.4927871789232005
  0.0275429832090523  0.8211032504373520  0.5121568604505465
  0.1662606118786852  0.3521277996986729  0.5412742225502986
  0.9824268043694814  0.4942737474609303  0.0077239019944697
  0.4861679991191408  0.9747404645942011  0.9832083292618512
  0.3176407974476368  0.5171671655452761  0.0283716415090219
  0.8141356588786530  0.9626333287603226  0.9724003699429516
  0.6480825095310574  0.4581366681812523  0.9688416169608470
  0.1545776010661027  0.0206104801968081  0.0254702493653075
  0.9899406515748629  0.2865258459449937  0.2099329145291052
  0.2966277889885914  0.3312619318257612  0.2178704059310536
  0.6555252041709323  0.2685920439971778  0.1672809696936143
  0.4771116392872698  0.2137546627361773  0.8127471620612624
  0.7979578590517552  0.1343459331256279  0.7695545594427730
  0.1621767029046682  0.2221812338903976  0.8399628126848466
  0.9993870863828069  0.7224242396121856  0.8187888675975599
  0.6595296827660014  0.6096589665153335  0.7590268451399799
  0.3104574698900825  0.7042337938834280  0.8330636157875270
  0.4918238599056136  0.7563090465857328  0.1789337118015611
  0.1748220770237531  0.8446971262483742  0.2228798953395510
  0.7994412134777699  0.7611504059180930  0.1619687903173286
 
  0.00000000E+00  0.00000000E+00  0.00000000E+00
  0.00000000E+00  0.00000000E+00  0.00000000E+00
  0.00000000E+00  0.00000000E+00  0.00000000E+00
  0.00000000E+00  0.00000000E+00  0.00000000E+00
  0.00000000E+00  0.00000000E+00  0.00000000E+00
  0.00000000E+00  0.00000000E+00  0.00000000E+00
  0.00000000E+00  0.00000000E+00  0.00000000E+00
  0.00000000E+00  0.00000000E+00  0.00000000E+00
  0.00000000E+00  0.00000000E+00  0.00000000E+00
  0.00000000E+00  0.00000000E+00  0.00000000E+00
  0.00000000E+00  0.00000000E+00  0.00000000E+00
  0.00000000E+00  0.00000000E+00  0.00000000E+00
  0.00000000E+00  0.00000000E+00  0.00000000E+00
  0.00000000E+00  0.00000000E+00  0.00000000E+00
  0.00000000E+00  0.00000000E+00  0.00000000E+00
  0.00000000E+00  0.00000000E+00  0.00000000E+00
  0.00000000E+00  0.00000000E+00  0.00000000E+00
  0.00000000E+00  0.00000000E+00  0.00000000E+00
  0.00000000E+00  0.00000000E+00  0.00000000E+00
  0.00000000E+00  0.00000000E+00  0.00000000E+00
  0.00000000E+00  0.00000000E+00  0.00000000E+00
  0.00000000E+00  0.00000000E+00  0.00000000E+00
  0.00000000E+00  0.00000000E+00  0.00000000E+00
