# Supplementary material for: Stabilizing lattice oxygen redox in layered sodium transition metal oxide through spin singlet state
Source: Nat Commun. 2023 Nov 23;14:7665. doi: 10.1038/s41467-023-43031-6 (PMC10667238; doi:10.1038/s41467-023-43031-6)
Supplement: Supplementary file 5 — Supplementary Data 1 [file 41467_2023_43031_MOESM5_ESM.zip › Data_SI/overcharge_Mn_redox_Na=0.8333/structure_screen_1_DFT+U/build_struc.sh]

#!/bin/bash

n=1

for i in `seq 9 14`;do
for j in `seq $(($i+1)) 15`;do
for k in `seq $(($j+1)) 16`;do
cp POSCAR_full_Na POSCAR_$n;
sed -i "$k d" POSCAR_$n;
sed -i "$j d" POSCAR_$n;
sed -i "$i d" POSCAR_$n;
n=$(($n+1));
done;
done;
done
