# Supplementary material for: Stabilizing lattice oxygen redox in layered sodium transition metal oxide through spin singlet state
Source: Nat Commun. 2023 Nov 23;14:7665. doi: 10.1038/s41467-023-43031-6 (PMC10667238; doi:10.1038/s41467-023-43031-6)
Supplement: Supplementary file 5 — Supplementary Data 1 [file 41467_2023_43031_MOESM5_ESM.zip › Data_SI/overcharge_Mn_redox_Na=0.8333/structure_screen_1_DFT+U/POSCAR_full_Na]

P3_NaCuMnO_pristine_full_Na
1.0
        8.7117004395         0.0000000000         0.0000000000
        0.0000000000         5.0095000267         0.0000000000
        0.0000000000        -3.3396707003         5.7002143670
   Na    Cu   Mn    O
    5     2    4   12
Direct
     0.333330005         0.166669995         0.500000000
     0.833329976         0.333330005         0.500000000
     0.666670024         0.833329976         0.500000000
     0.166669995         0.666670024         0.500000000
     0.333330005         0.833329976         0.500000000
     0.833329976         0.666670024         0.500000000
     0.166669995         0.333330005         0.500000000
     0.666670024         0.166669995         0.500000000
     0.000000000         0.500000000         0.000000000
     0.500000000         0.000000000         0.000000000
     0.333330005         0.500000000         0.000000000
     0.833329976         0.000000000         0.000000000
     0.666670024         0.500000000         0.000000000
     0.166669995         0.000000000         0.000000000
     0.000000000         0.289420009         0.185000002
     0.333330005         0.289420009         0.185000002
     0.666670024         0.289420009         0.185000002
     0.500000000         0.210580006         0.814999998
     0.833329976         0.210580006         0.814999998
     0.166669995         0.210580006         0.814999998
     0.000000000         0.710579991         0.814999998
     0.666670024         0.710579991         0.814999998
     0.333330005         0.710579991         0.814999998
     0.500000000         0.789420009         0.185000002
     0.166669995         0.789420009         0.185000002
     0.833440006         0.789420009         0.185000002
