# Supplementary material for: Stabilizing lattice oxygen redox in layered sodium transition metal oxide through spin singlet state
Source: Nat Commun. 2023 Nov 23;14:7665. doi: 10.1038/s41467-023-43031-6 (PMC10667238; doi:10.1038/s41467-023-43031-6)
Supplement: Supplementary file 5 — Supplementary Data 1 [file 41467_2023_43031_MOESM5_ESM.zip › Data_SI/pristine_x=0/relaxation_GGA+U/POSCAR]

cif2pos.py                              
   1.00000000000000     
     6.6228987634188163    0.0000000000000000   -0.0304863594274338
     0.0000000000000000    8.8622668830355185    0.0000000000000000
    -2.7097283392126954    0.0000000000000000    4.2786685553012358
   Na   Cu   Mn   O 
     4     2     4    12
Direct
  0.4976005984412344  0.3692424502034884  0.2219544735851966
  0.5023994015587656  0.8692424502034882  0.2780455264148034
  0.4976005984412344  0.1307575497965116  0.7219544735851967
  0.5023994015587656  0.6307575497965118  0.7780455264148033
  0.0000000000000000 -0.0000000000000000  0.5000000000000000
  0.0000000000000000  0.5000000000000000  0.0000000000000000
  0.0245487765865676  0.3326470222355078  0.5245275459717220
  0.9754512234134323  0.8326470222355079  0.9754724540282780
  0.0245487765865676  0.1673529777644922  0.0245275459717220
  0.9754512234134323  0.6673529777644921  0.4754724540282779
  0.1613596960903043  0.6743854199414362  0.2766948744505021
  0.8386403039096956  0.1743854199414359  0.2233051255494977
  0.1613596960903043  0.8256145800585638  0.7766948744505022
  0.8386403039096956  0.3256145800585640  0.7233051255494978
  0.2213289344539870  0.3093513085793690  0.3555729645027537
  0.7786710655460132  0.8093513085793693  0.1444270354972463
  0.2213289344539870  0.1906486914206308  0.8555729645027536
  0.7786710655460132  0.6906486914206307  0.6444270354972464
  0.1816727612347906  0.9891413562579244  0.2808075577473768
  0.8183272387652097  0.4891413562579245  0.2191924422526231
  0.1816727612347906  0.5108586437420756  0.7808075577473769
  0.8183272387652097  0.0108586437420755  0.7191924422526231
 
  0.00000000E+00  0.00000000E+00  0.00000000E+00
  0.00000000E+00  0.00000000E+00  0.00000000E+00
  0.00000000E+00  0.00000000E+00  0.00000000E+00
  0.00000000E+00  0.00000000E+00  0.00000000E+00
  0.00000000E+00  0.00000000E+00  0.00000000E+00
  0.00000000E+00  0.00000000E+00  0.00000000E+00
  0.00000000E+00  0.00000000E+00  0.00000000E+00
  0.00000000E+00  0.00000000E+00  0.00000000E+00
  0.00000000E+00  0.00000000E+00  0.00000000E+00
  0.00000000E+00  0.00000000E+00  0.00000000E+00
  0.00000000E+00  0.00000000E+00  0.00000000E+00
  0.00000000E+00  0.00000000E+00  0.00000000E+00
  0.00000000E+00  0.00000000E+00  0.00000000E+00
  0.00000000E+00  0.00000000E+00  0.00000000E+00
  0.00000000E+00  0.00000000E+00  0.00000000E+00
  0.00000000E+00  0.00000000E+00  0.00000000E+00
  0.00000000E+00  0.00000000E+00  0.00000000E+00
  0.00000000E+00  0.00000000E+00  0.00000000E+00
  0.00000000E+00  0.00000000E+00  0.00000000E+00
  0.00000000E+00  0.00000000E+00  0.00000000E+00
  0.00000000E+00  0.00000000E+00  0.00000000E+00
  0.00000000E+00  0.00000000E+00  0.00000000E+00
