# Supplementary material for: Stabilizing lattice oxygen redox in layered sodium transition metal oxide through spin singlet state
Source: Nat Commun. 2023 Nov 23;14:7665. doi: 10.1038/s41467-023-43031-6 (PMC10667238; doi:10.1038/s41467-023-43031-6)
Supplement: Supplementary file 5 — Supplementary Data 1 [file 41467_2023_43031_MOESM5_ESM.zip › Data_SI/pristine_x=0/static_HSE/DOSCAR]

  22  22   1   0
  0.1162915E+02  0.6691401E-09  0.8907551E-09  0.5108855E-09  0.5000000E-15
  1.000000000000000E-004
  CAR 
 unknown system                          
     10.00000000    -20.00000000 3001      1.51000000      1.00000000
    -20.000  0.0000E+00  0.0000E+00  0.0000E+00  0.0000E+00
    -19.990  0.0000E+00  0.0000E+00  0.0000E+00  0.0000E+00
    -19.980  0.0000E+00  0.0000E+00  0.0000E+00  0.0000E+00
    -19.970  0.0000E+00  0.0000E+00  0.0000E+00  0.0000E+00
    -19.960  0.0000E+00  0.0000E+00  0.0000E+00  0.0000E+00
    -19.950  0.0000E+00  0.0000E+00  0.0000E+00  0.0000E+00
    -19.940  0.0000E+00  0.0000E+00  0.0000E+00  0.0000E+00
    -19.930  0.0000E+00  0.0000E+00  0.0000E+00  0.0000E+00
    -19.920  0.0000E+00  0.0000E+00  0.0000E+00  0.0000E+00
    -19.910  0.0000E+00  0.0000E+00  0.0000E+00  0.0000E+00
    -19.900  0.0000E+00  0.0000E+00  0.0000E+00  0.0000E+00
    -19.890  0.0000E+00  0.0000E+00  0.0000E+00  0.0000E+00
    -19.880  0.0000E+00  0.0000E+00  0.0000E+00  0.0000E+00
    -19.870  0.0000E+00  0.0000E+00  0.0000E+00  0.0000E+00
    -19.860  0.0000E+00  0.0000E+00  0.0000E+00  0.0000E+00
    -19.850  0.0000E+00  0.0000E+00  0.0000E+00  0.0000E+00
    -19.840  0.0000E+00  0.0000E+00  0.0000E+00  0.0000E+00
    -19.830  0.0000E+00  0.0000E+00  0.0000E+00  0.0000E+00
    -19.820  0.0000E+00  0.0000E+00  0.0000E+00  0.0000E+00
    -19.810  0.0000E+00  0.0000E+00  0.0000E+00  0.0000E+00
    -19.800  0.0000E+00  0.0000E+00  0.0000E+00  0.0000E+00
    -19.790  0.0000E+00  0.0000E+00  0.0000E+00  0.0000E+00
    -19.780  0.0000E+00  0.0000E+00  0.0000E+00  0.0000E+00
    -19.770  0.0000E+00  0.0000E+00  0.0000E+00  0.0000E+00
    -19.760  0.0000E+00  0.0000E+00  0.0000E+00  0.0000E+00
    -19.750  0.0000E+00  0.0000E+00  0.0000E+00  0.0000E+00
    -19.740  0.0000E+00  0.0000E+00  0.0000E+00  0.0000E+00
    -19.730  0.0000E+00  0.0000E+00  0.0000E+00  0.0000E+00
    -19.720  0.0000E+00  0.0000E+00  0.0000E+00  0.0000E+00
    -19.710  0.0000E+00  0.0000E+00  0.0000E+00  0.0000E+00
    -19.700  0.0000E+00  0.0000E+00  0.0000E+00  0.0000E+00
    -19.690  0.0000E+00  0.0000E+00  0.0000E+00  0.0000E+00
    -19.680  0.0000E+00  0.0000E+00  0.0000E+00  0.0000E+00
    -19.670  0.0000E+00  0.0000E+00  0.0000E+00  0.0000E+00
    -19.660  0.0000E+00  0.0000E+00  0.0000E+00  0.0000E+00
    -19.650  0.0000E+00  0.0000E+00  0.0000E+00  0.0000E+00
    -19.640  0.0000E+00  0.0000E+00  0.0000E+00  0.0000E+00
    -19.630  0.0000E+00  0.0000E+00  0.0000E+00  0.0000E+00
    -19.620  0.0000E+00  0.0000E+00  0.0000E+00  0.0000E+00
    -19.610  0.0000E+00  0.0000E+00  0.0000E+00  0.0000E+00
    -19.600  0.0000E+00  0.0000E+00  0.0000E+00  0.0000E+00
    -19.590  0.0000E+00  0.0000E+00  0.0000E+00  0.0000E+00
    -19.580  0.0000E+00  0.0000E+00  0.0000E+00  0.0000E+00
    -19.570  0.0000E+00  0.0000E+00  0.0000E+00  0.0000E+00
    -19.560  0.0000E+00  0.0000E+00  0.0000E+00  0.0000E+00
    -19.550  0.0000E+00  0.0000E+00  0.0000E+00  0.0000E+00
    -19.540  0.0000E+00  0.0000E+00  0.0000E+00  0.0000E+00
    -19.530  0.0000E+00  0.0000E+00  0.0000E+00  0.0000E+00
    -19.520  0.0000E+00  0.0000E+00  0.0000E+00  0.0000E+00
    -19.510  0.0000E+00  0.0000E+00  0.0000E+00  0.0000E+00
    -19.500  0.0000E+00  0.0000E+00  0.0000E+00  0.0000E+00
    -19.490  0.0000E+00  0.0000E+00  0.0000E+00  0.0000E+00
    -19.480  0.0000E+00  0.0000E+00  0.0000E+00  0.0000E+00
    -19.470  0.0000E+00  0.0000E+00  0.0000E+00  0.0000E+00
    -19.460  0.0000E+00  0.0000E+00  0.0000E+00  0.0000E+00
    -19.450  0.0000E+00  0.0000E+00  0.0000E+00  0.0000E+00
    -19.440  0.0000E+00  0.0000E+00  0.0000E+00  0.0000E+00
    -19.430  0.0000E+00  0.0000E+00  0.0000E+00  0.0000E+00
    -19.420  0.0000E+00  0.0000E+00  0.0000E+00  0.0000E+00
    -19.410  0.0000E+00  0.0000E+00  0.0000E+00  0.0000E+00
    -19.400  0.0000E+00  0.0000E+00  0.0000E+00  0.0000E+00
    -19.390  0.0000E+00  0.0000E+00  0.0000E+00  0.0000E+00
    -19.380  0.0000E+00  0.0000E+00  0.0000E+00  0.0000E+00
    -19.370  0.0000E+00  0.0000E+00  0.0000E+00  0.0000E+00
    -19.360  0.0000E+00  0.1850E-15  0.0000E+00  0.1850E-17
    -19.350  0.1850E-15  0.3701E-15  0.1850E-17  0.5551E-17
    -19.340  0.3701E-15  0.1110E-14  0.5551E-17  0.1665E-16
    -19.330  0.1480E-14  0.3516E-14  0.2035E-16  0.5181E-16
    -19.320  0.4441E-14  0.1073E-13  0.6476E-16  0.1591E-15
    -19.310  0.1332E-13  0.3238E-13  0.1980E-15  0.4829E-15
    -19.300  0.3997E-13  0.9492E-13  0.5977E-15  0.1432E-14
    -19.290  0.1168E-12  0.2727E-12  0.1765E-14  0.4160E-14
    -19.280  0.3340E-12  0.7685E-12  0.5105E-14  0.1184E-13
    -19.270  0.9381E-12  0.2124E-11  0.1449E-13  0.3309E-13
    -19.260  0.2583E-11  0.5753E-11  0.4032E-13  0.9061E-13
    -19.250  0.6971E-11  0.1528E-10  0.1100E-12  0.2434E-12
    -19.240  0.1844E-10  0.3978E-10  0.2945E-12  0.6412E-12
    -19.230  0.4785E-10  0.1015E-09  0.7729E-12  0.1657E-11
    -19.220  0.1217E-09  0.2541E-09  0.1990E-11  0.4198E-11
    -19.210  0.3034E-09  0.6235E-09  0.5024E-11  0.1043E-10
    -19.200  0.7418E-09  0.1500E-08  0.1244E-10  0.2543E-10
    -19.190  0.1778E-08  0.3537E-08  0.3022E-10  0.6081E-10
    -19.180  0.4178E-08  0.8180E-08  0.7200E-10  0.1426E-09
    -19.170  0.9627E-08  0.1855E-07  0.1683E-09  0.3281E-09
    -19.160  0.2175E-07  0.4124E-07  0.3858E-09  0.7405E-09
    -19.150  0.4818E-07  0.8989E-07  0.8676E-09  0.1639E-08
    -19.140  0.1046E-06  0.1921E-06  0.1914E-08  0.3561E-08
    -19.130  0.2229E-06  0.4027E-06  0.4143E-08  0.7588E-08
    -19.120  0.4654E-06  0.8277E-06  0.8797E-08  0.1586E-07
    -19.110  0.9531E-06  0.1668E-05  0.1833E-07  0.3255E-07
    -19.100  0.1914E-05  0.3297E-05  0.3747E-07  0.6551E-07
    -19.090  0.3769E-05  0.6390E-05  0.7515E-07  0.1294E-06
    -19.080  0.7278E-05  0.1215E-04  0.1479E-06  0.2509E-06
    -19.070  0.1378E-04  0.2265E-04  0.2858E-06  0.4773E-06
    -19.060  0.2560E-04  0.4141E-04  0.5418E-06  0.8914E-06
    -19.050  0.4665E-04  0.7427E-04  0.1008E-05  0.1634E-05
    -19.040  0.8336E-04  0.1307E-03  0.1842E-05  0.2941E-05
    -19.030  0.1461E-03  0.2255E-03  0.3303E-05  0.5196E-05
    -19.020  0.2512E-03  0.3819E-03  0.5815E-05  0.9015E-05
    -19.010  0.4238E-03  0.6345E-03  0.1005E-04  0.1536E-04
    -19.000  0.7015E-03  0.1034E-02  0.1707E-04  0.2570E-04
    -18.990  0.1139E-02  0.1655E-02  0.2846E-04  0.4225E-04
    -18.980  0.1816E-02  0.2599E-02  0.4662E-04  0.6824E-04
    -18.970  0.2841E-02  0.4007E-02  0.7502E-04  0.1083E-03
    -18.960  0.4362E-02  0.6066E-02  0.1186E-03  0.1690E-03
    -18.950  0.6577E-02  0.9018E-02  0.1844E-03  0.2591E-03
    -18.940  0.9739E-02  0.1317E-01  0.2818E-03  0.3909E-03
    -18.930  0.1417E-01  0.1890E-01  0.4235E-03  0.5798E-03
    -18.920  0.2024E-01  0.2666E-01  0.6259E-03  0.8464E-03
    -18.910  0.2844E-01  0.3698E-01  0.9103E-03  0.1216E-02
    -18.900  0.3928E-01  0.5045E-01  0.1303E-02  0.1721E-02
    -18.890  0.5337E-01  0.6774E-01  0.1837E-02  0.2398E-02
    -18.880  0.7136E-01  0.8956E-01  0.2550E-02  0.3294E-02
    -18.870  0.9395E-01  0.1167E+00  0.3490E-02  0.4460E-02
    -18.860  0.1219E+00  0.1498E+00  0.4708E-02  0.5958E-02
    -18.850  0.1558E+00  0.1897E+00  0.6267E-02  0.7856E-02
    -18.840  0.1966E+00  0.2372E+00  0.8232E-02  0.1023E-01
    -18.830  0.2447E+00  0.2928E+00  0.1068E-01  0.1316E-01
    -18.820  0.3010E+00  0.3573E+00  0.1369E-01  0.1673E-01
    -18.810  0.3660E+00  0.4312E+00  0.1735E-01  0.2104E-01
    -18.800  0.4401E+00  0.5148E+00  0.2175E-01  0.2619E-01
    -18.790  0.5238E+00  0.6084E+00  0.2699E-01  0.3227E-01
    -18.780  0.6173E+00  0.7121E+00  0.3316E-01  0.3939E-01
    -18.770  0.7206E+00  0.8257E+00  0.4037E-01  0.4765E-01
    -18.760  0.8335E+00  0.9486E+00  0.4870E-01  0.5714E-01
    -18.750  0.9555E+00  0.1080E+01  0.5826E-01  0.6793E-01
    -18.740  0.1086E+01  0.1218E+01  0.6911E-01  0.8012E-01
    -18.730  0.1223E+01  0.1362E+01  0.8134E-01  0.9373E-01
    -18.720  0.1365E+01  0.1509E+01  0.9499E-01  0.1088E+00
    -18.710  0.1510E+01  0.1656E+01  0.1101E+00  0.1254E+00
    -18.700  0.1655E+01  0.1801E+01  0.1266E+00  0.1434E+00
    -18.690  0.1798E+01  0.1940E+01  0.1446E+00  0.1628E+00
    -18.680  0.1935E+01  0.2070E+01  0.1640E+00  0.1835E+00
    -18.670  0.2063E+01  0.2188E+01  0.1846E+00  0.2054E+00
    -18.660  0.2179E+01  0.2292E+01  0.2064E+00  0.2283E+00
    -18.650  0.2281E+01  0.2378E+01  0.2292E+00  0.2521E+00
    -18.640  0.2364E+01  0.2444E+01  0.2529E+00  0.2765E+00
    -18.630  0.2428E+01  0.2489E+01  0.2771E+00  0.3014E+00
    -18.620  0.2472E+01  0.2512E+01  0.3019E+00  0.3265E+00
    -18.610  0.2493E+01  0.2513E+01  0.3268E+00  0.3517E+00
    -18.600  0.2492E+01  0.2492E+01  0.3517E+00  0.3766E+00
    -18.590  0.2469E+01  0.2451E+01  0.3764E+00  0.4011E+00
    -18.580  0.2426E+01  0.2393E+01  0.4006E+00  0.4250E+00
    -18.570  0.2365E+01  0.2320E+01  0.4243E+00  0.4482E+00
    -18.560  0.2289E+01  0.2238E+01  0.4472E+00  0.4706E+00
    -18.550  0.2203E+01  0.2151E+01  0.4692E+00  0.4921E+00
    -18.540  0.2112E+01  0.2066E+01  0.4903E+00  0.5128E+00
    -18.530  0.2023E+01  0.1990E+01  0.5106E+00  0.5327E+00
    -18.520  0.1941E+01  0.1929E+01  0.5300E+00  0.5520E+00
    -18.510  0.1873E+01  0.1889E+01  0.5487E+00  0.5709E+00
    -18.500  0.1826E+01  0.1876E+01  0.5670E+00  0.5896E+00
    -18.490  0.1806E+01  0.1895E+01  0.5850E+00  0.6086E+00
    -18.480  0.1818E+01  0.1948E+01  0.6032E+00  0.6281E+00
    -18.470  0.1866E+01  0.2038E+01  0.6219E+00  0.6484E+00
    -18.460  0.1950E+01  0.2162E+01  0.6414E+00  0.6700E+00
    -18.450  0.2071E+01  0.2318E+01  0.6621E+00  0.6932E+00
    -18.440  0.2226E+01  0.2501E+01  0.6843E+00  0.7182E+00
    -18.430  0.2410E+01  0.2706E+01  0.7084E+00  0.7453E+00
    -18.420  0.2618E+01  0.2922E+01  0.7346E+00  0.7745E+00
    -18.410  0.2841E+01  0.3142E+01  0.7630E+00  0.8059E+00
    -18.400  0.3069E+01  0.3355E+01  0.7937E+00  0.8395E+00
    -18.390  0.3292E+01  0.3550E+01  0.8266E+00  0.8750E+00
    -18.380  0.3501E+01  0.3718E+01  0.8616E+00  0.9122E+00
    -18.370  0.3683E+01  0.3850E+01  0.8985E+00  0.9507E+00
    -18.360  0.3831E+01  0.3940E+01  0.9368E+00  0.9901E+00
    -18.350  0.3937E+01  0.3982E+01  0.9761E+00  0.1030E+01
    -18.340  0.3995E+01  0.3975E+01  0.1016E+01  0.1070E+01
    -18.330  0.4001E+01  0.3920E+01  0.1056E+01  0.1109E+01
    -18.320  0.3958E+01  0.3821E+01  0.1096E+01  0.1147E+01
    -18.310  0.3866E+01  0.3685E+01  0.1134E+01  0.1184E+01
    -18.300  0.3733E+01  0.3521E+01  0.1172E+01  0.1219E+01
    -18.290  0.3568E+01  0.3341E+01  0.1207E+01  0.1253E+01
    -18.280  0.3380E+01  0.3155E+01  0.1241E+01  0.1284E+01
    -18.270  0.3182E+01  0.2977E+01  0.1273E+01  0.1314E+01
    -18.260  0.2986E+01  0.2817E+01  0.1303E+01  0.1342E+01
    -18.250  0.2803E+01  0.2684E+01  0.1331E+01  0.1369E+01
    -18.240  0.2644E+01  0.2584E+01  0.1357E+01  0.1395E+01
    -18.230  0.2516E+01  0.2521E+01  0.1382E+01  0.1420E+01
    -18.220  0.2424E+01  0.2494E+01  0.1407E+01  0.1445E+01
    -18.210  0.2370E+01  0.2502E+01  0.1430E+01  0.1470E+01
    -18.200  0.2354E+01  0.2538E+01  0.1454E+01  0.1495E+01
    -18.190  0.2372E+01  0.2596E+01  0.1478E+01  0.1521E+01
    -18.180  0.2418E+01  0.2666E+01  0.1502E+01  0.1548E+01
    -18.170  0.2484E+01  0.2740E+01  0.1527E+01  0.1575E+01
    -18.160  0.2564E+01  0.2809E+01  0.1552E+01  0.1603E+01
    -18.150  0.2648E+01  0.2865E+01  0.1579E+01  0.1632E+01
    -18.140  0.2729E+01  0.2903E+01  0.1606E+01  0.1661E+01
    -18.130  0.2801E+01  0.2918E+01  0.1634E+01  0.1690E+01
    -18.120  0.2858E+01  0.2908E+01  0.1663E+01  0.1719E+01
    -18.110  0.2898E+01  0.2876E+01  0.1692E+01  0.1748E+01
    -18.100  0.2918E+01  0.2822E+01  0.1721E+01  0.1776E+01
    -18.090  0.2919E+01  0.2753E+01  0.1750E+01  0.1804E+01
    -18.080  0.2903E+01  0.2675E+01  0.1779E+01  0.1831E+01
    -18.070  0.2873E+01  0.2594E+01  0.1808E+01  0.1857E+01
    -18.060  0.2834E+01  0.2520E+01  0.1836E+01  0.1882E+01
    -18.050  0.2791E+01  0.2459E+01  0.1864E+01  0.1906E+01
    -18.040  0.2751E+01  0.2420E+01  0.1892E+01  0.1931E+01
    -18.030  0.2719E+01  0.2408E+01  0.1919E+01  0.1955E+01
    -18.020  0.2701E+01  0.2429E+01  0.1946E+01  0.1979E+01
    -18.010  0.2703E+01  0.2485E+01  0.1973E+01  0.2004E+01
    -18.000  0.2727E+01  0.2576E+01  0.2000E+01  0.2029E+01
    -17.990  0.2775E+01  0.2699E+01  0.2028E+01  0.2056E+01
    -17.980  0.2847E+01  0.2848E+01  0.2056E+01  0.2085E+01
    -17.970  0.2942E+01  0.3017E+01  0.2086E+01  0.2115E+01
    -17.960  0.3054E+01  0.3195E+01  0.2116E+01  0.2147E+01
    -17.950  0.3179E+01  0.3372E+01  0.2148E+01  0.2181E+01
    -17.940  0.3309E+01  0.3537E+01  0.2181E+01  0.2216E+01
    -17.930  0.3438E+01  0.3682E+01  0.2216E+01  0.2253E+01
    -17.920  0.3559E+01  0.3799E+01  0.2251E+01  0.2291E+01
    -17.910  0.3665E+01  0.3883E+01  0.2288E+01  0.2330E+01
    -17.900  0.3754E+01  0.3933E+01  0.2325E+01  0.2369E+01
    -17.890  0.3822E+01  0.3950E+01  0.2364E+01  0.2409E+01
    -17.880  0.3870E+01  0.3939E+01  0.2402E+01  0.2448E+01
    -17.870  0.3901E+01  0.3908E+01  0.2441E+01  0.2487E+01
    -17.860  0.3917E+01  0.3864E+01  0.2480E+01  0.2526E+01
    -17.850  0.3924E+01  0.3818E+01  0.2520E+01  0.2564E+01
    -17.840  0.3928E+01  0.3777E+01  0.2559E+01  0.2602E+01
    -17.830  0.3934E+01  0.3749E+01  0.2598E+01  0.2639E+01
    -17.820  0.3947E+01  0.3739E+01  0.2638E+01  0.2677E+01
    -17.810  0.3970E+01  0.3751E+01  0.2677E+01  0.2714E+01
    -17.800  0.4005E+01  0.3784E+01  0.2717E+01  0.2752E+01
    -17.790  0.4053E+01  0.3837E+01  0.2758E+01  0.2790E+01
    -17.780  0.4112E+01  0.3905E+01  0.2799E+01  0.2829E+01
    -17.770  0.4180E+01  0.3985E+01  0.2841E+01  0.2869E+01
    -17.760  0.4253E+01  0.4070E+01  0.2883E+01  0.2910E+01
    -17.750  0.4327E+01  0.4153E+01  0.2927E+01  0.2951E+01
    -17.740  0.4399E+01  0.4231E+01  0.2971E+01  0.2994E+01
    -17.730  0.4466E+01  0.4298E+01  0.3015E+01  0.3037E+01
    -17.720  0.4523E+01  0.4352E+01  0.3061E+01  0.3080E+01
    -17.710  0.4570E+01  0.4392E+01  0.3106E+01  0.3124E+01
    -17.700  0.4604E+01  0.4419E+01  0.3152E+01  0.3168E+01
    -17.690  0.4628E+01  0.4436E+01  0.3199E+01  0.3213E+01
    -17.680  0.4641E+01  0.4447E+01  0.3245E+01  0.3257E+01
    -17.670  0.4647E+01  0.4458E+01  0.3291E+01  0.3302E+01
    -17.660  0.4649E+01  0.4474E+01  0.3338E+01  0.3346E+01
    -17.650  0.4652E+01  0.4502E+01  0.3385E+01  0.3391E+01
    -17.640  0.4663E+01  0.4549E+01  0.3431E+01  0.3437E+01
    -17.630  0.4689E+01  0.4622E+01  0.3478E+01  0.3483E+01
    -17.620  0.4738E+01  0.4726E+01  0.3525E+01  0.3530E+01
    -17.610  0.4820E+01  0.4868E+01  0.3574E+01  0.3579E+01
    -17.600  0.4944E+01  0.5053E+01  0.3623E+01  0.3630E+01
    -17.590  0.5120E+01  0.5287E+01  0.3674E+01  0.3683E+01
    -17.580  0.5357E+01  0.5573E+01  0.3728E+01  0.3738E+01
    -17.570  0.5662E+01  0.5916E+01  0.3784E+01  0.3797E+01
    -17.560  0.6039E+01  0.6319E+01  0.3845E+01  0.3861E+01
    -17.550  0.6489E+01  0.6783E+01  0.3910E+01  0.3928E+01
    -17.540  0.7009E+01  0.7307E+01  0.3980E+01  0.4002E+01
    -17.530  0.7591E+01  0.7888E+01  0.4056E+01  0.4080E+01
    -17.520  0.8225E+01  0.8522E+01  0.4138E+01  0.4166E+01
    -17.510  0.8894E+01  0.9202E+01  0.4227E+01  0.4258E+01
    -17.500  0.9581E+01  0.9918E+01  0.4323E+01  0.4357E+01
    -17.490  0.1027E+02  0.1066E+02  0.4425E+01  0.4463E+01
    -17.480  0.1094E+02  0.1142E+02  0.4535E+01  0.4578E+01
    -17.470  0.1157E+02  0.1218E+02  0.4651E+01  0.4699E+01
    -17.460  0.1216E+02  0.1295E+02  0.4772E+01  0.4829E+01
    -17.450  0.1270E+02  0.1370E+02  0.4899E+01  0.4966E+01
    -17.440  0.1318E+02  0.1444E+02  0.5031E+01  0.5110E+01
    -17.430  0.1360E+02  0.1518E+02  0.5167E+01  0.5262E+01
    -17.420  0.1397E+02  0.1590E+02  0.5307E+01  0.5421E+01
    -17.410  0.1429E+02  0.1661E+02  0.5450E+01  0.5587E+01
    -17.400  0.1457E+02  0.1733E+02  0.5595E+01  0.5761E+01
    -17.390  0.1481E+02  0.1806E+02  0.5743E+01  0.5941E+01
    -17.380  0.1502E+02  0.1881E+02  0.5894E+01  0.6129E+01
    -17.370  0.1519E+02  0.1958E+02  0.6045E+01  0.6325E+01
    -17.360  0.1532E+02  0.2037E+02  0.6199E+01  0.6529E+01
    -17.350  0.1540E+02  0.2118E+02  0.6353E+01  0.6741E+01
    -17.340  0.1544E+02  0.2201E+02  0.6507E+01  0.6961E+01
    -17.330  0.1541E+02  0.2284E+02  0.6661E+01  0.7189E+01
    -17.320  0.1533E+02  0.2366E+02  0.6814E+01  0.7426E+01
    -17.310  0.1518E+02  0.2444E+02  0.6966E+01  0.7670E+01
    -17.300  0.1499E+02  0.2516E+02  0.7116E+01  0.7922E+01
    -17.290  0.1476E+02  0.2579E+02  0.7264E+01  0.8180E+01
    -17.280  0.1452E+02  0.2630E+02  0.7409E+01  0.8443E+01
    -17.270  0.1428E+02  0.2665E+02  0.7552E+01  0.8709E+01
    -17.260  0.1408E+02  0.2681E+02  0.7693E+01  0.8977E+01
    -17.250  0.1393E+02  0.2674E+02  0.7832E+01  0.9245E+01
    -17.240  0.1386E+02  0.2644E+02  0.7971E+01  0.9509E+01
    -17.230  0.1389E+02  0.2588E+02  0.8109E+01  0.9768E+01
    -17.220  0.1401E+02  0.2507E+02  0.8250E+01  0.1002E+02
    -17.210  0.1423E+02  0.2400E+02  0.8392E+01  0.1026E+02
    -17.200  0.1454E+02  0.2269E+02  0.8537E+01  0.1049E+02
    -17.190  0.1492E+02  0.2118E+02  0.8686E+01  0.1070E+02
    -17.180  0.1534E+02  0.1951E+02  0.8840E+01  0.1089E+02
    -17.170  0.1577E+02  0.1772E+02  0.8998E+01  0.1107E+02
    -17.160  0.1619E+02  0.1586E+02  0.9159E+01  0.1123E+02
    -17.150  0.1656E+02  0.1398E+02  0.9325E+01  0.1137E+02
    -17.140  0.1686E+02  0.1214E+02  0.9494E+01  0.1149E+02
    -17.130  0.1706E+02  0.1037E+02  0.9664E+01  0.1159E+02
    -17.120  0.1715E+02  0.8724E+01  0.9836E+01  0.1168E+02
    -17.110  0.1712E+02  0.7216E+01  0.1001E+02  0.1175E+02
    -17.100  0.1695E+02  0.5870E+01  0.1018E+02  0.1181E+02
    -17.090  0.1665E+02  0.4695E+01  0.1034E+02  0.1186E+02
    -17.080  0.1621E+02  0.3691E+01  0.1050E+02  0.1190E+02
    -17.070  0.1565E+02  0.2851E+01  0.1066E+02  0.1192E+02
    -17.060  0.1498E+02  0.2165E+01  0.1081E+02  0.1195E+02
    -17.050  0.1420E+02  0.1615E+01  0.1095E+02  0.1196E+02
    -17.040  0.1333E+02  0.1183E+01  0.1109E+02  0.1197E+02
    -17.030  0.1238E+02  0.8511E+00  0.1121E+02  0.1198E+02
    -17.020  0.1138E+02  0.6015E+00  0.1132E+02  0.1199E+02
    -17.010  0.1034E+02  0.4173E+00  0.1143E+02  0.1199E+02
    -17.000  0.9287E+01  0.2843E+00  0.1152E+02  0.1199E+02
    -16.990  0.8237E+01  0.1902E+00  0.1160E+02  0.1200E+02
    -16.980  0.7212E+01  0.1249E+00  0.1167E+02  0.1200E+02
    -16.970  0.6230E+01  0.8050E-01  0.1174E+02  0.1200E+02
    -16.960  0.5307E+01  0.5093E-01  0.1179E+02  0.1200E+02
    -16.950  0.4456E+01  0.3163E-01  0.1183E+02  0.1200E+02
    -16.940  0.3685E+01  0.1928E-01  0.1187E+02  0.1200E+02
    -16.930  0.3002E+01  0.1153E-01  0.1190E+02  0.1200E+02
    -16.920  0.2407E+01  0.6768E-02  0.1193E+02  0.1200E+02
    -16.910  0.1900E+01  0.3899E-02  0.1194E+02  0.1200E+02
    -16.900  0.1475E+01  0.2204E-02  0.1196E+02  0.1200E+02
    -16.890  0.1126E+01  0.1222E-02  0.1197E+02  0.1200E+02
    -16.880  0.8452E+00  0.6653E-03  0.1198E+02  0.1200E+02
    -16.870  0.6237E+00  0.3553E-03  0.1199E+02  0.1200E+02
    -16.860  0.4523E+00  0.1862E-03  0.1199E+02  0.1200E+02
    -16.850  0.3224E+00  0.9572E-04  0.1199E+02  0.1200E+02
    -16.840  0.2257E+00  0.4828E-04  0.1200E+02  0.1200E+02
    -16.830  0.1553E+00  0.2389E-04  0.1200E+02  0.1200E+02
    -16.820  0.1049E+00  0.1160E-04  0.1200E+02  0.1200E+02
    -16.810  0.6959E-01  0.5526E-05  0.1200E+02  0.1200E+02
    -16.800  0.4534E-01  0.2582E-05  0.1200E+02  0.1200E+02
    -16.790  0.2900E-01  0.1184E-05  0.1200E+02  0.1200E+02
    -16.780  0.1822E-01  0.5325E-06  0.1200E+02  0.1200E+02
    -16.770  0.1123E-01  0.2349E-06  0.1200E+02  0.1200E+02
    -16.760  0.6798E-02  0.1017E-06  0.1200E+02  0.1200E+02
    -16.750  0.4038E-02  0.4318E-07  0.1200E+02  0.1200E+02
    -16.740  0.2355E-02  0.1799E-07  0.1200E+02  0.1200E+02
    -16.730  0.1347E-02  0.7350E-08  0.1200E+02  0.1200E+02
    -16.720  0.7567E-03  0.2946E-08  0.1200E+02  0.1200E+02
    -16.710  0.4170E-03  0.1158E-08  0.1200E+02  0.1200E+02
    -16.700  0.2255E-03  0.4468E-09  0.1200E+02  0.1200E+02
    -16.690  0.1197E-03  0.1690E-09  0.1200E+02  0.1200E+02
    -16.680  0.6231E-04  0.6273E-10  0.1200E+02  0.1200E+02
    -16.670  0.3183E-04  0.2283E-10  0.1200E+02  0.1200E+02
    -16.660  0.1596E-04  0.8155E-11  0.1200E+02  0.1200E+02
    -16.650  0.7847E-05  0.2855E-11  0.1200E+02  0.1200E+02
    -16.640  0.3786E-05  0.9825E-12  0.1200E+02  0.1200E+02
    -16.630  0.1792E-05  0.3312E-12  0.1200E+02  0.1200E+02
    -16.620  0.8319E-06  0.1110E-12  0.1200E+02  0.1200E+02
    -16.610  0.3789E-06  0.3294E-13  0.1200E+02  0.1200E+02
    -16.600  0.1693E-06  0.1036E-13  0.1200E+02  0.1200E+02
    -16.590  0.7419E-07  0.2961E-14  0.1200E+02  0.1200E+02
    -16.580  0.3190E-07  0.3701E-15  0.1200E+02  0.1200E+02
    -16.570  0.1345E-07  0.0000E+00  0.1200E+02  0.1200E+02
    -16.560  0.5563E-08  0.0000E+00  0.1200E+02  0.1200E+02
    -16.550  0.2257E-08  0.0000E+00  0.1200E+02  0.1200E+02
    -16.540  0.8980E-09  0.0000E+00  0.1200E+02  0.1200E+02
    -16.530  0.3504E-09  0.0000E+00  0.1200E+02  0.1200E+02
    -16.520  0.1341E-09  0.0000E+00  0.1200E+02  0.1200E+02
    -16.510  0.5036E-10  0.0000E+00  0.1200E+02  0.1200E+02
    -16.500  0.1854E-10  0.0000E+00  0.1200E+02  0.1200E+02
    -16.490  0.6694E-11  0.0000E+00  0.1200E+02  0.1200E+02
    -16.480  0.2371E-11  0.0000E+00  0.1200E+02  0.1200E+02
    -16.470  0.8238E-12  0.0000E+00  0.1200E+02  0.1200E+02
    -16.460  0.2790E-12  0.0000E+00  0.1200E+02  0.1200E+02
    -16.450  0.9474E-13  0.0000E+00  0.1200E+02  0.1200E+02
    -16.440  0.3183E-13  0.0000E+00  0.1200E+02  0.1200E+02
    -16.430  0.7401E-14  0.0000E+00  0.1200E+02  0.1200E+02
    -16.420  0.4071E-14  0.0000E+00  0.1200E+02  0.1200E+02
    -16.410  0.3701E-15  0.0000E+00  0.1200E+02  0.1200E+02
    -16.400  0.0000E+00  0.0000E+00  0.1200E+02  0.1200E+02
    -16.390  0.0000E+00  0.0000E+00  0.1200E+02  0.1200E+02
    -16.380  0.0000E+00  0.0000E+00  0.1200E+02  0.1200E+02
    -16.370  0.0000E+00  0.0000E+00  0.1200E+02  0.1200E+02
    -16.360  0.0000E+00  0.0000E+00  0.1200E+02  0.1200E+02
    -16.350  0.0000E+00  0.0000E+00  0.1200E+02  0.1200E+02
    -16.340  0.0000E+00  0.0000E+00  0.1200E+02  0.1200E+02
    -16.330  0.0000E+00  0.0000E+00  0.1200E+02  0.1200E+02
    -16.320  0.0000E+00  0.0000E+00  0.1200E+02  0.1200E+02
    -16.310  0.0000E+00  0.0000E+00  0.1200E+02  0.1200E+02
    -16.300  0.0000E+00  0.0000E+00  0.1200E+02  0.1200E+02
    -16.290  0.0000E+00  0.0000E+00  0.1200E+02  0.1200E+02
    -16.280  0.0000E+00  0.0000E+00  0.1200E+02  0.1200E+02
    -16.270  0.0000E+00  0.0000E+00  0.1200E+02  0.1200E+02
    -16.260  0.0000E+00  0.0000E+00  0.1200E+02  0.1200E+02
    -16.250  0.0000E+00  0.0000E+00  0.1200E+02  0.1200E+02
    -16.240  0.0000E+00  0.0000E+00  0.1200E+02  0.1200E+02
    -16.230  0.0000E+00  0.0000E+00  0.1200E+02  0.1200E+02
    -16.220  0.0000E+00  0.0000E+00  0.1200E+02  0.1200E+02
    -16.210  0.0000E+00  0.0000E+00  0.1200E+02  0.1200E+02
    -16.200  0.0000E+00  0.0000E+00  0.1200E+02  0.1200E+02
    -16.190  0.0000E+00  0.0000E+00  0.1200E+02  0.1200E+02
    -16.180  0.0000E+00  0.0000E+00  0.1200E+02  0.1200E+02
    -16.170  0.0000E+00  0.0000E+00  0.1200E+02  0.1200E+02
    -16.160  0.0000E+00  0.0000E+00  0.1200E+02  0.1200E+02
    -16.150  0.0000E+00  0.0000E+00  0.1200E+02  0.1200E+02
    -16.140  0.0000E+00  0.0000E+00  0.1200E+02  0.1200E+02
    -16.130  0.0000E+00  0.0000E+00  0.1200E+02  0.1200E+02
    -16.120  0.0000E+00  0.0000E+00  0.1200E+02  0.1200E+02
    -16.110  0.0000E+00  0.0000E+00  0.1200E+02  0.1200E+02
    -16.100  0.0000E+00  0.0000E+00  0.1200E+02  0.1200E+02
    -16.090  0.0000E+00  0.0000E+00  0.1200E+02  0.1200E+02
    -16.080  0.0000E+00  0.0000E+00  0.1200E+02  0.1200E+02
    -16.070  0.0000E+00  0.0000E+00  0.1200E+02  0.1200E+02
    -16.060  0.0000E+00  0.0000E+00  0.1200E+02  0.1200E+02
    -16.050  0.0000E+00  0.0000E+00  0.1200E+02  0.1200E+02
    -16.040  0.0000E+00  0.0000E+00  0.1200E+02  0.1200E+02
    -16.030  0.0000E+00  0.0000E+00  0.1200E+02  0.1200E+02
    -16.020  0.0000E+00  0.0000E+00  0.1200E+02  0.1200E+02
    -16.010  0.0000E+00  0.0000E+00  0.1200E+02  0.1200E+02
    -16.000  0.0000E+00  0.0000E+00  0.1200E+02  0.1200E+02
    -15.990  0.0000E+00  0.0000E+00  0.1200E+02  0.1200E+02
    -15.980  0.0000E+00  0.0000E+00  0.1200E+02  0.1200E+02
    -15.970  0.0000E+00  0.0000E+00  0.1200E+02  0.1200E+02
    -15.960  0.0000E+00  0.0000E+00  0.1200E+02  0.1200E+02
    -15.950  0.0000E+00  0.0000E+00  0.1200E+02  0.1200E+02
    -15.940  0.0000E+00  0.0000E+00  0.1200E+02  0.1200E+02
    -15.930  0.0000E+00  0.0000E+00  0.1200E+02  0.1200E+02
    -15.920  0.0000E+00  0.0000E+00  0.1200E+02  0.1200E+02
    -15.910  0.0000E+00  0.0000E+00  0.1200E+02  0.1200E+02
    -15.900  0.0000E+00  0.0000E+00  0.1200E+02  0.1200E+02
    -15.890  0.0000E+00  0.0000E+00  0.1200E+02  0.1200E+02
    -15.880  0.0000E+00  0.0000E+00  0.1200E+02  0.1200E+02
    -15.870  0.0000E+00  0.0000E+00  0.1200E+02  0.1200E+02
    -15.860  0.0000E+00  0.0000E+00  0.1200E+02  0.1200E+02
    -15.850  0.0000E+00  0.0000E+00  0.1200E+02  0.1200E+02
    -15.840  0.0000E+00  0.0000E+00  0.1200E+02  0.1200E+02
    -15.830  0.0000E+00  0.0000E+00  0.1200E+02  0.1200E+02
    -15.820  0.0000E+00  0.0000E+00  0.1200E+02  0.1200E+02
    -15.810  0.0000E+00  0.0000E+00  0.1200E+02  0.1200E+02
    -15.800  0.0000E+00  0.0000E+00  0.1200E+02  0.1200E+02
    -15.790  0.0000E+00  0.0000E+00  0.1200E+02  0.1200E+02
    -15.780  0.0000E+00  0.0000E+00  0.1200E+02  0.1200E+02
    -15.770  0.0000E+00  0.0000E+00  0.1200E+02  0.1200E+02
    -15.760  0.0000E+00  0.0000E+00  0.1200E+02  0.1200E+02
    -15.750  0.0000E+00  0.0000E+00  0.1200E+02  0.1200E+02
    -15.740  0.0000E+00  0.0000E+00  0.1200E+02  0.1200E+02
    -15.730  0.0000E+00  0.0000E+00  0.1200E+02  0.1200E+02
    -15.720  0.0000E+00  0.0000E+00  0.1200E+02  0.1200E+02
    -15.710  0.0000E+00  0.0000E+00  0.1200E+02  0.1200E+02
    -15.700  0.0000E+00  0.0000E+00  0.1200E+02  0.1200E+02
    -15.690  0.0000E+00  0.0000E+00  0.1200E+02  0.1200E+02
    -15.680  0.0000E+00  0.0000E+00  0.1200E+02  0.1200E+02
    -15.670  0.0000E+00  0.0000E+00  0.1200E+02  0.1200E+02
    -15.660  0.0000E+00  0.0000E+00  0.1200E+02  0.1200E+02
    -15.650  0.0000E+00  0.0000E+00  0.1200E+02  0.1200E+02
    -15.640  0.0000E+00  0.0000E+00  0.1200E+02  0.1200E+02
    -15.630  0.0000E+00  0.0000E+00  0.1200E+02  0.1200E+02
    -15.620  0.0000E+00  0.0000E+00  0.1200E+02  0.1200E+02
    -15.610  0.0000E+00  0.0000E+00  0.1200E+02  0.1200E+02
    -15.600  0.0000E+00  0.0000E+00  0.1200E+02  0.1200E+02
    -15.590  0.0000E+00  0.0000E+00  0.1200E+02  0.1200E+02
    -15.580  0.0000E+00  0.0000E+00  0.1200E+02  0.1200E+02
    -15.570  0.0000E+00  0.0000E+00  0.1200E+02  0.1200E+02
    -15.560  0.0000E+00  0.0000E+00  0.1200E+02  0.1200E+02
    -15.550  0.0000E+00  0.0000E+00  0.1200E+02  0.1200E+02
    -15.540  0.0000E+00  0.0000E+00  0.1200E+02  0.1200E+02
    -15.530  0.0000E+00  0.0000E+00  0.1200E+02  0.1200E+02
    -15.520  0.0000E+00  0.0000E+00  0.1200E+02  0.1200E+02
    -15.510  0.0000E+00  0.0000E+00  0.1200E+02  0.1200E+02
    -15.500  0.0000E+00  0.0000E+00  0.1200E+02  0.1200E+02
    -15.490  0.0000E+00  0.0000E+00  0.1200E+02  0.1200E+02
    -15.480  0.0000E+00  0.0000E+00  0.1200E+02  0.1200E+02
    -15.470  0.0000E+00  0.0000E+00  0.1200E+02  0.1200E+02
    -15.460  0.0000E+00  0.0000E+00  0.1200E+02  0.1200E+02
    -15.450  0.0000E+00  0.0000E+00  0.1200E+02  0.1200E+02
    -15.440  0.0000E+00  0.0000E+00  0.1200E+02  0.1200E+02
    -15.430  0.0000E+00  0.0000E+00  0.1200E+02  0.1200E+02
    -15.420  0.0000E+00  0.0000E+00  0.1200E+02  0.1200E+02
    -15.410  0.0000E+00  0.0000E+00  0.1200E+02  0.1200E+02
    -15.400  0.0000E+00  0.0000E+00  0.1200E+02  0.1200E+02
    -15.390  0.0000E+00  0.0000E+00  0.1200E+02  0.1200E+02
    -15.380  0.0000E+00  0.0000E+00  0.1200E+02  0.1200E+02
    -15.370  0.0000E+00  0.0000E+00  0.1200E+02  0.1200E+02
    -15.360  0.0000E+00  0.0000E+00  0.1200E+02  0.1200E+02
    -15.350  0.0000E+00  0.0000E+00  0.1200E+02  0.1200E+02
    -15.340  0.0000E+00  0.0000E+00  0.1200E+02  0.1200E+02
    -15.330  0.0000E+00  0.0000E+00  0.1200E+02  0.1200E+02
    -15.320  0.0000E+00  0.0000E+00  0.1200E+02  0.1200E+02
    -15.310  0.0000E+00  0.0000E+00  0.1200E+02  0.1200E+02
    -15.300  0.0000E+00  0.0000E+00  0.1200E+02  0.1200E+02
    -15.290  0.0000E+00  0.0000E+00  0.1200E+02  0.1200E+02
    -15.280  0.0000E+00  0.0000E+00  0.1200E+02  0.1200E+02
    -15.270  0.0000E+00  0.0000E+00  0.1200E+02  0.1200E+02
    -15.260  0.0000E+00  0.0000E+00  0.1200E+02  0.1200E+02
    -15.250  0.0000E+00  0.0000E+00  0.1200E+02  0.1200E+02
    -15.240  0.0000E+00  0.0000E+00  0.1200E+02  0.1200E+02
    -15.230  0.0000E+00  0.0000E+00  0.1200E+02  0.1200E+02
    -15.220  0.0000E+00  0.0000E+00  0.1200E+02  0.1200E+02
    -15.210  0.0000E+00  0.0000E+00  0.1200E+02  0.1200E+02
    -15.200  0.0000E+00  0.0000E+00  0.1200E+02  0.1200E+02
    -15.190  0.0000E+00  0.0000E+00  0.1200E+02  0.1200E+02
    -15.180  0.0000E+00  0.0000E+00  0.1200E+02  0.1200E+02
    -15.170  0.0000E+00  0.0000E+00  0.1200E+02  0.1200E+02
    -15.160  0.0000E+00  0.0000E+00  0.1200E+02  0.1200E+02
    -15.150  0.0000E+00  0.0000E+00  0.1200E+02  0.1200E+02
    -15.140  0.0000E+00  0.0000E+00  0.1200E+02  0.1200E+02
    -15.130  0.0000E+00  0.0000E+00  0.1200E+02  0.1200E+02
    -15.120  0.0000E+00  0.0000E+00  0.1200E+02  0.1200E+02
    -15.110  0.0000E+00  0.0000E+00  0.1200E+02  0.1200E+02
    -15.100  0.0000E+00  0.0000E+00  0.1200E+02  0.1200E+02
    -15.090  0.0000E+00  0.0000E+00  0.1200E+02  0.1200E+02
    -15.080  0.0000E+00  0.0000E+00  0.1200E+02  0.1200E+02
    -15.070  0.0000E+00  0.0000E+00  0.1200E+02  0.1200E+02
    -15.060  0.0000E+00  0.0000E+00  0.1200E+02  0.1200E+02
    -15.050  0.0000E+00  0.0000E+00  0.1200E+02  0.1200E+02
    -15.040  0.0000E+00  0.0000E+00  0.1200E+02  0.1200E+02
    -15.030  0.0000E+00  0.0000E+00  0.1200E+02  0.1200E+02
    -15.020  0.0000E+00  0.0000E+00  0.1200E+02  0.1200E+02
    -15.010  0.0000E+00  0.0000E+00  0.1200E+02  0.1200E+02
    -15.000  0.0000E+00  0.0000E+00  0.1200E+02  0.1200E+02
    -14.990  0.0000E+00  0.0000E+00  0.1200E+02  0.1200E+02
    -14.980  0.0000E+00  0.0000E+00  0.1200E+02  0.1200E+02
    -14.970  0.0000E+00  0.0000E+00  0.1200E+02  0.1200E+02
    -14.960  0.0000E+00  0.0000E+00  0.1200E+02  0.1200E+02
    -14.950  0.0000E+00  0.0000E+00  0.1200E+02  0.1200E+02
    -14.940  0.0000E+00  0.0000E+00  0.1200E+02  0.1200E+02
    -14.930  0.0000E+00  0.0000E+00  0.1200E+02  0.1200E+02
    -14.920  0.0000E+00  0.0000E+00  0.1200E+02  0.1200E+02
    -14.910  0.0000E+00  0.0000E+00  0.1200E+02  0.1200E+02
    -14.900  0.0000E+00  0.0000E+00  0.1200E+02  0.1200E+02
    -14.890  0.0000E+00  0.0000E+00  0.1200E+02  0.1200E+02
    -14.880  0.0000E+00  0.0000E+00  0.1200E+02  0.1200E+02
    -14.870  0.0000E+00  0.0000E+00  0.1200E+02  0.1200E+02
    -14.860  0.0000E+00  0.0000E+00  0.1200E+02  0.1200E+02
    -14.850  0.0000E+00  0.0000E+00  0.1200E+02  0.1200E+02
    -14.840  0.0000E+00  0.0000E+00  0.1200E+02  0.1200E+02
    -14.830  0.0000E+00  0.0000E+00  0.1200E+02  0.1200E+02
    -14.820  0.0000E+00  0.0000E+00  0.1200E+02  0.1200E+02
    -14.810  0.0000E+00  0.0000E+00  0.1200E+02  0.1200E+02
    -14.800  0.0000E+00  0.0000E+00  0.1200E+02  0.1200E+02
    -14.790  0.0000E+00  0.0000E+00  0.1200E+02  0.1200E+02
    -14.780  0.0000E+00  0.0000E+00  0.1200E+02  0.1200E+02
    -14.770  0.0000E+00  0.0000E+00  0.1200E+02  0.1200E+02
    -14.760  0.0000E+00  0.0000E+00  0.1200E+02  0.1200E+02
    -14.750  0.0000E+00  0.0000E+00  0.1200E+02  0.1200E+02
    -14.740  0.0000E+00  0.0000E+00  0.1200E+02  0.1200E+02
    -14.730  0.0000E+00  0.0000E+00  0.1200E+02  0.1200E+02
    -14.720  0.0000E+00  0.0000E+00  0.1200E+02  0.1200E+02
    -14.710  0.0000E+00  0.0000E+00  0.1200E+02  0.1200E+02
    -14.700  0.0000E+00  0.0000E+00  0.1200E+02  0.1200E+02
    -14.690  0.0000E+00  0.0000E+00  0.1200E+02  0.1200E+02
    -14.680  0.0000E+00  0.0000E+00  0.1200E+02  0.1200E+02
    -14.670  0.0000E+00  0.0000E+00  0.1200E+02  0.1200E+02
    -14.660  0.0000E+00  0.0000E+00  0.1200E+02  0.1200E+02
    -14.650  0.0000E+00  0.0000E+00  0.1200E+02  0.1200E+02
    -14.640  0.0000E+00  0.0000E+00  0.1200E+02  0.1200E+02
    -14.630  0.0000E+00  0.0000E+00  0.1200E+02  0.1200E+02
    -14.620  0.0000E+00  0.0000E+00  0.1200E+02  0.1200E+02
    -14.610  0.0000E+00  0.0000E+00  0.1200E+02  0.1200E+02
    -14.600  0.0000E+00  0.0000E+00  0.1200E+02  0.1200E+02
    -14.590  0.0000E+00  0.0000E+00  0.1200E+02  0.1200E+02
    -14.580  0.0000E+00  0.0000E+00  0.1200E+02  0.1200E+02
    -14.570  0.0000E+00  0.0000E+00  0.1200E+02  0.1200E+02
    -14.560  0.0000E+00  0.0000E+00  0.1200E+02  0.1200E+02
    -14.550  0.0000E+00  0.0000E+00  0.1200E+02  0.1200E+02
    -14.540  0.0000E+00  0.0000E+00  0.1200E+02  0.1200E+02
    -14.530  0.0000E+00  0.0000E+00  0.1200E+02  0.1200E+02
    -14.520  0.0000E+00  0.0000E+00  0.1200E+02  0.1200E+02
    -14.510  0.0000E+00  0.0000E+00  0.1200E+02  0.1200E+02
    -14.500  0.0000E+00  0.0000E+00  0.1200E+02  0.1200E+02
    -14.490  0.0000E+00  0.0000E+00  0.1200E+02  0.1200E+02
    -14.480  0.0000E+00  0.0000E+00  0.1200E+02  0.1200E+02
    -14.470  0.0000E+00  0.0000E+00  0.1200E+02  0.1200E+02
    -14.460  0.0000E+00  0.0000E+00  0.1200E+02  0.1200E+02
    -14.450  0.0000E+00  0.0000E+00  0.1200E+02  0.1200E+02
    -14.440  0.0000E+00  0.0000E+00  0.1200E+02  0.1200E+02
    -14.430  0.0000E+00  0.0000E+00  0.1200E+02  0.1200E+02
    -14.420  0.0000E+00  0.0000E+00  0.1200E+02  0.1200E+02
    -14.410  0.0000E+00  0.0000E+00  0.1200E+02  0.1200E+02
    -14.400  0.0000E+00  0.0000E+00  0.1200E+02  0.1200E+02
    -14.390  0.0000E+00  0.0000E+00  0.1200E+02  0.1200E+02
    -14.380  0.0000E+00  0.0000E+00  0.1200E+02  0.1200E+02
    -14.370  0.0000E+00  0.0000E+00  0.1200E+02  0.1200E+02
    -14.360  0.0000E+00  0.0000E+00  0.1200E+02  0.1200E+02
    -14.350  0.0000E+00  0.0000E+00  0.1200E+02  0.1200E+02
    -14.340  0.0000E+00  0.0000E+00  0.1200E+02  0.1200E+02
    -14.330  0.0000E+00  0.0000E+00  0.1200E+02  0.1200E+02
    -14.320  0.0000E+00  0.0000E+00  0.1200E+02  0.1200E+02
    -14.310  0.0000E+00  0.0000E+00  0.1200E+02  0.1200E+02
    -14.300  0.0000E+00  0.0000E+00  0.1200E+02  0.1200E+02
    -14.290  0.0000E+00  0.0000E+00  0.1200E+02  0.1200E+02
    -14.280  0.0000E+00  0.0000E+00  0.1200E+02  0.1200E+02
    -14.270  0.0000E+00  0.0000E+00  0.1200E+02  0.1200E+02
    -14.260  0.0000E+00  0.0000E+00  0.1200E+02  0.1200E+02
    -14.250  0.0000E+00  0.0000E+00  0.1200E+02  0.1200E+02
    -14.240  0.0000E+00  0.0000E+00  0.1200E+02  0.1200E+02
    -14.230  0.0000E+00  0.0000E+00  0.1200E+02  0.1200E+02
    -14.220  0.0000E+00  0.0000E+00  0.1200E+02  0.1200E+02
    -14.210  0.0000E+00  0.0000E+00  0.1200E+02  0.1200E+02
    -14.200  0.0000E+00  0.0000E+00  0.1200E+02  0.1200E+02
    -14.190  0.0000E+00  0.0000E+00  0.1200E+02  0.1200E+02
    -14.180  0.0000E+00  0.0000E+00  0.1200E+02  0.1200E+02
    -14.170  0.0000E+00  0.0000E+00  0.1200E+02  0.1200E+02
    -14.160  0.0000E+00  0.0000E+00  0.1200E+02  0.1200E+02
    -14.150  0.0000E+00  0.0000E+00  0.1200E+02  0.1200E+02
    -14.140  0.0000E+00  0.0000E+00  0.1200E+02  0.1200E+02
    -14.130  0.0000E+00  0.0000E+00  0.1200E+02  0.1200E+02
    -14.120  0.0000E+00  0.0000E+00  0.1200E+02  0.1200E+02
    -14.110  0.0000E+00  0.0000E+00  0.1200E+02  0.1200E+02
    -14.100  0.0000E+00  0.0000E+00  0.1200E+02  0.1200E+02
    -14.090  0.0000E+00  0.0000E+00  0.1200E+02  0.1200E+02
    -14.080  0.0000E+00  0.0000E+00  0.1200E+02  0.1200E+02
    -14.070  0.0000E+00  0.0000E+00  0.1200E+02  0.1200E+02
    -14.060  0.0000E+00  0.0000E+00  0.1200E+02  0.1200E+02
    -14.050  0.0000E+00  0.0000E+00  0.1200E+02  0.1200E+02
    -14.040  0.0000E+00  0.0000E+00  0.1200E+02  0.1200E+02
    -14.030  0.0000E+00  0.0000E+00  0.1200E+02  0.1200E+02
    -14.020  0.0000E+00  0.0000E+00  0.1200E+02  0.1200E+02
    -14.010  0.0000E+00  0.0000E+00  0.1200E+02  0.1200E+02
    -14.000  0.0000E+00  0.0000E+00  0.1200E+02  0.1200E+02
    -13.990  0.0000E+00  0.0000E+00  0.1200E+02  0.1200E+02
    -13.980  0.0000E+00  0.0000E+00  0.1200E+02  0.1200E+02
    -13.970  0.0000E+00  0.0000E+00  0.1200E+02  0.1200E+02
    -13.960  0.0000E+00  0.0000E+00  0.1200E+02  0.1200E+02
    -13.950  0.0000E+00  0.0000E+00  0.1200E+02  0.1200E+02
    -13.940  0.0000E+00  0.0000E+00  0.1200E+02  0.1200E+02
    -13.930  0.0000E+00  0.0000E+00  0.1200E+02  0.1200E+02
    -13.920  0.0000E+00  0.0000E+00  0.1200E+02  0.1200E+02
    -13.910  0.0000E+00  0.0000E+00  0.1200E+02  0.1200E+02
    -13.900  0.0000E+00  0.0000E+00  0.1200E+02  0.1200E+02
    -13.890  0.0000E+00  0.0000E+00  0.1200E+02  0.1200E+02
    -13.880  0.0000E+00  0.0000E+00  0.1200E+02  0.1200E+02
    -13.870  0.0000E+00  0.0000E+00  0.1200E+02  0.1200E+02
    -13.860  0.0000E+00  0.0000E+00  0.1200E+02  0.1200E+02
    -13.850  0.0000E+00  0.0000E+00  0.1200E+02  0.1200E+02
    -13.840  0.0000E+00  0.0000E+00  0.1200E+02  0.1200E+02
    -13.830  0.0000E+00  0.0000E+00  0.1200E+02  0.1200E+02
    -13.820  0.0000E+00  0.0000E+00  0.1200E+02  0.1200E+02
    -13.810  0.0000E+00  0.0000E+00  0.1200E+02  0.1200E+02
    -13.800  0.0000E+00  0.0000E+00  0.1200E+02  0.1200E+02
    -13.790  0.0000E+00  0.0000E+00  0.1200E+02  0.1200E+02
    -13.780  0.0000E+00  0.0000E+00  0.1200E+02  0.1200E+02
    -13.770  0.0000E+00  0.0000E+00  0.1200E+02  0.1200E+02
    -13.760  0.0000E+00  0.0000E+00  0.1200E+02  0.1200E+02
    -13.750  0.0000E+00  0.0000E+00  0.1200E+02  0.1200E+02
    -13.740  0.0000E+00  0.0000E+00  0.1200E+02  0.1200E+02
    -13.730  0.0000E+00  0.0000E+00  0.1200E+02  0.1200E+02
    -13.720  0.0000E+00  0.0000E+00  0.1200E+02  0.1200E+02
    -13.710  0.0000E+00  0.0000E+00  0.1200E+02  0.1200E+02
    -13.700  0.0000E+00  0.0000E+00  0.1200E+02  0.1200E+02
    -13.690  0.0000E+00  0.0000E+00  0.1200E+02  0.1200E+02
    -13.680  0.0000E+00  0.0000E+00  0.1200E+02  0.1200E+02
    -13.670  0.0000E+00  0.0000E+00  0.1200E+02  0.1200E+02
    -13.660  0.0000E+00  0.0000E+00  0.1200E+02  0.1200E+02
    -13.650  0.0000E+00  0.0000E+00  0.1200E+02  0.1200E+02
    -13.640  0.0000E+00  0.0000E+00  0.1200E+02  0.1200E+02
    -13.630  0.0000E+00  0.0000E+00  0.1200E+02  0.1200E+02
    -13.620  0.0000E+00  0.0000E+00  0.1200E+02  0.1200E+02
    -13.610  0.0000E+00  0.0000E+00  0.1200E+02  0.1200E+02
    -13.600  0.0000E+00  0.0000E+00  0.1200E+02  0.1200E+02
    -13.590  0.0000E+00  0.0000E+00  0.1200E+02  0.1200E+02
    -13.580  0.0000E+00  0.0000E+00  0.1200E+02  0.1200E+02
    -13.570  0.0000E+00  0.0000E+00  0.1200E+02  0.1200E+02
    -13.560  0.0000E+00  0.0000E+00  0.1200E+02  0.1200E+02
    -13.550  0.0000E+00  0.0000E+00  0.1200E+02  0.1200E+02
    -13.540  0.0000E+00  0.0000E+00  0.1200E+02  0.1200E+02
    -13.530  0.0000E+00  0.0000E+00  0.1200E+02  0.1200E+02
    -13.520  0.0000E+00  0.0000E+00  0.1200E+02  0.1200E+02
    -13.510  0.0000E+00  0.0000E+00  0.1200E+02  0.1200E+02
    -13.500  0.0000E+00  0.0000E+00  0.1200E+02  0.1200E+02
    -13.490  0.0000E+00  0.0000E+00  0.1200E+02  0.1200E+02
    -13.480  0.0000E+00  0.0000E+00  0.1200E+02  0.1200E+02
    -13.470  0.0000E+00  0.0000E+00  0.1200E+02  0.1200E+02
    -13.460  0.0000E+00  0.0000E+00  0.1200E+02  0.1200E+02
    -13.450  0.0000E+00  0.0000E+00  0.1200E+02  0.1200E+02
    -13.440  0.0000E+00  0.0000E+00  0.1200E+02  0.1200E+02
    -13.430  0.0000E+00  0.0000E+00  0.1200E+02  0.1200E+02
    -13.420  0.0000E+00  0.0000E+00  0.1200E+02  0.1200E+02
    -13.410  0.0000E+00  0.0000E+00  0.1200E+02  0.1200E+02
    -13.400  0.0000E+00  0.0000E+00  0.1200E+02  0.1200E+02
    -13.390  0.0000E+00  0.0000E+00  0.1200E+02  0.1200E+02
    -13.380  0.0000E+00  0.0000E+00  0.1200E+02  0.1200E+02
    -13.370  0.0000E+00  0.0000E+00  0.1200E+02  0.1200E+02
    -13.360  0.0000E+00  0.0000E+00  0.1200E+02  0.1200E+02
    -13.350  0.0000E+00  0.0000E+00  0.1200E+02  0.1200E+02
    -13.340  0.0000E+00  0.0000E+00  0.1200E+02  0.1200E+02
    -13.330  0.0000E+00  0.0000E+00  0.1200E+02  0.1200E+02
    -13.320  0.0000E+00  0.0000E+00  0.1200E+02  0.1200E+02
    -13.310  0.0000E+00  0.0000E+00  0.1200E+02  0.1200E+02
    -13.300  0.0000E+00  0.0000E+00  0.1200E+02  0.1200E+02
    -13.290  0.0000E+00  0.0000E+00  0.1200E+02  0.1200E+02
    -13.280  0.0000E+00  0.0000E+00  0.1200E+02  0.1200E+02
    -13.270  0.0000E+00  0.0000E+00  0.1200E+02  0.1200E+02
    -13.260  0.0000E+00  0.0000E+00  0.1200E+02  0.1200E+02
    -13.250  0.0000E+00  0.0000E+00  0.1200E+02  0.1200E+02
    -13.240  0.0000E+00  0.0000E+00  0.1200E+02  0.1200E+02
    -13.230  0.0000E+00  0.0000E+00  0.1200E+02  0.1200E+02
    -13.220  0.0000E+00  0.0000E+00  0.1200E+02  0.1200E+02
    -13.210  0.0000E+00  0.0000E+00  0.1200E+02  0.1200E+02
    -13.200  0.0000E+00  0.0000E+00  0.1200E+02  0.1200E+02
    -13.190  0.0000E+00  0.0000E+00  0.1200E+02  0.1200E+02
    -13.180  0.0000E+00  0.0000E+00  0.1200E+02  0.1200E+02
    -13.170  0.0000E+00  0.0000E+00  0.1200E+02  0.1200E+02
    -13.160  0.0000E+00  0.0000E+00  0.1200E+02  0.1200E+02
    -13.150  0.0000E+00  0.0000E+00  0.1200E+02  0.1200E+02
    -13.140  0.0000E+00  0.0000E+00  0.1200E+02  0.1200E+02
    -13.130  0.0000E+00  0.0000E+00  0.1200E+02  0.1200E+02
    -13.120  0.0000E+00  0.0000E+00  0.1200E+02  0.1200E+02
    -13.110  0.0000E+00  0.0000E+00  0.1200E+02  0.1200E+02
    -13.100  0.0000E+00  0.0000E+00  0.1200E+02  0.1200E+02
    -13.090  0.0000E+00  0.0000E+00  0.1200E+02  0.1200E+02
    -13.080  0.0000E+00  0.0000E+00  0.1200E+02  0.1200E+02
    -13.070  0.0000E+00  0.0000E+00  0.1200E+02  0.1200E+02
    -13.060  0.0000E+00  0.0000E+00  0.1200E+02  0.1200E+02
    -13.050  0.0000E+00  0.0000E+00  0.1200E+02  0.1200E+02
    -13.040  0.0000E+00  0.0000E+00  0.1200E+02  0.1200E+02
    -13.030  0.0000E+00  0.0000E+00  0.1200E+02  0.1200E+02
    -13.020  0.0000E+00  0.0000E+00  0.1200E+02  0.1200E+02
    -13.010  0.0000E+00  0.0000E+00  0.1200E+02  0.1200E+02
    -13.000  0.0000E+00  0.0000E+00  0.1200E+02  0.1200E+02
    -12.990  0.0000E+00  0.0000E+00  0.1200E+02  0.1200E+02
    -12.980  0.0000E+00  0.0000E+00  0.1200E+02  0.1200E+02
    -12.970  0.0000E+00  0.0000E+00  0.1200E+02  0.1200E+02
    -12.960  0.0000E+00  0.0000E+00  0.1200E+02  0.1200E+02
    -12.950  0.0000E+00  0.0000E+00  0.1200E+02  0.1200E+02
    -12.940  0.0000E+00  0.0000E+00  0.1200E+02  0.1200E+02
    -12.930  0.0000E+00  0.0000E+00  0.1200E+02  0.1200E+02
    -12.920  0.0000E+00  0.0000E+00  0.1200E+02  0.1200E+02
    -12.910  0.0000E+00  0.0000E+00  0.1200E+02  0.1200E+02
    -12.900  0.0000E+00  0.0000E+00  0.1200E+02  0.1200E+02
    -12.890  0.0000E+00  0.0000E+00  0.1200E+02  0.1200E+02
    -12.880  0.0000E+00  0.0000E+00  0.1200E+02  0.1200E+02
    -12.870  0.0000E+00  0.0000E+00  0.1200E+02  0.1200E+02
    -12.860  0.0000E+00  0.0000E+00  0.1200E+02  0.1200E+02
    -12.850  0.0000E+00  0.0000E+00  0.1200E+02  0.1200E+02
    -12.840  0.0000E+00  0.0000E+00  0.1200E+02  0.1200E+02
    -12.830  0.0000E+00  0.0000E+00  0.1200E+02  0.1200E+02
    -12.820  0.0000E+00  0.0000E+00  0.1200E+02  0.1200E+02
    -12.810  0.0000E+00  0.0000E+00  0.1200E+02  0.1200E+02
    -12.800  0.0000E+00  0.0000E+00  0.1200E+02  0.1200E+02
    -12.790  0.0000E+00  0.0000E+00  0.1200E+02  0.1200E+02
    -12.780  0.0000E+00  0.0000E+00  0.1200E+02  0.1200E+02
    -12.770  0.0000E+00  0.0000E+00  0.1200E+02  0.1200E+02
    -12.760  0.0000E+00  0.0000E+00  0.1200E+02  0.1200E+02
    -12.750  0.0000E+00  0.0000E+00  0.1200E+02  0.1200E+02
    -12.740  0.0000E+00  0.0000E+00  0.1200E+02  0.1200E+02
    -12.730  0.0000E+00  0.0000E+00  0.1200E+02  0.1200E+02
    -12.720  0.0000E+00  0.0000E+00  0.1200E+02  0.1200E+02
    -12.710  0.0000E+00  0.0000E+00  0.1200E+02  0.1200E+02
    -12.700  0.0000E+00  0.0000E+00  0.1200E+02  0.1200E+02
    -12.690  0.0000E+00  0.0000E+00  0.1200E+02  0.1200E+02
    -12.680  0.0000E+00  0.0000E+00  0.1200E+02  0.1200E+02
    -12.670  0.0000E+00  0.0000E+00  0.1200E+02  0.1200E+02
    -12.660  0.0000E+00  0.0000E+00  0.1200E+02  0.1200E+02
    -12.650  0.0000E+00  0.0000E+00  0.1200E+02  0.1200E+02
    -12.640  0.0000E+00  0.0000E+00  0.1200E+02  0.1200E+02
    -12.630  0.0000E+00  0.0000E+00  0.1200E+02  0.1200E+02
    -12.620  0.0000E+00  0.0000E+00  0.1200E+02  0.1200E+02
    -12.610  0.0000E+00  0.0000E+00  0.1200E+02  0.1200E+02
    -12.600  0.0000E+00  0.0000E+00  0.1200E+02  0.1200E+02
    -12.590  0.0000E+00  0.0000E+00  0.1200E+02  0.1200E+02
    -12.580  0.0000E+00  0.0000E+00  0.1200E+02  0.1200E+02
    -12.570  0.0000E+00  0.0000E+00  0.1200E+02  0.1200E+02
    -12.560  0.0000E+00  0.0000E+00  0.1200E+02  0.1200E+02
    -12.550  0.0000E+00  0.0000E+00  0.1200E+02  0.1200E+02
    -12.540  0.0000E+00  0.0000E+00  0.1200E+02  0.1200E+02
    -12.530  0.0000E+00  0.0000E+00  0.1200E+02  0.1200E+02
    -12.520  0.0000E+00  0.0000E+00  0.1200E+02  0.1200E+02
    -12.510  0.0000E+00  0.0000E+00  0.1200E+02  0.1200E+02
    -12.500  0.0000E+00  0.0000E+00  0.1200E+02  0.1200E+02
    -12.490  0.0000E+00  0.0000E+00  0.1200E+02  0.1200E+02
    -12.480  0.0000E+00  0.0000E+00  0.1200E+02  0.1200E+02
    -12.470  0.0000E+00  0.0000E+00  0.1200E+02  0.1200E+02
    -12.460  0.0000E+00  0.0000E+00  0.1200E+02  0.1200E+02
    -12.450  0.0000E+00  0.0000E+00  0.1200E+02  0.1200E+02
    -12.440  0.0000E+00  0.0000E+00  0.1200E+02  0.1200E+02
    -12.430  0.0000E+00  0.0000E+00  0.1200E+02  0.1200E+02
    -12.420  0.0000E+00  0.0000E+00  0.1200E+02  0.1200E+02
    -12.410  0.0000E+00  0.0000E+00  0.1200E+02  0.1200E+02
    -12.400  0.0000E+00  0.0000E+00  0.1200E+02  0.1200E+02
    -12.390  0.0000E+00  0.0000E+00  0.1200E+02  0.1200E+02
    -12.380  0.0000E+00  0.0000E+00  0.1200E+02  0.1200E+02
    -12.370  0.0000E+00  0.0000E+00  0.1200E+02  0.1200E+02
    -12.360  0.0000E+00  0.0000E+00  0.1200E+02  0.1200E+02
    -12.350  0.0000E+00  0.0000E+00  0.1200E+02  0.1200E+02
    -12.340  0.0000E+00  0.0000E+00  0.1200E+02  0.1200E+02
    -12.330  0.0000E+00  0.0000E+00  0.1200E+02  0.1200E+02
    -12.320  0.0000E+00  0.0000E+00  0.1200E+02  0.1200E+02
    -12.310  0.0000E+00  0.0000E+00  0.1200E+02  0.1200E+02
    -12.300  0.0000E+00  0.0000E+00  0.1200E+02  0.1200E+02
    -12.290  0.0000E+00  0.0000E+00  0.1200E+02  0.1200E+02
    -12.280  0.0000E+00  0.0000E+00  0.1200E+02  0.1200E+02
    -12.270  0.0000E+00  0.0000E+00  0.1200E+02  0.1200E+02
    -12.260  0.0000E+00  0.0000E+00  0.1200E+02  0.1200E+02
    -12.250  0.0000E+00  0.0000E+00  0.1200E+02  0.1200E+02
    -12.240  0.0000E+00  0.0000E+00  0.1200E+02  0.1200E+02
    -12.230  0.0000E+00  0.0000E+00  0.1200E+02  0.1200E+02
    -12.220  0.0000E+00  0.0000E+00  0.1200E+02  0.1200E+02
    -12.210  0.0000E+00  0.0000E+00  0.1200E+02  0.1200E+02
    -12.200  0.0000E+00  0.0000E+00  0.1200E+02  0.1200E+02
    -12.190  0.0000E+00  0.0000E+00  0.1200E+02  0.1200E+02
    -12.180  0.0000E+00  0.0000E+00  0.1200E+02  0.1200E+02
    -12.170  0.0000E+00  0.0000E+00  0.1200E+02  0.1200E+02
    -12.160  0.0000E+00  0.0000E+00  0.1200E+02  0.1200E+02
    -12.150  0.0000E+00  0.0000E+00  0.1200E+02  0.1200E+02
    -12.140  0.0000E+00  0.0000E+00  0.1200E+02  0.1200E+02
    -12.130  0.0000E+00  0.0000E+00  0.1200E+02  0.1200E+02
    -12.120  0.0000E+00  0.0000E+00  0.1200E+02  0.1200E+02
    -12.110  0.0000E+00  0.0000E+00  0.1200E+02  0.1200E+02
    -12.100  0.0000E+00  0.0000E+00  0.1200E+02  0.1200E+02
    -12.090  0.0000E+00  0.0000E+00  0.1200E+02  0.1200E+02
    -12.080  0.0000E+00  0.0000E+00  0.1200E+02  0.1200E+02
    -12.070  0.0000E+00  0.0000E+00  0.1200E+02  0.1200E+02
    -12.060  0.0000E+00  0.0000E+00  0.1200E+02  0.1200E+02
    -12.050  0.0000E+00  0.0000E+00  0.1200E+02  0.1200E+02
    -12.040  0.0000E+00  0.0000E+00  0.1200E+02  0.1200E+02
    -12.030  0.0000E+00  0.0000E+00  0.1200E+02  0.1200E+02
    -12.020  0.0000E+00  0.0000E+00  0.1200E+02  0.1200E+02
    -12.010  0.0000E+00  0.0000E+00  0.1200E+02  0.1200E+02
    -12.000  0.0000E+00  0.0000E+00  0.1200E+02  0.1200E+02
    -11.990  0.0000E+00  0.0000E+00  0.1200E+02  0.1200E+02
    -11.980  0.0000E+00  0.0000E+00  0.1200E+02  0.1200E+02
    -11.970  0.0000E+00  0.0000E+00  0.1200E+02  0.1200E+02
    -11.960  0.0000E+00  0.0000E+00  0.1200E+02  0.1200E+02
    -11.950  0.0000E+00  0.0000E+00  0.1200E+02  0.1200E+02
    -11.940  0.0000E+00  0.0000E+00  0.1200E+02  0.1200E+02
    -11.930  0.0000E+00  0.0000E+00  0.1200E+02  0.1200E+02
    -11.920  0.0000E+00  0.0000E+00  0.1200E+02  0.1200E+02
    -11.910  0.0000E+00  0.0000E+00  0.1200E+02  0.1200E+02
    -11.900  0.0000E+00  0.0000E+00  0.1200E+02  0.1200E+02
    -11.890  0.0000E+00  0.0000E+00  0.1200E+02  0.1200E+02
    -11.880  0.0000E+00  0.0000E+00  0.1200E+02  0.1200E+02
    -11.870  0.0000E+00  0.0000E+00  0.1200E+02  0.1200E+02
    -11.860  0.0000E+00  0.0000E+00  0.1200E+02  0.1200E+02
    -11.850  0.0000E+00  0.0000E+00  0.1200E+02  0.1200E+02
    -11.840  0.0000E+00  0.0000E+00  0.1200E+02  0.1200E+02
    -11.830  0.0000E+00  0.0000E+00  0.1200E+02  0.1200E+02
    -11.820  0.0000E+00  0.0000E+00  0.1200E+02  0.1200E+02
    -11.810  0.0000E+00  0.0000E+00  0.1200E+02  0.1200E+02
    -11.800  0.0000E+00  0.0000E+00  0.1200E+02  0.1200E+02
    -11.790  0.0000E+00  0.0000E+00  0.1200E+02  0.1200E+02
    -11.780  0.0000E+00  0.0000E+00  0.1200E+02  0.1200E+02
    -11.770  0.0000E+00  0.0000E+00  0.1200E+02  0.1200E+02
    -11.760  0.0000E+00  0.0000E+00  0.1200E+02  0.1200E+02
    -11.750  0.0000E+00  0.0000E+00  0.1200E+02  0.1200E+02
    -11.740  0.0000E+00  0.0000E+00  0.1200E+02  0.1200E+02
    -11.730  0.0000E+00  0.0000E+00  0.1200E+02  0.1200E+02
    -11.720  0.0000E+00  0.0000E+00  0.1200E+02  0.1200E+02
    -11.710  0.0000E+00  0.0000E+00  0.1200E+02  0.1200E+02
    -11.700  0.0000E+00  0.0000E+00  0.1200E+02  0.1200E+02
    -11.690  0.0000E+00  0.0000E+00  0.1200E+02  0.1200E+02
    -11.680  0.0000E+00  0.0000E+00  0.1200E+02  0.1200E+02
    -11.670  0.0000E+00  0.0000E+00  0.1200E+02  0.1200E+02
    -11.660  0.0000E+00  0.0000E+00  0.1200E+02  0.1200E+02
    -11.650  0.0000E+00  0.0000E+00  0.1200E+02  0.1200E+02
    -11.640  0.0000E+00  0.0000E+00  0.1200E+02  0.1200E+02
    -11.630  0.0000E+00  0.0000E+00  0.1200E+02  0.1200E+02
    -11.620  0.0000E+00  0.0000E+00  0.1200E+02  0.1200E+02
    -11.610  0.0000E+00  0.0000E+00  0.1200E+02  0.1200E+02
    -11.600  0.0000E+00  0.0000E+00  0.1200E+02  0.1200E+02
    -11.590  0.0000E+00  0.0000E+00  0.1200E+02  0.1200E+02
    -11.580  0.0000E+00  0.0000E+00  0.1200E+02  0.1200E+02
    -11.570  0.0000E+00  0.0000E+00  0.1200E+02  0.1200E+02
    -11.560  0.0000E+00  0.0000E+00  0.1200E+02  0.1200E+02
    -11.550  0.0000E+00  0.0000E+00  0.1200E+02  0.1200E+02
    -11.540  0.0000E+00  0.0000E+00  0.1200E+02  0.1200E+02
    -11.530  0.0000E+00  0.0000E+00  0.1200E+02  0.1200E+02
    -11.520  0.0000E+00  0.0000E+00  0.1200E+02  0.1200E+02
    -11.510  0.0000E+00  0.0000E+00  0.1200E+02  0.1200E+02
    -11.500  0.0000E+00  0.0000E+00  0.1200E+02  0.1200E+02
    -11.490  0.0000E+00  0.0000E+00  0.1200E+02  0.1200E+02
    -11.480  0.0000E+00  0.0000E+00  0.1200E+02  0.1200E+02
    -11.470  0.0000E+00  0.0000E+00  0.1200E+02  0.1200E+02
    -11.460  0.0000E+00  0.0000E+00  0.1200E+02  0.1200E+02
    -11.450  0.0000E+00  0.0000E+00  0.1200E+02  0.1200E+02
    -11.440  0.0000E+00  0.0000E+00  0.1200E+02  0.1200E+02
    -11.430  0.0000E+00  0.0000E+00  0.1200E+02  0.1200E+02
    -11.420  0.0000E+00  0.0000E+00  0.1200E+02  0.1200E+02
    -11.410  0.0000E+00  0.0000E+00  0.1200E+02  0.1200E+02
    -11.400  0.0000E+00  0.0000E+00  0.1200E+02  0.1200E+02
    -11.390  0.0000E+00  0.0000E+00  0.1200E+02  0.1200E+02
    -11.380  0.0000E+00  0.0000E+00  0.1200E+02  0.1200E+02
    -11.370  0.0000E+00  0.0000E+00  0.1200E+02  0.1200E+02
    -11.360  0.0000E+00  0.0000E+00  0.1200E+02  0.1200E+02
    -11.350  0.0000E+00  0.0000E+00  0.1200E+02  0.1200E+02
    -11.340  0.0000E+00  0.0000E+00  0.1200E+02  0.1200E+02
    -11.330  0.0000E+00  0.0000E+00  0.1200E+02  0.1200E+02
    -11.320  0.0000E+00  0.0000E+00  0.1200E+02  0.1200E+02
    -11.310  0.0000E+00  0.0000E+00  0.1200E+02  0.1200E+02
    -11.300  0.0000E+00  0.0000E+00  0.1200E+02  0.1200E+02
    -11.290  0.0000E+00  0.0000E+00  0.1200E+02  0.1200E+02
    -11.280  0.0000E+00  0.0000E+00  0.1200E+02  0.1200E+02
    -11.270  0.0000E+00  0.0000E+00  0.1200E+02  0.1200E+02
    -11.260  0.0000E+00  0.0000E+00  0.1200E+02  0.1200E+02
    -11.250  0.0000E+00  0.0000E+00  0.1200E+02  0.1200E+02
    -11.240  0.0000E+00  0.0000E+00  0.1200E+02  0.1200E+02
    -11.230  0.0000E+00  0.0000E+00  0.1200E+02  0.1200E+02
    -11.220  0.0000E+00  0.0000E+00  0.1200E+02  0.1200E+02
    -11.210  0.0000E+00  0.0000E+00  0.1200E+02  0.1200E+02
    -11.200  0.0000E+00  0.0000E+00  0.1200E+02  0.1200E+02
    -11.190  0.0000E+00  0.0000E+00  0.1200E+02  0.1200E+02
    -11.180  0.0000E+00  0.0000E+00  0.1200E+02  0.1200E+02
    -11.170  0.0000E+00  0.0000E+00  0.1200E+02  0.1200E+02
    -11.160  0.0000E+00  0.0000E+00  0.1200E+02  0.1200E+02
    -11.150  0.0000E+00  0.0000E+00  0.1200E+02  0.1200E+02
    -11.140  0.0000E+00  0.0000E+00  0.1200E+02  0.1200E+02
    -11.130  0.0000E+00  0.0000E+00  0.1200E+02  0.1200E+02
    -11.120  0.0000E+00  0.0000E+00  0.1200E+02  0.1200E+02
    -11.110  0.0000E+00  0.0000E+00  0.1200E+02  0.1200E+02
    -11.100  0.0000E+00  0.0000E+00  0.1200E+02  0.1200E+02
    -11.090  0.0000E+00  0.0000E+00  0.1200E+02  0.1200E+02
    -11.080  0.0000E+00  0.0000E+00  0.1200E+02  0.1200E+02
    -11.070  0.0000E+00  0.0000E+00  0.1200E+02  0.1200E+02
    -11.060  0.0000E+00  0.0000E+00  0.1200E+02  0.1200E+02
    -11.050  0.0000E+00  0.0000E+00  0.1200E+02  0.1200E+02
    -11.040  0.0000E+00  0.0000E+00  0.1200E+02  0.1200E+02
    -11.030  0.0000E+00  0.0000E+00  0.1200E+02  0.1200E+02
    -11.020  0.0000E+00  0.0000E+00  0.1200E+02  0.1200E+02
    -11.010  0.0000E+00  0.0000E+00  0.1200E+02  0.1200E+02
    -11.000  0.0000E+00  0.0000E+00  0.1200E+02  0.1200E+02
    -10.990  0.0000E+00  0.0000E+00  0.1200E+02  0.1200E+02
    -10.980  0.0000E+00  0.0000E+00  0.1200E+02  0.1200E+02
    -10.970  0.0000E+00  0.0000E+00  0.1200E+02  0.1200E+02
    -10.960  0.0000E+00  0.0000E+00  0.1200E+02  0.1200E+02
    -10.950  0.0000E+00  0.0000E+00  0.1200E+02  0.1200E+02
    -10.940  0.0000E+00  0.0000E+00  0.1200E+02  0.1200E+02
    -10.930  0.0000E+00  0.0000E+00  0.1200E+02  0.1200E+02
    -10.920  0.0000E+00  0.0000E+00  0.1200E+02  0.1200E+02
    -10.910  0.0000E+00  0.0000E+00  0.1200E+02  0.1200E+02
    -10.900  0.0000E+00  0.0000E+00  0.1200E+02  0.1200E+02
    -10.890  0.0000E+00  0.0000E+00  0.1200E+02  0.1200E+02
    -10.880  0.0000E+00  0.0000E+00  0.1200E+02  0.1200E+02
    -10.870  0.0000E+00  0.0000E+00  0.1200E+02  0.1200E+02
    -10.860  0.0000E+00  0.0000E+00  0.1200E+02  0.1200E+02
    -10.850  0.0000E+00  0.0000E+00  0.1200E+02  0.1200E+02
    -10.840  0.0000E+00  0.0000E+00  0.1200E+02  0.1200E+02
    -10.830  0.0000E+00  0.0000E+00  0.1200E+02  0.1200E+02
    -10.820  0.0000E+00  0.0000E+00  0.1200E+02  0.1200E+02
    -10.810  0.0000E+00  0.0000E+00  0.1200E+02  0.1200E+02
    -10.800  0.0000E+00  0.0000E+00  0.1200E+02  0.1200E+02
    -10.790  0.0000E+00  0.0000E+00  0.1200E+02  0.1200E+02
    -10.780  0.0000E+00  0.0000E+00  0.1200E+02  0.1200E+02
    -10.770  0.0000E+00  0.0000E+00  0.1200E+02  0.1200E+02
    -10.760  0.0000E+00  0.0000E+00  0.1200E+02  0.1200E+02
    -10.750  0.0000E+00  0.0000E+00  0.1200E+02  0.1200E+02
    -10.740  0.0000E+00  0.0000E+00  0.1200E+02  0.1200E+02
    -10.730  0.0000E+00  0.0000E+00  0.1200E+02  0.1200E+02
    -10.720  0.0000E+00  0.0000E+00  0.1200E+02  0.1200E+02
    -10.710  0.0000E+00  0.0000E+00  0.1200E+02  0.1200E+02
    -10.700  0.0000E+00  0.0000E+00  0.1200E+02  0.1200E+02
    -10.690  0.0000E+00  0.0000E+00  0.1200E+02  0.1200E+02
    -10.680  0.0000E+00  0.0000E+00  0.1200E+02  0.1200E+02
    -10.670  0.0000E+00  0.0000E+00  0.1200E+02  0.1200E+02
    -10.660  0.0000E+00  0.0000E+00  0.1200E+02  0.1200E+02
    -10.650  0.0000E+00  0.0000E+00  0.1200E+02  0.1200E+02
    -10.640  0.0000E+00  0.0000E+00  0.1200E+02  0.1200E+02
    -10.630  0.0000E+00  0.0000E+00  0.1200E+02  0.1200E+02
    -10.620  0.0000E+00  0.0000E+00  0.1200E+02  0.1200E+02
    -10.610  0.0000E+00  0.0000E+00  0.1200E+02  0.1200E+02
    -10.600  0.0000E+00  0.0000E+00  0.1200E+02  0.1200E+02
    -10.590  0.0000E+00  0.0000E+00  0.1200E+02  0.1200E+02
    -10.580  0.0000E+00  0.0000E+00  0.1200E+02  0.1200E+02
    -10.570  0.0000E+00  0.0000E+00  0.1200E+02  0.1200E+02
    -10.560  0.0000E+00  0.0000E+00  0.1200E+02  0.1200E+02
    -10.550  0.0000E+00  0.0000E+00  0.1200E+02  0.1200E+02
    -10.540  0.0000E+00  0.0000E+00  0.1200E+02  0.1200E+02
    -10.530  0.0000E+00  0.0000E+00  0.1200E+02  0.1200E+02
    -10.520  0.0000E+00  0.0000E+00  0.1200E+02  0.1200E+02
    -10.510  0.0000E+00  0.0000E+00  0.1200E+02  0.1200E+02
    -10.500  0.0000E+00  0.0000E+00  0.1200E+02  0.1200E+02
    -10.490  0.0000E+00  0.0000E+00  0.1200E+02  0.1200E+02
    -10.480  0.0000E+00  0.0000E+00  0.1200E+02  0.1200E+02
    -10.470  0.0000E+00  0.0000E+00  0.1200E+02  0.1200E+02
    -10.460  0.0000E+00  0.0000E+00  0.1200E+02  0.1200E+02
    -10.450  0.0000E+00  0.0000E+00  0.1200E+02  0.1200E+02
    -10.440  0.0000E+00  0.0000E+00  0.1200E+02  0.1200E+02
    -10.430  0.0000E+00  0.0000E+00  0.1200E+02  0.1200E+02
    -10.420  0.0000E+00  0.0000E+00  0.1200E+02  0.1200E+02
    -10.410  0.0000E+00  0.0000E+00  0.1200E+02  0.1200E+02
    -10.400  0.0000E+00  0.0000E+00  0.1200E+02  0.1200E+02
    -10.390  0.0000E+00  0.0000E+00  0.1200E+02  0.1200E+02
    -10.380  0.0000E+00  0.0000E+00  0.1200E+02  0.1200E+02
    -10.370  0.0000E+00  0.0000E+00  0.1200E+02  0.1200E+02
    -10.360  0.0000E+00  0.0000E+00  0.1200E+02  0.1200E+02
    -10.350  0.0000E+00  0.0000E+00  0.1200E+02  0.1200E+02
    -10.340  0.0000E+00  0.0000E+00  0.1200E+02  0.1200E+02
    -10.330  0.0000E+00  0.0000E+00  0.1200E+02  0.1200E+02
    -10.320  0.0000E+00  0.0000E+00  0.1200E+02  0.1200E+02
    -10.310  0.0000E+00  0.0000E+00  0.1200E+02  0.1200E+02
    -10.300  0.0000E+00  0.0000E+00  0.1200E+02  0.1200E+02
    -10.290  0.0000E+00  0.0000E+00  0.1200E+02  0.1200E+02
    -10.280  0.0000E+00  0.0000E+00  0.1200E+02  0.1200E+02
    -10.270  0.0000E+00  0.0000E+00  0.1200E+02  0.1200E+02
    -10.260  0.0000E+00  0.0000E+00  0.1200E+02  0.1200E+02
    -10.250  0.0000E+00  0.0000E+00  0.1200E+02  0.1200E+02
    -10.240  0.0000E+00  0.0000E+00  0.1200E+02  0.1200E+02
    -10.230  0.0000E+00  0.0000E+00  0.1200E+02  0.1200E+02
    -10.220  0.0000E+00  0.0000E+00  0.1200E+02  0.1200E+02
    -10.210  0.0000E+00  0.0000E+00  0.1200E+02  0.1200E+02
    -10.200  0.0000E+00  0.0000E+00  0.1200E+02  0.1200E+02
    -10.190  0.0000E+00  0.0000E+00  0.1200E+02  0.1200E+02
    -10.180  0.0000E+00  0.0000E+00  0.1200E+02  0.1200E+02
    -10.170  0.0000E+00  0.0000E+00  0.1200E+02  0.1200E+02
    -10.160  0.0000E+00  0.0000E+00  0.1200E+02  0.1200E+02
    -10.150  0.0000E+00  0.0000E+00  0.1200E+02  0.1200E+02
    -10.140  0.0000E+00  0.0000E+00  0.1200E+02  0.1200E+02
    -10.130  0.0000E+00  0.0000E+00  0.1200E+02  0.1200E+02
    -10.120  0.0000E+00  0.0000E+00  0.1200E+02  0.1200E+02
    -10.110  0.0000E+00  0.0000E+00  0.1200E+02  0.1200E+02
    -10.100  0.0000E+00  0.0000E+00  0.1200E+02  0.1200E+02
    -10.090  0.0000E+00  0.0000E+00  0.1200E+02  0.1200E+02
    -10.080  0.0000E+00  0.0000E+00  0.1200E+02  0.1200E+02
    -10.070  0.0000E+00  0.0000E+00  0.1200E+02  0.1200E+02
    -10.060  0.0000E+00  0.0000E+00  0.1200E+02  0.1200E+02
    -10.050  0.0000E+00  0.0000E+00  0.1200E+02  0.1200E+02
    -10.040  0.0000E+00  0.0000E+00  0.1200E+02  0.1200E+02
    -10.030  0.0000E+00  0.0000E+00  0.1200E+02  0.1200E+02
    -10.020  0.0000E+00  0.0000E+00  0.1200E+02  0.1200E+02
    -10.010  0.0000E+00  0.0000E+00  0.1200E+02  0.1200E+02
    -10.000  0.0000E+00  0.0000E+00  0.1200E+02  0.1200E+02
     -9.990  0.0000E+00  0.0000E+00  0.1200E+02  0.1200E+02
     -9.980  0.0000E+00  0.0000E+00  0.1200E+02  0.1200E+02
     -9.970  0.0000E+00  0.0000E+00  0.1200E+02  0.1200E+02
     -9.960  0.0000E+00  0.0000E+00  0.1200E+02  0.1200E+02
     -9.950  0.0000E+00  0.0000E+00  0.1200E+02  0.1200E+02
     -9.940  0.0000E+00  0.0000E+00  0.1200E+02  0.1200E+02
     -9.930  0.0000E+00  0.0000E+00  0.1200E+02  0.1200E+02
     -9.920  0.0000E+00  0.0000E+00  0.1200E+02  0.1200E+02
     -9.910  0.0000E+00  0.0000E+00  0.1200E+02  0.1200E+02
     -9.900  0.0000E+00  0.0000E+00  0.1200E+02  0.1200E+02
     -9.890  0.0000E+00  0.0000E+00  0.1200E+02  0.1200E+02
     -9.880  0.0000E+00  0.0000E+00  0.1200E+02  0.1200E+02
     -9.870  0.0000E+00  0.0000E+00  0.1200E+02  0.1200E+02
     -9.860  0.0000E+00  0.0000E+00  0.1200E+02  0.1200E+02
     -9.850  0.0000E+00  0.0000E+00  0.1200E+02  0.1200E+02
     -9.840  0.0000E+00  0.0000E+00  0.1200E+02  0.1200E+02
     -9.830  0.0000E+00  0.0000E+00  0.1200E+02  0.1200E+02
     -9.820  0.0000E+00  0.0000E+00  0.1200E+02  0.1200E+02
     -9.810  0.0000E+00  0.0000E+00  0.1200E+02  0.1200E+02
     -9.800  0.0000E+00  0.0000E+00  0.1200E+02  0.1200E+02
     -9.790  0.0000E+00  0.0000E+00  0.1200E+02  0.1200E+02
     -9.780  0.0000E+00  0.0000E+00  0.1200E+02  0.1200E+02
     -9.770  0.0000E+00  0.0000E+00  0.1200E+02  0.1200E+02
     -9.760  0.0000E+00  0.0000E+00  0.1200E+02  0.1200E+02
     -9.750  0.0000E+00  0.0000E+00  0.1200E+02  0.1200E+02
     -9.740  0.0000E+00  0.0000E+00  0.1200E+02  0.1200E+02
     -9.730  0.0000E+00  0.0000E+00  0.1200E+02  0.1200E+02
     -9.720  0.0000E+00  0.0000E+00  0.1200E+02  0.1200E+02
     -9.710  0.0000E+00  0.0000E+00  0.1200E+02  0.1200E+02
     -9.700  0.0000E+00  0.0000E+00  0.1200E+02  0.1200E+02
     -9.690  0.0000E+00  0.0000E+00  0.1200E+02  0.1200E+02
     -9.680  0.0000E+00  0.0000E+00  0.1200E+02  0.1200E+02
     -9.670  0.0000E+00  0.0000E+00  0.1200E+02  0.1200E+02
     -9.660  0.0000E+00  0.0000E+00  0.1200E+02  0.1200E+02
     -9.650  0.0000E+00  0.0000E+00  0.1200E+02  0.1200E+02
     -9.640  0.0000E+00  0.0000E+00  0.1200E+02  0.1200E+02
     -9.630  0.0000E+00  0.0000E+00  0.1200E+02  0.1200E+02
     -9.620  0.0000E+00  0.0000E+00  0.1200E+02  0.1200E+02
     -9.610  0.0000E+00  0.0000E+00  0.1200E+02  0.1200E+02
     -9.600  0.0000E+00  0.0000E+00  0.1200E+02  0.1200E+02
     -9.590  0.0000E+00  0.0000E+00  0.1200E+02  0.1200E+02
     -9.580  0.0000E+00  0.0000E+00  0.1200E+02  0.1200E+02
     -9.570  0.0000E+00  0.0000E+00  0.1200E+02  0.1200E+02
     -9.560  0.0000E+00  0.0000E+00  0.1200E+02  0.1200E+02
     -9.550  0.0000E+00  0.0000E+00  0.1200E+02  0.1200E+02
     -9.540  0.0000E+00  0.0000E+00  0.1200E+02  0.1200E+02
     -9.530  0.0000E+00  0.0000E+00  0.1200E+02  0.1200E+02
     -9.520  0.0000E+00  0.0000E+00  0.1200E+02  0.1200E+02
     -9.510  0.0000E+00  0.0000E+00  0.1200E+02  0.1200E+02
     -9.500  0.0000E+00  0.0000E+00  0.1200E+02  0.1200E+02
     -9.490  0.0000E+00  0.0000E+00  0.1200E+02  0.1200E+02
     -9.480  0.0000E+00  0.0000E+00  0.1200E+02  0.1200E+02
     -9.470  0.0000E+00  0.0000E+00  0.1200E+02  0.1200E+02
     -9.460  0.0000E+00  0.0000E+00  0.1200E+02  0.1200E+02
     -9.450  0.0000E+00  0.0000E+00  0.1200E+02  0.1200E+02
     -9.440  0.0000E+00  0.0000E+00  0.1200E+02  0.1200E+02
     -9.430  0.0000E+00  0.0000E+00  0.1200E+02  0.1200E+02
     -9.420  0.0000E+00  0.0000E+00  0.1200E+02  0.1200E+02
     -9.410  0.0000E+00  0.0000E+00  0.1200E+02  0.1200E+02
     -9.400  0.0000E+00  0.0000E+00  0.1200E+02  0.1200E+02
     -9.390  0.0000E+00  0.0000E+00  0.1200E+02  0.1200E+02
     -9.380  0.0000E+00  0.0000E+00  0.1200E+02  0.1200E+02
     -9.370  0.0000E+00  0.0000E+00  0.1200E+02  0.1200E+02
     -9.360  0.0000E+00  0.0000E+00  0.1200E+02  0.1200E+02
     -9.350  0.0000E+00  0.0000E+00  0.1200E+02  0.1200E+02
     -9.340  0.0000E+00  0.0000E+00  0.1200E+02  0.1200E+02
     -9.330  0.0000E+00  0.0000E+00  0.1200E+02  0.1200E+02
     -9.320  0.0000E+00  0.0000E+00  0.1200E+02  0.1200E+02
     -9.310  0.0000E+00  0.0000E+00  0.1200E+02  0.1200E+02
     -9.300  0.0000E+00  0.0000E+00  0.1200E+02  0.1200E+02
     -9.290  0.0000E+00  0.0000E+00  0.1200E+02  0.1200E+02
     -9.280  0.0000E+00  0.0000E+00  0.1200E+02  0.1200E+02
     -9.270  0.0000E+00  0.0000E+00  0.1200E+02  0.1200E+02
     -9.260  0.0000E+00  0.0000E+00  0.1200E+02  0.1200E+02
     -9.250  0.0000E+00  0.0000E+00  0.1200E+02  0.1200E+02
     -9.240  0.0000E+00  0.0000E+00  0.1200E+02  0.1200E+02
     -9.230  0.0000E+00  0.0000E+00  0.1200E+02  0.1200E+02
     -9.220  0.0000E+00  0.0000E+00  0.1200E+02  0.1200E+02
     -9.210  0.0000E+00  0.0000E+00  0.1200E+02  0.1200E+02
     -9.200  0.0000E+00  0.0000E+00  0.1200E+02  0.1200E+02
     -9.190  0.0000E+00  0.0000E+00  0.1200E+02  0.1200E+02
     -9.180  0.0000E+00  0.0000E+00  0.1200E+02  0.1200E+02
     -9.170  0.0000E+00  0.0000E+00  0.1200E+02  0.1200E+02
     -9.160  0.0000E+00  0.0000E+00  0.1200E+02  0.1200E+02
     -9.150  0.0000E+00  0.0000E+00  0.1200E+02  0.1200E+02
     -9.140  0.0000E+00  0.0000E+00  0.1200E+02  0.1200E+02
     -9.130  0.0000E+00  0.0000E+00  0.1200E+02  0.1200E+02
     -9.120  0.0000E+00  0.0000E+00  0.1200E+02  0.1200E+02
     -9.110  0.0000E+00  0.0000E+00  0.1200E+02  0.1200E+02
     -9.100  0.0000E+00  0.0000E+00  0.1200E+02  0.1200E+02
     -9.090  0.0000E+00  0.0000E+00  0.1200E+02  0.1200E+02
     -9.080  0.0000E+00  0.0000E+00  0.1200E+02  0.1200E+02
     -9.070  0.0000E+00  0.0000E+00  0.1200E+02  0.1200E+02
     -9.060  0.0000E+00  0.0000E+00  0.1200E+02  0.1200E+02
     -9.050  0.0000E+00  0.0000E+00  0.1200E+02  0.1200E+02
     -9.040  0.0000E+00  0.0000E+00  0.1200E+02  0.1200E+02
     -9.030  0.0000E+00  0.0000E+00  0.1200E+02  0.1200E+02
     -9.020  0.0000E+00  0.0000E+00  0.1200E+02  0.1200E+02
     -9.010  0.0000E+00  0.0000E+00  0.1200E+02  0.1200E+02
     -9.000  0.0000E+00  0.0000E+00  0.1200E+02  0.1200E+02
     -8.990  0.0000E+00  0.0000E+00  0.1200E+02  0.1200E+02
     -8.980  0.0000E+00  0.0000E+00  0.1200E+02  0.1200E+02
     -8.970  0.0000E+00  0.0000E+00  0.1200E+02  0.1200E+02
     -8.960  0.0000E+00  0.0000E+00  0.1200E+02  0.1200E+02
     -8.950  0.0000E+00  0.0000E+00  0.1200E+02  0.1200E+02
     -8.940  0.0000E+00  0.0000E+00  0.1200E+02  0.1200E+02
     -8.930  0.0000E+00  0.0000E+00  0.1200E+02  0.1200E+02
     -8.920  0.0000E+00  0.0000E+00  0.1200E+02  0.1200E+02
     -8.910  0.0000E+00  0.0000E+00  0.1200E+02  0.1200E+02
     -8.900  0.0000E+00  0.0000E+00  0.1200E+02  0.1200E+02
     -8.890  0.0000E+00  0.0000E+00  0.1200E+02  0.1200E+02
     -8.880  0.0000E+00  0.0000E+00  0.1200E+02  0.1200E+02
     -8.870  0.0000E+00  0.0000E+00  0.1200E+02  0.1200E+02
     -8.860  0.0000E+00  0.0000E+00  0.1200E+02  0.1200E+02
     -8.850  0.0000E+00  0.0000E+00  0.1200E+02  0.1200E+02
     -8.840  0.0000E+00  0.0000E+00  0.1200E+02  0.1200E+02
     -8.830  0.0000E+00  0.0000E+00  0.1200E+02  0.1200E+02
     -8.820  0.0000E+00  0.0000E+00  0.1200E+02  0.1200E+02
     -8.810  0.0000E+00  0.0000E+00  0.1200E+02  0.1200E+02
     -8.800  0.0000E+00  0.0000E+00  0.1200E+02  0.1200E+02
     -8.790  0.0000E+00  0.0000E+00  0.1200E+02  0.1200E+02
     -8.780  0.0000E+00  0.0000E+00  0.1200E+02  0.1200E+02
     -8.770  0.0000E+00  0.0000E+00  0.1200E+02  0.1200E+02
     -8.760  0.0000E+00  0.0000E+00  0.1200E+02  0.1200E+02
     -8.750  0.0000E+00  0.0000E+00  0.1200E+02  0.1200E+02
     -8.740  0.0000E+00  0.0000E+00  0.1200E+02  0.1200E+02
     -8.730  0.0000E+00  0.0000E+00  0.1200E+02  0.1200E+02
     -8.720  0.0000E+00  0.0000E+00  0.1200E+02  0.1200E+02
     -8.710  0.0000E+00  0.0000E+00  0.1200E+02  0.1200E+02
     -8.700  0.0000E+00  0.0000E+00  0.1200E+02  0.1200E+02
     -8.690  0.0000E+00  0.0000E+00  0.1200E+02  0.1200E+02
     -8.680  0.0000E+00  0.0000E+00  0.1200E+02  0.1200E+02
     -8.670  0.0000E+00  0.0000E+00  0.1200E+02  0.1200E+02
     -8.660  0.0000E+00  0.0000E+00  0.1200E+02  0.1200E+02
     -8.650  0.0000E+00  0.0000E+00  0.1200E+02  0.1200E+02
     -8.640  0.0000E+00  0.0000E+00  0.1200E+02  0.1200E+02
     -8.630  0.0000E+00  0.0000E+00  0.1200E+02  0.1200E+02
     -8.620  0.0000E+00  0.0000E+00  0.1200E+02  0.1200E+02
     -8.610  0.0000E+00  0.0000E+00  0.1200E+02  0.1200E+02
     -8.600  0.0000E+00  0.0000E+00  0.1200E+02  0.1200E+02
     -8.590  0.0000E+00  0.0000E+00  0.1200E+02  0.1200E+02
     -8.580  0.0000E+00  0.0000E+00  0.1200E+02  0.1200E+02
     -8.570  0.0000E+00  0.0000E+00  0.1200E+02  0.1200E+02
     -8.560  0.0000E+00  0.0000E+00  0.1200E+02  0.1200E+02
     -8.550  0.0000E+00  0.0000E+00  0.1200E+02  0.1200E+02
     -8.540  0.0000E+00  0.0000E+00  0.1200E+02  0.1200E+02
     -8.530  0.0000E+00  0.0000E+00  0.1200E+02  0.1200E+02
     -8.520  0.0000E+00  0.0000E+00  0.1200E+02  0.1200E+02
     -8.510  0.0000E+00  0.0000E+00  0.1200E+02  0.1200E+02
     -8.500  0.0000E+00  0.0000E+00  0.1200E+02  0.1200E+02
     -8.490  0.0000E+00  0.0000E+00  0.1200E+02  0.1200E+02
     -8.480  0.0000E+00  0.0000E+00  0.1200E+02  0.1200E+02
     -8.470  0.0000E+00  0.0000E+00  0.1200E+02  0.1200E+02
     -8.460  0.0000E+00  0.0000E+00  0.1200E+02  0.1200E+02
     -8.450  0.0000E+00  0.0000E+00  0.1200E+02  0.1200E+02
     -8.440  0.0000E+00  0.0000E+00  0.1200E+02  0.1200E+02
     -8.430  0.0000E+00  0.0000E+00  0.1200E+02  0.1200E+02
     -8.420  0.0000E+00  0.0000E+00  0.1200E+02  0.1200E+02
     -8.410  0.0000E+00  0.0000E+00  0.1200E+02  0.1200E+02
     -8.400  0.0000E+00  0.0000E+00  0.1200E+02  0.1200E+02
     -8.390  0.0000E+00  0.0000E+00  0.1200E+02  0.1200E+02
     -8.380  0.0000E+00  0.0000E+00  0.1200E+02  0.1200E+02
     -8.370  0.0000E+00  0.0000E+00  0.1200E+02  0.1200E+02
     -8.360  0.0000E+00  0.0000E+00  0.1200E+02  0.1200E+02
     -8.350  0.0000E+00  0.0000E+00  0.1200E+02  0.1200E+02
     -8.340  0.0000E+00  0.0000E+00  0.1200E+02  0.1200E+02
     -8.330  0.0000E+00  0.0000E+00  0.1200E+02  0.1200E+02
     -8.320  0.0000E+00  0.0000E+00  0.1200E+02  0.1200E+02
     -8.310  0.0000E+00  0.0000E+00  0.1200E+02  0.1200E+02
     -8.300  0.0000E+00  0.0000E+00  0.1200E+02  0.1200E+02
     -8.290  0.0000E+00  0.0000E+00  0.1200E+02  0.1200E+02
     -8.280  0.0000E+00  0.0000E+00  0.1200E+02  0.1200E+02
     -8.270  0.0000E+00  0.0000E+00  0.1200E+02  0.1200E+02
     -8.260  0.0000E+00  0.0000E+00  0.1200E+02  0.1200E+02
     -8.250  0.0000E+00  0.0000E+00  0.1200E+02  0.1200E+02
     -8.240  0.0000E+00  0.0000E+00  0.1200E+02  0.1200E+02
     -8.230  0.0000E+00  0.0000E+00  0.1200E+02  0.1200E+02
     -8.220  0.0000E+00  0.0000E+00  0.1200E+02  0.1200E+02
     -8.210  0.0000E+00  0.0000E+00  0.1200E+02  0.1200E+02
     -8.200  0.0000E+00  0.0000E+00  0.1200E+02  0.1200E+02
     -8.190  0.0000E+00  0.0000E+00  0.1200E+02  0.1200E+02
     -8.180  0.0000E+00  0.0000E+00  0.1200E+02  0.1200E+02
     -8.170  0.0000E+00  0.0000E+00  0.1200E+02  0.1200E+02
     -8.160  0.0000E+00  0.0000E+00  0.1200E+02  0.1200E+02
     -8.150  0.0000E+00  0.0000E+00  0.1200E+02  0.1200E+02
     -8.140  0.0000E+00  0.0000E+00  0.1200E+02  0.1200E+02
     -8.130  0.0000E+00  0.0000E+00  0.1200E+02  0.1200E+02
     -8.120  0.0000E+00  0.0000E+00  0.1200E+02  0.1200E+02
     -8.110  0.0000E+00  0.0000E+00  0.1200E+02  0.1200E+02
     -8.100  0.0000E+00  0.0000E+00  0.1200E+02  0.1200E+02
     -8.090  0.0000E+00  0.0000E+00  0.1200E+02  0.1200E+02
     -8.080  0.0000E+00  0.0000E+00  0.1200E+02  0.1200E+02
     -8.070  0.0000E+00  0.0000E+00  0.1200E+02  0.1200E+02
     -8.060  0.0000E+00  0.0000E+00  0.1200E+02  0.1200E+02
     -8.050  0.0000E+00  0.0000E+00  0.1200E+02  0.1200E+02
     -8.040  0.0000E+00  0.0000E+00  0.1200E+02  0.1200E+02
     -8.030  0.0000E+00  0.0000E+00  0.1200E+02  0.1200E+02
     -8.020  0.0000E+00  0.0000E+00  0.1200E+02  0.1200E+02
     -8.010  0.0000E+00  0.0000E+00  0.1200E+02  0.1200E+02
     -8.000  0.0000E+00  0.0000E+00  0.1200E+02  0.1200E+02
     -7.990  0.0000E+00  0.0000E+00  0.1200E+02  0.1200E+02
     -7.980  0.0000E+00  0.0000E+00  0.1200E+02  0.1200E+02
     -7.970  0.0000E+00  0.0000E+00  0.1200E+02  0.1200E+02
     -7.960  0.0000E+00  0.0000E+00  0.1200E+02  0.1200E+02
     -7.950  0.0000E+00  0.0000E+00  0.1200E+02  0.1200E+02
     -7.940  0.0000E+00  0.0000E+00  0.1200E+02  0.1200E+02
     -7.930  0.0000E+00  0.0000E+00  0.1200E+02  0.1200E+02
     -7.920  0.0000E+00  0.0000E+00  0.1200E+02  0.1200E+02
     -7.910  0.0000E+00  0.0000E+00  0.1200E+02  0.1200E+02
     -7.900  0.0000E+00  0.0000E+00  0.1200E+02  0.1200E+02
     -7.890  0.0000E+00  0.0000E+00  0.1200E+02  0.1200E+02
     -7.880  0.0000E+00  0.0000E+00  0.1200E+02  0.1200E+02
     -7.870  0.0000E+00  0.0000E+00  0.1200E+02  0.1200E+02
     -7.860  0.0000E+00  0.0000E+00  0.1200E+02  0.1200E+02
     -7.850  0.0000E+00  0.0000E+00  0.1200E+02  0.1200E+02
     -7.840  0.0000E+00  0.0000E+00  0.1200E+02  0.1200E+02
     -7.830  0.0000E+00  0.0000E+00  0.1200E+02  0.1200E+02
     -7.820  0.0000E+00  0.0000E+00  0.1200E+02  0.1200E+02
     -7.810  0.0000E+00  0.0000E+00  0.1200E+02  0.1200E+02
     -7.800  0.0000E+00  0.0000E+00  0.1200E+02  0.1200E+02
     -7.790  0.0000E+00  0.0000E+00  0.1200E+02  0.1200E+02
     -7.780  0.0000E+00  0.0000E+00  0.1200E+02  0.1200E+02
     -7.770  0.0000E+00  0.0000E+00  0.1200E+02  0.1200E+02
     -7.760  0.0000E+00  0.0000E+00  0.1200E+02  0.1200E+02
     -7.750  0.0000E+00  0.0000E+00  0.1200E+02  0.1200E+02
     -7.740  0.0000E+00  0.0000E+00  0.1200E+02  0.1200E+02
     -7.730  0.0000E+00  0.0000E+00  0.1200E+02  0.1200E+02
     -7.720  0.0000E+00  0.0000E+00  0.1200E+02  0.1200E+02
     -7.710  0.0000E+00  0.0000E+00  0.1200E+02  0.1200E+02
     -7.700  0.0000E+00  0.0000E+00  0.1200E+02  0.1200E+02
     -7.690  0.0000E+00  0.0000E+00  0.1200E+02  0.1200E+02
     -7.680  0.0000E+00  0.0000E+00  0.1200E+02  0.1200E+02
     -7.670  0.0000E+00  0.0000E+00  0.1200E+02  0.1200E+02
     -7.660  0.0000E+00  0.0000E+00  0.1200E+02  0.1200E+02
     -7.650  0.0000E+00  0.0000E+00  0.1200E+02  0.1200E+02
     -7.640  0.0000E+00  0.0000E+00  0.1200E+02  0.1200E+02
     -7.630  0.0000E+00  0.0000E+00  0.1200E+02  0.1200E+02
     -7.620  0.0000E+00  0.0000E+00  0.1200E+02  0.1200E+02
     -7.610  0.0000E+00  0.0000E+00  0.1200E+02  0.1200E+02
     -7.600  0.0000E+00  0.0000E+00  0.1200E+02  0.1200E+02
     -7.590  0.0000E+00  0.0000E+00  0.1200E+02  0.1200E+02
     -7.580  0.0000E+00  0.0000E+00  0.1200E+02  0.1200E+02
     -7.570  0.0000E+00  0.0000E+00  0.1200E+02  0.1200E+02
     -7.560  0.0000E+00  0.0000E+00  0.1200E+02  0.1200E+02
     -7.550  0.0000E+00  0.0000E+00  0.1200E+02  0.1200E+02
     -7.540  0.0000E+00  0.0000E+00  0.1200E+02  0.1200E+02
     -7.530  0.0000E+00  0.0000E+00  0.1200E+02  0.1200E+02
     -7.520  0.0000E+00  0.0000E+00  0.1200E+02  0.1200E+02
     -7.510  0.0000E+00  0.0000E+00  0.1200E+02  0.1200E+02
     -7.500  0.0000E+00  0.0000E+00  0.1200E+02  0.1200E+02
     -7.490  0.0000E+00  0.0000E+00  0.1200E+02  0.1200E+02
     -7.480  0.0000E+00  0.0000E+00  0.1200E+02  0.1200E+02
     -7.470  0.0000E+00  0.0000E+00  0.1200E+02  0.1200E+02
     -7.460  0.0000E+00  0.0000E+00  0.1200E+02  0.1200E+02
     -7.450  0.0000E+00  0.0000E+00  0.1200E+02  0.1200E+02
     -7.440  0.0000E+00  0.0000E+00  0.1200E+02  0.1200E+02
     -7.430  0.0000E+00  0.0000E+00  0.1200E+02  0.1200E+02
     -7.420  0.0000E+00  0.0000E+00  0.1200E+02  0.1200E+02
     -7.410  0.0000E+00  0.0000E+00  0.1200E+02  0.1200E+02
     -7.400  0.0000E+00  0.0000E+00  0.1200E+02  0.1200E+02
     -7.390  0.0000E+00  0.0000E+00  0.1200E+02  0.1200E+02
     -7.380  0.0000E+00  0.0000E+00  0.1200E+02  0.1200E+02
     -7.370  0.0000E+00  0.0000E+00  0.1200E+02  0.1200E+02
     -7.360  0.0000E+00  0.0000E+00  0.1200E+02  0.1200E+02
     -7.350  0.0000E+00  0.0000E+00  0.1200E+02  0.1200E+02
     -7.340  0.0000E+00  0.0000E+00  0.1200E+02  0.1200E+02
     -7.330  0.0000E+00  0.0000E+00  0.1200E+02  0.1200E+02
     -7.320  0.0000E+00  0.0000E+00  0.1200E+02  0.1200E+02
     -7.310  0.0000E+00  0.0000E+00  0.1200E+02  0.1200E+02
     -7.300  0.0000E+00  0.0000E+00  0.1200E+02  0.1200E+02
     -7.290  0.0000E+00  0.0000E+00  0.1200E+02  0.1200E+02
     -7.280  0.0000E+00  0.0000E+00  0.1200E+02  0.1200E+02
     -7.270  0.0000E+00  0.0000E+00  0.1200E+02  0.1200E+02
     -7.260  0.0000E+00  0.0000E+00  0.1200E+02  0.1200E+02
     -7.250  0.0000E+00  0.0000E+00  0.1200E+02  0.1200E+02
     -7.240  0.0000E+00  0.0000E+00  0.1200E+02  0.1200E+02
     -7.230  0.0000E+00  0.0000E+00  0.1200E+02  0.1200E+02
     -7.220  0.0000E+00  0.0000E+00  0.1200E+02  0.1200E+02
     -7.210  0.0000E+00  0.0000E+00  0.1200E+02  0.1200E+02
     -7.200  0.0000E+00  0.0000E+00  0.1200E+02  0.1200E+02
     -7.190  0.0000E+00  0.0000E+00  0.1200E+02  0.1200E+02
     -7.180  0.0000E+00  0.0000E+00  0.1200E+02  0.1200E+02
     -7.170  0.0000E+00  0.0000E+00  0.1200E+02  0.1200E+02
     -7.160  0.0000E+00  0.0000E+00  0.1200E+02  0.1200E+02
     -7.150  0.0000E+00  0.0000E+00  0.1200E+02  0.1200E+02
     -7.140  0.0000E+00  0.0000E+00  0.1200E+02  0.1200E+02
     -7.130  0.0000E+00  0.0000E+00  0.1200E+02  0.1200E+02
     -7.120  0.0000E+00  0.0000E+00  0.1200E+02  0.1200E+02
     -7.110  0.0000E+00  0.0000E+00  0.1200E+02  0.1200E+02
     -7.100  0.0000E+00  0.0000E+00  0.1200E+02  0.1200E+02
     -7.090  0.0000E+00  0.0000E+00  0.1200E+02  0.1200E+02
     -7.080  0.0000E+00  0.0000E+00  0.1200E+02  0.1200E+02
     -7.070  0.0000E+00  0.0000E+00  0.1200E+02  0.1200E+02
     -7.060  0.0000E+00  0.0000E+00  0.1200E+02  0.1200E+02
     -7.050  0.0000E+00  0.0000E+00  0.1200E+02  0.1200E+02
     -7.040  0.0000E+00  0.0000E+00  0.1200E+02  0.1200E+02
     -7.030  0.0000E+00  0.0000E+00  0.1200E+02  0.1200E+02
     -7.020  0.0000E+00  0.0000E+00  0.1200E+02  0.1200E+02
     -7.010  0.0000E+00  0.0000E+00  0.1200E+02  0.1200E+02
     -7.000  0.0000E+00  0.0000E+00  0.1200E+02  0.1200E+02
     -6.990  0.0000E+00  0.0000E+00  0.1200E+02  0.1200E+02
     -6.980  0.0000E+00  0.0000E+00  0.1200E+02  0.1200E+02
     -6.970  0.0000E+00  0.0000E+00  0.1200E+02  0.1200E+02
     -6.960  0.0000E+00  0.0000E+00  0.1200E+02  0.1200E+02
     -6.950  0.0000E+00  0.0000E+00  0.1200E+02  0.1200E+02
     -6.940  0.0000E+00  0.0000E+00  0.1200E+02  0.1200E+02
     -6.930  0.0000E+00  0.0000E+00  0.1200E+02  0.1200E+02
     -6.920  0.0000E+00  0.0000E+00  0.1200E+02  0.1200E+02
     -6.910  0.0000E+00  0.0000E+00  0.1200E+02  0.1200E+02
     -6.900  0.0000E+00  0.0000E+00  0.1200E+02  0.1200E+02
     -6.890  0.0000E+00  0.0000E+00  0.1200E+02  0.1200E+02
     -6.880  0.0000E+00  0.0000E+00  0.1200E+02  0.1200E+02
     -6.870  0.0000E+00  0.0000E+00  0.1200E+02  0.1200E+02
     -6.860  0.0000E+00  0.0000E+00  0.1200E+02  0.1200E+02
     -6.850  0.0000E+00  0.0000E+00  0.1200E+02  0.1200E+02
     -6.840  0.0000E+00  0.0000E+00  0.1200E+02  0.1200E+02
     -6.830  0.0000E+00  0.0000E+00  0.1200E+02  0.1200E+02
     -6.820  0.0000E+00  0.0000E+00  0.1200E+02  0.1200E+02
     -6.810  0.0000E+00  0.0000E+00  0.1200E+02  0.1200E+02
     -6.800  0.0000E+00  0.0000E+00  0.1200E+02  0.1200E+02
     -6.790  0.0000E+00  0.0000E+00  0.1200E+02  0.1200E+02
     -6.780  0.0000E+00  0.0000E+00  0.1200E+02  0.1200E+02
     -6.770  0.0000E+00  0.0000E+00  0.1200E+02  0.1200E+02
     -6.760  0.0000E+00  0.0000E+00  0.1200E+02  0.1200E+02
     -6.750  0.0000E+00  0.0000E+00  0.1200E+02  0.1200E+02
     -6.740  0.0000E+00  0.0000E+00  0.1200E+02  0.1200E+02
     -6.730  0.0000E+00  0.0000E+00  0.1200E+02  0.1200E+02
     -6.720  0.0000E+00  0.0000E+00  0.1200E+02  0.1200E+02
     -6.710  0.0000E+00  0.0000E+00  0.1200E+02  0.1200E+02
     -6.700  0.0000E+00  0.0000E+00  0.1200E+02  0.1200E+02
     -6.690  0.0000E+00  0.0000E+00  0.1200E+02  0.1200E+02
     -6.680  0.0000E+00  0.0000E+00  0.1200E+02  0.1200E+02
     -6.670  0.0000E+00  0.0000E+00  0.1200E+02  0.1200E+02
     -6.660  0.0000E+00  0.0000E+00  0.1200E+02  0.1200E+02
     -6.650  0.0000E+00  0.0000E+00  0.1200E+02  0.1200E+02
     -6.640  0.0000E+00  0.0000E+00  0.1200E+02  0.1200E+02
     -6.630  0.0000E+00  0.0000E+00  0.1200E+02  0.1200E+02
     -6.620  0.0000E+00  0.0000E+00  0.1200E+02  0.1200E+02
     -6.610  0.0000E+00  0.0000E+00  0.1200E+02  0.1200E+02
     -6.600  0.0000E+00  0.0000E+00  0.1200E+02  0.1200E+02
     -6.590  0.0000E+00  0.0000E+00  0.1200E+02  0.1200E+02
     -6.580  0.0000E+00  0.0000E+00  0.1200E+02  0.1200E+02
     -6.570  0.0000E+00  0.0000E+00  0.1200E+02  0.1200E+02
     -6.560  0.0000E+00  0.0000E+00  0.1200E+02  0.1200E+02
     -6.550  0.0000E+00  0.0000E+00  0.1200E+02  0.1200E+02
     -6.540  0.0000E+00  0.0000E+00  0.1200E+02  0.1200E+02
     -6.530  0.0000E+00  0.0000E+00  0.1200E+02  0.1200E+02
     -6.520  0.0000E+00  0.0000E+00  0.1200E+02  0.1200E+02
     -6.510  0.0000E+00  0.0000E+00  0.1200E+02  0.1200E+02
     -6.500  0.0000E+00  0.0000E+00  0.1200E+02  0.1200E+02
     -6.490  0.0000E+00  0.0000E+00  0.1200E+02  0.1200E+02
     -6.480  0.0000E+00  0.0000E+00  0.1200E+02  0.1200E+02
     -6.470  0.0000E+00  0.0000E+00  0.1200E+02  0.1200E+02
     -6.460  0.0000E+00  0.0000E+00  0.1200E+02  0.1200E+02
     -6.450  0.0000E+00  0.0000E+00  0.1200E+02  0.1200E+02
     -6.440  0.0000E+00  0.0000E+00  0.1200E+02  0.1200E+02
     -6.430  0.0000E+00  0.0000E+00  0.1200E+02  0.1200E+02
     -6.420  0.0000E+00  0.0000E+00  0.1200E+02  0.1200E+02
     -6.410  0.0000E+00  0.0000E+00  0.1200E+02  0.1200E+02
     -6.400  0.0000E+00  0.0000E+00  0.1200E+02  0.1200E+02
     -6.390  0.0000E+00  0.0000E+00  0.1200E+02  0.1200E+02
     -6.380  0.0000E+00  0.0000E+00  0.1200E+02  0.1200E+02
     -6.370  0.0000E+00  0.0000E+00  0.1200E+02  0.1200E+02
     -6.360  0.0000E+00  0.0000E+00  0.1200E+02  0.1200E+02
     -6.350  0.0000E+00  0.0000E+00  0.1200E+02  0.1200E+02
     -6.340  0.0000E+00  0.0000E+00  0.1200E+02  0.1200E+02
     -6.330  0.0000E+00  0.0000E+00  0.1200E+02  0.1200E+02
     -6.320  0.0000E+00  0.0000E+00  0.1200E+02  0.1200E+02
     -6.310  0.0000E+00  0.0000E+00  0.1200E+02  0.1200E+02
     -6.300  0.0000E+00  0.0000E+00  0.1200E+02  0.1200E+02
     -6.290  0.0000E+00  0.0000E+00  0.1200E+02  0.1200E+02
     -6.280  0.1850E-15  0.0000E+00  0.1200E+02  0.1200E+02
     -6.270  0.1850E-15  0.0000E+00  0.1200E+02  0.1200E+02
     -6.260  0.9252E-15  0.0000E+00  0.1200E+02  0.1200E+02
     -6.250  0.2961E-14  0.0000E+00  0.1200E+02  0.1200E+02
     -6.240  0.9067E-14  0.0000E+00  0.1200E+02  0.1200E+02
     -6.230  0.2739E-13  0.0000E+00  0.1200E+02  0.1200E+02
     -6.220  0.8123E-13  0.0000E+00  0.1200E+02  0.1200E+02
     -6.210  0.2357E-12  0.0000E+00  0.1200E+02  0.1200E+02
     -6.200  0.6706E-12  0.0000E+00  0.1200E+02  0.1200E+02
     -6.190  0.1871E-11  0.0000E+00  0.1200E+02  0.1200E+02
     -6.180  0.5122E-11  0.0000E+00  0.1200E+02  0.1200E+02
     -6.170  0.1375E-10  0.0000E+00  0.1200E+02  0.1200E+02
     -6.160  0.3622E-10  0.0000E+00  0.1200E+02  0.1200E+02
     -6.150  0.9358E-10  0.0000E+00  0.1200E+02  0.1200E+02
     -6.140  0.2372E-09  0.0000E+00  0.1200E+02  0.1200E+02
     -6.130  0.5898E-09  0.0000E+00  0.1200E+02  0.1200E+02
     -6.120  0.1439E-08  0.0000E+00  0.1200E+02  0.1200E+02
     -6.110  0.3444E-08  0.0000E+00  0.1200E+02  0.1200E+02
     -6.100  0.8091E-08  0.0000E+00  0.1200E+02  0.1200E+02
     -6.090  0.1865E-07  0.0000E+00  0.1200E+02  0.1200E+02
     -6.080  0.4220E-07  0.0000E+00  0.1200E+02  0.1200E+02
     -6.070  0.9370E-07  0.0000E+00  0.1200E+02  0.1200E+02
     -6.060  0.2043E-06  0.0000E+00  0.1200E+02  0.1200E+02
     -6.050  0.4371E-06  0.0000E+00  0.1200E+02  0.1200E+02
     -6.040  0.9183E-06  0.0000E+00  0.1200E+02  0.1200E+02
     -6.030  0.1894E-05  0.0000E+00  0.1200E+02  0.1200E+02
     -6.020  0.3837E-05  0.0000E+00  0.1200E+02  0.1200E+02
     -6.010  0.7633E-05  0.0000E+00  0.1200E+02  0.1200E+02
     -6.000  0.1491E-04  0.0000E+00  0.1200E+02  0.1200E+02
     -5.990  0.2863E-04  0.0000E+00  0.1200E+02  0.1200E+02
     -5.980  0.5398E-04  0.0000E+00  0.1200E+02  0.1200E+02
     -5.970  0.9999E-04  0.0000E+00  0.1200E+02  0.1200E+02
     -5.960  0.1820E-03  0.0000E+00  0.1200E+02  0.1200E+02
     -5.950  0.3256E-03  0.0000E+00  0.1200E+02  0.1200E+02
     -5.940  0.5723E-03  0.0000E+00  0.1200E+02  0.1200E+02
     -5.930  0.9888E-03  0.0000E+00  0.1200E+02  0.1200E+02
     -5.920  0.1679E-02  0.0000E+00  0.1200E+02  0.1200E+02
     -5.910  0.2803E-02  0.0000E+00  0.1200E+02  0.1200E+02
     -5.900  0.4601E-02  0.0000E+00  0.1200E+02  0.1200E+02
     -5.890  0.7425E-02  0.0000E+00  0.1200E+02  0.1200E+02
     -5.880  0.1178E-01  0.0000E+00  0.1200E+02  0.1200E+02
     -5.870  0.1837E-01  0.0000E+00  0.1200E+02  0.1200E+02
     -5.860  0.2818E-01  0.0000E+00  0.1200E+02  0.1200E+02
     -5.850  0.4251E-01  0.0000E+00  0.1200E+02  0.1200E+02
     -5.840  0.6305E-01  0.0000E+00  0.1200E+02  0.1200E+02
     -5.830  0.9197E-01  0.0000E+00  0.1200E+02  0.1200E+02
     -5.820  0.1319E+00  0.0000E+00  0.1200E+02  0.1200E+02
     -5.810  0.1861E+00  0.0000E+00  0.1201E+02  0.1200E+02
     -5.800  0.2581E+00  0.0000E+00  0.1201E+02  0.1200E+02
     -5.790  0.3521E+00  0.0000E+00  0.1201E+02  0.1200E+02
     -5.780  0.4725E+00  0.0000E+00  0.1202E+02  0.1200E+02
     -5.770  0.6235E+00  0.0000E+00  0.1202E+02  0.1200E+02
     -5.760  0.8092E+00  0.0000E+00  0.1203E+02  0.1200E+02
     -5.750  0.1033E+01  0.0000E+00  0.1204E+02  0.1200E+02
     -5.740  0.1297E+01  0.0000E+00  0.1205E+02  0.1200E+02
     -5.730  0.1602E+01  0.0000E+00  0.1207E+02  0.1200E+02
     -5.720  0.1947E+01  0.0000E+00  0.1209E+02  0.1200E+02
     -5.710  0.2329E+01  0.0000E+00  0.1211E+02  0.1200E+02
     -5.700  0.2741E+01  0.0000E+00  0.1214E+02  0.1200E+02
     -5.690  0.3176E+01  0.0000E+00  0.1217E+02  0.1200E+02
     -5.680  0.3622E+01  0.0000E+00  0.1221E+02  0.1200E+02
     -5.670  0.4069E+01  0.0000E+00  0.1225E+02  0.1200E+02
     -5.660  0.4502E+01  0.0000E+00  0.1229E+02  0.1200E+02
     -5.650  0.4909E+01  0.0000E+00  0.1234E+02  0.1200E+02
     -5.640  0.5278E+01  0.0000E+00  0.1240E+02  0.1200E+02
     -5.630  0.5595E+01  0.0000E+00  0.1245E+02  0.1200E+02
     -5.620  0.5854E+01  0.0000E+00  0.1251E+02  0.1200E+02
     -5.610  0.6045E+01  0.0000E+00  0.1257E+02  0.1200E+02
     -5.600  0.6167E+01  0.0000E+00  0.1263E+02  0.1200E+02
     -5.590  0.6217E+01  0.0000E+00  0.1269E+02  0.1200E+02
     -5.580  0.6199E+01  0.0000E+00  0.1276E+02  0.1200E+02
     -5.570  0.6116E+01  0.0000E+00  0.1282E+02  0.1200E+02
     -5.560  0.5976E+01  0.0000E+00  0.1288E+02  0.1200E+02
     -5.550  0.5787E+01  0.0000E+00  0.1294E+02  0.1200E+02
     -5.540  0.5558E+01  0.0000E+00  0.1299E+02  0.1200E+02
     -5.530  0.5300E+01  0.0000E+00  0.1304E+02  0.1200E+02
     -5.520  0.5025E+01  0.0000E+00  0.1309E+02  0.1200E+02
     -5.510  0.4742E+01  0.0000E+00  0.1314E+02  0.1200E+02
     -5.500  0.4461E+01  0.0000E+00  0.1319E+02  0.1200E+02
     -5.490  0.4191E+01  0.0000E+00  0.1323E+02  0.1200E+02
     -5.480  0.3940E+01  0.0000E+00  0.1327E+02  0.1200E+02
     -5.470  0.3715E+01  0.0000E+00  0.1331E+02  0.1200E+02
     -5.460  0.3519E+01  0.0000E+00  0.1334E+02  0.1200E+02
     -5.450  0.3355E+01  0.0000E+00  0.1337E+02  0.1200E+02
     -5.440  0.3222E+01  0.0000E+00  0.1341E+02  0.1200E+02
     -5.430  0.3120E+01  0.0000E+00  0.1344E+02  0.1200E+02
     -5.420  0.3044E+01  0.0000E+00  0.1347E+02  0.1200E+02
     -5.410  0.2992E+01  0.0000E+00  0.1350E+02  0.1200E+02
     -5.400  0.2956E+01  0.0000E+00  0.1353E+02  0.1200E+02
     -5.390  0.2933E+01  0.0000E+00  0.1356E+02  0.1200E+02
     -5.380  0.2917E+01  0.0000E+00  0.1359E+02  0.1200E+02
     -5.370  0.2905E+01  0.0000E+00  0.1361E+02  0.1200E+02
     -5.360  0.2894E+01  0.0000E+00  0.1364E+02  0.1200E+02
     -5.350  0.2883E+01  0.0000E+00  0.1367E+02  0.1200E+02
     -5.340  0.2872E+01  0.0000E+00  0.1370E+02  0.1200E+02
     -5.330  0.2865E+01  0.0000E+00  0.1373E+02  0.1200E+02
     -5.320  0.2866E+01  0.0000E+00  0.1376E+02  0.1200E+02
     -5.310  0.2879E+01  0.0000E+00  0.1379E+02  0.1200E+02
     -5.300  0.2913E+01  0.0000E+00  0.1382E+02  0.1200E+02
     -5.290  0.2976E+01  0.0000E+00  0.1385E+02  0.1200E+02
     -5.280  0.3076E+01  0.0000E+00  0.1388E+02  0.1200E+02
     -5.270  0.3223E+01  0.0000E+00  0.1391E+02  0.1200E+02
     -5.260  0.3425E+01  0.0000E+00  0.1394E+02  0.1200E+02
     -5.250  0.3691E+01  0.0000E+00  0.1398E+02  0.1200E+02
     -5.240  0.4027E+01  0.0000E+00  0.1402E+02  0.1200E+02
     -5.230  0.4439E+01  0.0000E+00  0.1406E+02  0.1200E+02
     -5.220  0.4927E+01  0.0000E+00  0.1411E+02  0.1200E+02
     -5.210  0.5490E+01  0.0000E+00  0.1417E+02  0.1200E+02
     -5.200  0.6122E+01  0.1850E-15  0.1423E+02  0.1200E+02
     -5.190  0.6812E+01  0.1850E-15  0.1430E+02  0.1200E+02
     -5.180  0.7547E+01  0.7401E-15  0.1437E+02  0.1200E+02
     -5.170  0.8308E+01  0.2591E-14  0.1446E+02  0.1200E+02
     -5.160  0.9078E+01  0.7587E-14  0.1455E+02  0.1200E+02
     -5.150  0.9835E+01  0.2313E-13  0.1465E+02  0.1200E+02
     -5.140  0.1056E+02  0.6809E-13  0.1475E+02  0.1200E+02
     -5.130  0.1124E+02  0.1972E-12  0.1486E+02  0.1200E+02
     -5.120  0.1185E+02  0.5573E-12  0.1498E+02  0.1200E+02
     -5.110  0.1239E+02  0.1546E-11  0.1511E+02  0.1200E+02
     -5.100  0.1286E+02  0.4205E-11  0.1524E+02  0.1200E+02
     -5.090  0.1326E+02  0.1121E-10  0.1537E+02  0.1200E+02
     -5.080  0.1358E+02  0.2930E-10  0.1550E+02  0.1200E+02
     -5.070  0.1385E+02  0.7508E-10  0.1564E+02  0.1200E+02
     -5.060  0.1408E+02  0.1886E-09  0.1578E+02  0.1200E+02
     -5.050  0.1426E+02  0.4645E-09  0.1593E+02  0.1200E+02
     -5.040  0.1441E+02  0.1122E-08  0.1607E+02  0.1200E+02
     -5.030  0.1454E+02  0.2655E-08  0.1622E+02  0.1200E+02
     -5.020  0.1465E+02  0.6164E-08  0.1636E+02  0.1200E+02
     -5.010  0.1473E+02  0.1403E-07  0.1651E+02  0.1200E+02
     -5.000  0.1478E+02  0.3131E-07  0.1666E+02  0.1200E+02
     -4.990  0.1479E+02  0.6851E-07  0.1680E+02  0.1200E+02
     -4.980  0.1475E+02  0.1470E-06  0.1695E+02  0.1200E+02
     -4.970  0.1465E+02  0.3094E-06  0.1710E+02  0.1200E+02
     -4.960  0.1447E+02  0.6386E-06  0.1724E+02  0.1200E+02
     -4.950  0.1422E+02  0.1293E-05  0.1739E+02  0.1200E+02
     -4.940  0.1389E+02  0.2567E-05  0.1752E+02  0.1200E+02
     -4.930  0.1348E+02  0.5001E-05  0.1766E+02  0.1200E+02
     -4.920  0.1300E+02  0.9558E-05  0.1779E+02  0.1200E+02
     -4.910  0.1247E+02  0.1792E-04  0.1791E+02  0.1200E+02
     -4.900  0.1189E+02  0.3299E-04  0.1803E+02  0.1200E+02
     -4.890  0.1129E+02  0.5958E-04  0.1815E+02  0.1200E+02
     -4.880  0.1067E+02  0.1057E-03  0.1825E+02  0.1200E+02
     -4.870  0.1005E+02  0.1839E-03  0.1835E+02  0.1200E+02
     -4.860  0.9448E+01  0.3145E-03  0.1845E+02  0.1200E+02
     -4.850  0.8874E+01  0.5281E-03  0.1854E+02  0.1200E+02
     -4.840  0.8336E+01  0.8714E-03  0.1862E+02  0.1200E+02
     -4.830  0.7838E+01  0.1413E-02  0.1870E+02  0.1200E+02
     -4.820  0.7382E+01  0.2252E-02  0.1877E+02  0.1200E+02
     -4.810  0.6968E+01  0.3531E-02  0.1884E+02  0.1200E+02
     -4.800  0.6594E+01  0.5444E-02  0.1891E+02  0.1200E+02
     -4.790  0.6254E+01  0.8261E-02  0.1897E+02  0.1200E+02
     -4.780  0.5945E+01  0.1234E-01  0.1903E+02  0.1200E+02
     -4.770  0.5661E+01  0.1815E-01  0.1909E+02  0.1200E+02
     -4.760  0.5397E+01  0.2630E-01  0.1914E+02  0.1200E+02
     -4.750  0.5149E+01  0.3755E-01  0.1919E+02  0.1200E+02
     -4.740  0.4913E+01  0.5286E-01  0.1924E+02  0.1200E+02
     -4.730  0.4687E+01  0.7336E-01  0.1929E+02  0.1200E+02
     -4.720  0.4469E+01  0.1004E+00  0.1933E+02  0.1200E+02
     -4.710  0.4259E+01  0.1357E+00  0.1937E+02  0.1200E+02
     -4.700  0.4058E+01  0.1808E+00  0.1942E+02  0.1201E+02
     -4.690  0.3866E+01  0.2379E+00  0.1945E+02  0.1201E+02
     -4.680  0.3684E+01  0.3090E+00  0.1949E+02  0.1201E+02
     -4.670  0.3516E+01  0.3961E+00  0.1953E+02  0.1202E+02
     -4.660  0.3363E+01  0.5013E+00  0.1956E+02  0.1202E+02
     -4.650  0.3225E+01  0.6262E+00  0.1959E+02  0.1203E+02
     -4.640  0.3104E+01  0.7722E+00  0.1962E+02  0.1204E+02
     -4.630  0.3002E+01  0.9399E+00  0.1965E+02  0.1204E+02
     -4.620  0.2917E+01  0.1129E+01  0.1968E+02  0.1206E+02
     -4.610  0.2851E+01  0.1338E+01  0.1971E+02  0.1207E+02
     -4.600  0.2803E+01  0.1565E+01  0.1974E+02  0.1208E+02
     -4.590  0.2773E+01  0.1806E+01  0.1977E+02  0.1210E+02
     -4.580  0.2762E+01  0.2055E+01  0.1979E+02  0.1212E+02
     -4.570  0.2771E+01  0.2307E+01  0.1982E+02  0.1215E+02
     -4.560  0.2800E+01  0.2555E+01  0.1985E+02  0.1217E+02
     -4.550  0.2852E+01  0.2791E+01  0.1988E+02  0.1220E+02
     -4.540  0.2929E+01  0.3006E+01  0.1991E+02  0.1223E+02
     -4.530  0.3033E+01  0.3195E+01  0.1994E+02  0.1226E+02
     -4.520  0.3167E+01  0.3349E+01  0.1997E+02  0.1230E+02
     -4.510  0.3333E+01  0.3465E+01  0.2000E+02  0.1233E+02
     -4.500  0.3532E+01  0.3539E+01  0.2004E+02  0.1237E+02
     -4.490  0.3765E+01  0.3570E+01  0.2008E+02  0.1240E+02
     -4.480  0.4032E+01  0.3560E+01  0.2012E+02  0.1244E+02
     -4.470  0.4330E+01  0.3513E+01  0.2016E+02  0.1247E+02
     -4.460  0.4658E+01  0.3434E+01  0.2021E+02  0.1251E+02
     -4.450  0.5011E+01  0.3332E+01  0.2026E+02  0.1254E+02
     -4.440  0.5385E+01  0.3216E+01  0.2031E+02  0.1257E+02
     -4.430  0.5774E+01  0.3095E+01  0.2037E+02  0.1260E+02
     -4.420  0.6175E+01  0.2980E+01  0.2043E+02  0.1263E+02
     -4.410  0.6580E+01  0.2880E+01  0.2050E+02  0.1266E+02
     -4.400  0.6987E+01  0.2802E+01  0.2057E+02  0.1269E+02
     -4.390  0.7391E+01  0.2754E+01  0.2064E+02  0.1272E+02
     -4.380  0.7790E+01  0.2738E+01  0.2072E+02  0.1274E+02
     -4.370  0.8183E+01  0.2758E+01  0.2080E+02  0.1277E+02
     -4.360  0.8570E+01  0.2812E+01  0.2088E+02  0.1280E+02
     -4.350  0.8952E+01  0.2898E+01  0.2097E+02  0.1283E+02
     -4.340  0.9332E+01  0.3013E+01  0.2107E+02  0.1286E+02
     -4.330  0.9710E+01  0.3149E+01  0.2116E+02  0.1289E+02
     -4.320  0.1009E+02  0.3303E+01  0.2127E+02  0.1292E+02
     -4.310  0.1048E+02  0.3468E+01  0.2137E+02  0.1296E+02
     -4.300  0.1087E+02  0.3638E+01  0.2148E+02  0.1299E+02
     -4.290  0.1126E+02  0.3810E+01  0.2159E+02  0.1303E+02
     -4.280  0.1167E+02  0.3980E+01  0.2171E+02  0.1307E+02
     -4.270  0.1208E+02  0.4148E+01  0.2183E+02  0.1311E+02
     -4.260  0.1249E+02  0.4313E+01  0.2195E+02  0.1316E+02
     -4.250  0.1290E+02  0.4477E+01  0.2208E+02  0.1320E+02
     -4.240  0.1330E+02  0.4639E+01  0.2222E+02  0.1325E+02
     -4.230  0.1369E+02  0.4803E+01  0.2235E+02  0.1330E+02
     -4.220  0.1407E+02  0.4967E+01  0.2249E+02  0.1335E+02
     -4.210  0.1443E+02  0.5131E+01  0.2264E+02  0.1340E+02
     -4.200  0.1475E+02  0.5294E+01  0.2279E+02  0.1345E+02
     -4.190  0.1505E+02  0.5451E+01  0.2294E+02  0.1350E+02
     -4.180  0.1531E+02  0.5599E+01  0.2309E+02  0.1356E+02
     -4.170  0.1553E+02  0.5731E+01  0.2324E+02  0.1362E+02
     -4.160  0.1571E+02  0.5842E+01  0.2340E+02  0.1368E+02
     -4.150  0.1585E+02  0.5925E+01  0.2356E+02  0.1374E+02
     -4.140  0.1595E+02  0.5976E+01  0.2372E+02  0.1380E+02
     -4.130  0.1601E+02  0.5993E+01  0.2388E+02  0.1386E+02
     -4.120  0.1603E+02  0.5973E+01  0.2404E+02  0.1392E+02
     -4.110  0.1602E+02  0.5917E+01  0.2420E+02  0.1397E+02
     -4.100  0.1598E+02  0.5829E+01  0.2436E+02  0.1403E+02
     -4.090  0.1590E+02  0.5712E+01  0.2452E+02  0.1409E+02
     -4.080  0.1578E+02  0.5573E+01  0.2468E+02  0.1415E+02
     -4.070  0.1563E+02  0.5418E+01  0.2483E+02  0.1420E+02
     -4.060  0.1543E+02  0.5254E+01  0.2499E+02  0.1425E+02
     -4.050  0.1519E+02  0.5088E+01  0.2514E+02  0.1430E+02
     -4.040  0.1489E+02  0.4926E+01  0.2529E+02  0.1435E+02
     -4.030  0.1453E+02  0.4772E+01  0.2543E+02  0.1440E+02
     -4.020  0.1411E+02  0.4629E+01  0.2557E+02  0.1445E+02
     -4.010  0.1363E+02  0.4500E+01  0.2571E+02  0.1449E+02
     -4.000  0.1310E+02  0.4385E+01  0.2584E+02  0.1454E+02
     -3.990  0.1253E+02  0.4284E+01  0.2597E+02  0.1458E+02
     -3.980  0.1193E+02  0.4197E+01  0.2609E+02  0.1462E+02
     -3.970  0.1132E+02  0.4124E+01  0.2620E+02  0.1466E+02
     -3.960  0.1072E+02  0.4066E+01  0.2631E+02  0.1470E+02
     -3.950  0.1014E+02  0.4021E+01  0.2641E+02  0.1474E+02
     -3.940  0.9598E+01  0.3993E+01  0.2650E+02  0.1478E+02
     -3.930  0.9117E+01  0.3982E+01  0.2659E+02  0.1482E+02
     -3.920  0.8705E+01  0.3992E+01  0.2668E+02  0.1486E+02
     -3.910  0.8369E+01  0.4026E+01  0.2677E+02  0.1490E+02
     -3.900  0.8110E+01  0.4088E+01  0.2685E+02  0.1494E+02
     -3.890  0.7925E+01  0.4180E+01  0.2693E+02  0.1498E+02
     -3.880  0.7804E+01  0.4306E+01  0.2700E+02  0.1503E+02
     -3.870  0.7736E+01  0.4467E+01  0.2708E+02  0.1507E+02
     -3.860  0.7704E+01  0.4664E+01  0.2716E+02  0.1512E+02
     -3.850  0.7691E+01  0.4897E+01  0.2724E+02  0.1517E+02
     -3.840  0.7679E+01  0.5162E+01  0.2731E+02  0.1522E+02
     -3.830  0.7650E+01  0.5458E+01  0.2739E+02  0.1527E+02
     -3.820  0.7592E+01  0.5778E+01  0.2746E+02  0.1533E+02
     -3.810  0.7493E+01  0.6118E+01  0.2754E+02  0.1539E+02
     -3.800  0.7346E+01  0.6470E+01  0.2761E+02  0.1546E+02
     -3.790  0.7151E+01  0.6828E+01  0.2768E+02  0.1553E+02
     -3.780  0.6911E+01  0.7187E+01  0.2775E+02  0.1560E+02
     -3.770  0.6634E+01  0.7539E+01  0.2782E+02  0.1567E+02
     -3.760  0.6331E+01  0.7881E+01  0.2788E+02  0.1575E+02
     -3.750  0.6018E+01  0.8208E+01  0.2794E+02  0.1583E+02
     -3.740  0.5710E+01  0.8518E+01  0.2800E+02  0.1592E+02
     -3.730  0.5424E+01  0.8810E+01  0.2805E+02  0.1601E+02
     -3.720  0.5176E+01  0.9082E+01  0.2811E+02  0.1610E+02
     -3.710  0.4981E+01  0.9337E+01  0.2816E+02  0.1619E+02
     -3.700  0.4848E+01  0.9576E+01  0.2820E+02  0.1629E+02
     -3.690  0.4787E+01  0.9799E+01  0.2825E+02  0.1639E+02
     -3.680  0.4802E+01  0.1001E+02  0.2830E+02  0.1649E+02
     -3.670  0.4893E+01  0.1021E+02  0.2835E+02  0.1659E+02
     -3.660  0.5056E+01  0.1041E+02  0.2840E+02  0.1669E+02
     -3.650  0.5285E+01  0.1060E+02  0.2845E+02  0.1680E+02
     -3.640  0.5568E+01  0.1079E+02  0.2851E+02  0.1691E+02
     -3.630  0.5894E+01  0.1097E+02  0.2857E+02  0.1702E+02
     -3.620  0.6249E+01  0.1115E+02  0.2863E+02  0.1713E+02
     -3.610  0.6617E+01  0.1133E+02  0.2870E+02  0.1724E+02
     -3.600  0.6984E+01  0.1151E+02  0.2877E+02  0.1736E+02
     -3.590  0.7337E+01  0.1168E+02  0.2884E+02  0.1747E+02
     -3.580  0.7665E+01  0.1183E+02  0.2892E+02  0.1759E+02
     -3.570  0.7959E+01  0.1198E+02  0.2900E+02  0.1771E+02
     -3.560  0.8213E+01  0.1211E+02  0.2908E+02  0.1783E+02
     -3.550  0.8425E+01  0.1222E+02  0.2916E+02  0.1795E+02
     -3.540  0.8595E+01  0.1230E+02  0.2925E+02  0.1808E+02
     -3.530  0.8723E+01  0.1236E+02  0.2934E+02  0.1820E+02
     -3.520  0.8813E+01  0.1239E+02  0.2942E+02  0.1832E+02
     -3.510  0.8866E+01  0.1240E+02  0.2951E+02  0.1845E+02
     -3.500  0.8887E+01  0.1237E+02  0.2960E+02  0.1857E+02
     -3.490  0.8877E+01  0.1233E+02  0.2969E+02  0.1869E+02
     -3.480  0.8837E+01  0.1227E+02  0.2978E+02  0.1882E+02
     -3.470  0.8768E+01  0.1220E+02  0.2987E+02  0.1894E+02
     -3.460  0.8671E+01  0.1213E+02  0.2995E+02  0.1906E+02
     -3.450  0.8548E+01  0.1207E+02  0.3004E+02  0.1918E+02
     -3.440  0.8401E+01  0.1203E+02  0.3012E+02  0.1930E+02
     -3.430  0.8234E+01  0.1202E+02  0.3020E+02  0.1942E+02
     -3.420  0.8054E+01  0.1205E+02  0.3028E+02  0.1954E+02
     -3.410  0.7867E+01  0.1212E+02  0.3036E+02  0.1966E+02
     -3.400  0.7683E+01  0.1223E+02  0.3044E+02  0.1979E+02
     -3.390  0.7511E+01  0.1240E+02  0.3052E+02  0.1991E+02
     -3.380  0.7362E+01  0.1260E+02  0.3059E+02  0.2004E+02
     -3.370  0.7244E+01  0.1283E+02  0.3066E+02  0.2016E+02
     -3.360  0.7167E+01  0.1308E+02  0.3073E+02  0.2030E+02
     -3.350  0.7137E+01  0.1334E+02  0.3080E+02  0.2043E+02
     -3.340  0.7159E+01  0.1358E+02  0.3088E+02  0.2056E+02
     -3.330  0.7235E+01  0.1380E+02  0.3095E+02  0.2070E+02
     -3.320  0.7367E+01  0.1398E+02  0.3102E+02  0.2084E+02
     -3.310  0.7552E+01  0.1410E+02  0.3110E+02  0.2098E+02
     -3.300  0.7787E+01  0.1416E+02  0.3118E+02  0.2112E+02
     -3.290  0.8068E+01  0.1415E+02  0.3126E+02  0.2127E+02
     -3.280  0.8388E+01  0.1406E+02  0.3134E+02  0.2141E+02
     -3.270  0.8740E+01  0.1390E+02  0.3143E+02  0.2155E+02
     -3.260  0.9117E+01  0.1366E+02  0.3152E+02  0.2168E+02
     -3.250  0.9510E+01  0.1337E+02  0.3161E+02  0.2182E+02
     -3.240  0.9910E+01  0.1302E+02  0.3171E+02  0.2195E+02
     -3.230  0.1031E+02  0.1263E+02  0.3182E+02  0.2207E+02
     -3.220  0.1070E+02  0.1221E+02  0.3192E+02  0.2219E+02
     -3.210  0.1106E+02  0.1177E+02  0.3203E+02  0.2231E+02
     -3.200  0.1140E+02  0.1133E+02  0.3215E+02  0.2243E+02
     -3.190  0.1170E+02  0.1089E+02  0.3226E+02  0.2253E+02
     -3.180  0.1195E+02  0.1047E+02  0.3238E+02  0.2264E+02
     -3.170  0.1216E+02  0.1008E+02  0.3251E+02  0.2274E+02
     -3.160  0.1230E+02  0.9714E+01  0.3263E+02  0.2284E+02
     -3.150  0.1238E+02  0.9378E+01  0.3275E+02  0.2293E+02
     -3.140  0.1240E+02  0.9071E+01  0.3288E+02  0.2302E+02
     -3.130  0.1234E+02  0.8791E+01  0.3300E+02  0.2311E+02
     -3.120  0.1223E+02  0.8534E+01  0.3312E+02  0.2319E+02
     -3.110  0.1205E+02  0.8292E+01  0.3324E+02  0.2328E+02
     -3.100  0.1181E+02  0.8061E+01  0.3336E+02  0.2336E+02
     -3.090  0.1152E+02  0.7834E+01  0.3348E+02  0.2344E+02
     -3.080  0.1119E+02  0.7608E+01  0.3359E+02  0.2351E+02
     -3.070  0.1084E+02  0.7378E+01  0.3370E+02  0.2359E+02
     -3.060  0.1048E+02  0.7145E+01  0.3380E+02  0.2366E+02
     -3.050  0.1012E+02  0.6910E+01  0.3390E+02  0.2373E+02
     -3.040  0.9776E+01  0.6677E+01  0.3400E+02  0.2379E+02
     -3.030  0.9470E+01  0.6452E+01  0.3409E+02  0.2386E+02
     -3.020  0.9213E+01  0.6242E+01  0.3419E+02  0.2392E+02
     -3.010  0.9017E+01  0.6055E+01  0.3428E+02  0.2398E+02
     -3.000  0.8889E+01  0.5900E+01  0.3437E+02  0.2404E+02
     -2.990  0.8834E+01  0.5784E+01  0.3445E+02  0.2410E+02
     -2.980  0.8851E+01  0.5713E+01  0.3454E+02  0.2416E+02
     -2.970  0.8936E+01  0.5692E+01  0.3463E+02  0.2421E+02
     -2.960  0.9083E+01  0.5723E+01  0.3472E+02  0.2427E+02
     -2.950  0.9280E+01  0.5805E+01  0.3482E+02  0.2433E+02
     -2.940  0.9515E+01  0.5938E+01  0.3491E+02  0.2439E+02
     -2.930  0.9774E+01  0.6116E+01  0.3501E+02  0.2445E+02
     -2.920  0.1004E+02  0.6334E+01  0.3511E+02  0.2451E+02
     -2.910  0.1031E+02  0.6585E+01  0.3521E+02  0.2458E+02
     -2.900  0.1056E+02  0.6862E+01  0.3532E+02  0.2465E+02
     -2.890  0.1078E+02  0.7157E+01  0.3543E+02  0.2472E+02
     -2.880  0.1098E+02  0.7464E+01  0.3554E+02  0.2479E+02
     -2.870  0.1113E+02  0.7775E+01  0.3565E+02  0.2487E+02
     -2.860  0.1125E+02  0.8084E+01  0.3576E+02  0.2495E+02
     -2.850  0.1132E+02  0.8387E+01  0.3587E+02  0.2503E+02
     -2.840  0.1137E+02  0.8681E+01  0.3599E+02  0.2512E+02
     -2.830  0.1138E+02  0.8964E+01  0.3610E+02  0.2521E+02
     -2.820  0.1139E+02  0.9234E+01  0.3621E+02  0.2530E+02
     -2.810  0.1138E+02  0.9492E+01  0.3633E+02  0.2540E+02
     -2.800  0.1139E+02  0.9737E+01  0.3644E+02  0.2550E+02
     -2.790  0.1141E+02  0.9969E+01  0.3656E+02  0.2560E+02
     -2.780  0.1147E+02  0.1019E+02  0.3667E+02  0.2570E+02
     -2.770  0.1157E+02  0.1040E+02  0.3679E+02  0.2580E+02
     -2.760  0.1172E+02  0.1059E+02  0.3690E+02  0.2591E+02
     -2.750  0.1192E+02  0.1078E+02  0.3702E+02  0.2601E+02
     -2.740  0.1217E+02  0.1094E+02  0.3714E+02  0.2612E+02
     -2.730  0.1246E+02  0.1108E+02  0.3727E+02  0.2624E+02
     -2.720  0.1277E+02  0.1119E+02  0.3740E+02  0.2635E+02
     -2.710  0.1310E+02  0.1127E+02  0.3753E+02  0.2646E+02
     -2.700  0.1342E+02  0.1132E+02  0.3766E+02  0.2657E+02
     -2.690  0.1371E+02  0.1133E+02  0.3780E+02  0.2669E+02
     -2.680  0.1394E+02  0.1129E+02  0.3794E+02  0.2680E+02
     -2.670  0.1410E+02  0.1121E+02  0.3808E+02  0.2691E+02
     -2.660  0.1416E+02  0.1108E+02  0.3822E+02  0.2702E+02
     -2.650  0.1410E+02  0.1091E+02  0.3836E+02  0.2713E+02
     -2.640  0.1393E+02  0.1070E+02  0.3850E+02  0.2724E+02
     -2.630  0.1363E+02  0.1046E+02  0.3864E+02  0.2734E+02
     -2.620  0.1322E+02  0.1020E+02  0.3877E+02  0.2744E+02
     -2.610  0.1269E+02  0.9917E+01  0.3890E+02  0.2754E+02
     -2.600  0.1208E+02  0.9627E+01  0.3902E+02  0.2764E+02
     -2.590  0.1140E+02  0.9336E+01  0.3913E+02  0.2773E+02
     -2.580  0.1067E+02  0.9052E+01  0.3924E+02  0.2782E+02
     -2.570  0.9937E+01  0.8781E+01  0.3934E+02  0.2791E+02
     -2.560  0.9214E+01  0.8526E+01  0.3943E+02  0.2800E+02
     -2.550  0.8533E+01  0.8293E+01  0.3951E+02  0.2808E+02
     -2.540  0.7916E+01  0.8082E+01  0.3959E+02  0.2816E+02
     -2.530  0.7384E+01  0.7896E+01  0.3967E+02  0.2824E+02
     -2.520  0.6952E+01  0.7736E+01  0.3974E+02  0.2832E+02
     -2.510  0.6627E+01  0.7603E+01  0.3980E+02  0.2839E+02
     -2.500  0.6413E+01  0.7498E+01  0.3987E+02  0.2847E+02
     -2.490  0.6307E+01  0.7424E+01  0.3993E+02  0.2854E+02
     -2.480  0.6300E+01  0.7381E+01  0.3999E+02  0.2862E+02
     -2.470  0.6380E+01  0.7371E+01  0.4006E+02  0.2869E+02
     -2.460  0.6530E+01  0.7397E+01  0.4012E+02  0.2876E+02
     -2.450  0.6733E+01  0.7461E+01  0.4019E+02  0.2884E+02
     -2.440  0.6969E+01  0.7563E+01  0.4026E+02  0.2891E+02
     -2.430  0.7218E+01  0.7706E+01  0.4033E+02  0.2899E+02
     -2.420  0.7464E+01  0.7890E+01  0.4041E+02  0.2907E+02
     -2.410  0.7689E+01  0.8114E+01  0.4048E+02  0.2915E+02
     -2.400  0.7882E+01  0.8375E+01  0.4056E+02  0.2924E+02
     -2.390  0.8031E+01  0.8672E+01  0.4064E+02  0.2932E+02
     -2.380  0.8132E+01  0.8998E+01  0.4072E+02  0.2941E+02
     -2.370  0.8179E+01  0.9347E+01  0.4081E+02  0.2951E+02
     -2.360  0.8173E+01  0.9710E+01  0.4089E+02  0.2960E+02
     -2.350  0.8115E+01  0.1008E+02  0.4097E+02  0.2970E+02
     -2.340  0.8010E+01  0.1043E+02  0.4105E+02  0.2981E+02
     -2.330  0.7862E+01  0.1077E+02  0.4113E+02  0.2992E+02
     -2.320  0.7677E+01  0.1108E+02  0.4120E+02  0.3003E+02
     -2.310  0.7464E+01  0.1133E+02  0.4128E+02  0.3014E+02
     -2.300  0.7228E+01  0.1153E+02  0.4135E+02  0.3025E+02
     -2.290  0.6977E+01  0.1167E+02  0.4142E+02  0.3037E+02
     -2.280  0.6715E+01  0.1173E+02  0.4149E+02  0.3049E+02
     -2.270  0.6449E+01  0.1172E+02  0.4155E+02  0.3061E+02
     -2.260  0.6181E+01  0.1163E+02  0.4161E+02  0.3072E+02
     -2.250  0.5915E+01  0.1149E+02  0.4167E+02  0.3084E+02
     -2.240  0.5655E+01  0.1128E+02  0.4173E+02  0.3095E+02
     -2.230  0.5401E+01  0.1103E+02  0.4178E+02  0.3106E+02
     -2.220  0.5155E+01  0.1075E+02  0.4184E+02  0.3117E+02
     -2.210  0.4921E+01  0.1045E+02  0.4188E+02  0.3127E+02
     -2.200  0.4700E+01  0.1015E+02  0.4193E+02  0.3137E+02
     -2.190  0.4496E+01  0.9863E+01  0.4198E+02  0.3147E+02
     -2.180  0.4314E+01  0.9592E+01  0.4202E+02  0.3157E+02
     -2.170  0.4156E+01  0.9348E+01  0.4206E+02  0.3166E+02
     -2.160  0.4027E+01  0.9136E+01  0.4210E+02  0.3175E+02
     -2.150  0.3930E+01  0.8961E+01  0.4214E+02  0.3184E+02
     -2.140  0.3869E+01  0.8822E+01  0.4218E+02  0.3193E+02
     -2.130  0.3844E+01  0.8720E+01  0.4222E+02  0.3202E+02
     -2.120  0.3855E+01  0.8652E+01  0.4226E+02  0.3210E+02
     -2.110  0.3899E+01  0.8617E+01  0.4230E+02  0.3219E+02
     -2.100  0.3973E+01  0.8613E+01  0.4234E+02  0.3228E+02
     -2.090  0.4072E+01  0.8637E+01  0.4238E+02  0.3236E+02
     -2.080  0.4191E+01  0.8685E+01  0.4242E+02  0.3245E+02
     -2.070  0.4326E+01  0.8756E+01  0.4246E+02  0.3254E+02
     -2.060  0.4471E+01  0.8845E+01  0.4251E+02  0.3263E+02
     -2.050  0.4627E+01  0.8949E+01  0.4255E+02  0.3272E+02
     -2.040  0.4790E+01  0.9062E+01  0.4260E+02  0.3281E+02
     -2.030  0.4962E+01  0.9178E+01  0.4265E+02  0.3290E+02
     -2.020  0.5146E+01  0.9292E+01  0.4270E+02  0.3299E+02
     -2.010  0.5345E+01  0.9396E+01  0.4275E+02  0.3308E+02
     -2.000  0.5560E+01  0.9483E+01  0.4281E+02  0.3318E+02
     -1.990  0.5796E+01  0.9549E+01  0.4287E+02  0.3328E+02
     -1.980  0.6054E+01  0.9587E+01  0.4293E+02  0.3337E+02
     -1.970  0.6334E+01  0.9596E+01  0.4299E+02  0.3347E+02
     -1.960  0.6635E+01  0.9573E+01  0.4306E+02  0.3356E+02
     -1.950  0.6954E+01  0.9521E+01  0.4313E+02  0.3366E+02
     -1.940  0.7286E+01  0.9443E+01  0.4320E+02  0.3375E+02
     -1.930  0.7627E+01  0.9346E+01  0.4328E+02  0.3385E+02
     -1.920  0.7973E+01  0.9239E+01  0.4336E+02  0.3394E+02
     -1.910  0.8317E+01  0.9129E+01  0.4344E+02  0.3403E+02
     -1.900  0.8657E+01  0.9028E+01  0.4353E+02  0.3412E+02
     -1.890  0.8990E+01  0.8945E+01  0.4362E+02  0.3421E+02
     -1.880  0.9312E+01  0.8888E+01  0.4371E+02  0.3430E+02
     -1.870  0.9623E+01  0.8863E+01  0.4381E+02  0.3439E+02
     -1.860  0.9920E+01  0.8874E+01  0.4391E+02  0.3448E+02
     -1.850  0.1020E+02  0.8921E+01  0.4401E+02  0.3456E+02
     -1.840  0.1047E+02  0.9003E+01  0.4411E+02  0.3465E+02
     -1.830  0.1071E+02  0.9112E+01  0.4422E+02  0.3475E+02
     -1.820  0.1094E+02  0.9241E+01  0.4433E+02  0.3484E+02
     -1.810  0.1113E+02  0.9380E+01  0.4444E+02  0.3493E+02
     -1.800  0.1129E+02  0.9515E+01  0.4455E+02  0.3503E+02
     -1.790  0.1142E+02  0.9635E+01  0.4467E+02  0.3512E+02
     -1.780  0.1151E+02  0.9727E+01  0.4478E+02  0.3522E+02
     -1.770  0.1156E+02  0.9781E+01  0.4490E+02  0.3532E+02
     -1.760  0.1157E+02  0.9787E+01  0.4501E+02  0.3542E+02
     -1.750  0.1156E+02  0.9739E+01  0.4513E+02  0.3551E+02
     -1.740  0.1151E+02  0.9636E+01  0.4524E+02  0.3561E+02
     -1.730  0.1144E+02  0.9480E+01  0.4536E+02  0.3571E+02
     -1.720  0.1136E+02  0.9277E+01  0.4547E+02  0.3580E+02
     -1.710  0.1128E+02  0.9036E+01  0.4558E+02  0.3589E+02
     -1.700  0.1120E+02  0.8772E+01  0.4570E+02  0.3598E+02
     -1.690  0.1113E+02  0.8499E+01  0.4581E+02  0.3606E+02
     -1.680  0.1107E+02  0.8233E+01  0.4592E+02  0.3614E+02
     -1.670  0.1104E+02  0.7988E+01  0.4603E+02  0.3622E+02
     -1.660  0.1103E+02  0.7778E+01  0.4614E+02  0.3630E+02
     -1.650  0.1103E+02  0.7612E+01  0.4625E+02  0.3638E+02
     -1.640  0.1105E+02  0.7497E+01  0.4636E+02  0.3645E+02
     -1.630  0.1108E+02  0.7434E+01  0.4647E+02  0.3653E+02
     -1.620  0.1111E+02  0.7422E+01  0.4658E+02  0.3660E+02
     -1.610  0.1114E+02  0.7454E+01  0.4669E+02  0.3668E+02
     -1.600  0.1116E+02  0.7524E+01  0.4680E+02  0.3675E+02
     -1.590  0.1116E+02  0.7622E+01  0.4692E+02  0.3683E+02
     -1.580  0.1114E+02  0.7738E+01  0.4703E+02  0.3690E+02
     -1.570  0.1111E+02  0.7866E+01  0.4714E+02  0.3698E+02
     -1.560  0.1106E+02  0.7998E+01  0.4725E+02  0.3706E+02
     -1.550  0.1099E+02  0.8131E+01  0.4736E+02  0.3714E+02
     -1.540  0.1092E+02  0.8263E+01  0.4747E+02  0.3723E+02
     -1.530  0.1084E+02  0.8395E+01  0.4758E+02  0.3731E+02
     -1.520  0.1077E+02  0.8527E+01  0.4768E+02  0.3740E+02
     -1.510  0.1071E+02  0.8661E+01  0.4779E+02  0.3748E+02
     -1.500  0.1066E+02  0.8799E+01  0.4790E+02  0.3757E+02
     -1.490  0.1063E+02  0.8942E+01  0.4800E+02  0.3766E+02
     -1.480  0.1060E+02  0.9087E+01  0.4811E+02  0.3775E+02
     -1.470  0.1060E+02  0.9231E+01  0.4822E+02  0.3784E+02
     -1.460  0.1060E+02  0.9370E+01  0.4832E+02  0.3794E+02
     -1.450  0.1060E+02  0.9497E+01  0.4843E+02  0.3803E+02
     -1.440  0.1059E+02  0.9607E+01  0.4853E+02  0.3813E+02
     -1.430  0.1057E+02  0.9691E+01  0.4864E+02  0.3822E+02
     -1.420  0.1052E+02  0.9745E+01  0.4875E+02  0.3832E+02
     -1.410  0.1045E+02  0.9765E+01  0.4885E+02  0.3842E+02
     -1.400  0.1034E+02  0.9747E+01  0.4895E+02  0.3852E+02
     -1.390  0.1020E+02  0.9694E+01  0.4906E+02  0.3861E+02
     -1.380  0.1002E+02  0.9608E+01  0.4916E+02  0.3871E+02
     -1.370  0.9798E+01  0.9496E+01  0.4925E+02  0.3881E+02
     -1.360  0.9547E+01  0.9366E+01  0.4935E+02  0.3890E+02
     -1.350  0.9269E+01  0.9230E+01  0.4944E+02  0.3899E+02
     -1.340  0.8970E+01  0.9097E+01  0.4953E+02  0.3908E+02
     -1.330  0.8659E+01  0.8979E+01  0.4962E+02  0.3917E+02
     -1.320  0.8345E+01  0.8885E+01  0.4970E+02  0.3926E+02
     -1.310  0.8038E+01  0.8823E+01  0.4978E+02  0.3935E+02
     -1.300  0.7749E+01  0.8798E+01  0.4986E+02  0.3944E+02
     -1.290  0.7488E+01  0.8814E+01  0.4993E+02  0.3953E+02
     -1.280  0.7267E+01  0.8869E+01  0.5001E+02  0.3961E+02
     -1.270  0.7095E+01  0.8961E+01  0.5008E+02  0.3970E+02
     -1.260  0.6980E+01  0.9087E+01  0.5015E+02  0.3979E+02
     -1.250  0.6928E+01  0.9239E+01  0.5022E+02  0.3989E+02
     -1.240  0.6942E+01  0.9412E+01  0.5029E+02  0.3998E+02
     -1.230  0.7022E+01  0.9602E+01  0.5036E+02  0.4008E+02
     -1.220  0.7162E+01  0.9804E+01  0.5043E+02  0.4017E+02
     -1.210  0.7355E+01  0.1001E+02  0.5050E+02  0.4028E+02
     -1.200  0.7588E+01  0.1023E+02  0.5058E+02  0.4038E+02
     -1.190  0.7847E+01  0.1045E+02  0.5066E+02  0.4048E+02
     -1.180  0.8117E+01  0.1067E+02  0.5074E+02  0.4059E+02
     -1.170  0.8381E+01  0.1089E+02  0.5082E+02  0.4070E+02
     -1.160  0.8624E+01  0.1111E+02  0.5091E+02  0.4081E+02
     -1.150  0.8835E+01  0.1132E+02  0.5100E+02  0.4092E+02
     -1.140  0.9004E+01  0.1153E+02  0.5109E+02  0.4104E+02
     -1.130  0.9128E+01  0.1172E+02  0.5118E+02  0.4115E+02
     -1.120  0.9205E+01  0.1190E+02  0.5127E+02  0.4127E+02
     -1.110  0.9241E+01  0.1206E+02  0.5136E+02  0.4139E+02
     -1.100  0.9244E+01  0.1220E+02  0.5145E+02  0.4152E+02
     -1.090  0.9222E+01  0.1231E+02  0.5155E+02  0.4164E+02
     -1.080  0.9189E+01  0.1240E+02  0.5164E+02  0.4176E+02
     -1.070  0.9154E+01  0.1247E+02  0.5173E+02  0.4189E+02
     -1.060  0.9129E+01  0.1251E+02  0.5182E+02  0.4201E+02
     -1.050  0.9121E+01  0.1253E+02  0.5191E+02  0.4214E+02
     -1.040  0.9135E+01  0.1253E+02  0.5200E+02  0.4226E+02
     -1.030  0.9174E+01  0.1251E+02  0.5210E+02  0.4239E+02
     -1.020  0.9235E+01  0.1247E+02  0.5219E+02  0.4251E+02
     -1.010  0.9314E+01  0.1242E+02  0.5228E+02  0.4264E+02
     -1.000  0.9406E+01  0.1235E+02  0.5237E+02  0.4276E+02
     -0.990  0.9504E+01  0.1226E+02  0.5247E+02  0.4288E+02
     -0.980  0.9602E+01  0.1216E+02  0.5257E+02  0.4300E+02
     -0.970  0.9692E+01  0.1204E+02  0.5266E+02  0.4313E+02
     -0.960  0.9771E+01  0.1191E+02  0.5276E+02  0.4324E+02
     -0.950  0.9836E+01  0.1178E+02  0.5286E+02  0.4336E+02
     -0.940  0.9886E+01  0.1163E+02  0.5296E+02  0.4348E+02
     -0.930  0.9921E+01  0.1148E+02  0.5306E+02  0.4359E+02
     -0.920  0.9944E+01  0.1132E+02  0.5316E+02  0.4371E+02
     -0.910  0.9957E+01  0.1116E+02  0.5326E+02  0.4382E+02
     -0.900  0.9962E+01  0.1099E+02  0.5336E+02  0.4393E+02
     -0.890  0.9962E+01  0.1081E+02  0.5346E+02  0.4404E+02
     -0.880  0.9959E+01  0.1063E+02  0.5355E+02  0.4414E+02
     -0.870  0.9952E+01  0.1044E+02  0.5365E+02  0.4425E+02
     -0.860  0.9943E+01  0.1024E+02  0.5375E+02  0.4435E+02
     -0.850  0.9930E+01  0.1003E+02  0.5385E+02  0.4445E+02
     -0.840  0.9914E+01  0.9812E+01  0.5395E+02  0.4455E+02
     -0.830  0.9893E+01  0.9593E+01  0.5405E+02  0.4464E+02
     -0.820  0.9868E+01  0.9374E+01  0.5415E+02  0.4474E+02
     -0.810  0.9840E+01  0.9158E+01  0.5425E+02  0.4483E+02
     -0.800  0.9809E+01  0.8951E+01  0.5435E+02  0.4492E+02
     -0.790  0.9778E+01  0.8756E+01  0.5444E+02  0.4501E+02
     -0.780  0.9748E+01  0.8577E+01  0.5454E+02  0.4509E+02
     -0.770  0.9721E+01  0.8416E+01  0.5464E+02  0.4518E+02
     -0.760  0.9700E+01  0.8275E+01  0.5474E+02  0.4526E+02
     -0.750  0.9686E+01  0.8154E+01  0.5483E+02  0.4534E+02
     -0.740  0.9680E+01  0.8053E+01  0.5493E+02  0.4542E+02
     -0.730  0.9682E+01  0.7971E+01  0.5503E+02  0.4550E+02
     -0.720  0.9690E+01  0.7905E+01  0.5512E+02  0.4558E+02
     -0.710  0.9704E+01  0.7854E+01  0.5522E+02  0.4566E+02
     -0.700  0.9719E+01  0.7818E+01  0.5532E+02  0.4574E+02
     -0.690  0.9733E+01  0.7796E+01  0.5541E+02  0.4581E+02
     -0.680  0.9743E+01  0.7790E+01  0.5551E+02  0.4589E+02
     -0.670  0.9746E+01  0.7801E+01  0.5561E+02  0.4597E+02
     -0.660  0.9737E+01  0.7833E+01  0.5571E+02  0.4605E+02
     -0.650  0.9714E+01  0.7888E+01  0.5580E+02  0.4613E+02
     -0.640  0.9676E+01  0.7970E+01  0.5590E+02  0.4621E+02
     -0.630  0.9621E+01  0.8082E+01  0.5600E+02  0.4629E+02
     -0.620  0.9551E+01  0.8225E+01  0.5609E+02  0.4637E+02
     -0.610  0.9467E+01  0.8400E+01  0.5619E+02  0.4645E+02
     -0.600  0.9373E+01  0.8606E+01  0.5628E+02  0.4654E+02
     -0.590  0.9272E+01  0.8839E+01  0.5637E+02  0.4663E+02
     -0.580  0.9170E+01  0.9095E+01  0.5647E+02  0.4672E+02
     -0.570  0.9073E+01  0.9368E+01  0.5656E+02  0.4681E+02
     -0.560  0.8986E+01  0.9650E+01  0.5665E+02  0.4691E+02
     -0.550  0.8914E+01  0.9933E+01  0.5674E+02  0.4701E+02
     -0.540  0.8863E+01  0.1021E+02  0.5682E+02  0.4711E+02
     -0.530  0.8835E+01  0.1046E+02  0.5691E+02  0.4722E+02
     -0.520  0.8834E+01  0.1070E+02  0.5700E+02  0.4732E+02
     -0.510  0.8860E+01  0.1089E+02  0.5709E+02  0.4743E+02
     -0.500  0.8913E+01  0.1105E+02  0.5718E+02  0.4754E+02
     -0.490  0.8992E+01  0.1117E+02  0.5727E+02  0.4765E+02
     -0.480  0.9093E+01  0.1124E+02  0.5736E+02  0.4777E+02
     -0.470  0.9215E+01  0.1126E+02  0.5745E+02  0.4788E+02
     -0.460  0.9352E+01  0.1123E+02  0.5754E+02  0.4799E+02
     -0.450  0.9501E+01  0.1115E+02  0.5764E+02  0.4810E+02
     -0.440  0.9658E+01  0.1103E+02  0.5774E+02  0.4821E+02
     -0.430  0.9819E+01  0.1087E+02  0.5783E+02  0.4832E+02
     -0.420  0.9979E+01  0.1067E+02  0.5793E+02  0.4843E+02
     -0.410  0.1014E+02  0.1044E+02  0.5804E+02  0.4853E+02
     -0.400  0.1028E+02  0.1019E+02  0.5814E+02  0.4863E+02
     -0.390  0.1042E+02  0.9928E+01  0.5824E+02  0.4873E+02
     -0.380  0.1055E+02  0.9649E+01  0.5835E+02  0.4883E+02
     -0.370  0.1065E+02  0.9365E+01  0.5845E+02  0.4892E+02
     -0.360  0.1074E+02  0.9082E+01  0.5856E+02  0.4901E+02
     -0.350  0.1081E+02  0.8804E+01  0.5867E+02  0.4910E+02
     -0.340  0.1085E+02  0.8536E+01  0.5878E+02  0.4919E+02
     -0.330  0.1087E+02  0.8283E+01  0.5889E+02  0.4927E+02
     -0.320  0.1086E+02  0.8046E+01  0.5900E+02  0.4935E+02
     -0.310  0.1083E+02  0.7831E+01  0.5910E+02  0.4943E+02
     -0.300  0.1078E+02  0.7639E+01  0.5921E+02  0.4951E+02
     -0.290  0.1071E+02  0.7474E+01  0.5932E+02  0.4958E+02
     -0.280  0.1063E+02  0.7339E+01  0.5943E+02  0.4965E+02
     -0.270  0.1053E+02  0.7238E+01  0.5953E+02  0.4973E+02
     -0.260  0.1042E+02  0.7174E+01  0.5963E+02  0.4980E+02
     -0.250  0.1031E+02  0.7150E+01  0.5974E+02  0.4987E+02
     -0.240  0.1019E+02  0.7168E+01  0.5984E+02  0.4994E+02
     -0.230  0.1006E+02  0.7230E+01  0.5994E+02  0.5001E+02
     -0.220  0.9942E+01  0.7337E+01  0.6004E+02  0.5009E+02
     -0.210  0.9817E+01  0.7487E+01  0.6014E+02  0.5016E+02
     -0.200  0.9689E+01  0.7678E+01  0.6023E+02  0.5024E+02
     -0.190  0.9556E+01  0.7904E+01  0.6033E+02  0.5032E+02
     -0.180  0.9415E+01  0.8159E+01  0.6042E+02  0.5040E+02
     -0.170  0.9263E+01  0.8434E+01  0.6052E+02  0.5048E+02
     -0.160  0.9100E+01  0.8720E+01  0.6061E+02  0.5057E+02
     -0.150  0.8923E+01  0.9007E+01  0.6070E+02  0.5066E+02
     -0.140  0.8733E+01  0.9283E+01  0.6078E+02  0.5075E+02
     -0.130  0.8531E+01  0.9537E+01  0.6087E+02  0.5085E+02
     -0.120  0.8319E+01  0.9760E+01  0.6095E+02  0.5095E+02
     -0.110  0.8099E+01  0.9943E+01  0.6103E+02  0.5105E+02
     -0.100  0.7877E+01  0.1008E+02  0.6111E+02  0.5115E+02
     -0.090  0.7655E+01  0.1017E+02  0.6119E+02  0.5125E+02
     -0.080  0.7439E+01  0.1020E+02  0.6126E+02  0.5135E+02
     -0.070  0.7232E+01  0.1019E+02  0.6134E+02  0.5145E+02
     -0.060  0.7037E+01  0.1012E+02  0.6141E+02  0.5155E+02
     -0.050  0.6856E+01  0.1002E+02  0.6148E+02  0.5165E+02
     -0.040  0.6692E+01  0.9890E+01  0.6154E+02  0.5175E+02
     -0.030  0.6546E+01  0.9735E+01  0.6161E+02  0.5185E+02
     -0.020  0.6418E+01  0.9567E+01  0.6167E+02  0.5195E+02
     -0.010  0.6311E+01  0.9395E+01  0.6173E+02  0.5204E+02
      0.000  0.6225E+01  0.9227E+01  0.6180E+02  0.5213E+02
      0.010  0.6161E+01  0.9070E+01  0.6186E+02  0.5222E+02
      0.020  0.6121E+01  0.8927E+01  0.6192E+02  0.5231E+02
      0.030  0.6107E+01  0.8799E+01  0.6198E+02  0.5240E+02
      0.040  0.6122E+01  0.8688E+01  0.6204E+02  0.5249E+02
      0.050  0.6167E+01  0.8589E+01  0.6210E+02  0.5257E+02
      0.060  0.6245E+01  0.8500E+01  0.6217E+02  0.5266E+02
      0.070  0.6356E+01  0.8414E+01  0.6223E+02  0.5274E+02
      0.080  0.6503E+01  0.8324E+01  0.6230E+02  0.5283E+02
      0.090  0.6682E+01  0.8225E+01  0.6236E+02  0.5291E+02
      0.100  0.6893E+01  0.8108E+01  0.6243E+02  0.5299E+02
      0.110  0.7130E+01  0.7968E+01  0.6250E+02  0.5307E+02
      0.120  0.7388E+01  0.7800E+01  0.6258E+02  0.5315E+02
      0.130  0.7658E+01  0.7598E+01  0.6265E+02  0.5322E+02
      0.140  0.7931E+01  0.7360E+01  0.6273E+02  0.5330E+02
      0.150  0.8198E+01  0.7084E+01  0.6281E+02  0.5337E+02
      0.160  0.8448E+01  0.6771E+01  0.6290E+02  0.5343E+02
      0.170  0.8671E+01  0.6422E+01  0.6299E+02  0.5350E+02
      0.180  0.8860E+01  0.6042E+01  0.6307E+02  0.5356E+02
      0.190  0.9007E+01  0.5634E+01  0.6316E+02  0.5362E+02
      0.200  0.9110E+01  0.5205E+01  0.6325E+02  0.5367E+02
      0.210  0.9168E+01  0.4762E+01  0.6335E+02  0.5371E+02
      0.220  0.9183E+01  0.4312E+01  0.6344E+02  0.5376E+02
      0.230  0.9160E+01  0.3864E+01  0.6353E+02  0.5380E+02
      0.240  0.9108E+01  0.3423E+01  0.6362E+02  0.5383E+02
      0.250  0.9033E+01  0.2998E+01  0.6371E+02  0.5386E+02
      0.260  0.8946E+01  0.2594E+01  0.6380E+02  0.5389E+02
      0.270  0.8854E+01  0.2217E+01  0.6389E+02  0.5391E+02
      0.280  0.8767E+01  0.1870E+01  0.6398E+02  0.5393E+02
      0.290  0.8688E+01  0.1556E+01  0.6406E+02  0.5394E+02
      0.300  0.8623E+01  0.1278E+01  0.6415E+02  0.5396E+02
      0.310  0.8572E+01  0.1035E+01  0.6424E+02  0.5397E+02
      0.320  0.8534E+01  0.8255E+00  0.6432E+02  0.5397E+02
      0.330  0.8506E+01  0.6489E+00  0.6441E+02  0.5398E+02
      0.340  0.8484E+01  0.5024E+00  0.6449E+02  0.5399E+02
      0.350  0.8463E+01  0.3830E+00  0.6458E+02  0.5399E+02
      0.360  0.8436E+01  0.2874E+00  0.6466E+02  0.5399E+02
      0.370  0.8397E+01  0.2122E+00  0.6474E+02  0.5400E+02
      0.380  0.8343E+01  0.1541E+00  0.6483E+02  0.5400E+02
      0.390  0.8268E+01  0.1101E+00  0.6491E+02  0.5400E+02
      0.400  0.8170E+01  0.7732E-01  0.6499E+02  0.5400E+02
      0.410  0.8045E+01  0.5338E-01  0.6507E+02  0.5400E+02
      0.420  0.7892E+01  0.3622E-01  0.6515E+02  0.5400E+02
      0.430  0.7710E+01  0.2415E-01  0.6523E+02  0.5400E+02
      0.440  0.7500E+01  0.1582E-01  0.6530E+02  0.5400E+02
      0.450  0.7264E+01  0.1018E-01  0.6538E+02  0.5400E+02
      0.460  0.7002E+01  0.6434E-02  0.6545E+02  0.5400E+02
      0.470  0.6720E+01  0.3993E-02  0.6551E+02  0.5400E+02
      0.480  0.6423E+01  0.2433E-02  0.6558E+02  0.5400E+02
      0.490  0.6119E+01  0.1456E-02  0.6564E+02  0.5400E+02
      0.500  0.5816E+01  0.8549E-03  0.6570E+02  0.5400E+02
      0.510  0.5527E+01  0.4928E-03  0.6575E+02  0.5400E+02
      0.520  0.5264E+01  0.2790E-03  0.6580E+02  0.5400E+02
      0.530  0.5040E+01  0.1553E-03  0.6586E+02  0.5400E+02
      0.540  0.4870E+01  0.8546E-04  0.6590E+02  0.5400E+02
      0.550  0.4765E+01  0.4750E-04  0.6595E+02  0.5400E+02
      0.560  0.4738E+01  0.2865E-04  0.6600E+02  0.5400E+02
      0.570  0.4795E+01  0.2228E-04  0.6605E+02  0.5400E+02
      0.580  0.4942E+01  0.2615E-04  0.6610E+02  0.5400E+02
      0.590  0.5177E+01  0.4191E-04  0.6615E+02  0.5400E+02
      0.600  0.5497E+01  0.7559E-04  0.6620E+02  0.5400E+02
      0.610  0.5891E+01  0.1394E-03  0.6626E+02  0.5400E+02
      0.620  0.6347E+01  0.2553E-03  0.6633E+02  0.5400E+02
      0.630  0.6847E+01  0.4604E-03  0.6639E+02  0.5400E+02
      0.640  0.7371E+01  0.8160E-03  0.6647E+02  0.5400E+02
      0.650  0.7898E+01  0.1421E-02  0.6655E+02  0.5400E+02
      0.660  0.8407E+01  0.2430E-02  0.6663E+02  0.5400E+02
      0.670  0.8879E+01  0.4084E-02  0.6672E+02  0.5400E+02
      0.680  0.9297E+01  0.6742E-02  0.6681E+02  0.5400E+02
      0.690  0.9649E+01  0.1094E-01  0.6691E+02  0.5400E+02
      0.700  0.9927E+01  0.1744E-01  0.6701E+02  0.5400E+02
      0.710  0.1013E+02  0.2732E-01  0.6711E+02  0.5400E+02
      0.720  0.1025E+02  0.4207E-01  0.6721E+02  0.5400E+02
      0.730  0.1031E+02  0.6368E-01  0.6731E+02  0.5400E+02
      0.740  0.1032E+02  0.9478E-01  0.6742E+02  0.5400E+02
      0.750  0.1029E+02  0.1387E+00  0.6752E+02  0.5400E+02
      0.760  0.1023E+02  0.1995E+00  0.6762E+02  0.5401E+02
      0.770  0.1016E+02  0.2822E+00  0.6772E+02  0.5401E+02
      0.780  0.1011E+02  0.3926E+00  0.6783E+02  0.5401E+02
      0.790  0.1007E+02  0.5372E+00  0.6793E+02  0.5402E+02
      0.800  0.1006E+02  0.7230E+00  0.6803E+02  0.5403E+02
      0.810  0.1008E+02  0.9571E+00  0.6813E+02  0.5404E+02
      0.820  0.1014E+02  0.1246E+01  0.6823E+02  0.5405E+02
      0.830  0.1021E+02  0.1597E+01  0.6833E+02  0.5406E+02
      0.840  0.1030E+02  0.2013E+01  0.6843E+02  0.5408E+02
      0.850  0.1039E+02  0.2497E+01  0.6854E+02  0.5411E+02
      0.860  0.1045E+02  0.3047E+01  0.6864E+02  0.5414E+02
      0.870  0.1048E+02  0.3660E+01  0.6875E+02  0.5418E+02
      0.880  0.1045E+02  0.4326E+01  0.6885E+02  0.5422E+02
      0.890  0.1035E+02  0.5034E+01  0.6896E+02  0.5427E+02
      0.900  0.1017E+02  0.5765E+01  0.6906E+02  0.5433E+02
      0.910  0.9905E+01  0.6500E+01  0.6916E+02  0.5439E+02
      0.920  0.9546E+01  0.7216E+01  0.6925E+02  0.5446E+02
      0.930  0.9099E+01  0.7886E+01  0.6934E+02  0.5454E+02
      0.940  0.8571E+01  0.8487E+01  0.6943E+02  0.5463E+02
      0.950  0.7974E+01  0.8995E+01  0.6951E+02  0.5472E+02
      0.960  0.7324E+01  0.9388E+01  0.6958E+02  0.5481E+02
      0.970  0.6636E+01  0.9651E+01  0.6965E+02  0.5491E+02
      0.980  0.5931E+01  0.9773E+01  0.6971E+02  0.5501E+02
      0.990  0.5226E+01  0.9748E+01  0.6976E+02  0.5510E+02
      1.000  0.4539E+01  0.9579E+01  0.6981E+02  0.5520E+02
      1.010  0.3884E+01  0.9273E+01  0.6984E+02  0.5529E+02
      1.020  0.3274E+01  0.8845E+01  0.6988E+02  0.5538E+02
      1.030  0.2718E+01  0.8313E+01  0.6990E+02  0.5546E+02
      1.040  0.2222E+01  0.7699E+01  0.6993E+02  0.5554E+02
      1.050  0.1787E+01  0.7027E+01  0.6994E+02  0.5561E+02
      1.060  0.1415E+01  0.6321E+01  0.6996E+02  0.5567E+02
      1.070  0.1103E+01  0.5604E+01  0.6997E+02  0.5573E+02
      1.080  0.8454E+00  0.4897E+01  0.6998E+02  0.5578E+02
      1.090  0.6374E+00  0.4219E+01  0.6998E+02  0.5582E+02
      1.100  0.4727E+00  0.3583E+01  0.6999E+02  0.5586E+02
      1.110  0.3448E+00  0.3000E+01  0.6999E+02  0.5589E+02
      1.120  0.2472E+00  0.2477E+01  0.6999E+02  0.5591E+02
      1.130  0.1743E+00  0.2017E+01  0.7000E+02  0.5593E+02
      1.140  0.1208E+00  0.1619E+01  0.7000E+02  0.5595E+02
      1.150  0.8227E-01  0.1283E+01  0.7000E+02  0.5596E+02
      1.160  0.5508E-01  0.1002E+01  0.7000E+02  0.5597E+02
      1.170  0.3624E-01  0.7720E+00  0.7000E+02  0.5598E+02
      1.180  0.2342E-01  0.5868E+00  0.7000E+02  0.5598E+02
      1.190  0.1488E-01  0.4399E+00  0.7000E+02  0.5599E+02
      1.200  0.9284E-02  0.3254E+00  0.7000E+02  0.5599E+02
      1.210  0.5691E-02  0.2373E+00  0.7000E+02  0.5599E+02
      1.220  0.3427E-02  0.1707E+00  0.7000E+02  0.5600E+02
      1.230  0.2027E-02  0.1211E+00  0.7000E+02  0.5600E+02
      1.240  0.1177E-02  0.8471E-01  0.7000E+02  0.5600E+02
      1.250  0.6717E-03  0.5840E-01  0.7000E+02  0.5600E+02
      1.260  0.3763E-03  0.3968E-01  0.7000E+02  0.5600E+02
      1.270  0.2070E-03  0.2656E-01  0.7000E+02  0.5600E+02
      1.280  0.1118E-03  0.1751E-01  0.7000E+02  0.5600E+02
      1.290  0.5932E-04  0.1137E-01  0.7000E+02  0.5600E+02
      1.300  0.3089E-04  0.7266E-02  0.7000E+02  0.5600E+02
      1.310  0.1579E-04  0.4570E-02  0.7000E+02  0.5600E+02
      1.320  0.7923E-05  0.2828E-02  0.7000E+02  0.5600E+02
      1.330  0.3902E-05  0.1721E-02  0.7000E+02  0.5600E+02
      1.340  0.1887E-05  0.1030E-02  0.7000E+02  0.5600E+02
      1.350  0.8954E-06  0.6059E-03  0.7000E+02  0.5600E+02
      1.360  0.4170E-06  0.3503E-03  0.7000E+02  0.5600E+02
      1.370  0.1906E-06  0.1990E-03  0.7000E+02  0.5600E+02
      1.380  0.8549E-07  0.1110E-03  0.7000E+02  0.5600E+02
      1.390  0.3763E-07  0.6084E-04  0.7000E+02  0.5600E+02
      1.400  0.1625E-07  0.3274E-04  0.7000E+02  0.5600E+02
      1.410  0.6888E-08  0.1729E-04  0.7000E+02  0.5600E+02
      1.420  0.2864E-08  0.8966E-05  0.7000E+02  0.5600E+02
      1.430  0.1168E-08  0.4563E-05  0.7000E+02  0.5600E+02
      1.440  0.4676E-09  0.2279E-05  0.7000E+02  0.5600E+02
      1.450  0.1836E-09  0.1117E-05  0.7000E+02  0.5600E+02
      1.460  0.7073E-10  0.5368E-06  0.7000E+02  0.5600E+02
      1.470  0.2672E-10  0.2532E-06  0.7000E+02  0.5600E+02
      1.480  0.9908E-11  0.1171E-06  0.7000E+02  0.5600E+02
      1.490  0.3599E-11  0.5315E-07  0.7000E+02  0.5600E+02
      1.500  0.1285E-11  0.2365E-07  0.7000E+02  0.5600E+02
      1.510  0.4489E-12  0.1032E-07  0.7000E+02  0.5600E+02
      1.520  0.1558E-12  0.4419E-08  0.7000E+02  0.5600E+02
      1.530  0.5144E-13  0.1855E-08  0.7000E+02  0.5600E+02
      1.540  0.1776E-13  0.7634E-09  0.7000E+02  0.5600E+02
      1.550  0.4441E-14  0.3081E-09  0.7000E+02  0.5600E+02
      1.560  0.1850E-14  0.1219E-09  0.7000E+02  0.5600E+02
      1.570  0.3701E-15  0.4731E-10  0.7000E+02  0.5600E+02
      1.580  0.0000E+00  0.1799E-10  0.7000E+02  0.5600E+02
      1.590  0.0000E+00  0.6712E-11  0.7000E+02  0.5600E+02
      1.600  0.0000E+00  0.2455E-11  0.7000E+02  0.5600E+02
      1.610  0.0000E+00  0.8797E-12  0.7000E+02  0.5600E+02
      1.620  0.0000E+00  0.3086E-12  0.7000E+02  0.5600E+02
      1.630  0.0000E+00  0.1066E-12  0.7000E+02  0.5600E+02
      1.640  0.0000E+00  0.3590E-13  0.7000E+02  0.5600E+02
      1.650  0.0000E+00  0.1110E-13  0.7000E+02  0.5600E+02
      1.660  0.0000E+00  0.4441E-14  0.7000E+02  0.5600E+02
      1.670  0.0000E+00  0.1110E-14  0.7000E+02  0.5600E+02
      1.680  0.0000E+00  0.3701E-15  0.7000E+02  0.5600E+02
      1.690  0.0000E+00  0.0000E+00  0.7000E+02  0.5600E+02
      1.700  0.0000E+00  0.0000E+00  0.7000E+02  0.5600E+02
      1.710  0.0000E+00  0.0000E+00  0.7000E+02  0.5600E+02
      1.720  0.0000E+00  0.0000E+00  0.7000E+02  0.5600E+02
      1.730  0.0000E+00  0.0000E+00  0.7000E+02  0.5600E+02
      1.740  0.0000E+00  0.0000E+00  0.7000E+02  0.5600E+02
      1.750  0.0000E+00  0.0000E+00  0.7000E+02  0.5600E+02
      1.760  0.0000E+00  0.0000E+00  0.7000E+02  0.5600E+02
      1.770  0.0000E+00  0.0000E+00  0.7000E+02  0.5600E+02
      1.780  0.0000E+00  0.0000E+00  0.7000E+02  0.5600E+02
      1.790  0.0000E+00  0.0000E+00  0.7000E+02  0.5600E+02
      1.800  0.0000E+00  0.0000E+00  0.7000E+02  0.5600E+02
      1.810  0.0000E+00  0.0000E+00  0.7000E+02  0.5600E+02
      1.820  0.0000E+00  0.0000E+00  0.7000E+02  0.5600E+02
      1.830  0.0000E+00  0.0000E+00  0.7000E+02  0.5600E+02
      1.840  0.0000E+00  0.0000E+00  0.7000E+02  0.5600E+02
      1.850  0.0000E+00  0.0000E+00  0.7000E+02  0.5600E+02
      1.860  0.0000E+00  0.0000E+00  0.7000E+02  0.5600E+02
      1.870  0.0000E+00  0.0000E+00  0.7000E+02  0.5600E+02
      1.880  0.0000E+00  0.0000E+00  0.7000E+02  0.5600E+02
      1.890  0.0000E+00  0.0000E+00  0.7000E+02  0.5600E+02
      1.900  0.0000E+00  0.0000E+00  0.7000E+02  0.5600E+02
      1.910  0.0000E+00  0.0000E+00  0.7000E+02  0.5600E+02
      1.920  0.0000E+00  0.0000E+00  0.7000E+02  0.5600E+02
      1.930  0.0000E+00  0.0000E+00  0.7000E+02  0.5600E+02
      1.940  0.0000E+00  0.0000E+00  0.7000E+02  0.5600E+02
      1.950  0.0000E+00  0.0000E+00  0.7000E+02  0.5600E+02
      1.960  0.0000E+00  0.0000E+00  0.7000E+02  0.5600E+02
      1.970  0.0000E+00  0.0000E+00  0.7000E+02  0.5600E+02
      1.980  0.0000E+00  0.0000E+00  0.7000E+02  0.5600E+02
      1.990  0.0000E+00  0.0000E+00  0.7000E+02  0.5600E+02
      2.000  0.0000E+00  0.0000E+00  0.7000E+02  0.5600E+02
      2.010  0.0000E+00  0.0000E+00  0.7000E+02  0.5600E+02
      2.020  0.0000E+00  0.0000E+00  0.7000E+02  0.5600E+02
      2.030  0.0000E+00  0.0000E+00  0.7000E+02  0.5600E+02
      2.040  0.0000E+00  0.0000E+00  0.7000E+02  0.5600E+02
      2.050  0.0000E+00  0.0000E+00  0.7000E+02  0.5600E+02
      2.060  0.0000E+00  0.0000E+00  0.7000E+02  0.5600E+02
      2.070  0.0000E+00  0.0000E+00  0.7000E+02  0.5600E+02
      2.080  0.0000E+00  0.0000E+00  0.7000E+02  0.5600E+02
      2.090  0.0000E+00  0.0000E+00  0.7000E+02  0.5600E+02
      2.100  0.0000E+00  0.0000E+00  0.7000E+02  0.5600E+02
      2.110  0.0000E+00  0.0000E+00  0.7000E+02  0.5600E+02
      2.120  0.0000E+00  0.0000E+00  0.7000E+02  0.5600E+02
      2.130  0.0000E+00  0.0000E+00  0.7000E+02  0.5600E+02
      2.140  0.0000E+00  0.0000E+00  0.7000E+02  0.5600E+02
      2.150  0.0000E+00  0.0000E+00  0.7000E+02  0.5600E+02
      2.160  0.0000E+00  0.0000E+00  0.7000E+02  0.5600E+02
      2.170  0.0000E+00  0.0000E+00  0.7000E+02  0.5600E+02
      2.180  0.0000E+00  0.0000E+00  0.7000E+02  0.5600E+02
      2.190  0.0000E+00  0.0000E+00  0.7000E+02  0.5600E+02
      2.200  0.0000E+00  0.0000E+00  0.7000E+02  0.5600E+02
      2.210  0.0000E+00  0.0000E+00  0.7000E+02  0.5600E+02
      2.220  0.0000E+00  0.0000E+00  0.7000E+02  0.5600E+02
      2.230  0.0000E+00  0.0000E+00  0.7000E+02  0.5600E+02
      2.240  0.0000E+00  0.0000E+00  0.7000E+02  0.5600E+02
      2.250  0.0000E+00  0.0000E+00  0.7000E+02  0.5600E+02
      2.260  0.0000E+00  0.0000E+00  0.7000E+02  0.5600E+02
      2.270  0.0000E+00  0.0000E+00  0.7000E+02  0.5600E+02
      2.280  0.0000E+00  0.0000E+00  0.7000E+02  0.5600E+02
      2.290  0.0000E+00  0.0000E+00  0.7000E+02  0.5600E+02
      2.300  0.0000E+00  0.0000E+00  0.7000E+02  0.5600E+02
      2.310  0.0000E+00  0.0000E+00  0.7000E+02  0.5600E+02
      2.320  0.0000E+00  0.0000E+00  0.7000E+02  0.5600E+02
      2.330  0.0000E+00  0.0000E+00  0.7000E+02  0.5600E+02
      2.340  0.0000E+00  0.0000E+00  0.7000E+02  0.5600E+02
      2.350  0.0000E+00  0.0000E+00  0.7000E+02  0.5600E+02
      2.360  0.0000E+00  0.0000E+00  0.7000E+02  0.5600E+02
      2.370  0.0000E+00  0.0000E+00  0.7000E+02  0.5600E+02
      2.380  0.0000E+00  0.0000E+00  0.7000E+02  0.5600E+02
      2.390  0.0000E+00  0.0000E+00  0.7000E+02  0.5600E+02
      2.400  0.0000E+00  0.0000E+00  0.7000E+02  0.5600E+02
      2.410  0.0000E+00  0.0000E+00  0.7000E+02  0.5600E+02
      2.420  0.0000E+00  0.0000E+00  0.7000E+02  0.5600E+02
      2.430  0.0000E+00  0.0000E+00  0.7000E+02  0.5600E+02
      2.440  0.0000E+00  0.0000E+00  0.7000E+02  0.5600E+02
      2.450  0.0000E+00  0.0000E+00  0.7000E+02  0.5600E+02
      2.460  0.0000E+00  0.0000E+00  0.7000E+02  0.5600E+02
      2.470  0.0000E+00  0.0000E+00  0.7000E+02  0.5600E+02
      2.480  0.0000E+00  0.0000E+00  0.7000E+02  0.5600E+02
      2.490  0.0000E+00  0.0000E+00  0.7000E+02  0.5600E+02
      2.500  0.0000E+00  0.0000E+00  0.7000E+02  0.5600E+02
      2.510  0.0000E+00  0.0000E+00  0.7000E+02  0.5600E+02
      2.520  0.0000E+00  0.0000E+00  0.7000E+02  0.5600E+02
      2.530  0.0000E+00  0.0000E+00  0.7000E+02  0.5600E+02
      2.540  0.0000E+00  0.0000E+00  0.7000E+02  0.5600E+02
      2.550  0.0000E+00  0.0000E+00  0.7000E+02  0.5600E+02
      2.560  0.0000E+00  0.0000E+00  0.7000E+02  0.5600E+02
      2.570  0.0000E+00  0.0000E+00  0.7000E+02  0.5600E+02
      2.580  0.0000E+00  0.0000E+00  0.7000E+02  0.5600E+02
      2.590  0.0000E+00  0.0000E+00  0.7000E+02  0.5600E+02
      2.600  0.0000E+00  0.0000E+00  0.7000E+02  0.5600E+02
      2.610  0.0000E+00  0.0000E+00  0.7000E+02  0.5600E+02
      2.620  0.0000E+00  0.0000E+00  0.7000E+02  0.5600E+02
      2.630  0.0000E+00  0.0000E+00  0.7000E+02  0.5600E+02
      2.640  0.0000E+00  0.0000E+00  0.7000E+02  0.5600E+02
      2.650  0.0000E+00  0.0000E+00  0.7000E+02  0.5600E+02
      2.660  0.0000E+00  0.0000E+00  0.7000E+02  0.5600E+02
      2.670  0.0000E+00  0.0000E+00  0.7000E+02  0.5600E+02
      2.680  0.0000E+00  0.0000E+00  0.7000E+02  0.5600E+02
      2.690  0.0000E+00  0.0000E+00  0.7000E+02  0.5600E+02
      2.700  0.0000E+00  0.0000E+00  0.7000E+02  0.5600E+02
      2.710  0.0000E+00  0.0000E+00  0.7000E+02  0.5600E+02
      2.720  0.0000E+00  0.0000E+00  0.7000E+02  0.5600E+02
      2.730  0.0000E+00  0.0000E+00  0.7000E+02  0.5600E+02
      2.740  0.0000E+00  0.0000E+00  0.7000E+02  0.5600E+02
      2.750  0.0000E+00  0.0000E+00  0.7000E+02  0.5600E+02
      2.760  0.0000E+00  0.0000E+00  0.7000E+02  0.5600E+02
      2.770  0.0000E+00  0.0000E+00  0.7000E+02  0.5600E+02
      2.780  0.0000E+00  0.0000E+00  0.7000E+02  0.5600E+02
      2.790  0.0000E+00  0.0000E+00  0.7000E+02  0.5600E+02
      2.800  0.0000E+00  0.0000E+00  0.7000E+02  0.5600E+02
      2.810  0.0000E+00  0.0000E+00  0.7000E+02  0.5600E+02
      2.820  0.0000E+00  0.0000E+00  0.7000E+02  0.5600E+02
      2.830  0.0000E+00  0.0000E+00  0.7000E+02  0.5600E+02
      2.840  0.0000E+00  0.0000E+00  0.7000E+02  0.5600E+02
      2.850  0.0000E+00  0.0000E+00  0.7000E+02  0.5600E+02
      2.860  0.0000E+00  0.0000E+00  0.7000E+02  0.5600E+02
      2.870  0.0000E+00  0.0000E+00  0.7000E+02  0.5600E+02
      2.880  0.0000E+00  0.0000E+00  0.7000E+02  0.5600E+02
      2.890  0.0000E+00  0.0000E+00  0.7000E+02  0.5600E+02
      2.900  0.0000E+00  0.0000E+00  0.7000E+02  0.5600E+02
      2.910  0.0000E+00  0.0000E+00  0.7000E+02  0.5600E+02
      2.920  0.0000E+00  0.0000E+00  0.7000E+02  0.5600E+02
      2.930  0.0000E+00  0.0000E+00  0.7000E+02  0.5600E+02
      2.940  0.0000E+00  0.0000E+00  0.7000E+02  0.5600E+02
      2.950  0.0000E+00  0.0000E+00  0.7000E+02  0.5600E+02
      2.960  0.0000E+00  0.0000E+00  0.7000E+02  0.5600E+02
      2.970  0.0000E+00  0.0000E+00  0.7000E+02  0.5600E+02
      2.980  0.0000E+00  0.0000E+00  0.7000E+02  0.5600E+02
      2.990  0.0000E+00  0.0000E+00  0.7000E+02  0.5600E+02
      3.000  0.0000E+00  0.0000E+00  0.7000E+02  0.5600E+02
      3.010  0.0000E+00  0.0000E+00  0.7000E+02  0.5600E+02
      3.020  0.1850E-15  0.0000E+00  0.7000E+02  0.5600E+02
      3.030  0.5551E-15  0.0000E+00  0.7000E+02  0.5600E+02
      3.040  0.1665E-14  0.0000E+00  0.7000E+02  0.5600E+02
      3.050  0.5181E-14  0.0000E+00  0.7000E+02  0.5600E+02
      3.060  0.1573E-13  0.0000E+00  0.7000E+02  0.5600E+02
      3.070  0.4681E-13  0.0000E+00  0.7000E+02  0.5600E+02
      3.080  0.1366E-12  0.0000E+00  0.7000E+02  0.5600E+02
      3.090  0.3901E-12  0.0000E+00  0.7000E+02  0.5600E+02
      3.100  0.1093E-11  0.0000E+00  0.7000E+02  0.5600E+02
      3.110  0.3003E-11  0.0000E+00  0.7000E+02  0.5600E+02
      3.120  0.8088E-11  0.0000E+00  0.7000E+02  0.5600E+02
      3.130  0.2136E-10  0.0000E+00  0.7000E+02  0.5600E+02
      3.140  0.5531E-10  0.0000E+00  0.7000E+02  0.5600E+02
      3.150  0.1404E-09  0.0000E+00  0.7000E+02  0.5600E+02
      3.160  0.3495E-09  0.0000E+00  0.7000E+02  0.5600E+02
      3.170  0.8530E-09  0.0000E+00  0.7000E+02  0.5600E+02
      3.180  0.2041E-08  0.0000E+00  0.7000E+02  0.5600E+02
      3.190  0.4790E-08  0.0000E+00  0.7000E+02  0.5600E+02
      3.200  0.1102E-07  0.0000E+00  0.7000E+02  0.5600E+02
      3.210  0.2487E-07  0.0000E+00  0.7000E+02  0.5600E+02
      3.220  0.5503E-07  0.0000E+00  0.7000E+02  0.5600E+02
      3.230  0.1194E-06  0.0000E+00  0.7000E+02  0.5600E+02
      3.240  0.2541E-06  0.0000E+00  0.7000E+02  0.5600E+02
      3.250  0.5301E-06  0.0000E+00  0.7000E+02  0.5600E+02
      3.260  0.1085E-05  0.0000E+00  0.7000E+02  0.5600E+02
      3.270  0.2178E-05  0.0000E+00  0.7000E+02  0.5600E+02
      3.280  0.4288E-05  0.0000E+00  0.7000E+02  0.5600E+02
      3.290  0.8281E-05  0.0000E+00  0.7000E+02  0.5600E+02
      3.300  0.1569E-04  0.0000E+00  0.7000E+02  0.5600E+02
      3.310  0.2915E-04  0.0000E+00  0.7000E+02  0.5600E+02
      3.320  0.5314E-04  0.0000E+00  0.7000E+02  0.5600E+02
      3.330  0.9505E-04  0.0000E+00  0.7000E+02  0.5600E+02
      3.340  0.1668E-03  0.0000E+00  0.7000E+02  0.5600E+02
      3.350  0.2873E-03  0.0000E+00  0.7000E+02  0.5600E+02
      3.360  0.4855E-03  0.0000E+00  0.7000E+02  0.5600E+02
      3.370  0.8052E-03  0.0000E+00  0.7000E+02  0.5600E+02
      3.380  0.1311E-02  0.0000E+00  0.7000E+02  0.5600E+02
      3.390  0.2095E-02  0.0000E+00  0.7000E+02  0.5600E+02
      3.400  0.3288E-02  0.0000E+00  0.7000E+02  0.5600E+02
      3.410  0.5067E-02  0.0000E+00  0.7000E+02  0.5600E+02
      3.420  0.7668E-02  0.0000E+00  0.7000E+02  0.5600E+02
      3.430  0.1140E-01  0.0000E+00  0.7000E+02  0.5600E+02
      3.440  0.1665E-01  0.0000E+00  0.7000E+02  0.5600E+02
      3.450  0.2390E-01  0.0000E+00  0.7000E+02  0.5600E+02
      3.460  0.3373E-01  0.0000E+00  0.7000E+02  0.5600E+02
      3.470  0.4680E-01  0.0000E+00  0.7000E+02  0.5600E+02
      3.480  0.6387E-01  0.0000E+00  0.7000E+02  0.5600E+02
      3.490  0.8576E-01  0.0000E+00  0.7000E+02  0.5600E+02
      3.500  0.1133E+00  0.0000E+00  0.7000E+02  0.5600E+02
      3.510  0.1475E+00  0.0000E+00  0.7001E+02  0.5600E+02
      3.520  0.1890E+00  0.0000E+00  0.7001E+02  0.5600E+02
      3.530  0.2388E+00  0.0000E+00  0.7001E+02  0.5600E+02
      3.540  0.2973E+00  0.0000E+00  0.7001E+02  0.5600E+02
      3.550  0.3652E+00  0.0000E+00  0.7002E+02  0.5600E+02
      3.560  0.4427E+00  0.0000E+00  0.7002E+02  0.5600E+02
      3.570  0.5300E+00  0.0000E+00  0.7003E+02  0.5600E+02
      3.580  0.6268E+00  0.0000E+00  0.7003E+02  0.5600E+02
      3.590  0.7328E+00  0.0000E+00  0.7004E+02  0.5600E+02
      3.600  0.8474E+00  0.0000E+00  0.7005E+02  0.5600E+02
      3.610  0.9699E+00  0.0000E+00  0.7006E+02  0.5600E+02
      3.620  0.1099E+01  0.0000E+00  0.7007E+02  0.5600E+02
      3.630  0.1235E+01  0.0000E+00  0.7008E+02  0.5600E+02
      3.640  0.1375E+01  0.0000E+00  0.7010E+02  0.5600E+02
      3.650  0.1520E+01  0.0000E+00  0.7011E+02  0.5600E+02
      3.660  0.1668E+01  0.0000E+00  0.7013E+02  0.5600E+02
      3.670  0.1819E+01  0.0000E+00  0.7015E+02  0.5600E+02
      3.680  0.1972E+01  0.0000E+00  0.7016E+02  0.5600E+02
      3.690  0.2128E+01  0.0000E+00  0.7019E+02  0.5600E+02
      3.700  0.2288E+01  0.0000E+00  0.7021E+02  0.5600E+02
      3.710  0.2450E+01  0.0000E+00  0.7023E+02  0.5600E+02
      3.720  0.2617E+01  0.0000E+00  0.7026E+02  0.5600E+02
      3.730  0.2789E+01  0.0000E+00  0.7029E+02  0.5600E+02
      3.740  0.2967E+01  0.0000E+00  0.7032E+02  0.5600E+02
      3.750  0.3152E+01  0.0000E+00  0.7035E+02  0.5600E+02
      3.760  0.3343E+01  0.0000E+00  0.7038E+02  0.5600E+02
      3.770  0.3539E+01  0.0000E+00  0.7042E+02  0.5600E+02
      3.780  0.3741E+01  0.0000E+00  0.7046E+02  0.5600E+02
      3.790  0.3947E+01  0.0000E+00  0.7049E+02  0.5600E+02
      3.800  0.4155E+01  0.0000E+00  0.7054E+02  0.5600E+02
      3.810  0.4363E+01  0.0000E+00  0.7058E+02  0.5600E+02
      3.820  0.4570E+01  0.0000E+00  0.7063E+02  0.5600E+02
      3.830  0.4774E+01  0.0000E+00  0.7067E+02  0.5600E+02
      3.840  0.4975E+01  0.0000E+00  0.7072E+02  0.5600E+02
      3.850  0.5173E+01  0.0000E+00  0.7077E+02  0.5600E+02
      3.860  0.5371E+01  0.0000E+00  0.7083E+02  0.5600E+02
      3.870  0.5571E+01  0.0000E+00  0.7088E+02  0.5600E+02
      3.880  0.5775E+01  0.0000E+00  0.7094E+02  0.5600E+02
      3.890  0.5987E+01  0.0000E+00  0.7100E+02  0.5600E+02
      3.900  0.6211E+01  0.0000E+00  0.7106E+02  0.5600E+02
      3.910  0.6448E+01  0.0000E+00  0.7113E+02  0.5600E+02
      3.920  0.6699E+01  0.0000E+00  0.7120E+02  0.5600E+02
      3.930  0.6964E+01  0.0000E+00  0.7126E+02  0.5600E+02
      3.940  0.7241E+01  0.0000E+00  0.7134E+02  0.5600E+02
      3.950  0.7526E+01  0.0000E+00  0.7141E+02  0.5600E+02
      3.960  0.7814E+01  0.0000E+00  0.7149E+02  0.5600E+02
      3.970  0.8101E+01  0.0000E+00  0.7157E+02  0.5600E+02
      3.980  0.8381E+01  0.0000E+00  0.7166E+02  0.5600E+02
      3.990  0.8649E+01  0.0000E+00  0.7174E+02  0.5600E+02
      4.000  0.8901E+01  0.0000E+00  0.7183E+02  0.5600E+02
      4.010  0.9137E+01  0.0000E+00  0.7192E+02  0.5600E+02
      4.020  0.9353E+01  0.0000E+00  0.7202E+02  0.5600E+02
      4.030  0.9552E+01  0.7401E-15  0.7211E+02  0.5600E+02
      4.040  0.9732E+01  0.2035E-14  0.7221E+02  0.5600E+02
      4.050  0.9896E+01  0.5366E-14  0.7231E+02  0.5600E+02
      4.060  0.1004E+02  0.1776E-13  0.7241E+02  0.5600E+02
      4.070  0.1018E+02  0.5366E-13  0.7251E+02  0.5600E+02
      4.080  0.1029E+02  0.1630E-12  0.7261E+02  0.5600E+02
      4.090  0.1039E+02  0.4720E-12  0.7272E+02  0.5600E+02
      4.100  0.1046E+02  0.1353E-11  0.7282E+02  0.5600E+02
      4.110  0.1050E+02  0.3796E-11  0.7293E+02  0.5600E+02
      4.120  0.1051E+02  0.1045E-10  0.7303E+02  0.5600E+02
      4.130  0.1048E+02  0.2819E-10  0.7314E+02  0.5600E+02
      4.140  0.1042E+02  0.7458E-10  0.7324E+02  0.5600E+02
      4.150  0.1031E+02  0.1935E-09  0.7334E+02  0.5600E+02
      4.160  0.1016E+02  0.4921E-09  0.7345E+02  0.5600E+02
      4.170  0.9976E+01  0.1228E-08  0.7354E+02  0.5600E+02
      4.180  0.9759E+01  0.3003E-08  0.7364E+02  0.5600E+02
      4.190  0.9518E+01  0.7205E-08  0.7374E+02  0.5600E+02
      4.200  0.9260E+01  0.1695E-07  0.7383E+02  0.5600E+02
      4.210  0.8994E+01  0.3912E-07  0.7392E+02  0.5600E+02
      4.220  0.8729E+01  0.8856E-07  0.7401E+02  0.5600E+02
      4.230  0.8472E+01  0.1966E-06  0.7409E+02  0.5600E+02
      4.240  0.8227E+01  0.4283E-06  0.7417E+02  0.5600E+02
      4.250  0.8000E+01  0.9151E-06  0.7425E+02  0.5600E+02
      4.260  0.7791E+01  0.1918E-05  0.7433E+02  0.5600E+02
      4.270  0.7601E+01  0.3946E-05  0.7441E+02  0.5600E+02
      4.280  0.7426E+01  0.7965E-05  0.7448E+02  0.5600E+02
      4.290  0.7265E+01  0.1578E-04  0.7456E+02  0.5600E+02
      4.300  0.7115E+01  0.3067E-04  0.7463E+02  0.5600E+02
      4.310  0.6971E+01  0.5852E-04  0.7470E+02  0.5600E+02
      4.320  0.6831E+01  0.1096E-03  0.7476E+02  0.5600E+02
      4.330  0.6694E+01  0.2016E-03  0.7483E+02  0.5600E+02
      4.340  0.6559E+01  0.3639E-03  0.7490E+02  0.5600E+02
      4.350  0.6427E+01  0.6453E-03  0.7496E+02  0.5600E+02
      4.360  0.6297E+01  0.1124E-02  0.7502E+02  0.5600E+02
      4.370  0.6172E+01  0.1922E-02  0.7509E+02  0.5600E+02
      4.380  0.6054E+01  0.3230E-02  0.7515E+02  0.5600E+02
      4.390  0.5943E+01  0.5334E-02  0.7521E+02  0.5600E+02
      4.400  0.5841E+01  0.8654E-02  0.7526E+02  0.5600E+02
      4.410  0.5747E+01  0.1380E-01  0.7532E+02  0.5600E+02
      4.420  0.5661E+01  0.2163E-01  0.7538E+02  0.5600E+02
      4.430  0.5581E+01  0.3333E-01  0.7543E+02  0.5600E+02
      4.440  0.5505E+01  0.5051E-01  0.7549E+02  0.5600E+02
      4.450  0.5434E+01  0.7526E-01  0.7554E+02  0.5600E+02
      4.460  0.5363E+01  0.1103E+00  0.7560E+02  0.5600E+02
      4.470  0.5295E+01  0.1590E+00  0.7565E+02  0.5600E+02
      4.480  0.5227E+01  0.2255E+00  0.7570E+02  0.5601E+02
      4.490  0.5162E+01  0.3146E+00  0.7575E+02  0.5601E+02
      4.500  0.5101E+01  0.4320E+00  0.7581E+02  0.5601E+02
      4.510  0.5048E+01  0.5838E+00  0.7586E+02  0.5602E+02
      4.520  0.5007E+01  0.7765E+00  0.7591E+02  0.5603E+02
      4.530  0.4982E+01  0.1017E+01  0.7596E+02  0.5604E+02
      4.540  0.4979E+01  0.1310E+01  0.7601E+02  0.5605E+02
      4.550  0.5000E+01  0.1663E+01  0.7606E+02  0.5607E+02
      4.560  0.5051E+01  0.2078E+01  0.7611E+02  0.5609E+02
      4.570  0.5133E+01  0.2556E+01  0.7616E+02  0.5611E+02
      4.580  0.5248E+01  0.3098E+01  0.7621E+02  0.5615E+02
      4.590  0.5397E+01  0.3697E+01  0.7626E+02  0.5618E+02
      4.600  0.5576E+01  0.4345E+01  0.7632E+02  0.5623E+02
      4.610  0.5783E+01  0.5031E+01  0.7638E+02  0.5628E+02
      4.620  0.6011E+01  0.5739E+01  0.7644E+02  0.5633E+02
      4.630  0.6254E+01  0.6449E+01  0.7650E+02  0.5640E+02
      4.640  0.6501E+01  0.7140E+01  0.7656E+02  0.5647E+02
      4.650  0.6745E+01  0.7789E+01  0.7663E+02  0.5655E+02
      4.660  0.6972E+01  0.8373E+01  0.7670E+02  0.5663E+02
      4.670  0.7174E+01  0.8870E+01  0.7677E+02  0.5672E+02
      4.680  0.7338E+01  0.9260E+01  0.7685E+02  0.5681E+02
      4.690  0.7457E+01  0.9527E+01  0.7692E+02  0.5691E+02
      4.700  0.7522E+01  0.9660E+01  0.7700E+02  0.5700E+02
      4.710  0.7528E+01  0.9653E+01  0.7707E+02  0.5710E+02
      4.720  0.7471E+01  0.9507E+01  0.7715E+02  0.5720E+02
      4.730  0.7352E+01  0.9228E+01  0.7722E+02  0.5729E+02
      4.740  0.7173E+01  0.8828E+01  0.7729E+02  0.5738E+02
      4.750  0.6936E+01  0.8323E+01  0.7736E+02  0.5746E+02
      4.760  0.6650E+01  0.7732E+01  0.7743E+02  0.5754E+02
      4.770  0.6319E+01  0.7079E+01  0.7749E+02  0.5761E+02
      4.780  0.5954E+01  0.6387E+01  0.7755E+02  0.5767E+02
      4.790  0.5561E+01  0.5677E+01  0.7761E+02  0.5773E+02
      4.800  0.5148E+01  0.4972E+01  0.7766E+02  0.5778E+02
      4.810  0.4724E+01  0.4291E+01  0.7770E+02  0.5782E+02
      4.820  0.4295E+01  0.3648E+01  0.7775E+02  0.5786E+02
      4.830  0.3869E+01  0.3056E+01  0.7779E+02  0.5789E+02
      4.840  0.3451E+01  0.2523E+01  0.7782E+02  0.5791E+02
      4.850  0.3046E+01  0.2055E+01  0.7785E+02  0.5793E+02
      4.860  0.2659E+01  0.1653E+01  0.7788E+02  0.5795E+02
      4.870  0.2296E+01  0.1316E+01  0.7790E+02  0.5796E+02
      4.880  0.1958E+01  0.1044E+01  0.7792E+02  0.5797E+02
      4.890  0.1648E+01  0.8319E+00  0.7794E+02  0.5798E+02
      4.900  0.1369E+01  0.6771E+00  0.7795E+02  0.5799E+02
      4.910  0.1122E+01  0.5764E+00  0.7796E+02  0.5799E+02
      4.920  0.9060E+00  0.5274E+00  0.7797E+02  0.5800E+02
      4.930  0.7206E+00  0.5289E+00  0.7798E+02  0.5801E+02
      4.940  0.5644E+00  0.5807E+00  0.7798E+02  0.5801E+02
      4.950  0.4350E+00  0.6839E+00  0.7799E+02  0.5802E+02
      4.960  0.3298E+00  0.8406E+00  0.7799E+02  0.5803E+02
      4.970  0.2459E+00  0.1054E+01  0.7799E+02  0.5804E+02
      4.980  0.1802E+00  0.1326E+01  0.7800E+02  0.5805E+02
      4.990  0.1298E+00  0.1660E+01  0.7800E+02  0.5807E+02
      5.000  0.9191E-01  0.2058E+01  0.7800E+02  0.5809E+02
      5.010  0.6391E-01  0.2520E+01  0.7800E+02  0.5811E+02
      5.020  0.4364E-01  0.3045E+01  0.7800E+02  0.5814E+02
      5.030  0.2926E-01  0.3629E+01  0.7800E+02  0.5818E+02
      5.040  0.1927E-01  0.4265E+01  0.7800E+02  0.5822E+02
      5.050  0.1245E-01  0.4946E+01  0.7800E+02  0.5827E+02
      5.060  0.7899E-02  0.5660E+01  0.7800E+02  0.5833E+02
      5.070  0.4918E-02  0.6393E+01  0.7800E+02  0.5839E+02
      5.080  0.3005E-02  0.7132E+01  0.7800E+02  0.5846E+02
      5.090  0.1801E-02  0.7859E+01  0.7800E+02  0.5854E+02
      5.100  0.1060E-02  0.8558E+01  0.7800E+02  0.5863E+02
      5.110  0.6116E-03  0.9213E+01  0.7800E+02  0.5872E+02
      5.120  0.3463E-03  0.9810E+01  0.7800E+02  0.5882E+02
      5.130  0.1924E-03  0.1033E+02  0.7800E+02  0.5892E+02
      5.140  0.1048E-03  0.1078E+02  0.7800E+02  0.5903E+02
      5.150  0.5602E-04  0.1113E+02  0.7800E+02  0.5914E+02
      5.160  0.2937E-04  0.1139E+02  0.7800E+02  0.5925E+02
      5.170  0.1510E-04  0.1156E+02  0.7800E+02  0.5937E+02
      5.180  0.7615E-05  0.1165E+02  0.7800E+02  0.5949E+02
      5.190  0.3766E-05  0.1165E+02  0.7800E+02  0.5960E+02
      5.200  0.1827E-05  0.1160E+02  0.7800E+02  0.5972E+02
      5.210  0.8690E-06  0.1149E+02  0.7800E+02  0.5983E+02
      5.220  0.4054E-06  0.1135E+02  0.7800E+02  0.5995E+02
      5.230  0.1855E-06  0.1120E+02  0.7800E+02  0.6006E+02
      5.240  0.8321E-07  0.1105E+02  0.7800E+02  0.6017E+02
      5.250  0.3661E-07  0.1091E+02  0.7800E+02  0.6028E+02
      5.260  0.1579E-07  0.1079E+02  0.7800E+02  0.6039E+02
      5.270  0.6680E-08  0.1071E+02  0.7800E+02  0.6049E+02
      5.280  0.2771E-08  0.1066E+02  0.7800E+02  0.6060E+02
      5.290  0.1127E-08  0.1064E+02  0.7800E+02  0.6071E+02
      5.300  0.4494E-09  0.1066E+02  0.7800E+02  0.6081E+02
      5.310  0.1757E-09  0.1071E+02  0.7800E+02  0.6092E+02
      5.320  0.6738E-10  0.1078E+02  0.7800E+02  0.6103E+02
      5.330  0.2533E-10  0.1087E+02  0.7800E+02  0.6114E+02
      5.340  0.9337E-11  0.1097E+02  0.7800E+02  0.6125E+02
      5.350  0.3373E-11  0.1109E+02  0.7800E+02  0.6136E+02
      5.360  0.1196E-11  0.1123E+02  0.7800E+02  0.6147E+02
      5.370  0.4160E-12  0.1138E+02  0.7800E+02  0.6158E+02
      5.380  0.1414E-12  0.1155E+02  0.7800E+02  0.6170E+02
      5.390  0.4737E-13  0.1174E+02  0.7800E+02  0.6182E+02
      5.400  0.1517E-13  0.1195E+02  0.7800E+02  0.6194E+02
      5.410  0.5551E-14  0.1220E+02  0.7800E+02  0.6206E+02
      5.420  0.1850E-14  0.1248E+02  0.7800E+02  0.6218E+02
      5.430  0.0000E+00  0.1280E+02  0.7800E+02  0.6231E+02
      5.440  0.0000E+00  0.1315E+02  0.7800E+02  0.6244E+02
      5.450  0.0000E+00  0.1353E+02  0.7800E+02  0.6258E+02
      5.460  0.0000E+00  0.1394E+02  0.7800E+02  0.6272E+02
      5.470  0.0000E+00  0.1437E+02  0.7800E+02  0.6286E+02
      5.480  0.0000E+00  0.1482E+02  0.7800E+02  0.6301E+02
      5.490  0.0000E+00  0.1527E+02  0.7800E+02  0.6316E+02
      5.500  0.0000E+00  0.1572E+02  0.7800E+02  0.6332E+02
      5.510  0.0000E+00  0.1617E+02  0.7800E+02  0.6348E+02
      5.520  0.0000E+00  0.1661E+02  0.7800E+02  0.6365E+02
      5.530  0.0000E+00  0.1703E+02  0.7800E+02  0.6382E+02
      5.540  0.0000E+00  0.1744E+02  0.7800E+02  0.6399E+02
      5.550  0.0000E+00  0.1783E+02  0.7800E+02  0.6417E+02
      5.560  0.0000E+00  0.1820E+02  0.7800E+02  0.6435E+02
      5.570  0.0000E+00  0.1856E+02  0.7800E+02  0.6454E+02
      5.580  0.0000E+00  0.1891E+02  0.7800E+02  0.6473E+02
      5.590  0.0000E+00  0.1925E+02  0.7800E+02  0.6492E+02
      5.600  0.0000E+00  0.1958E+02  0.7800E+02  0.6511E+02
      5.610  0.0000E+00  0.1991E+02  0.7800E+02  0.6531E+02
      5.620  0.0000E+00  0.2023E+02  0.7800E+02  0.6552E+02
      5.630  0.0000E+00  0.2054E+02  0.7800E+02  0.6572E+02
      5.640  0.0000E+00  0.2084E+02  0.7800E+02  0.6593E+02
      5.650  0.0000E+00  0.2113E+02  0.7800E+02  0.6614E+02
      5.660  0.0000E+00  0.2140E+02  0.7800E+02  0.6636E+02
      5.670  0.0000E+00  0.2163E+02  0.7800E+02  0.6657E+02
      5.680  0.0000E+00  0.2182E+02  0.7800E+02  0.6679E+02
      5.690  0.0000E+00  0.2194E+02  0.7800E+02  0.6701E+02
      5.700  0.0000E+00  0.2197E+02  0.7800E+02  0.6723E+02
      5.710  0.0000E+00  0.2191E+02  0.7800E+02  0.6745E+02
      5.720  0.0000E+00  0.2173E+02  0.7800E+02  0.6767E+02
      5.730  0.0000E+00  0.2140E+02  0.7800E+02  0.6788E+02
      5.740  0.0000E+00  0.2093E+02  0.7800E+02  0.6809E+02
      5.750  0.0000E+00  0.2030E+02  0.7800E+02  0.6829E+02
      5.760  0.0000E+00  0.1950E+02  0.7800E+02  0.6849E+02
      5.770  0.0000E+00  0.1854E+02  0.7800E+02  0.6867E+02
      5.780  0.0000E+00  0.1744E+02  0.7800E+02  0.6885E+02
      5.790  0.0000E+00  0.1621E+02  0.7800E+02  0.6901E+02
      5.800  0.0000E+00  0.1488E+02  0.7800E+02  0.6916E+02
      5.810  0.0000E+00  0.1349E+02  0.7800E+02  0.6929E+02
      5.820  0.0000E+00  0.1205E+02  0.7800E+02  0.6941E+02
      5.830  0.0000E+00  0.1061E+02  0.7800E+02  0.6952E+02
      5.840  0.0000E+00  0.9211E+01  0.7800E+02  0.6961E+02
      5.850  0.0000E+00  0.7873E+01  0.7800E+02  0.6969E+02
      5.860  0.0000E+00  0.6624E+01  0.7800E+02  0.6976E+02
      5.870  0.0000E+00  0.5484E+01  0.7800E+02  0.6981E+02
      5.880  0.0000E+00  0.4467E+01  0.7800E+02  0.6986E+02
      5.890  0.0000E+00  0.3578E+01  0.7800E+02  0.6989E+02
      5.900  0.0000E+00  0.2818E+01  0.7800E+02  0.6992E+02
      5.910  0.0000E+00  0.2182E+01  0.7800E+02  0.6994E+02
      5.920  0.0000E+00  0.1661E+01  0.7800E+02  0.6996E+02
      5.930  0.0000E+00  0.1244E+01  0.7800E+02  0.6997E+02
      5.940  0.0000E+00  0.9158E+00  0.7800E+02  0.6998E+02
      5.950  0.0000E+00  0.6644E+00  0.7800E+02  0.6999E+02
      5.960  0.0000E+00  0.4764E+00  0.7800E+02  0.6999E+02
      5.970  0.0000E+00  0.3396E+00  0.7800E+02  0.6999E+02
      5.980  0.0000E+00  0.2436E+00  0.7800E+02  0.7000E+02
      5.990  0.0000E+00  0.1798E+00  0.7800E+02  0.7000E+02
      6.000  0.0000E+00  0.1413E+00  0.7800E+02  0.7000E+02
      6.010  0.0000E+00  0.1226E+00  0.7800E+02  0.7000E+02
      6.020  0.0000E+00  0.1202E+00  0.7800E+02  0.7000E+02
      6.030  0.0000E+00  0.1315E+00  0.7800E+02  0.7000E+02
      6.040  0.0000E+00  0.1552E+00  0.7800E+02  0.7001E+02
      6.050  0.0000E+00  0.1907E+00  0.7800E+02  0.7001E+02
      6.060  0.0000E+00  0.2384E+00  0.7800E+02  0.7001E+02
      6.070  0.0000E+00  0.2986E+00  0.7800E+02  0.7001E+02
      6.080  0.0000E+00  0.3725E+00  0.7800E+02  0.7002E+02
      6.090  0.0000E+00  0.4610E+00  0.7800E+02  0.7002E+02
      6.100  0.0000E+00  0.5651E+00  0.7800E+02  0.7003E+02
      6.110  0.0000E+00  0.6856E+00  0.7800E+02  0.7003E+02
      6.120  0.0000E+00  0.8231E+00  0.7800E+02  0.7004E+02
      6.130  0.0000E+00  0.9776E+00  0.7800E+02  0.7005E+02
      6.140  0.0000E+00  0.1148E+01  0.7800E+02  0.7006E+02
      6.150  0.0000E+00  0.1335E+01  0.7800E+02  0.7008E+02
      6.160  0.0000E+00  0.1534E+01  0.7800E+02  0.7009E+02
      6.170  0.0000E+00  0.1745E+01  0.7800E+02  0.7011E+02
      6.180  0.0000E+00  0.1963E+01  0.7800E+02  0.7013E+02
      6.190  0.0000E+00  0.2186E+01  0.7800E+02  0.7015E+02
      6.200  0.0000E+00  0.2411E+01  0.7800E+02  0.7017E+02
      6.210  0.0000E+00  0.2633E+01  0.7800E+02  0.7020E+02
      6.220  0.0000E+00  0.2851E+01  0.7800E+02  0.7023E+02
      6.230  0.0000E+00  0.3061E+01  0.7800E+02  0.7026E+02
      6.240  0.0000E+00  0.3263E+01  0.7800E+02  0.7029E+02
      6.250  0.0000E+00  0.3455E+01  0.7800E+02  0.7033E+02
      6.260  0.0000E+00  0.3638E+01  0.7800E+02  0.7036E+02
      6.270  0.0000E+00  0.3813E+01  0.7800E+02  0.7040E+02
      6.280  0.0000E+00  0.3981E+01  0.7800E+02  0.7044E+02
      6.290  0.0000E+00  0.4145E+01  0.7800E+02  0.7048E+02
      6.300  0.0000E+00  0.4308E+01  0.7800E+02  0.7053E+02
      6.310  0.0000E+00  0.4472E+01  0.7800E+02  0.7057E+02
      6.320  0.0000E+00  0.4640E+01  0.7800E+02  0.7062E+02
      6.330  0.0000E+00  0.4816E+01  0.7800E+02  0.7067E+02
      6.340  0.0000E+00  0.5002E+01  0.7800E+02  0.7072E+02
      6.350  0.0000E+00  0.5203E+01  0.7800E+02  0.7077E+02
      6.360  0.0000E+00  0.5421E+01  0.7800E+02  0.7082E+02
      6.370  0.0000E+00  0.5660E+01  0.7800E+02  0.7088E+02
      6.380  0.0000E+00  0.5925E+01  0.7800E+02  0.7094E+02
      6.390  0.0000E+00  0.6220E+01  0.7800E+02  0.7100E+02
      6.400  0.0000E+00  0.6549E+01  0.7800E+02  0.7107E+02
      6.410  0.0000E+00  0.6917E+01  0.7800E+02  0.7113E+02
      6.420  0.0000E+00  0.7327E+01  0.7800E+02  0.7121E+02
      6.430  0.0000E+00  0.7784E+01  0.7800E+02  0.7129E+02
      6.440  0.0000E+00  0.8289E+01  0.7800E+02  0.7137E+02
      6.450  0.0000E+00  0.8840E+01  0.7800E+02  0.7146E+02
      6.460  0.0000E+00  0.9435E+01  0.7800E+02  0.7155E+02
      6.470  0.0000E+00  0.1007E+02  0.7800E+02  0.7165E+02
      6.480  0.0000E+00  0.1073E+02  0.7800E+02  0.7176E+02
      6.490  0.0000E+00  0.1141E+02  0.7800E+02  0.7187E+02
      6.500  0.0000E+00  0.1209E+02  0.7800E+02  0.7199E+02
      6.510  0.0000E+00  0.1277E+02  0.7800E+02  0.7212E+02
      6.520  0.0000E+00  0.1342E+02  0.7800E+02  0.7226E+02
      6.530  0.0000E+00  0.1403E+02  0.7800E+02  0.7240E+02
      6.540  0.0000E+00  0.1458E+02  0.7800E+02  0.7254E+02
      6.550  0.0000E+00  0.1507E+02  0.7800E+02  0.7269E+02
      6.560  0.0000E+00  0.1548E+02  0.7800E+02  0.7285E+02
      6.570  0.0000E+00  0.1580E+02  0.7800E+02  0.7301E+02
      6.580  0.0000E+00  0.1604E+02  0.7800E+02  0.7317E+02
      6.590  0.0000E+00  0.1618E+02  0.7800E+02  0.7333E+02
      6.600  0.0000E+00  0.1622E+02  0.7800E+02  0.7349E+02
      6.610  0.0000E+00  0.1618E+02  0.7800E+02  0.7365E+02
      6.620  0.1850E-15  0.1606E+02  0.7800E+02  0.7381E+02
      6.630  0.1850E-15  0.1585E+02  0.7800E+02  0.7397E+02
      6.640  0.1110E-14  0.1557E+02  0.7800E+02  0.7413E+02
      6.650  0.2961E-14  0.1523E+02  0.7800E+02  0.7428E+02
      6.660  0.9437E-14  0.1483E+02  0.7800E+02  0.7443E+02
      6.670  0.2813E-13  0.1438E+02  0.7800E+02  0.7457E+02
      6.680  0.8234E-13  0.1390E+02  0.7800E+02  0.7471E+02
      6.690  0.2365E-12  0.1339E+02  0.7800E+02  0.7484E+02
      6.700  0.6671E-12  0.1286E+02  0.7800E+02  0.7497E+02
      6.710  0.1842E-11  0.1233E+02  0.7800E+02  0.7510E+02
      6.720  0.4988E-11  0.1179E+02  0.7800E+02  0.7521E+02
      6.730  0.1324E-10  0.1127E+02  0.7800E+02  0.7533E+02
      6.740  0.3445E-10  0.1078E+02  0.7800E+02  0.7543E+02
      6.750  0.8786E-10  0.1032E+02  0.7800E+02  0.7554E+02
      6.760  0.2196E-09  0.9901E+01  0.7800E+02  0.7564E+02
      6.770  0.5382E-09  0.9537E+01  0.7800E+02  0.7573E+02
      6.780  0.1293E-08  0.9234E+01  0.7800E+02  0.7582E+02
      6.790  0.3044E-08  0.8997E+01  0.7800E+02  0.7591E+02
      6.800  0.7026E-08  0.8829E+01  0.7800E+02  0.7600E+02
      6.810  0.1590E-07  0.8731E+01  0.7800E+02  0.7609E+02
      6.820  0.3525E-07  0.8697E+01  0.7800E+02  0.7618E+02
      6.830  0.7663E-07  0.8724E+01  0.7800E+02  0.7626E+02
      6.840  0.1633E-06  0.8799E+01  0.7800E+02  0.7635E+02
      6.850  0.3411E-06  0.8910E+01  0.7800E+02  0.7644E+02
      6.860  0.6983E-06  0.9042E+01  0.7800E+02  0.7653E+02
      6.870  0.1401E-05  0.9176E+01  0.7800E+02  0.7662E+02
      6.880  0.2757E-05  0.9294E+01  0.7800E+02  0.7672E+02
      6.890  0.5317E-05  0.9378E+01  0.7800E+02  0.7681E+02
      6.900  0.1005E-04  0.9410E+01  0.7800E+02  0.7690E+02
      6.910  0.1862E-04  0.9376E+01  0.7800E+02  0.7700E+02
      6.920  0.3382E-04  0.9265E+01  0.7800E+02  0.7709E+02
      6.930  0.6022E-04  0.9070E+01  0.7800E+02  0.7718E+02
      6.940  0.1051E-03  0.8788E+01  0.7800E+02  0.7727E+02
      6.950  0.1798E-03  0.8424E+01  0.7800E+02  0.7735E+02
      6.960  0.3014E-03  0.7982E+01  0.7800E+02  0.7743E+02
      6.970  0.4955E-03  0.7474E+01  0.7800E+02  0.7751E+02
      6.980  0.7983E-03  0.6913E+01  0.7800E+02  0.7758E+02
      6.990  0.1261E-02  0.6315E+01  0.7800E+02  0.7764E+02
      7.000  0.1952E-02  0.5695E+01  0.7800E+02  0.7770E+02
      7.010  0.2962E-02  0.5071E+01  0.7800E+02  0.7775E+02
      7.020  0.4406E-02  0.4456E+01  0.7800E+02  0.7779E+02
      7.030  0.6425E-02  0.3865E+01  0.7800E+02  0.7783E+02
      7.040  0.9183E-02  0.3307E+01  0.7800E+02  0.7786E+02
      7.050  0.1287E-01  0.2792E+01  0.7800E+02  0.7789E+02
      7.060  0.1767E-01  0.2325E+01  0.7800E+02  0.7792E+02
      7.070  0.2379E-01  0.1909E+01  0.7800E+02  0.7793E+02
      7.080  0.3139E-01  0.1546E+01  0.7800E+02  0.7795E+02
      7.090  0.4060E-01  0.1234E+01  0.7800E+02  0.7796E+02
      7.100  0.5147E-01  0.9706E+00  0.7800E+02  0.7797E+02
      7.110  0.6398E-01  0.7523E+00  0.7800E+02  0.7798E+02
      7.120  0.7794E-01  0.5744E+00  0.7800E+02  0.7798E+02
      7.130  0.9308E-01  0.4321E+00  0.7800E+02  0.7799E+02
      7.140  0.1090E+00  0.3203E+00  0.7801E+02  0.7799E+02
      7.150  0.1250E+00  0.2342E+00  0.7801E+02  0.7799E+02
      7.160  0.1406E+00  0.1692E+00  0.7801E+02  0.7800E+02
      7.170  0.1550E+00  0.1214E+00  0.7801E+02  0.7800E+02
      7.180  0.1676E+00  0.8721E-01  0.7801E+02  0.7800E+02
      7.190  0.1775E+00  0.6386E-01  0.7801E+02  0.7800E+02
      7.200  0.1844E+00  0.4900E-01  0.7802E+02  0.7800E+02
      7.210  0.1877E+00  0.4083E-01  0.7802E+02  0.7800E+02
      7.220  0.1873E+00  0.3798E-01  0.7802E+02  0.7800E+02
      7.230  0.1833E+00  0.3945E-01  0.7802E+02  0.7800E+02
      7.240  0.1758E+00  0.4449E-01  0.7802E+02  0.7800E+02
      7.250  0.1654E+00  0.5255E-01  0.7802E+02  0.7800E+02
      7.260  0.1527E+00  0.6314E-01  0.7803E+02  0.7800E+02
      7.270  0.1384E+00  0.7583E-01  0.7803E+02  0.7800E+02
      7.280  0.1233E+00  0.9015E-01  0.7803E+02  0.7800E+02
      7.290  0.1082E+00  0.1056E+00  0.7803E+02  0.7801E+02
      7.300  0.9380E-01  0.1214E+00  0.7803E+02  0.7801E+02
      7.310  0.8083E-01  0.1371E+00  0.7803E+02  0.7801E+02
      7.320  0.6983E-01  0.1518E+00  0.7803E+02  0.7801E+02
      7.330  0.6127E-01  0.1648E+00  0.7803E+02  0.7801E+02
      7.340  0.5548E-01  0.1754E+00  0.7803E+02  0.7801E+02
      7.350  0.5269E-01  0.1830E+00  0.7803E+02  0.7801E+02
      7.360  0.5306E-01  0.1872E+00  0.7803E+02  0.7802E+02
      7.370  0.5661E-01  0.1877E+00  0.7803E+02  0.7802E+02
      7.380  0.6333E-01  0.1846E+00  0.7804E+02  0.7802E+02
      7.390  0.7309E-01  0.1779E+00  0.7804E+02  0.7802E+02
      7.400  0.8571E-01  0.1682E+00  0.7804E+02  0.7802E+02
      7.410  0.1009E+00  0.1560E+00  0.7804E+02  0.7803E+02
      7.420  0.1183E+00  0.1420E+00  0.7804E+02  0.7803E+02
      7.430  0.1376E+00  0.1270E+00  0.7804E+02  0.7803E+02
      7.440  0.1583E+00  0.1119E+00  0.7804E+02  0.7803E+02
      7.450  0.1801E+00  0.9730E-01  0.7804E+02  0.7803E+02
      7.460  0.2024E+00  0.8399E-01  0.7805E+02  0.7803E+02
      7.470  0.2250E+00  0.7254E-01  0.7805E+02  0.7803E+02
      7.480  0.2475E+00  0.6343E-01  0.7805E+02  0.7803E+02
      7.490  0.2698E+00  0.5702E-01  0.7805E+02  0.7803E+02
      7.500  0.2918E+00  0.5356E-01  0.7806E+02  0.7803E+02
      7.510  0.3132E+00  0.5320E-01  0.7806E+02  0.7803E+02
      7.520  0.3340E+00  0.5596E-01  0.7806E+02  0.7803E+02
      7.530  0.3540E+00  0.6181E-01  0.7807E+02  0.7803E+02
      7.540  0.3728E+00  0.7058E-01  0.7807E+02  0.7804E+02
      7.550  0.3901E+00  0.8203E-01  0.7807E+02  0.7804E+02
      7.560  0.4053E+00  0.9582E-01  0.7808E+02  0.7804E+02
      7.570  0.4178E+00  0.1115E+00  0.7808E+02  0.7804E+02
      7.580  0.4266E+00  0.1287E+00  0.7809E+02  0.7804E+02
      7.590  0.4312E+00  0.1468E+00  0.7809E+02  0.7804E+02
      7.600  0.4308E+00  0.1653E+00  0.7809E+02  0.7804E+02
      7.610  0.4250E+00  0.1837E+00  0.7810E+02  0.7804E+02
      7.620  0.4137E+00  0.2016E+00  0.7810E+02  0.7805E+02
      7.630  0.3970E+00  0.2188E+00  0.7811E+02  0.7805E+02
      7.640  0.3754E+00  0.2352E+00  0.7811E+02  0.7805E+02
      7.650  0.3498E+00  0.2507E+00  0.7811E+02  0.7805E+02
      7.660  0.3215E+00  0.2656E+00  0.7812E+02  0.7806E+02
      7.670  0.2917E+00  0.2801E+00  0.7812E+02  0.7806E+02
      7.680  0.2619E+00  0.2945E+00  0.7812E+02  0.7806E+02
      7.690  0.2338E+00  0.3091E+00  0.7813E+02  0.7807E+02
      7.700  0.2088E+00  0.3239E+00  0.7813E+02  0.7807E+02
      7.710  0.1881E+00  0.3389E+00  0.7813E+02  0.7807E+02
      7.720  0.1728E+00  0.3538E+00  0.7813E+02  0.7808E+02
      7.730  0.1637E+00  0.3680E+00  0.7813E+02  0.7808E+02
      7.740  0.1612E+00  0.3809E+00  0.7813E+02  0.7808E+02
      7.750  0.1653E+00  0.3914E+00  0.7814E+02  0.7809E+02
      7.760  0.1759E+00  0.3988E+00  0.7814E+02  0.7809E+02
      7.770  0.1923E+00  0.4021E+00  0.7814E+02  0.7809E+02
      7.780  0.2135E+00  0.4006E+00  0.7814E+02  0.7810E+02
      7.790  0.2384E+00  0.3941E+00  0.7814E+02  0.7810E+02
      7.800  0.2654E+00  0.3823E+00  0.7815E+02  0.7811E+02
      7.810  0.2931E+00  0.3658E+00  0.7815E+02  0.7811E+02
      7.820  0.3198E+00  0.3451E+00  0.7815E+02  0.7811E+02
      7.830  0.3440E+00  0.3214E+00  0.7816E+02  0.7812E+02
      7.840  0.3644E+00  0.2960E+00  0.7816E+02  0.7812E+02
      7.850  0.3798E+00  0.2703E+00  0.7816E+02  0.7812E+02
      7.860  0.3898E+00  0.2459E+00  0.7817E+02  0.7813E+02
      7.870  0.3941E+00  0.2243E+00  0.7817E+02  0.7813E+02
      7.880  0.3930E+00  0.2068E+00  0.7818E+02  0.7813E+02
      7.890  0.3872E+00  0.1944E+00  0.7818E+02  0.7813E+02
      7.900  0.3778E+00  0.1879E+00  0.7818E+02  0.7813E+02
      7.910  0.3662E+00  0.1877E+00  0.7819E+02  0.7814E+02
      7.920  0.3538E+00  0.1937E+00  0.7819E+02  0.7814E+02
      7.930  0.3419E+00  0.2055E+00  0.7819E+02  0.7814E+02
      7.940  0.3318E+00  0.2224E+00  0.7820E+02  0.7814E+02
      7.950  0.3245E+00  0.2433E+00  0.7820E+02  0.7814E+02
      7.960  0.3204E+00  0.2668E+00  0.7820E+02  0.7815E+02
      7.970  0.3198E+00  0.2914E+00  0.7821E+02  0.7815E+02
      7.980  0.3223E+00  0.3155E+00  0.7821E+02  0.7815E+02
      7.990  0.3274E+00  0.3375E+00  0.7821E+02  0.7816E+02
      8.000  0.3342E+00  0.3561E+00  0.7822E+02  0.7816E+02
      8.010  0.3416E+00  0.3702E+00  0.7822E+02  0.7816E+02
      8.020  0.3485E+00  0.3792E+00  0.7822E+02  0.7817E+02
      8.030  0.3538E+00  0.3826E+00  0.7823E+02  0.7817E+02
      8.040  0.3566E+00  0.3809E+00  0.7823E+02  0.7817E+02
      8.050  0.3563E+00  0.3745E+00  0.7823E+02  0.7818E+02
      8.060  0.3526E+00  0.3648E+00  0.7824E+02  0.7818E+02
      8.070  0.3454E+00  0.3529E+00  0.7824E+02  0.7819E+02
      8.080  0.3352E+00  0.3404E+00  0.7824E+02  0.7819E+02
      8.090  0.3226E+00  0.3289E+00  0.7825E+02  0.7819E+02
      8.100  0.3088E+00  0.3197E+00  0.7825E+02  0.7820E+02
      8.110  0.2949E+00  0.3140E+00  0.7825E+02  0.7820E+02
      8.120  0.2824E+00  0.3124E+00  0.7826E+02  0.7820E+02
      8.130  0.2728E+00  0.3153E+00  0.7826E+02  0.7820E+02
      8.140  0.2675E+00  0.3223E+00  0.7826E+02  0.7821E+02
      8.150  0.2676E+00  0.3328E+00  0.7826E+02  0.7821E+02
      8.160  0.2741E+00  0.3457E+00  0.7827E+02  0.7821E+02
      8.170  0.2875E+00  0.3597E+00  0.7827E+02  0.7822E+02
      8.180  0.3077E+00  0.3735E+00  0.7827E+02  0.7822E+02
      8.190  0.3343E+00  0.3856E+00  0.7828E+02  0.7823E+02
      8.200  0.3663E+00  0.3948E+00  0.7828E+02  0.7823E+02
      8.210  0.4020E+00  0.4005E+00  0.7828E+02  0.7823E+02
      8.220  0.4396E+00  0.4020E+00  0.7829E+02  0.7824E+02
      8.230  0.4769E+00  0.3996E+00  0.7829E+02  0.7824E+02
      8.240  0.5116E+00  0.3937E+00  0.7830E+02  0.7825E+02
      8.250  0.5416E+00  0.3851E+00  0.7830E+02  0.7825E+02
      8.260  0.5652E+00  0.3752E+00  0.7831E+02  0.7825E+02
      8.270  0.5809E+00  0.3653E+00  0.7832E+02  0.7826E+02
      8.280  0.5882E+00  0.3567E+00  0.7832E+02  0.7826E+02
      8.290  0.5872E+00  0.3508E+00  0.7833E+02  0.7826E+02
      8.300  0.5784E+00  0.3486E+00  0.7833E+02  0.7827E+02
      8.310  0.5634E+00  0.3508E+00  0.7834E+02  0.7827E+02
      8.320  0.5440E+00  0.3577E+00  0.7834E+02  0.7827E+02
      8.330  0.5224E+00  0.3691E+00  0.7835E+02  0.7828E+02
      8.340  0.5010E+00  0.3847E+00  0.7835E+02  0.7828E+02
      8.350  0.4818E+00  0.4034E+00  0.7836E+02  0.7829E+02
      8.360  0.4670E+00  0.4241E+00  0.7836E+02  0.7829E+02
      8.370  0.4579E+00  0.4454E+00  0.7837E+02  0.7830E+02
      8.380  0.4556E+00  0.4660E+00  0.7837E+02  0.7830E+02
      8.390  0.4608E+00  0.4842E+00  0.7838E+02  0.7830E+02
      8.400  0.4734E+00  0.4988E+00  0.7838E+02  0.7831E+02
      8.410  0.4932E+00  0.5086E+00  0.7839E+02  0.7831E+02
      8.420  0.5196E+00  0.5129E+00  0.7839E+02  0.7832E+02
      8.430  0.5519E+00  0.5112E+00  0.7840E+02  0.7832E+02
      8.440  0.5894E+00  0.5036E+00  0.7840E+02  0.7833E+02
      8.450  0.6313E+00  0.4905E+00  0.7841E+02  0.7833E+02
      8.460  0.6767E+00  0.4729E+00  0.7842E+02  0.7834E+02
      8.470  0.7250E+00  0.4520E+00  0.7842E+02  0.7834E+02
      8.480  0.7754E+00  0.4295E+00  0.7843E+02  0.7835E+02
      8.490  0.8272E+00  0.4070E+00  0.7844E+02  0.7835E+02
      8.500  0.8792E+00  0.3864E+00  0.7845E+02  0.7836E+02
      8.510  0.9303E+00  0.3696E+00  0.7846E+02  0.7836E+02
      8.520  0.9792E+00  0.3581E+00  0.7847E+02  0.7836E+02
      8.530  0.1024E+01  0.3533E+00  0.7848E+02  0.7837E+02
      8.540  0.1064E+01  0.3562E+00  0.7849E+02  0.7837E+02
      8.550  0.1097E+01  0.3677E+00  0.7850E+02  0.7837E+02
      8.560  0.1121E+01  0.3880E+00  0.7851E+02  0.7838E+02
      8.570  0.1136E+01  0.4173E+00  0.7852E+02  0.7838E+02
      8.580  0.1141E+01  0.4552E+00  0.7853E+02  0.7839E+02
      8.590  0.1136E+01  0.5013E+00  0.7855E+02  0.7839E+02
      8.600  0.1120E+01  0.5549E+00  0.7856E+02  0.7840E+02
      8.610  0.1095E+01  0.6149E+00  0.7857E+02  0.7840E+02
      8.620  0.1063E+01  0.6802E+00  0.7858E+02  0.7841E+02
      8.630  0.1024E+01  0.7496E+00  0.7859E+02  0.7842E+02
      8.640  0.9802E+00  0.8212E+00  0.7860E+02  0.7843E+02
      8.650  0.9339E+00  0.8934E+00  0.7861E+02  0.7844E+02
      8.660  0.8865E+00  0.9641E+00  0.7862E+02  0.7844E+02
      8.670  0.8394E+00  0.1031E+01  0.7862E+02  0.7846E+02
      8.680  0.7936E+00  0.1092E+01  0.7863E+02  0.7847E+02
      8.690  0.7502E+00  0.1145E+01  0.7864E+02  0.7848E+02
      8.700  0.7097E+00  0.1188E+01  0.7865E+02  0.7849E+02
      8.710  0.6725E+00  0.1219E+01  0.7865E+02  0.7850E+02
      8.720  0.6392E+00  0.1238E+01  0.7866E+02  0.7851E+02
      8.730  0.6102E+00  0.1243E+01  0.7867E+02  0.7853E+02
      8.740  0.5862E+00  0.1234E+01  0.7867E+02  0.7854E+02
      8.750  0.5680E+00  0.1214E+01  0.7868E+02  0.7855E+02
      8.760  0.5567E+00  0.1182E+01  0.7868E+02  0.7856E+02
      8.770  0.5531E+00  0.1141E+01  0.7869E+02  0.7857E+02
      8.780  0.5584E+00  0.1092E+01  0.7869E+02  0.7858E+02
      8.790  0.5732E+00  0.1039E+01  0.7870E+02  0.7860E+02
      8.800  0.5981E+00  0.9833E+00  0.7871E+02  0.7861E+02
      8.810  0.6329E+00  0.9271E+00  0.7871E+02  0.7861E+02
      8.820  0.6770E+00  0.8721E+00  0.7872E+02  0.7862E+02
      8.830  0.7288E+00  0.8197E+00  0.7873E+02  0.7863E+02
      8.840  0.7864E+00  0.7708E+00  0.7873E+02  0.7864E+02
      8.850  0.8469E+00  0.7261E+00  0.7874E+02  0.7865E+02
      8.860  0.9073E+00  0.6861E+00  0.7875E+02  0.7865E+02
      8.870  0.9642E+00  0.6512E+00  0.7876E+02  0.7866E+02
      8.880  0.1014E+01  0.6218E+00  0.7877E+02  0.7867E+02
      8.890  0.1054E+01  0.5984E+00  0.7878E+02  0.7867E+02
      8.900  0.1082E+01  0.5815E+00  0.7879E+02  0.7868E+02
      8.910  0.1095E+01  0.5721E+00  0.7880E+02  0.7868E+02
      8.920  0.1093E+01  0.5709E+00  0.7882E+02  0.7869E+02
      8.930  0.1076E+01  0.5789E+00  0.7883E+02  0.7869E+02
      8.940  0.1045E+01  0.5965E+00  0.7884E+02  0.7870E+02
      8.950  0.1001E+01  0.6243E+00  0.7885E+02  0.7871E+02
      8.960  0.9467E+00  0.6620E+00  0.7886E+02  0.7871E+02
      8.970  0.8850E+00  0.7089E+00  0.7886E+02  0.7872E+02
      8.980  0.8188E+00  0.7637E+00  0.7887E+02  0.7873E+02
      8.990  0.7510E+00  0.8244E+00  0.7888E+02  0.7874E+02
      9.000  0.6842E+00  0.8885E+00  0.7889E+02  0.7875E+02
      9.010  0.6207E+00  0.9530E+00  0.7889E+02  0.7876E+02
      9.020  0.5625E+00  0.1015E+01  0.7890E+02  0.7877E+02
      9.030  0.5111E+00  0.1070E+01  0.7890E+02  0.7878E+02
      9.040  0.4676E+00  0.1116E+01  0.7891E+02  0.7879E+02
      9.050  0.4330E+00  0.1150E+01  0.7891E+02  0.7880E+02
      9.060  0.4079E+00  0.1169E+01  0.7892E+02  0.7881E+02
      9.070  0.3932E+00  0.1173E+01  0.7892E+02  0.7882E+02
      9.080  0.3893E+00  0.1160E+01  0.7893E+02  0.7883E+02
      9.090  0.3969E+00  0.1131E+01  0.7893E+02  0.7885E+02
      9.100  0.4163E+00  0.1087E+01  0.7893E+02  0.7886E+02
      9.110  0.4479E+00  0.1029E+01  0.7894E+02  0.7887E+02
      9.120  0.4916E+00  0.9609E+00  0.7894E+02  0.7888E+02
      9.130  0.5468E+00  0.8843E+00  0.7895E+02  0.7888E+02
      9.140  0.6124E+00  0.8029E+00  0.7895E+02  0.7889E+02
      9.150  0.6867E+00  0.7197E+00  0.7896E+02  0.7890E+02
      9.160  0.7674E+00  0.6381E+00  0.7897E+02  0.7891E+02
      9.170  0.8516E+00  0.5611E+00  0.7898E+02  0.7891E+02
      9.180  0.9361E+00  0.4912E+00  0.7899E+02  0.7892E+02
      9.190  0.1017E+01  0.4309E+00  0.7900E+02  0.7892E+02
      9.200  0.1092E+01  0.3820E+00  0.7901E+02  0.7892E+02
      9.210  0.1158E+01  0.3458E+00  0.7902E+02  0.7893E+02
      9.220  0.1212E+01  0.3235E+00  0.7903E+02  0.7893E+02
      9.230  0.1252E+01  0.3154E+00  0.7904E+02  0.7893E+02
      9.240  0.1279E+01  0.3217E+00  0.7906E+02  0.7894E+02
      9.250  0.1293E+01  0.3420E+00  0.7907E+02  0.7894E+02
      9.260  0.1294E+01  0.3755E+00  0.7908E+02  0.7895E+02
      9.270  0.1286E+01  0.4212E+00  0.7910E+02  0.7895E+02
      9.280  0.1270E+01  0.4773E+00  0.7911E+02  0.7895E+02
      9.290  0.1249E+01  0.5422E+00  0.7912E+02  0.7896E+02
      9.300  0.1227E+01  0.6135E+00  0.7913E+02  0.7897E+02
      9.310  0.1205E+01  0.6890E+00  0.7915E+02  0.7897E+02
      9.320  0.1186E+01  0.7662E+00  0.7916E+02  0.7898E+02
      9.330  0.1173E+01  0.8426E+00  0.7917E+02  0.7899E+02
      9.340  0.1165E+01  0.9159E+00  0.7918E+02  0.7900E+02
      9.350  0.1165E+01  0.9841E+00  0.7919E+02  0.7901E+02
      9.360  0.1171E+01  0.1045E+01  0.7920E+02  0.7902E+02
      9.370  0.1184E+01  0.1098E+01  0.7922E+02  0.7903E+02
      9.380  0.1204E+01  0.1142E+01  0.7923E+02  0.7904E+02
      9.390  0.1229E+01  0.1177E+01  0.7924E+02  0.7905E+02
      9.400  0.1260E+01  0.1202E+01  0.7925E+02  0.7906E+02
      9.410  0.1295E+01  0.1219E+01  0.7927E+02  0.7908E+02
      9.420  0.1334E+01  0.1229E+01  0.7928E+02  0.7909E+02
      9.430  0.1376E+01  0.1233E+01  0.7929E+02  0.7910E+02
      9.440  0.1420E+01  0.1233E+01  0.7931E+02  0.7911E+02
      9.450  0.1468E+01  0.1231E+01  0.7932E+02  0.7913E+02
      9.460  0.1518E+01  0.1228E+01  0.7934E+02  0.7914E+02
      9.470  0.1571E+01  0.1227E+01  0.7935E+02  0.7915E+02
      9.480  0.1626E+01  0.1227E+01  0.7937E+02  0.7916E+02
      9.490  0.1683E+01  0.1231E+01  0.7939E+02  0.7917E+02
      9.500  0.1741E+01  0.1238E+01  0.7940E+02  0.7919E+02
      9.510  0.1799E+01  0.1250E+01  0.7942E+02  0.7920E+02
      9.520  0.1857E+01  0.1266E+01  0.7944E+02  0.7921E+02
      9.530  0.1913E+01  0.1285E+01  0.7946E+02  0.7923E+02
      9.540  0.1965E+01  0.1308E+01  0.7948E+02  0.7924E+02
      9.550  0.2012E+01  0.1335E+01  0.7950E+02  0.7925E+02
      9.560  0.2052E+01  0.1364E+01  0.7952E+02  0.7927E+02
      9.570  0.2083E+01  0.1397E+01  0.7954E+02  0.7928E+02
      9.580  0.2104E+01  0.1434E+01  0.7956E+02  0.7929E+02
      9.590  0.2113E+01  0.1475E+01  0.7958E+02  0.7931E+02
      9.600  0.2111E+01  0.1520E+01  0.7960E+02  0.7932E+02
      9.610  0.2097E+01  0.1569E+01  0.7962E+02  0.7934E+02
      9.620  0.2071E+01  0.1623E+01  0.7964E+02  0.7936E+02
      9.630  0.2034E+01  0.1680E+01  0.7967E+02  0.7937E+02
      9.640  0.1989E+01  0.1740E+01  0.7968E+02  0.7939E+02
      9.650  0.1936E+01  0.1801E+01  0.7970E+02  0.7941E+02
      9.660  0.1877E+01  0.1861E+01  0.7972E+02  0.7943E+02
      9.670  0.1815E+01  0.1918E+01  0.7974E+02  0.7945E+02
      9.680  0.1751E+01  0.1969E+01  0.7976E+02  0.7947E+02
      9.690  0.1688E+01  0.2012E+01  0.7978E+02  0.7949E+02
      9.700  0.1628E+01  0.2046E+01  0.7979E+02  0.7951E+02
      9.710  0.1571E+01  0.2067E+01  0.7981E+02  0.7953E+02
      9.720  0.1520E+01  0.2076E+01  0.7982E+02  0.7955E+02
      9.730  0.1473E+01  0.2072E+01  0.7984E+02  0.7957E+02
      9.740  0.1432E+01  0.2055E+01  0.7985E+02  0.7959E+02
      9.750  0.1395E+01  0.2027E+01  0.7987E+02  0.7961E+02
      9.760  0.1361E+01  0.1990E+01  0.7988E+02  0.7963E+02
      9.770  0.1330E+01  0.1946E+01  0.7989E+02  0.7965E+02
      9.780  0.1301E+01  0.1897E+01  0.7991E+02  0.7967E+02
      9.790  0.1272E+01  0.1845E+01  0.7992E+02  0.7969E+02
      9.800  0.1242E+01  0.1794E+01  0.7993E+02  0.7970E+02
      9.810  0.1211E+01  0.1745E+01  0.7994E+02  0.7972E+02
      9.820  0.1179E+01  0.1700E+01  0.7995E+02  0.7974E+02
      9.830  0.1146E+01  0.1660E+01  0.7997E+02  0.7975E+02
      9.840  0.1112E+01  0.1626E+01  0.7998E+02  0.7977E+02
      9.850  0.1080E+01  0.1597E+01  0.7999E+02  0.7979E+02
      9.860  0.1051E+01  0.1572E+01  0.8000E+02  0.7980E+02
      9.870  0.1025E+01  0.1551E+01  0.8001E+02  0.7982E+02
      9.880  0.1004E+01  0.1532E+01  0.8002E+02  0.7983E+02
      9.890  0.9896E+00  0.1513E+01  0.8003E+02  0.7985E+02
      9.900  0.9827E+00  0.1492E+01  0.8004E+02  0.7986E+02
      9.910  0.9840E+00  0.1469E+01  0.8005E+02  0.7988E+02
      9.920  0.9936E+00  0.1441E+01  0.8006E+02  0.7989E+02
      9.930  0.1012E+01  0.1408E+01  0.8007E+02  0.7991E+02
      9.940  0.1037E+01  0.1370E+01  0.8008E+02  0.7992E+02
      9.950  0.1070E+01  0.1327E+01  0.8009E+02  0.7993E+02
      9.960  0.1109E+01  0.1280E+01  0.8010E+02  0.7995E+02
      9.970  0.1152E+01  0.1231E+01  0.8011E+02  0.7996E+02
      9.980  0.1198E+01  0.1182E+01  0.8012E+02  0.7997E+02
      9.990  0.1245E+01  0.1134E+01  0.8014E+02  0.7998E+02
     10.000  0.1291E+01  0.1090E+01  0.8015E+02  0.7999E+02
     10.00000000    -20.00000000 3001      1.51000000      1.00000000
    -20.000  0.0000E+00  0.0000E+00  0.0000E+00  0.0000E+00  0.0000E+00  0.0000E+00  0.0000E+00  0.0000E+00  0.0000E+00  0.0000E+00  0.0000E+00  0.0000E+00  0.0000E+00  0.0000E+00  0.0000E+00  0.0000E+00  0.0000E+00  0.0000E+00
    -19.990  0.0000E+00  0.0000E+00  0.0000E+00  0.0000E+00  0.0000E+00  0.0000E+00  0.0000E+00  0.0000E+00  0.0000E+00  0.0000E+00  0.0000E+00  0.0000E+00  0.0000E+00  0.0000E+00  0.0000E+00  0.0000E+00  0.0000E+00  0.0000E+00
    -19.980  0.0000E+00  0.0000E+00  0.0000E+00  0.0000E+00  0.0000E+00  0.0000E+00  0.0000E+00  0.0000E+00  0.0000E+00  0.0000E+00  0.0000E+00  0.0000E+00  0.0000E+00  0.0000E+00  0.0000E+00  0.0000E+00  0.0000E+00  0.0000E+00
    -19.970  0.0000E+00  0.0000E+00  0.0000E+00  0.0000E+00  0.0000E+00  0.0000E+00  0.0000E+00  0.0000E+00  0.0000E+00  0.0000E+00  0.0000E+00  0.0000E+00  0.0000E+00  0.0000E+00  0.0000E+00  0.0000E+00  0.0000E+00  0.0000E+00
    -19.960  0.0000E+00  0.0000E+00  0.0000E+00  0.0000E+00  0.0000E+00  0.0000E+00  0.0000E+00  0.0000E+00  0.0000E+00  0.0000E+00  0.0000E+00  0.0000E+00  0.0000E+00  0.0000E+00  0.0000E+00  0.0000E+00  0.0000E+00  0.0000E+00
    -19.950  0.0000E+00  0.0000E+00  0.0000E+00  0.0000E+00  0.0000E+00  0.0000E+00  0.0000E+00  0.0000E+00  0.0000E+00  0.0000E+00  0.0000E+00  0.0000E+00  0.0000E+00  0.0000E+00  0.0000E+00  0.0000E+00  0.0000E+00  0.0000E+00
    -19.940  0.0000E+00  0.0000E+00  0.0000E+00  0.0000E+00  0.0000E+00  0.0000E+00  0.0000E+00  0.0000E+00  0.0000E+00  0.0000E+00  0.0000E+00  0.0000E+00  0.0000E+00  0.0000E+00  0.0000E+00  0.0000E+00  0.0000E+00  0.0000E+00
    -19.930  0.0000E+00  0.0000E+00  0.0000E+00  0.0000E+00  0.0000E+00  0.0000E+00  0.0000E+00  0.0000E+00  0.0000E+00  0.0000E+00  0.0000E+00  0.0000E+00  0.0000E+00  0.0000E+00  0.0000E+00  0.0000E+00  0.0000E+00  0.0000E+00
    -19.920  0.0000E+00  0.0000E+00  0.0000E+00  0.0000E+00  0.0000E+00  0.0000E+00  0.0000E+00  0.0000E+00  0.0000E+00  0.0000E+00  0.0000E+00  0.0000E+00  0.0000E+00  0.0000E+00  0.0000E+00  0.0000E+00  0.0000E+00  0.0000E+00
    -19.910  0.0000E+00  0.0000E+00  0.0000E+00  0.0000E+00  0.0000E+00  0.0000E+00  0.0000E+00  0.0000E+00  0.0000E+00  0.0000E+00  0.0000E+00  0.0000E+00  0.0000E+00  0.0000E+00  0.0000E+00  0.0000E+00  0.0000E+00  0.0000E+00
    -19.900  0.0000E+00  0.0000E+00  0.0000E+00  0.0000E+00  0.0000E+00  0.0000E+00  0.0000E+00  0.0000E+00  0.0000E+00  0.0000E+00  0.0000E+00  0.0000E+00  0.0000E+00  0.0000E+00  0.0000E+00  0.0000E+00  0.0000E+00  0.0000E+00
    -19.890  0.0000E+00  0.0000E+00  0.0000E+00  0.0000E+00  0.0000E+00  0.0000E+00  0.0000E+00  0.0000E+00  0.0000E+00  0.0000E+00  0.0000E+00  0.0000E+00  0.0000E+00  0.0000E+00  0.0000E+00  0.0000E+00  0.0000E+00  0.0000E+00
    -19.880  0.0000E+00  0.0000E+00  0.0000E+00  0.0000E+00  0.0000E+00  0.0000E+00  0.0000E+00  0.0000E+00  0.0000E+00  0.0000E+00  0.0000E+00  0.0000E+00  0.0000E+00  0.0000E+00  0.0000E+00  0.0000E+00  0.0000E+00  0.0000E+00
    -19.870  0.0000E+00  0.0000E+00  0.0000E+00  0.0000E+00  0.0000E+00  0.0000E+00  0.0000E+00  0.0000E+00  0.0000E+00  0.0000E+00  0.0000E+00  0.0000E+00  0.0000E+00  0.0000E+00  0.0000E+00  0.0000E+00  0.0000E+00  0.0000E+00
    -19.860  0.0000E+00  0.0000E+00  0.0000E+00  0.0000E+00  0.0000E+00  0.0000E+00  0.0000E+00  0.0000E+00  0.0000E+00  0.0000E+00  0.0000E+00  0.0000E+00  0.0000E+00  0.0000E+00  0.0000E+00  0.0000E+00  0.0000E+00  0.0000E+00
    -19.850  0.0000E+00  0.0000E+00  0.0000E+00  0.0000E+00  0.0000E+00  0.0000E+00  0.0000E+00  0.0000E+00  0.0000E+00  0.0000E+00  0.0000E+00  0.0000E+00  0.0000E+00  0.0000E+00  0.0000E+00  0.0000E+00  0.0000E+00  0.0000E+00
    -19.840  0.0000E+00  0.0000E+00  0.0000E+00  0.0000E+00  0.0000E+00  0.0000E+00  0.0000E+00  0.0000E+00  0.0000E+00  0.0000E+00  0.0000E+00  0.0000E+00  0.0000E+00  0.0000E+00  0.0000E+00  0.0000E+00  0.0000E+00  0.0000E+00
    -19.830  0.0000E+00  0.0000E+00  0.0000E+00  0.0000E+00  0.0000E+00  0.0000E+00  0.0000E+00  0.0000E+00  0.0000E+00  0.0000E+00  0.0000E+00  0.0000E+00  0.0000E+00  0.0000E+00  0.0000E+00  0.0000E+00  0.0000E+00  0.0000E+00
    -19.820  0.0000E+00  0.0000E+00  0.0000E+00  0.0000E+00  0.0000E+00  0.0000E+00  0.0000E+00  0.0000E+00  0.0000E+00  0.0000E+00  0.0000E+00  0.0000E+00  0.0000E+00  0.0000E+00  0.0000E+00  0.0000E+00  0.0000E+00  0.0000E+00
    -19.810  0.0000E+00  0.0000E+00  0.0000E+00  0.0000E+00  0.0000E+00  0.0000E+00  0.0000E+00  0.0000E+00  0.0000E+00  0.0000E+00  0.0000E+00  0.0000E+00  0.0000E+00  0.0000E+00  0.0000E+00  0.0000E+00  0.0000E+00  0.0000E+00
    -19.800  0.0000E+00  0.0000E+00  0.0000E+00  0.0000E+00  0.0000E+00  0.0000E+00  0.0000E+00  0.0000E+00  0.0000E+00  0.0000E+00  0.0000E+00  0.0000E+00  0.0000E+00  0.0000E+00  0.0000E+00  0.0000E+00  0.0000E+00  0.0000E+00
    -19.790  0.0000E+00  0.0000E+00  0.0000E+00  0.0000E+00  0.0000E+00  0.0000E+00  0.0000E+00  0.0000E+00  0.0000E+00  0.0000E+00  0.0000E+00  0.0000E+00  0.0000E+00  0.0000E+00  0.0000E+00  0.0000E+00  0.0000E+00  0.0000E+00
    -19.780  0.0000E+00  0.0000E+00  0.0000E+00  0.0000E+00  0.0000E+00  0.0000E+00  0.0000E+00  0.0000E+00  0.0000E+00  0.0000E+00  0.0000E+00  0.0000E+00  0.0000E+00  0.0000E+00  0.0000E+00  0.0000E+00  0.0000E+00  0.0000E+00
    -19.770  0.0000E+00  0.0000E+00  0.0000E+00  0.0000E+00  0.0000E+00  0.0000E+00  0.0000E+00  0.0000E+00  0.0000E+00  0.0000E+00  0.0000E+00  0.0000E+00  0.0000E+00  0.0000E+00  0.0000E+00  0.0000E+00  0.0000E+00  0.0000E+00
    -19.760  0.0000E+00  0.0000E+00  0.0000E+00  0.0000E+00  0.0000E+00  0.0000E+00  0.0000E+00  0.0000E+00  0.0000E+00  0.0000E+00  0.0000E+00  0.0000E+00  0.0000E+00  0.0000E+00  0.0000E+00  0.0000E+00  0.0000E+00  0.0000E+00
    -19.750  0.0000E+00  0.0000E+00  0.0000E+00  0.0000E+00  0.0000E+00  0.0000E+00  0.0000E+00  0.0000E+00  0.0000E+00  0.0000E+00  0.0000E+00  0.0000E+00  0.0000E+00  0.0000E+00  0.0000E+00  0.0000E+00  0.0000E+00  0.0000E+00
    -19.740  0.0000E+00  0.0000E+00  0.0000E+00  0.0000E+00  0.0000E+00  0.0000E+00  0.0000E+00  0.0000E+00  0.0000E+00  0.0000E+00  0.0000E+00  0.0000E+00  0.0000E+00  0.0000E+00  0.0000E+00  0.0000E+00  0.0000E+00  0.0000E+00
    -19.730  0.0000E+00  0.0000E+00  0.0000E+00  0.0000E+00  0.0000E+00  0.0000E+00  0.0000E+00  0.0000E+00  0.0000E+00  0.0000E+00  0.0000E+00  0.0000E+00  0.0000E+00  0.0000E+00  0.0000E+00  0.0000E+00  0.0000E+00  0.0000E+00
    -19.720  0.0000E+00  0.0000E+00  0.0000E+00  0.0000E+00  0.0000E+00  0.0000E+00  0.0000E+00  0.0000E+00  0.0000E+00  0.0000E+00  0.0000E+00  0.0000E+00  0.0000E+00  0.0000E+00  0.0000E+00  0.0000E+00  0.0000E+00  0.0000E+00
    -19.710  0.0000E+00  0.0000E+00  0.0000E+00  0.0000E+00  0.0000E+00  0.0000E+00  0.0000E+00  0.0000E+00  0.0000E+00  0.0000E+00  0.0000E+00  0.0000E+00  0.0000E+00  0.0000E+00  0.0000E+00  0.0000E+00  0.0000E+00  0.0000E+00
    -19.700  0.0000E+00  0.0000E+00  0.0000E+00  0.0000E+00  0.0000E+00  0.0000E+00  0.0000E+00  0.0000E+00  0.0000E+00  0.0000E+00  0.0000E+00  0.0000E+00  0.0000E+00  0.0000E+00  0.0000E+00  0.0000E+00  0.0000E+00  0.0000E+00
    -19.690  0.0000E+00  0.0000E+00  0.0000E+00  0.0000E+00  0.0000E+00  0.0000E+00  0.0000E+00  0.0000E+00  0.0000E+00  0.0000E+00  0.0000E+00  0.0000E+00  0.0000E+00  0.0000E+00  0.0000E+00  0.0000E+00  0.0000E+00  0.0000E+00
    -19.680  0.0000E+00  0.0000E+00  0.0000E+00  0.0000E+00  0.0000E+00  0.0000E+00  0.0000E+00  0.0000E+00  0.0000E+00  0.0000E+00  0.0000E+00  0.0000E+00  0.0000E+00  0.0000E+00  0.0000E+00  0.0000E+00  0.0000E+00  0.0000E+00
    -19.670  0.0000E+00  0.0000E+00  0.0000E+00  0.0000E+00  0.0000E+00  0.0000E+00  0.0000E+00  0.0000E+00  0.0000E+00  0.0000E+00  0.0000E+00  0.0000E+00  0.0000E+00  0.0000E+00  0.0000E+00  0.0000E+00  0.0000E+00  0.0000E+00
    -19.660  0.0000E+00  0.0000E+00  0.0000E+00  0.0000E+00  0.0000E+00  0.0000E+00  0.0000E+00  0.0000E+00  0.0000E+00  0.0000E+00  0.0000E+00  0.0000E+00  0.0000E+00  0.0000E+00  0.0000E+00  0.0000E+00  0.0000E+00  0.0000E+00
    -19.650  0.0000E+00  0.0000E+00  0.0000E+00  0.0000E+00  0.0000E+00  0.0000E+00  0.0000E+00  0.0000E+00  0.0000E+00  0.0000E+00  0.0000E+00  0.0000E+00  0.0000E+00  0.0000E+00  0.0000E+00  0.0000E+00  0.0000E+00  0.0000E+00
    -19.640  0.0000E+00  0.0000E+00  0.0000E+00  0.0000E+00  0.0000E+00  0.0000E+00  0.0000E+00  0.0000E+00  0.0000E+00  0.0000E+00  0.0000E+00  0.0000E+00  0.0000E+00  0.0000E+00  0.0000E+00  0.0000E+00  0.0000E+00  0.0000E+00
    -19.630  0.0000E+00  0.0000E+00  0.0000E+00  0.0000E+00  0.0000E+00  0.0000E+00  0.0000E+00  0.0000E+00  0.0000E+00  0.0000E+00  0.0000E+00  0.0000E+00  0.0000E+00  0.0000E+00  0.0000E+00  0.0000E+00  0.0000E+00  0.0000E+00
    -19.620  0.0000E+00  0.0000E+00  0.0000E+00  0.0000E+00  0.0000E+00  0.0000E+00  0.0000E+00  0.0000E+00  0.0000E+00  0.0000E+00  0.0000E+00  0.0000E+00  0.0000E+00  0.0000E+00  0.0000E+00  0.0000E+00  0.0000E+00  0.0000E+00
    -19.610  0.0000E+00  0.0000E+00  0.0000E+00  0.0000E+00  0.0000E+00  0.0000E+00  0.0000E+00  0.0000E+00  0.0000E+00  0.0000E+00  0.0000E+00  0.0000E+00  0.0000E+00  0.0000E+00  0.0000E+00  0.0000E+00  0.0000E+00  0.0000E+00
    -19.600  0.0000E+00  0.0000E+00  0.0000E+00  0.0000E+00  0.0000E+00  0.0000E+00  0.0000E+00  0.0000E+00  0.0000E+00  0.0000E+00  0.0000E+00  0.0000E+00  0.0000E+00  0.0000E+00  0.0000E+00  0.0000E+00  0.0000E+00  0.0000E+00
    -19.590  0.0000E+00  0.0000E+00  0.0000E+00  0.0000E+00  0.0000E+00  0.0000E+00  0.0000E+00  0.0000E+00  0.0000E+00  0.0000E+00  0.0000E+00  0.0000E+00  0.0000E+00  0.0000E+00  0.0000E+00  0.0000E+00  0.0000E+00  0.0000E+00
    -19.580  0.0000E+00  0.0000E+00  0.0000E+00  0.0000E+00  0.0000E+00  0.0000E+00  0.0000E+00  0.0000E+00  0.0000E+00  0.0000E+00  0.0000E+00  0.0000E+00  0.0000E+00  0.0000E+00  0.0000E+00  0.0000E+00  0.0000E+00  0.0000E+00
    -19.570  0.0000E+00  0.0000E+00  0.0000E+00  0.0000E+00  0.0000E+00  0.0000E+00  0.0000E+00  0.0000E+00  0.0000E+00  0.0000E+00  0.0000E+00  0.0000E+00  0.0000E+00  0.0000E+00  0.0000E+00  0.0000E+00  0.0000E+00  0.0000E+00
    -19.560  0.0000E+00  0.0000E+00  0.0000E+00  0.0000E+00  0.0000E+00  0.0000E+00  0.0000E+00  0.0000E+00  0.0000E+00  0.0000E+00  0.0000E+00  0.0000E+00  0.0000E+00  0.0000E+00  0.0000E+00  0.0000E+00  0.0000E+00  0.0000E+00
    -19.550  0.0000E+00  0.0000E+00  0.0000E+00  0.0000E+00  0.0000E+00  0.0000E+00  0.0000E+00  0.0000E+00  0.0000E+00  0.0000E+00  0.0000E+00  0.0000E+00  0.0000E+00  0.0000E+00  0.0000E+00  0.0000E+00  0.0000E+00  0.0000E+00
    -19.540  0.0000E+00  0.0000E+00  0.0000E+00  0.0000E+00  0.0000E+00  0.0000E+00  0.0000E+00  0.0000E+00  0.0000E+00  0.0000E+00  0.0000E+00  0.0000E+00  0.0000E+00  0.0000E+00  0.0000E+00  0.0000E+00  0.0000E+00  0.0000E+00
    -19.530  0.0000E+00  0.0000E+00  0.0000E+00  0.0000E+00  0.0000E+00  0.0000E+00  0.0000E+00  0.0000E+00  0.0000E+00  0.0000E+00  0.0000E+00  0.0000E+00  0.0000E+00  0.0000E+00  0.0000E+00  0.0000E+00  0.0000E+00  0.0000E+00
    -19.520  0.0000E+00  0.0000E+00  0.0000E+00  0.0000E+00  0.0000E+00  0.0000E+00  0.0000E+00  0.0000E+00  0.0000E+00  0.0000E+00  0.0000E+00  0.0000E+00  0.0000E+00  0.0000E+00  0.0000E+00  0.0000E+00  0.0000E+00  0.0000E+00
    -19.510  0.0000E+00  0.0000E+00  0.0000E+00  0.0000E+00  0.0000E+00  0.0000E+00  0.0000E+00  0.0000E+00  0.0000E+00  0.0000E+00  0.0000E+00  0.0000E+00  0.0000E+00  0.0000E+00  0.0000E+00  0.0000E+00  0.0000E+00  0.0000E+00
    -19.500  0.0000E+00  0.0000E+00  0.0000E+00  0.0000E+00  0.0000E+00  0.0000E+00  0.0000E+00  0.0000E+00  0.0000E+00  0.0000E+00  0.0000E+00  0.0000E+00  0.0000E+00  0.0000E+00  0.0000E+00  0.0000E+00  0.0000E+00  0.0000E+00
    -19.490  0.0000E+00  0.0000E+00  0.0000E+00  0.0000E+00  0.0000E+00  0.0000E+00  0.0000E+00  0.0000E+00  0.0000E+00  0.0000E+00  0.0000E+00  0.0000E+00  0.0000E+00  0.0000E+00  0.0000E+00  0.0000E+00  0.0000E+00  0.0000E+00
    -19.480  0.0000E+00  0.0000E+00  0.0000E+00  0.0000E+00  0.0000E+00  0.0000E+00  0.0000E+00  0.0000E+00  0.0000E+00  0.0000E+00  0.0000E+00  0.0000E+00  0.0000E+00  0.0000E+00  0.0000E+00  0.0000E+00  0.0000E+00  0.0000E+00
    -19.470  0.0000E+00  0.0000E+00  0.0000E+00  0.0000E+00  0.0000E+00  0.0000E+00  0.0000E+00  0.0000E+00  0.0000E+00  0.0000E+00  0.0000E+00  0.0000E+00  0.0000E+00  0.0000E+00  0.0000E+00  0.0000E+00  0.0000E+00  0.0000E+00
    -19.460  0.0000E+00  0.0000E+00  0.0000E+00  0.0000E+00  0.0000E+00  0.0000E+00  0.0000E+00  0.0000E+00  0.0000E+00  0.0000E+00  0.0000E+00  0.0000E+00  0.0000E+00  0.0000E+00  0.0000E+00  0.0000E+00  0.0000E+00  0.0000E+00
    -19.450  0.0000E+00  0.0000E+00  0.0000E+00  0.0000E+00  0.0000E+00  0.0000E+00  0.0000E+00  0.0000E+00  0.0000E+00  0.0000E+00  0.0000E+00  0.0000E+00  0.0000E+00  0.0000E+00  0.0000E+00  0.0000E+00  0.0000E+00  0.0000E+00
    -19.440  0.0000E+00  0.0000E+00  0.0000E+00  0.0000E+00  0.0000E+00  0.0000E+00  0.0000E+00  0.0000E+00  0.0000E+00  0.0000E+00  0.0000E+00  0.0000E+00  0.0000E+00  0.0000E+00  0.0000E+00  0.0000E+00  0.0000E+00  0.0000E+00
    -19.430  0.0000E+00  0.0000E+00  0.0000E+00  0.0000E+00  0.0000E+00  0.0000E+00  0.0000E+00  0.0000E+00  0.0000E+00  0.0000E+00  0.0000E+00  0.0000E+00  0.0000E+00  0.0000E+00  0.0000E+00  0.0000E+00  0.0000E+00  0.0000E+00
    -19.420  0.0000E+00  0.0000E+00  0.0000E+00  0.0000E+00  0.0000E+00  0.0000E+00  0.0000E+00  0.0000E+00  0.0000E+00  0.0000E+00  0.0000E+00  0.0000E+00  0.0000E+00  0.0000E+00  0.0000E+00  0.0000E+00  0.0000E+00  0.0000E+00
    -19.410  0.0000E+00  0.0000E+00  0.0000E+00  0.0000E+00  0.0000E+00  0.0000E+00  0.0000E+00  0.0000E+00  0.0000E+00  0.0000E+00  0.0000E+00  0.0000E+00  0.0000E+00  0.0000E+00  0.0000E+00  0.0000E+00  0.0000E+00  0.0000E+00
    -19.400  0.0000E+00  0.0000E+00  0.0000E+00  0.0000E+00  0.0000E+00  0.0000E+00  0.0000E+00  0.0000E+00  0.0000E+00  0.0000E+00  0.0000E+00  0.0000E+00  0.0000E+00  0.0000E+00  0.0000E+00  0.0000E+00  0.0000E+00  0.0000E+00
    -19.390  0.0000E+00  0.0000E+00  0.0000E+00  0.0000E+00  0.0000E+00  0.0000E+00  0.0000E+00  0.0000E+00  0.0000E+00  0.0000E+00  0.0000E+00  0.0000E+00  0.0000E+00  0.0000E+00  0.0000E+00  0.0000E+00  0.0000E+00  0.0000E+00
    -19.380  0.0000E+00  0.0000E+00  0.0000E+00  0.0000E+00  0.0000E+00  0.0000E+00  0.0000E+00  0.0000E+00  0.0000E+00  0.0000E+00  0.0000E+00  0.0000E+00  0.0000E+00  0.0000E+00  0.0000E+00  0.0000E+00  0.0000E+00  0.0000E+00
    -19.370  0.0000E+00  0.0000E+00  0.0000E+00  0.0000E+00  0.0000E+00  0.0000E+00  0.0000E+00  0.0000E+00  0.0000E+00  0.0000E+00  0.0000E+00  0.0000E+00  0.0000E+00  0.0000E+00  0.0000E+00  0.0000E+00  0.0000E+00  0.0000E+00
    -19.360  0.0000E+00  0.8035E-19  0.0000E+00  0.2451E-20  0.0000E+00  0.1154E-20  0.0000E+00  0.1524E-20  0.0000E+00  0.0000E+00  0.0000E+00  0.0000E+00  0.0000E+00  0.0000E+00  0.0000E+00  0.0000E+00  0.0000E+00  0.0000E+00
    -19.350  0.7858E-19  0.1607E-18  0.2300E-20  0.4902E-20  0.1239E-20  0.2308E-20  0.1486E-20  0.3048E-20  0.0000E+00  0.0000E+00  0.0000E+00  0.0000E+00  0.0000E+00  0.0000E+00  0.0000E+00  0.0000E+00  0.0000E+00  0.0000E+00
    -19.340  0.1572E-18  0.4821E-18  0.4600E-20  0.1471E-19  0.2478E-20  0.6925E-20  0.2973E-20  0.9145E-20  0.0000E+00  0.0000E+00  0.0000E+00  0.0000E+00  0.0000E+00  0.0000E+00  0.0000E+00  0.0000E+00  0.0000E+00  0.0000E+00
    -19.330  0.6287E-18  0.1461E-17  0.1840E-19  0.5886E-19  0.9912E-20  0.2764E-19  0.1189E-19  0.3687E-19  0.0000E+00  0.0000E+00  0.0000E+00  0.0000E+00  0.0000E+00  0.0000E+00  0.0000E+00  0.0000E+00  0.0000E+00  0.0000E+00
    -19.320  0.1822E-17  0.4595E-17  0.6702E-19  0.1545E-18  0.3589E-19  0.7265E-19  0.4314E-19  0.9631E-19  0.0000E+00  0.0000E+00  0.0000E+00  0.0000E+00  0.0000E+00  0.0000E+00  0.0000E+00  0.0000E+00  0.0000E+00  0.0000E+00
    -19.310  0.5529E-17  0.1373E-16  0.1892E-18  0.4904E-18  0.1015E-18  0.2305E-18  0.1219E-18  0.3063E-18  0.0000E+00  0.0000E+00  0.0000E+00  0.0000E+00  0.0000E+00  0.0000E+00  0.0000E+00  0.0000E+00  0.0000E+00  0.0000E+00
    -19.300  0.1652E-16  0.4017E-16  0.5795E-18  0.1454E-17  0.3107E-18  0.6834E-18  0.3733E-18  0.9084E-18  0.0000E+00  0.0000E+00  0.0000E+00  0.0000E+00  0.0000E+00  0.0000E+00  0.0000E+00  0.0000E+00  0.0000E+00  0.0000E+00
    -19.290  0.4817E-16  0.1152E-15  0.1711E-17  0.4215E-17  0.9173E-18  0.1981E-17  0.1102E-17  0.2634E-17  0.0000E+00  0.0000E+00  0.0000E+00  0.0000E+00  0.0000E+00  0.0000E+00  0.0000E+00  0.0000E+00  0.0000E+00  0.0000E+00
    -19.280  0.1376E-15  0.3241E-15  0.4931E-17  0.1197E-16  0.2643E-17  0.5627E-17  0.3176E-17  0.7484E-17  0.0000E+00  0.0000E+00  0.0000E+00  0.0000E+00  0.0000E+00  0.0000E+00  0.0000E+00  0.0000E+00  0.0000E+00  0.0000E+00
    -19.270  0.3858E-15  0.8943E-15  0.1398E-16  0.3341E-16  0.7489E-17  0.1570E-16  0.8999E-17  0.2089E-16  0.0000E+00  0.0000E+00  0.0000E+00  0.0000E+00  0.0000E+00  0.0000E+00  0.0000E+00  0.0000E+00  0.0000E+00  0.0000E+00
    -19.260  0.1060E-14  0.2417E-14  0.3886E-16  0.9134E-16  0.2082E-16  0.4292E-16  0.2502E-16  0.5713E-16  0.0000E+00  0.0000E+00  0.0000E+00  0.0000E+00  0.0000E+00  0.0000E+00  0.0000E+00  0.0000E+00  0.0000E+00  0.0000E+00
    -19.250  0.2855E-14  0.6407E-14  0.1060E-15  0.2451E-15  0.5676E-16  0.1152E-15  0.6821E-16  0.1533E-15  0.0000E+00  0.0000E+00  0.0000E+00  0.0000E+00  0.0000E+00  0.0000E+00  0.0000E+00  0.0000E+00  0.0000E+00  0.0000E+00
    -19.240  0.7538E-14  0.1664E-13  0.2835E-15  0.6450E-15  0.1518E-15  0.3030E-15  0.1824E-15  0.4037E-15  0.0000E+00  0.0000E+00  0.0000E+00  0.0000E+00  0.0000E+00  0.0000E+00  0.0000E+00  0.0000E+00  0.0000E+00  0.0000E+00
    -19.230  0.1951E-13  0.4239E-13  0.7440E-15  0.1665E-14  0.3982E-15  0.7821E-15  0.4786E-15  0.1042E-14  0.0000E+00  0.0000E+00  0.0000E+00  0.0000E+00  0.0000E+00  0.0000E+00  0.0000E+00  0.0000E+00  0.0000E+00  0.0000E+00
    -19.220  0.4949E-13  0.1058E-12  0.1915E-14  0.4216E-14  0.1024E-14  0.1980E-14  0.1232E-14  0.2640E-14  0.0000E+00  0.0000E+00  0.0000E+00  0.0000E+00  0.0000E+00  0.0000E+00  0.0000E+00  0.0000E+00  0.0000E+00  0.0000E+00
    -19.210  0.1231E-12  0.2589E-12  0.4834E-14  0.1047E-13  0.2586E-14  0.4918E-14  0.3109E-14  0.6560E-14  0.0000E+00  0.0000E+00  0.0000E+00  0.0000E+00  0.0000E+00  0.0000E+00  0.0000E+00  0.0000E+00  0.0000E+00  0.0000E+00
    -19.200  0.3001E-12  0.6212E-12  0.1197E-13  0.2552E-13  0.6401E-14  0.1198E-13  0.7697E-14  0.1599E-13  0.0000E+00  0.0000E+00  0.0000E+00  0.0000E+00  0.0000E+00  0.0000E+00  0.0000E+00  0.0000E+00  0.0000E+00  0.0000E+00
    -19.190  0.7171E-12  0.1461E-11  0.2908E-13  0.6099E-13  0.1555E-13  0.2864E-13  0.1869E-13  0.3823E-13  0.0000E+00  0.0000E+00  0.0000E+00  0.0000E+00  0.0000E+00  0.0000E+00  0.0000E+00  0.0000E+00  0.0000E+00  0.0000E+00
    -19.180  0.1680E-11  0.3368E-11  0.6931E-13  0.1430E-12  0.3704E-13  0.6715E-13  0.4454E-13  0.8969E-13  0.0000E+00  0.0000E+00  0.0000E+00  0.0000E+00  0.0000E+00  0.0000E+00  0.0000E+00  0.0000E+00  0.0000E+00  0.0000E+00
    -19.170  0.3858E-11  0.7610E-11  0.1621E-12  0.3290E-12  0.8657E-13  0.1545E-12  0.1041E-12  0.2064E-12  0.0000E+00  0.0000E+00  0.0000E+00  0.0000E+00  0.0000E+00  0.0000E+00  0.0000E+00  0.0000E+00  0.0000E+00  0.0000E+00
    -19.160  0.8685E-11  0.1686E-10  0.3717E-12  0.7425E-12  0.1985E-12  0.3486E-12  0.2387E-12  0.4660E-12  0.0000E+00  0.0000E+00  0.0000E+00  0.0000E+00  0.0000E+00  0.0000E+00  0.0000E+00  0.0000E+00  0.0000E+00  0.0000E+00
    -19.150  0.1917E-10  0.3662E-10  0.8364E-12  0.1644E-11  0.4465E-12  0.7717E-12  0.5371E-12  0.1032E-11  0.0000E+00  0.0000E+00  0.0000E+00  0.0000E+00  0.0000E+00  0.0000E+00  0.0000E+00  0.0000E+00  0.0000E+00  0.0000E+00
    -19.140  0.4147E-10  0.7796E-10  0.1846E-11  0.3572E-11  0.9853E-12  0.1676E-11  0.1185E-11  0.2244E-11  0.0000E+00  0.0000E+00  0.0000E+00  0.0000E+00  0.0000E+00  0.0000E+00  0.0000E+00  0.0000E+00  0.0000E+00  0.0000E+00
    -19.130  0.8796E-10  0.1627E-09  0.3999E-11  0.7613E-11  0.2133E-11  0.3573E-11  0.2567E-11  0.4784E-11  0.0000E+00  0.0000E+00  0.0000E+00  0.0000E+00  0.0000E+00  0.0000E+00  0.0000E+00  0.0000E+00  0.0000E+00  0.0000E+00
    -19.120  0.1829E-09  0.3330E-09  0.8498E-11  0.1592E-10  0.4532E-11  0.7472E-11  0.5453E-11  0.1001E-10  0.0000E+00  0.0000E+00  0.0000E+00  0.0000E+00  0.0000E+00  0.0000E+00  0.0000E+00  0.0000E+00  0.0000E+00  0.0000E+00
    -19.110  0.3728E-09  0.6679E-09  0.1772E-10  0.3267E-10  0.9445E-11  0.1533E-10  0.1137E-10  0.2055E-10  0.0000E+00  0.0000E+00  0.0000E+00  0.0000E+00  0.0000E+00  0.0000E+00  0.0000E+00  0.0000E+00  0.0000E+00  0.0000E+00
    -19.100  0.7450E-09  0.1314E-08  0.3624E-10  0.6578E-10  0.1932E-10  0.3087E-10  0.2324E-10  0.4139E-10  0.0000E+00  0.0000E+00  0.0000E+00  0.0000E+00  0.0000E+00  0.0000E+00  0.0000E+00  0.0000E+00  0.0000E+00  0.0000E+00
    -19.090  0.1460E-08  0.2533E-08  0.7274E-10  0.1300E-09  0.3876E-10  0.6098E-10  0.4664E-10  0.8182E-10  0.0000E+00  0.0000E+00  0.0000E+00  0.0000E+00  0.0000E+00  0.0000E+00  0.0000E+00  0.0000E+00  0.0000E+00  0.0000E+00
    -19.080  0.2803E-08  0.4788E-08  0.1433E-09  0.2520E-09  0.7630E-10  0.1182E-09  0.9183E-10  0.1587E-09  0.0000E+00  0.0000E+00  0.0000E+00  0.0000E+00  0.0000E+00  0.0000E+00  0.0000E+00  0.0000E+00  0.0000E+00  0.0000E+00
    -19.070  0.5279E-08  0.8876E-08  0.2768E-09  0.4794E-09  0.1474E-09  0.2249E-09  0.1774E-09  0.3020E-09  0.0000E+00  0.0000E+00  0.0000E+00  0.0000E+00  0.0000E+00  0.0000E+00  0.0000E+00  0.0000E+00  0.0000E+00  0.0000E+00
    -19.060  0.9748E-08  0.1613E-07  0.5249E-09  0.8949E-09  0.2794E-09  0.4199E-09  0.3363E-09  0.5642E-09  0.0000E+00  0.0000E+00  0.0000E+00  0.0000E+00  0.0000E+00  0.0000E+00  0.0000E+00  0.0000E+00  0.0000E+00  0.0000E+00
    -19.050  0.1765E-07  0.2875E-07  0.9767E-09  0.1640E-08  0.5198E-09  0.7694E-09  0.6256E-09  0.1034E-08  0.0000E+00  0.0000E+00  0.0000E+00  0.0000E+00  0.0000E+00  0.0000E+00  0.0000E+00  0.0000E+00  0.0000E+00  0.0000E+00
    -19.040  0.3132E-07  0.5023E-07  0.1783E-08  0.2948E-08  0.9489E-09  0.1384E-08  0.1142E-08  0.1860E-08  0.0000E+00  0.0000E+00  0.0000E+00  0.0000E+00  0.0000E+00  0.0000E+00  0.0000E+00  0.0000E+00  0.0000E+00  0.0000E+00
    -19.030  0.5453E-07  0.8608E-07  0.3195E-08  0.5202E-08  0.1700E-08  0.2442E-08  0.2046E-08  0.3285E-08  0.0000E+00  0.0000E+00  0.0000E+00  0.0000E+00  0.0000E+00  0.0000E+00  0.0000E+00  0.0000E+00  0.0000E+00  0.0000E+00
    -19.020  0.9307E-07  0.1447E-06  0.5619E-08  0.9010E-08  0.2989E-08  0.4231E-08  0.3597E-08  0.5692E-08  0.0000E+00  0.0000E+00  0.0000E+00  0.0000E+00  0.0000E+00  0.0000E+00  0.0000E+00  0.0000E+00  0.0000E+00  0.0000E+00
    -19.010  0.1558E-06  0.2385E-06  0.9697E-08  0.1532E-07  0.5158E-08  0.7194E-08  0.6206E-08  0.9682E-08  0.0000E+00  0.0000E+00  0.0000E+00  0.0000E+00  0.0000E+00  0.0000E+00  0.0000E+00  0.0000E+00  0.0000E+00  0.0000E+00
    -19.000  0.2558E-06  0.3856E-06  0.1642E-07  0.2556E-07  0.8736E-08  0.1201E-07  0.1051E-07  0.1617E-07  0.0000E+00  0.0000E+00  0.0000E+00  0.0000E+00  0.0000E+00  0.0000E+00  0.0000E+00  0.0000E+00  0.0000E+00  0.0000E+00
    -18.990  0.4119E-06  0.6116E-06  0.2730E-07  0.4187E-07  0.1452E-07  0.1968E-07  0.1747E-07  0.2650E-07  0.0000E+00  0.0000E+00  0.0000E+00  0.0000E+00  0.0000E+00  0.0000E+00  0.0000E+00  0.0000E+00  0.0000E+00  0.0000E+00
    -18.980  0.6508E-06  0.9519E-06  0.4456E-07  0.6734E-07  0.2371E-07  0.3167E-07  0.2850E-07  0.4264E-07  0.0000E+00  0.0000E+00  0.0000E+00  0.0000E+00  0.0000E+00  0.0000E+00  0.0000E+00  0.0000E+00  0.0000E+00  0.0000E+00
    -18.970  0.1009E-05  0.1454E-05  0.7138E-07  0.1063E-06  0.3799E-07  0.5004E-07  0.4565E-07  0.6737E-07  0.0000E+00  0.0000E+00  0.0000E+00  0.0000E+00  0.0000E+00  0.0000E+00  0.0000E+00  0.0000E+00  0.0000E+00  0.0000E+00
    -18.960  0.1534E-05  0.2179E-05  0.1123E-06  0.1649E-06  0.5976E-07  0.7764E-07  0.7180E-07  0.1045E-06  0.0000E+00  0.0000E+00  0.0000E+00  0.0000E+00  0.0000E+00  0.0000E+00  0.0000E+00  0.0000E+00  0.0000E+00  0.0000E+00
    -18.950  0.2290E-05  0.3207E-05  0.1734E-06  0.2511E-06  0.9233E-07  0.1183E-06  0.1109E-06  0.1593E-06  0.0000E+00  0.0000E+00  0.0000E+00  0.0000E+00  0.0000E+00  0.0000E+00  0.0000E+00  0.0000E+00  0.0000E+00  0.0000E+00
    -18.940  0.3356E-05  0.4633E-05  0.2629E-06  0.3756E-06  0.1401E-06  0.1772E-06  0.1681E-06  0.2385E-06  0.0000E+00  0.0000E+00  0.0000E+00  0.0000E+00  0.0000E+00  0.0000E+00  0.0000E+00  0.0000E+00  0.0000E+00  0.0000E+00
    -18.930  0.4829E-05  0.6576E-05  0.3916E-06  0.5520E-06  0.2088E-06  0.2607E-06  0.2505E-06  0.3507E-06  0.0000E+00  0.0000E+00  0.0000E+00  0.0000E+00  0.0000E+00  0.0000E+00  0.0000E+00  0.0000E+00  0.0000E+00  0.0000E+00
    -18.920  0.6824E-05  0.9170E-05  0.5730E-06  0.7972E-06  0.3059E-06  0.3770E-06  0.3665E-06  0.5069E-06  0.0000E+00  0.0000E+00  0.0000E+00  0.0000E+00  0.0000E+00  0.0000E+00  0.0000E+00  0.0000E+00  0.0000E+00  0.0000E+00
    -18.910  0.9476E-05  0.1257E-04  0.8238E-06  0.1132E-05  0.4402E-06  0.5360E-06  0.5271E-06  0.7201E-06  0.0000E+00  0.0000E+00  0.0000E+00  0.0000E+00  0.0000E+00  0.0000E+00  0.0000E+00  0.0000E+00  0.0000E+00  0.0000E+00
    -18.900  0.1293E-04  0.1694E-04  0.1164E-05  0.1580E-05  0.6229E-06  0.7494E-06  0.7450E-06  0.1006E-05  0.0000E+00  0.0000E+00  0.0000E+00  0.0000E+00  0.0000E+00  0.0000E+00  0.0000E+00  0.0000E+00  0.0000E+00  0.0000E+00
    -18.890  0.1736E-04  0.2247E-04  0.1618E-05  0.2168E-05  0.8668E-06  0.1031E-05  0.1035E-05  0.1382E-05  0.0000E+00  0.0000E+00  0.0000E+00  0.0000E+00  0.0000E+00  0.0000E+00  0.0000E+00  0.0000E+00  0.0000E+00  0.0000E+00
    -18.880  0.2293E-04  0.2934E-04  0.2210E-05  0.2929E-05  0.1187E-05  0.1396E-05  0.1415E-05  0.1869E-05  0.0000E+00  0.0000E+00  0.0000E+00  0.0000E+00  0.0000E+00  0.0000E+00  0.0000E+00  0.0000E+00  0.0000E+00  0.0000E+00
    -18.870  0.2980E-04  0.3773E-04  0.2972E-05  0.3895E-05  0.1599E-05  0.1860E-05  0.1904E-05  0.2488E-05  0.0000E+00  0.0000E+00  0.0000E+00  0.0000E+00  0.0000E+00  0.0000E+00  0.0000E+00  0.0000E+00  0.0000E+00  0.0000E+00
    -18.860  0.3817E-04  0.4783E-04  0.3933E-05  0.5102E-05  0.2121E-05  0.2443E-05  0.2521E-05  0.3262E-05  0.0000E+00  0.0000E+00  0.0000E+00  0.0000E+00  0.0000E+00  0.0000E+00  0.0000E+00  0.0000E+00  0.0000E+00  0.0000E+00
    -18.850  0.4818E-04  0.5980E-04  0.5127E-05  0.6584E-05  0.2771E-05  0.3162E-05  0.3288E-05  0.4214E-05  0.0000E+00  0.0000E+00  0.0000E+00  0.0000E+00  0.0000E+00  0.0000E+00  0.0000E+00  0.0000E+00  0.0000E+00  0.0000E+00
    -18.840  0.6000E-04  0.7380E-04  0.6587E-05  0.8379E-05  0.3570E-05  0.4036E-05  0.4226E-05  0.5369E-05  0.0000E+00  0.0000E+00  0.0000E+00  0.0000E+00  0.0000E+00  0.0000E+00  0.0000E+00  0.0000E+00  0.0000E+00  0.0000E+00
    -18.830  0.7375E-04  0.8995E-04  0.8343E-05  0.1052E-04  0.4536E-05  0.5083E-05  0.5357E-05  0.6748E-05  0.0000E+00  0.0000E+00  0.0000E+00  0.0000E+00  0.0000E+00  0.0000E+00  0.0000E+00  0.0000E+00  0.0000E+00  0.0000E+00
    -18.820  0.8956E-04  0.1084E-03  0.1043E-04  0.1304E-04  0.5688E-05  0.6322E-05  0.6700E-05  0.8373E-05  0.0000E+00  0.0000E+00  0.0000E+00  0.0000E+00  0.0000E+00  0.0000E+00  0.0000E+00  0.0000E+00  0.0000E+00  0.0000E+00
    -18.810  0.1075E-03  0.1291E-03  0.1287E-04  0.1596E-04  0.7044E-05  0.7768E-05  0.8275E-05  0.1026E-04  0.0000E+00  0.0000E+00  0.0000E+00  0.0000E+00  0.0000E+00  0.0000E+00  0.0000E+00  0.0000E+00  0.0000E+00  0.0000E+00
    -18.800  0.1277E-03  0.1522E-03  0.1569E-04  0.1932E-04  0.8620E-05  0.9435E-05  0.1010E-04  0.1244E-04  0.0000E+00  0.0000E+00  0.0000E+00  0.0000E+00  0.0000E+00  0.0000E+00  0.0000E+00  0.0000E+00  0.0000E+00  0.0000E+00
    -18.790  0.1501E-03  0.1777E-03  0.1891E-04  0.2312E-04  0.1043E-04  0.1133E-04  0.1218E-04  0.1490E-04  0.0000E+00  0.0000E+00  0.0000E+00  0.0000E+00  0.0000E+00  0.0000E+00  0.0000E+00  0.0000E+00  0.0000E+00  0.0000E+00
    -18.780  0.1748E-03  0.2055E-03  0.2255E-04  0.2739E-04  0.1248E-04  0.1347E-04  0.1453E-04  0.1767E-04  0.0000E+00  0.0000E+00  0.0000E+00  0.0000E+00  0.0000E+00  0.0000E+00  0.0000E+00  0.0000E+00  0.0000E+00  0.0000E+00
    -18.770  0.2016E-03  0.2354E-03  0.2662E-04  0.3211E-04  0.1479E-04  0.1585E-04  0.1717E-04  0.2073E-04  0.0000E+00  0.0000E+00  0.0000E+00  0.0000E+00  0.0000E+00  0.0000E+00  0.0000E+00  0.0000E+00  0.0000E+00  0.0000E+00
    -18.760  0.2305E-03  0.2672E-03  0.3111E-04  0.3728E-04  0.1735E-04  0.1847E-04  0.2008E-04  0.2410E-04  0.0000E+00  0.0000E+00  0.0000E+00  0.0000E+00  0.0000E+00  0.0000E+00  0.0000E+00  0.0000E+00  0.0000E+00  0.0000E+00
    -18.750  0.2612E-03  0.3006E-03  0.3602E-04  0.4288E-04  0.2016E-04  0.2131E-04  0.2326E-04  0.2774E-04  0.0000E+00  0.0000E+00  0.0000E+00  0.0000E+00  0.0000E+00  0.0000E+00  0.0000E+00  0.0000E+00  0.0000E+00  0.0000E+00
    -18.740  0.2933E-03  0.3351E-03  0.4132E-04  0.4886E-04  0.2321E-04  0.2436E-04  0.2669E-04  0.3163E-04  0.0000E+00  0.0000E+00  0.0000E+00  0.0000E+00  0.0000E+00  0.0000E+00  0.0000E+00  0.0000E+00  0.0000E+00  0.0000E+00
    -18.730  0.3265E-03  0.3701E-03  0.4697E-04  0.5516E-04  0.2647E-04  0.2758E-04  0.3035E-04  0.3573E-04  0.0000E+00  0.0000E+00  0.0000E+00  0.0000E+00  0.0000E+00  0.0000E+00  0.0000E+00  0.0000E+00  0.0000E+00  0.0000E+00
    -18.720  0.3602E-03  0.4050E-03  0.5292E-04  0.6169E-04  0.2992E-04  0.3093E-04  0.3420E-04  0.3999E-04  0.0000E+00  0.0000E+00  0.0000E+00  0.0000E+00  0.0000E+00  0.0000E+00  0.0000E+00  0.0000E+00  0.0000E+00  0.0000E+00
    -18.710  0.3938E-03  0.4390E-03  0.5909E-04  0.6837E-04  0.3350E-04  0.3437E-04  0.3819E-04  0.4433E-04  0.0000E+00  0.0000E+00  0.0000E+00  0.0000E+00  0.0000E+00  0.0000E+00  0.0000E+00  0.0000E+00  0.0000E+00  0.0000E+00
    -18.700  0.4265E-03  0.4715E-03  0.6537E-04  0.7506E-04  0.3716E-04  0.3782E-04  0.4225E-04  0.4869E-04  0.0000E+00  0.0000E+00  0.0000E+00  0.0000E+00  0.0000E+00  0.0000E+00  0.0000E+00  0.0000E+00  0.0000E+00  0.0000E+00
    -18.690  0.4577E-03  0.5015E-03  0.7165E-04  0.8162E-04  0.4083E-04  0.4122E-04  0.4631E-04  0.5296E-04  0.0000E+00  0.0000E+00  0.0000E+00  0.0000E+00  0.0000E+00  0.0000E+00  0.0000E+00  0.0000E+00  0.0000E+00  0.0000E+00
    -18.680  0.4865E-03  0.5285E-03  0.7781E-04  0.8792E-04  0.4445E-04  0.4449E-04  0.5029E-04  0.5706E-04  0.0000E+00  0.0000E+00  0.0000E+00  0.0000E+00  0.0000E+00  0.0000E+00  0.0000E+00  0.0000E+00  0.0000E+00  0.0000E+00
    -18.670  0.5122E-03  0.5515E-03  0.8371E-04  0.9380E-04  0.4793E-04  0.4757E-04  0.5408E-04  0.6089E-04  0.0000E+00  0.0000E+00  0.0000E+00  0.0000E+00  0.0000E+00  0.0000E+00  0.0000E+00  0.0000E+00  0.0000E+00  0.0000E+00
    -18.660  0.5343E-03  0.5702E-03  0.8920E-04  0.9912E-04  0.5118E-04  0.5037E-04  0.5761E-04  0.6434E-04  0.0000E+00  0.0000E+00  0.0000E+00  0.0000E+00  0.0000E+00  0.0000E+00  0.0000E+00  0.0000E+00  0.0000E+00  0.0000E+00
    -18.650  0.5520E-03  0.5840E-03  0.9414E-04  0.1037E-03  0.5414E-04  0.5282E-04  0.6079E-04  0.6733E-04  0.0000E+00  0.0000E+00  0.0000E+00  0.0000E+00  0.0000E+00  0.0000E+00  0.0000E+00  0.0000E+00  0.0000E+00  0.0000E+00
    -18.640  0.5651E-03  0.5925E-03  0.9841E-04  0.1075E-03  0.5672E-04  0.5486E-04  0.6352E-04  0.6979E-04  0.0000E+00  0.0000E+00  0.0000E+00  0.0000E+00  0.0000E+00  0.0000E+00  0.0000E+00  0.0000E+00  0.0000E+00  0.0000E+00
    -18.630  0.5731E-03  0.5957E-03  0.1019E-03  0.1104E-03  0.5886E-04  0.5643E-04  0.6575E-04  0.7164E-04  0.0000E+00  0.0000E+00  0.0000E+00  0.0000E+00  0.0000E+00  0.0000E+00  0.0000E+00  0.0000E+00  0.0000E+00  0.0000E+00
    -18.620  0.5758E-03  0.5934E-03  0.1045E-03  0.1123E-03  0.6051E-04  0.5752E-04  0.6740E-04  0.7284E-04  0.0000E+00  0.0000E+00  0.0000E+00  0.0000E+00  0.0000E+00  0.0000E+00  0.0000E+00  0.0000E+00  0.0000E+00  0.0000E+00
    -18.610  0.5734E-03  0.5859E-03  0.1062E-03  0.1131E-03  0.6163E-04  0.5808E-04  0.6844E-04  0.7338E-04  0.0000E+00  0.0000E+00  0.0000E+00  0.0000E+00  0.0000E+00  0.0000E+00  0.0000E+00  0.0000E+00  0.0000E+00  0.0000E+00
    -18.600  0.5658E-03  0.5737E-03  0.1069E-03  0.1130E-03  0.6218E-04  0.5813E-04  0.6885E-04  0.7323E-04  0.0000E+00  0.0000E+00  0.0000E+00  0.0000E+00  0.0000E+00  0.0000E+00  0.0000E+00  0.0000E+00  0.0000E+00  0.0000E+00
    -18.590  0.5536E-03  0.5571E-03  0.1066E-03  0.1118E-03  0.6218E-04  0.5768E-04  0.6863E-04  0.7245E-04  0.0000E+00  0.0000E+00  0.0000E+00  0.0000E+00  0.0000E+00  0.0000E+00  0.0000E+00  0.0000E+00  0.0000E+00  0.0000E+00
    -18.580  0.5371E-03  0.5371E-03  0.1054E-03  0.1097E-03  0.6164E-04  0.5677E-04  0.6780E-04  0.7106E-04  0.0000E+00  0.0000E+00  0.0000E+00  0.0000E+00  0.0000E+00  0.0000E+00  0.0000E+00  0.0000E+00  0.0000E+00  0.0000E+00
    -18.570  0.5171E-03  0.5146E-03  0.1032E-03  0.1068E-03  0.6061E-04  0.5547E-04  0.6640E-04  0.6916E-04  0.0000E+00  0.0000E+00  0.0000E+00  0.0000E+00  0.0000E+00  0.0000E+00  0.0000E+00  0.0000E+00  0.0000E+00  0.0000E+00
    -18.560  0.4946E-03  0.4909E-03  0.1004E-03  0.1033E-03  0.5915E-04  0.5388E-04  0.6451E-04  0.6685E-04  0.0000E+00  0.0000E+00  0.0000E+00  0.0000E+00  0.0000E+00  0.0000E+00  0.0000E+00  0.0000E+00  0.0000E+00  0.0000E+00
    -18.550  0.4707E-03  0.4673E-03  0.9684E-04  0.9937E-04  0.5735E-04  0.5211E-04  0.6223E-04  0.6428E-04  0.0000E+00  0.0000E+00  0.0000E+00  0.0000E+00  0.0000E+00  0.0000E+00  0.0000E+00  0.0000E+00  0.0000E+00  0.0000E+00
    -18.540  0.4467E-03  0.4452E-03  0.9290E-04  0.9524E-04  0.5534E-04  0.5030E-04  0.5968E-04  0.6161E-04  0.0000E+00  0.0000E+00  0.0000E+00  0.0000E+00  0.0000E+00  0.0000E+00  0.0000E+00  0.0000E+00  0.0000E+00  0.0000E+00
    -18.530  0.4239E-03  0.4261E-03  0.8875E-04  0.9119E-04  0.5328E-04  0.4859E-04  0.5702E-04  0.5901E-04  0.0000E+00  0.0000E+00  0.0000E+00  0.0000E+00  0.0000E+00  0.0000E+00  0.0000E+00  0.0000E+00  0.0000E+00  0.0000E+00
    -18.520  0.4039E-03  0.4113E-03  0.8464E-04  0.8753E-04  0.5131E-04  0.4716E-04  0.5441E-04  0.5668E-04  0.0000E+00  0.0000E+00  0.0000E+00  0.0000E+00  0.0000E+00  0.0000E+00  0.0000E+00  0.0000E+00  0.0000E+00  0.0000E+00
    -18.510  0.3881E-03  0.4022E-03  0.8087E-04  0.8453E-04  0.4961E-04  0.4615E-04  0.5203E-04  0.5482E-04  0.0000E+00  0.0000E+00  0.0000E+00  0.0000E+00  0.0000E+00  0.0000E+00  0.0000E+00  0.0000E+00  0.0000E+00  0.0000E+00
    -18.500  0.3777E-03  0.3997E-03  0.7771E-04  0.8247E-04  0.4837E-04  0.4573E-04  0.5008E-04  0.5360E-04  0.0000E+00  0.0000E+00  0.0000E+00  0.0000E+00  0.0000E+00  0.0000E+00  0.0000E+00  0.0000E+00  0.0000E+00  0.0000E+00
    -18.490  0.3738E-03  0.4044E-03  0.7544E-04  0.8159E-04  0.4775E-04  0.4600E-04  0.4872E-04  0.5318E-04  0.0000E+00  0.0000E+00  0.0000E+00  0.0000E+00  0.0000E+00  0.0000E+00  0.0000E+00  0.0000E+00  0.0000E+00  0.0000E+00
    -18.480  0.3772E-03  0.4167E-03  0.7429E-04  0.8209E-04  0.4790E-04  0.4708E-04  0.4810E-04  0.5368E-04  0.0000E+00  0.0000E+00  0.0000E+00  0.0000E+00  0.0000E+00  0.0000E+00  0.0000E+00  0.0000E+00  0.0000E+00  0.0000E+00
    -18.470  0.3881E-03  0.4364E-03  0.7447E-04  0.8407E-04  0.4894E-04  0.4902E-04  0.4836E-04  0.5518E-04  0.0000E+00  0.0000E+00  0.0000E+00  0.0000E+00  0.0000E+00  0.0000E+00  0.0000E+00  0.0000E+00  0.0000E+00  0.0000E+00
    -18.460  0.4066E-03  0.4628E-03  0.7611E-04  0.8759E-04  0.5093E-04  0.5183E-04  0.4957E-04  0.5769E-04  0.0000E+00  0.0000E+00  0.0000E+00  0.0000E+00  0.0000E+00  0.0000E+00  0.0000E+00  0.0000E+00  0.0000E+00  0.0000E+00
    -18.450  0.4321E-03  0.4951E-03  0.7925E-04  0.9258E-04  0.5389E-04  0.5545E-04  0.5175E-04  0.6117E-04  0.0000E+00  0.0000E+00  0.0000E+00  0.0000E+00  0.0000E+00  0.0000E+00  0.0000E+00  0.0000E+00  0.0000E+00  0.0000E+00
    -18.440  0.4639E-03  0.5317E-03  0.8388E-04  0.9891E-04  0.5780E-04  0.5981E-04  0.5488E-04  0.6553E-04  0.0000E+00  0.0000E+00  0.0000E+00  0.0000E+00  0.0000E+00  0.0000E+00  0.0000E+00  0.0000E+00  0.0000E+00  0.0000E+00
    -18.430  0.5004E-03  0.5711E-03  0.8986E-04  0.1064E-03  0.6255E-04  0.6476E-04  0.5888E-04  0.7061E-04  0.0000E+00  0.0000E+00  0.0000E+00  0.0000E+00  0.0000E+00  0.0000E+00  0.0000E+00  0.0000E+00  0.0000E+00  0.0000E+00
    -18.420  0.5402E-03  0.6114E-03  0.9699E-04  0.1146E-03  0.6801E-04  0.7012E-04  0.6360E-04  0.7620E-04  0.0000E+00  0.0000E+00  0.0000E+00  0.0000E+00  0.0000E+00  0.0000E+00  0.0000E+00  0.0000E+00  0.0000E+00  0.0000E+00
    -18.410  0.5814E-03  0.6504E-03  0.1050E-03  0.1233E-03  0.7397E-04  0.7565E-04  0.6886E-04  0.8205E-04  0.0000E+00  0.0000E+00  0.0000E+00  0.0000E+00  0.0000E+00  0.0000E+00  0.0000E+00  0.0000E+00  0.0000E+00  0.0000E+00
    -18.400  0.6219E-03  0.6863E-03  0.1135E-03  0.1320E-03  0.8020E-04  0.8112E-04  0.7442E-04  0.8789E-04  0.0000E+00  0.0000E+00  0.0000E+00  0.0000E+00  0.0000E+00  0.0000E+00  0.0000E+00  0.0000E+00  0.0000E+00  0.0000E+00
    -18.390  0.6597E-03  0.7169E-03  0.1222E-03  0.1403E-03  0.8642E-04  0.8627E-04  0.8003E-04  0.9343E-04  0.0000E+00  0.0000E+00  0.0000E+00  0.0000E+00  0.0000E+00  0.0000E+00  0.0000E+00  0.0000E+00  0.0000E+00  0.0000E+00
    -18.380  0.6928E-03  0.7406E-03  0.1305E-03  0.1478E-03  0.9236E-04  0.9085E-04  0.8541E-04  0.9837E-04  0.0000E+00  0.0000E+00  0.0000E+00  0.0000E+00  0.0000E+00  0.0000E+00  0.0000E+00  0.0000E+00  0.0000E+00  0.0000E+00
    -18.370  0.7194E-03  0.7560E-03  0.1382E-03  0.1541E-03  0.9772E-04  0.9462E-04  0.9029E-04  0.1025E-03  0.0000E+00  0.0000E+00  0.0000E+00  0.0000E+00  0.0000E+00  0.0000E+00  0.0000E+00  0.0000E+00  0.0000E+00  0.0000E+00
    -18.360  0.7380E-03  0.7623E-03  0.1447E-03  0.1588E-03  0.1022E-03  0.9739E-04  0.9442E-04  0.1055E-03  0.0000E+00  0.0000E+00  0.0000E+00  0.0000E+00  0.0000E+00  0.0000E+00  0.0000E+00  0.0000E+00  0.0000E+00  0.0000E+00
    -18.350  0.7476E-03  0.7589E-03  0.1498E-03  0.1617E-03  0.1057E-03  0.9901E-04  0.9756E-04  0.1073E-03  0.0000E+00  0.0000E+00  0.0000E+00  0.0000E+00  0.0000E+00  0.0000E+00  0.0000E+00  0.0000E+00  0.0000E+00  0.0000E+00
    -18.340  0.7474E-03  0.7461E-03  0.1531E-03  0.1626E-03  0.1079E-03  0.9942E-04  0.9955E-04  0.1077E-03  0.0000E+00  0.0000E+00  0.0000E+00  0.0000E+00  0.0000E+00  0.0000E+00  0.0000E+00  0.0000E+00  0.0000E+00  0.0000E+00
    -18.330  0.7376E-03  0.7245E-03  0.1545E-03  0.1615E-03  0.1087E-03  0.9861E-04  0.1003E-03  0.1068E-03  0.0000E+00  0.0000E+00  0.0000E+00  0.0000E+00  0.0000E+00  0.0000E+00  0.0000E+00  0.0000E+00  0.0000E+00  0.0000E+00
    -18.320  0.7187E-03  0.6956E-03  0.1540E-03  0.1585E-03  0.1082E-03  0.9665E-04  0.9969E-04  0.1045E-03  0.0000E+00  0.0000E+00  0.0000E+00  0.0000E+00  0.0000E+00  0.0000E+00  0.0000E+00  0.0000E+00  0.0000E+00  0.0000E+00
    -18.310  0.6917E-03  0.6611E-03  0.1515E-03  0.1538E-03  0.1063E-03  0.9369E-04  0.9784E-04  0.1012E-03  0.0000E+00  0.0000E+00  0.0000E+00  0.0000E+00  0.0000E+00  0.0000E+00  0.0000E+00  0.0000E+00  0.0000E+00  0.0000E+00
    -18.300  0.6583E-03  0.6229E-03  0.1473E-03  0.1478E-03  0.1032E-03  0.8996E-04  0.9485E-04  0.9690E-04  0.0000E+00  0.0000E+00  0.0000E+00  0.0000E+00  0.0000E+00  0.0000E+00  0.0000E+00  0.0000E+00  0.0000E+00  0.0000E+00
    -18.290  0.6204E-03  0.5834E-03  0.1417E-03  0.1408E-03  0.9915E-04  0.8572E-04  0.9090E-04  0.9198E-04  0.0000E+00  0.0000E+00  0.0000E+00  0.0000E+00  0.0000E+00  0.0000E+00  0.0000E+00  0.0000E+00  0.0000E+00  0.0000E+00
    -18.280  0.5802E-03  0.5449E-03  0.1349E-03  0.1334E-03  0.9440E-04  0.8126E-04  0.8624E-04  0.8673E-04  0.0000E+00  0.0000E+00  0.0000E+00  0.0000E+00  0.0000E+00  0.0000E+00  0.0000E+00  0.0000E+00  0.0000E+00  0.0000E+00
    -18.270  0.5399E-03  0.5093E-03  0.1275E-03  0.1259E-03  0.8927E-04  0.7690E-04  0.8115E-04  0.8147E-04  0.0000E+00  0.0000E+00  0.0000E+00  0.0000E+00  0.0000E+00  0.0000E+00  0.0000E+00  0.0000E+00  0.0000E+00  0.0000E+00
    -18.260  0.5016E-03  0.4784E-03  0.1198E-03  0.1189E-03  0.8412E-04  0.7292E-04  0.7593E-04  0.7653E-04  0.0000E+00  0.0000E+00  0.0000E+00  0.0000E+00  0.0000E+00  0.0000E+00  0.0000E+00  0.0000E+00  0.0000E+00  0.0000E+00
    -18.250  0.4672E-03  0.4534E-03  0.1124E-03  0.1127E-03  0.7926E-04  0.6955E-04  0.7089E-04  0.7216E-04  0.0000E+00  0.0000E+00  0.0000E+00  0.0000E+00  0.0000E+00  0.0000E+00  0.0000E+00  0.0000E+00  0.0000E+00  0.0000E+00
    -18.240  0.4381E-03  0.4351E-03  0.1056E-03  0.1077E-03  0.7500E-04  0.6699E-04  0.6629E-04  0.6858E-04  0.0000E+00  0.0000E+00  0.0000E+00  0.0000E+00  0.0000E+00  0.0000E+00  0.0000E+00  0.0000E+00  0.0000E+00  0.0000E+00
    -18.230  0.4153E-03  0.4235E-03  0.9982E-04  0.1040E-03  0.7157E-04  0.6533E-04  0.6235E-04  0.6592E-04  0.0000E+00  0.0000E+00  0.0000E+00  0.0000E+00  0.0000E+00  0.0000E+00  0.0000E+00  0.0000E+00  0.0000E+00  0.0000E+00
    -18.220  0.3991E-03  0.4182E-03  0.9520E-04  0.1018E-03  0.6913E-04  0.6462E-04  0.5923E-04  0.6424E-04  0.0000E+00  0.0000E+00  0.0000E+00  0.0000E+00  0.0000E+00  0.0000E+00  0.0000E+00  0.0000E+00  0.0000E+00  0.0000E+00
    -18.210  0.3895E-03  0.4184E-03  0.9189E-04  0.1009E-03  0.6776E-04  0.6478E-04  0.5702E-04  0.6351E-04  0.0000E+00  0.0000E+00  0.0000E+00  0.0000E+00  0.0000E+00  0.0000E+00  0.0000E+00  0.0000E+00  0.0000E+00  0.0000E+00
    -18.200  0.3859E-03  0.4228E-03  0.8992E-04  0.1012E-03  0.6745E-04  0.6570E-04  0.5572E-04  0.6362E-04  0.0000E+00  0.0000E+00  0.0000E+00  0.0000E+00  0.0000E+00  0.0000E+00  0.0000E+00  0.0000E+00  0.0000E+00  0.0000E+00
    -18.190  0.3873E-03  0.4298E-03  0.8918E-04  0.1024E-03  0.6811E-04  0.6719E-04  0.5527E-04  0.6440E-04  0.0000E+00  0.0000E+00  0.0000E+00  0.0000E+00  0.0000E+00  0.0000E+00  0.0000E+00  0.0000E+00  0.0000E+00  0.0000E+00
    -18.180  0.3926E-03  0.4379E-03  0.8951E-04  0.1043E-03  0.6959E-04  0.6905E-04  0.5556E-04  0.6566E-04  0.0000E+00  0.0000E+00  0.0000E+00  0.0000E+00  0.0000E+00  0.0000E+00  0.0000E+00  0.0000E+00  0.0000E+00  0.0000E+00
    -18.170  0.4004E-03  0.4456E-03  0.9068E-04  0.1064E-03  0.7170E-04  0.7103E-04  0.5642E-04  0.6715E-04  0.0000E+00  0.0000E+00  0.0000E+00  0.0000E+00  0.0000E+00  0.0000E+00  0.0000E+00  0.0000E+00  0.0000E+00  0.0000E+00
    -18.160  0.4095E-03  0.4515E-03  0.9241E-04  0.1084E-03  0.7419E-04  0.7291E-04  0.5767E-04  0.6865E-04  0.0000E+00  0.0000E+00  0.0000E+00  0.0000E+00  0.0000E+00  0.0000E+00  0.0000E+00  0.0000E+00  0.0000E+00  0.0000E+00
    -18.150  0.4184E-03  0.4546E-03  0.9445E-04  0.1101E-03  0.7685E-04  0.7448E-04  0.5912E-04  0.6996E-04  0.0000E+00  0.0000E+00  0.0000E+00  0.0000E+00  0.0000E+00  0.0000E+00  0.0000E+00  0.0000E+00  0.0000E+00  0.0000E+00
    -18.140  0.4262E-03  0.4542E-03  0.9653E-04  0.1111E-03  0.7943E-04  0.7559E-04  0.6057E-04  0.7090E-04  0.0000E+00  0.0000E+00  0.0000E+00  0.0000E+00  0.0000E+00  0.0000E+00  0.0000E+00  0.0000E+00  0.0000E+00  0.0000E+00
    -18.130  0.4321E-03  0.4498E-03  0.9842E-04  0.1113E-03  0.8175E-04  0.7613E-04  0.6187E-04  0.7135E-04  0.0000E+00  0.0000E+00  0.0000E+00  0.0000E+00  0.0000E+00  0.0000E+00  0.0000E+00  0.0000E+00  0.0000E+00  0.0000E+00
    -18.120  0.4355E-03  0.4416E-03  0.9995E-04  0.1107E-03  0.8367E-04  0.7604E-04  0.6288E-04  0.7124E-04  0.0000E+00  0.0000E+00  0.0000E+00  0.0000E+00  0.0000E+00  0.0000E+00  0.0000E+00  0.0000E+00  0.0000E+00  0.0000E+00
    -18.110  0.4360E-03  0.4298E-03  0.1010E-03  0.1091E-03  0.8506E-04  0.7533E-04  0.6352E-04  0.7056E-04  0.0000E+00  0.0000E+00  0.0000E+00  0.0000E+00  0.0000E+00  0.0000E+00  0.0000E+00  0.0000E+00  0.0000E+00  0.0000E+00
    -18.100  0.4336E-03  0.4151E-03  0.1014E-03  0.1067E-03  0.8589E-04  0.7408E-04  0.6374E-04  0.6934E-04  0.0000E+00  0.0000E+00  0.0000E+00  0.0000E+00  0.0000E+00  0.0000E+00  0.0000E+00  0.0000E+00  0.0000E+00  0.0000E+00
    -18.090  0.4285E-03  0.3983E-03  0.1013E-03  0.1035E-03  0.8615E-04  0.7241E-04  0.6353E-04  0.6768E-04  0.0000E+00  0.0000E+00  0.0000E+00  0.0000E+00  0.0000E+00  0.0000E+00  0.0000E+00  0.0000E+00  0.0000E+00  0.0000E+00
    -18.080  0.4209E-03  0.3806E-03  0.1005E-03  0.9989E-04  0.8590E-04  0.7047E-04  0.6292E-04  0.6572E-04  0.0000E+00  0.0000E+00  0.0000E+00  0.0000E+00  0.0000E+00  0.0000E+00  0.0000E+00  0.0000E+00  0.0000E+00  0.0000E+00
    -18.070  0.4115E-03  0.3630E-03  0.9929E-04  0.9599E-04  0.8524E-04  0.6847E-04  0.6199E-04  0.6360E-04  0.0000E+00  0.0000E+00  0.0000E+00  0.0000E+00  0.0000E+00  0.0000E+00  0.0000E+00  0.0000E+00  0.0000E+00  0.0000E+00
    -18.060  0.4008E-03  0.3467E-03  0.9761E-04  0.9207E-04  0.8431E-04  0.6660E-04  0.6081E-04  0.6152E-04  0.0000E+00  0.0000E+00  0.0000E+00  0.0000E+00  0.0000E+00  0.0000E+00  0.0000E+00  0.0000E+00  0.0000E+00  0.0000E+00
    -18.050  0.3896E-03  0.3327E-03  0.9564E-04  0.8843E-04  0.8326E-04  0.6509E-04  0.5951E-04  0.5966E-04  0.0000E+00  0.0000E+00  0.0000E+00  0.0000E+00  0.0000E+00  0.0000E+00  0.0000E+00  0.0000E+00  0.0000E+00  0.0000E+00
    -18.040  0.3786E-03  0.3219E-03  0.9351E-04  0.8530E-04  0.8228E-04  0.6415E-04  0.5819E-04  0.5819E-04  0.0000E+00  0.0000E+00  0.0000E+00  0.0000E+00  0.0000E+00  0.0000E+00  0.0000E+00  0.0000E+00  0.0000E+00  0.0000E+00
    -18.030  0.3686E-03  0.3152E-03  0.9140E-04  0.8293E-04  0.8155E-04  0.6393E-04  0.5699E-04  0.5726E-04  0.0000E+00  0.0000E+00  0.0000E+00  0.0000E+00  0.0000E+00  0.0000E+00  0.0000E+00  0.0000E+00  0.0000E+00  0.0000E+00
    -18.020  0.3601E-03  0.3130E-03  0.8945E-04  0.8149E-04  0.8123E-04  0.6458E-04  0.5601E-04  0.5700E-04  0.0000E+00  0.0000E+00  0.0000E+00  0.0000E+00  0.0000E+00  0.0000E+00  0.0000E+00  0.0000E+00  0.0000E+00  0.0000E+00
    -18.010  0.3537E-03  0.3154E-03  0.8782E-04  0.8111E-04  0.8148E-04  0.6616E-04  0.5533E-04  0.5746E-04  0.0000E+00  0.0000E+00  0.0000E+00  0.0000E+00  0.0000E+00  0.0000E+00  0.0000E+00  0.0000E+00  0.0000E+00  0.0000E+00
    -18.000  0.3498E-03  0.3222E-03  0.8663E-04  0.8183E-04  0.8239E-04  0.6869E-04  0.5503E-04  0.5866E-04  0.0000E+00  0.0000E+00  0.0000E+00  0.0000E+00  0.0000E+00  0.0000E+00  0.0000E+00  0.0000E+00  0.0000E+00  0.0000E+00
    -17.990  0.3484E-03  0.3330E-03  0.8596E-04  0.8362E-04  0.8402E-04  0.7210E-04  0.5512E-04  0.6055E-04  0.0000E+00  0.0000E+00  0.0000E+00  0.0000E+00  0.0000E+00  0.0000E+00  0.0000E+00  0.0000E+00  0.0000E+00  0.0000E+00
    -17.980  0.3495E-03  0.3468E-03  0.8585E-04  0.8636E-04  0.8635E-04  0.7625E-04  0.5561E-04  0.6301E-04  0.0000E+00  0.0000E+00  0.0000E+00  0.0000E+00  0.0000E+00  0.0000E+00  0.0000E+00  0.0000E+00  0.0000E+00  0.0000E+00
    -17.970  0.3528E-03  0.3626E-03  0.8630E-04  0.8985E-04  0.8930E-04  0.8093E-04  0.5644E-04  0.6587E-04  0.0000E+00  0.0000E+00  0.0000E+00  0.0000E+00  0.0000E+00  0.0000E+00  0.0000E+00  0.0000E+00  0.0000E+00  0.0000E+00
    -17.960  0.3577E-03  0.3792E-03  0.8724E-04  0.9384E-04  0.9276E-04  0.8590E-04  0.5752E-04  0.6893E-04  0.0000E+00  0.0000E+00  0.0000E+00  0.0000E+00  0.0000E+00  0.0000E+00  0.0000E+00  0.0000E+00  0.0000E+00  0.0000E+00
    -17.950  0.3636E-03  0.3952E-03  0.8855E-04  0.9803E-04  0.9654E-04  0.9087E-04  0.5874E-04  0.7196E-04  0.0000E+00  0.0000E+00  0.0000E+00  0.0000E+00  0.0000E+00  0.0000E+00  0.0000E+00  0.0000E+00  0.0000E+00  0.0000E+00
    -17.940  0.3696E-03  0.4093E-03  0.9009E-04  0.1021E-03  0.1004E-03  0.9557E-04  0.5998E-04  0.7470E-04  0.0000E+00  0.0000E+00  0.0000E+00  0.0000E+00  0.0000E+00  0.0000E+00  0.0000E+00  0.0000E+00  0.0000E+00  0.0000E+00
    -17.930  0.3750E-03  0.4204E-03  0.9170E-04  0.1057E-03  0.1042E-03  0.9974E-04  0.6108E-04  0.7694E-04  0.0000E+00  0.0000E+00  0.0000E+00  0.0000E+00  0.0000E+00  0.0000E+00  0.0000E+00  0.0000E+00  0.0000E+00  0.0000E+00
    -17.920  0.3792E-03  0.4278E-03  0.9319E-04  0.1087E-03  0.1078E-03  0.1032E-03  0.6193E-04  0.7851E-04  0.0000E+00  0.0000E+00  0.0000E+00  0.0000E+00  0.0000E+00  0.0000E+00  0.0000E+00  0.0000E+00  0.0000E+00  0.0000E+00
    -17.910  0.3815E-03  0.4310E-03  0.9443E-04  0.1108E-03  0.1108E-03  0.1057E-03  0.6240E-04  0.7929E-04  0.0000E+00  0.0000E+00  0.0000E+00  0.0000E+00  0.0000E+00  0.0000E+00  0.0000E+00  0.0000E+00  0.0000E+00  0.0000E+00
    -17.900  0.3817E-03  0.4299E-03  0.9529E-04  0.1119E-03  0.1133E-03  0.1074E-03  0.6242E-04  0.7922E-04  0.0000E+00  0.0000E+00  0.0000E+00  0.0000E+00  0.0000E+00  0.0000E+00  0.0000E+00  0.0000E+00  0.0000E+00  0.0000E+00
    -17.890  0.3796E-03  0.4248E-03  0.9569E-04  0.1121E-03  0.1153E-03  0.1082E-03  0.6195E-04  0.7832E-04  0.0000E+00  0.0000E+00  0.0000E+00  0.0000E+00  0.0000E+00  0.0000E+00  0.0000E+00  0.0000E+00  0.0000E+00  0.0000E+00
    -17.880  0.3753E-03  0.4164E-03  0.9564E-04  0.1114E-03  0.1166E-03  0.1084E-03  0.6099E-04  0.7669E-04  0.0000E+00  0.0000E+00  0.0000E+00  0.0000E+00  0.0000E+00  0.0000E+00  0.0000E+00  0.0000E+00  0.0000E+00  0.0000E+00
    -17.870  0.3693E-03  0.4056E-03  0.9516E-04  0.1100E-03  0.1176E-03  0.1080E-03  0.5960E-04  0.7448E-04  0.0000E+00  0.0000E+00  0.0000E+00  0.0000E+00  0.0000E+00  0.0000E+00  0.0000E+00  0.0000E+00  0.0000E+00  0.0000E+00
    -17.860  0.3621E-03  0.3935E-03  0.9435E-04  0.1082E-03  0.1182E-03  0.1073E-03  0.5785E-04  0.7186E-04  0.0000E+00  0.0000E+00  0.0000E+00  0.0000E+00  0.0000E+00  0.0000E+00  0.0000E+00  0.0000E+00  0.0000E+00  0.0000E+00
    -17.850  0.3543E-03  0.3811E-03  0.9334E-04  0.1061E-03  0.1187E-03  0.1066E-03  0.5585E-04  0.6906E-04  0.0000E+00  0.0000E+00  0.0000E+00  0.0000E+00  0.0000E+00  0.0000E+00  0.0000E+00  0.0000E+00  0.0000E+00  0.0000E+00
    -17.840  0.3466E-03  0.3695E-03  0.9227E-04  0.1042E-03  0.1192E-03  0.1062E-03  0.5374E-04  0.6627E-04  0.0000E+00  0.0000E+00  0.0000E+00  0.0000E+00  0.0000E+00  0.0000E+00  0.0000E+00  0.0000E+00  0.0000E+00  0.0000E+00
    -17.830  0.3396E-03  0.3596E-03  0.9130E-04  0.1025E-03  0.1201E-03  0.1063E-03  0.5166E-04  0.6370E-04  0.0000E+00  0.0000E+00  0.0000E+00  0.0000E+00  0.0000E+00  0.0000E+00  0.0000E+00  0.0000E+00  0.0000E+00  0.0000E+00
    -17.820  0.3339E-03  0.3519E-03  0.9056E-04  0.1013E-03  0.1213E-03  0.1069E-03  0.4973E-04  0.6149E-04  0.0000E+00  0.0000E+00  0.0000E+00  0.0000E+00  0.0000E+00  0.0000E+00  0.0000E+00  0.0000E+00  0.0000E+00  0.0000E+00
    -17.810  0.3298E-03  0.3469E-03  0.9016E-04  0.1008E-03  0.1230E-03  0.1082E-03  0.4806E-04  0.5976E-04  0.0000E+00  0.0000E+00  0.0000E+00  0.0000E+00  0.0000E+00  0.0000E+00  0.0000E+00  0.0000E+00  0.0000E+00  0.0000E+00
    -17.800  0.3275E-03  0.3445E-03  0.9017E-04  0.1010E-03  0.1252E-03  0.1103E-03  0.4674E-04  0.5857E-04  0.0000E+00  0.0000E+00  0.0000E+00  0.0000E+00  0.0000E+00  0.0000E+00  0.0000E+00  0.0000E+00  0.0000E+00  0.0000E+00
    -17.790  0.3270E-03  0.3445E-03  0.9062E-04  0.1018E-03  0.1280E-03  0.1129E-03  0.4583E-04  0.5793E-04  0.0000E+00  0.0000E+00  0.0000E+00  0.0000E+00  0.0000E+00  0.0000E+00  0.0000E+00  0.0000E+00  0.0000E+00  0.0000E+00
    -17.780  0.3279E-03  0.3464E-03  0.9146E-04  0.1031E-03  0.1311E-03  0.1159E-03  0.4533E-04  0.5781E-04  0.0000E+00  0.0000E+00  0.0000E+00  0.0000E+00  0.0000E+00  0.0000E+00  0.0000E+00  0.0000E+00  0.0000E+00  0.0000E+00
    -17.770  0.3298E-03  0.3496E-03  0.9263E-04  0.1049E-03  0.1345E-03  0.1193E-03  0.4525E-04  0.5814E-04  0.0000E+00  0.0000E+00  0.0000E+00  0.0000E+00  0.0000E+00  0.0000E+00  0.0000E+00  0.0000E+00  0.0000E+00  0.0000E+00
    -17.760  0.3324E-03  0.3533E-03  0.9402E-04  0.1069E-03  0.1380E-03  0.1227E-03  0.4553E-04  0.5882E-04  0.0000E+00  0.0000E+00  0.0000E+00  0.0000E+00  0.0000E+00  0.0000E+00  0.0000E+00  0.0000E+00  0.0000E+00  0.0000E+00
    -17.750  0.3349E-03  0.3568E-03  0.9550E-04  0.1089E-03  0.1414E-03  0.1259E-03  0.4610E-04  0.5975E-04  0.0000E+00  0.0000E+00  0.0000E+00  0.0000E+00  0.0000E+00  0.0000E+00  0.0000E+00  0.0000E+00  0.0000E+00  0.0000E+00
    -17.740  0.3367E-03  0.3593E-03  0.9693E-04  0.1107E-03  0.1446E-03  0.1289E-03  0.4688E-04  0.6079E-04  0.0000E+00  0.0000E+00  0.0000E+00  0.0000E+00  0.0000E+00  0.0000E+00  0.0000E+00  0.0000E+00  0.0000E+00  0.0000E+00
    -17.730  0.3373E-03  0.3601E-03  0.9816E-04  0.1121E-03  0.1473E-03  0.1313E-03  0.4777E-04  0.6184E-04  0.0000E+00  0.0000E+00  0.0000E+00  0.0000E+00  0.0000E+00  0.0000E+00  0.0000E+00  0.0000E+00  0.0000E+00  0.0000E+00
    -17.720  0.3363E-03  0.3589E-03  0.9905E-04  0.1129E-03  0.1495E-03  0.1331E-03  0.4869E-04  0.6283E-04  0.0000E+00  0.0000E+00  0.0000E+00  0.0000E+00  0.0000E+00  0.0000E+00  0.0000E+00  0.0000E+00  0.0000E+00  0.0000E+00
    -17.710  0.3332E-03  0.3552E-03  0.9951E-04  0.1131E-03  0.1511E-03  0.1344E-03  0.4954E-04  0.6369E-04  0.0000E+00  0.0000E+00  0.0000E+00  0.0000E+00  0.0000E+00  0.0000E+00  0.0000E+00  0.0000E+00  0.0000E+00  0.0000E+00
    -17.700  0.3280E-03  0.3491E-03  0.9945E-04  0.1127E-03  0.1520E-03  0.1350E-03  0.5027E-04  0.6440E-04  0.0000E+00  0.0000E+00  0.0000E+00  0.0000E+00  0.0000E+00  0.0000E+00  0.0000E+00  0.0000E+00  0.0000E+00  0.0000E+00
    -17.690  0.3207E-03  0.3408E-03  0.9882E-04  0.1116E-03  0.1523E-03  0.1351E-03  0.5083E-04  0.6500E-04  0.0000E+00  0.0000E+00  0.0000E+00  0.0000E+00  0.0000E+00  0.0000E+00  0.0000E+00  0.0000E+00  0.0000E+00  0.0000E+00
    -17.680  0.3114E-03  0.3305E-03  0.9762E-04  0.1098E-03  0.1521E-03  0.1349E-03  0.5125E-04  0.6555E-04  0.0000E+00  0.0000E+00  0.0000E+00  0.0000E+00  0.0000E+00  0.0000E+00  0.0000E+00  0.0000E+00  0.0000E+00  0.0000E+00
    -17.670  0.3004E-03  0.3188E-03  0.9587E-04  0.1076E-03  0.1516E-03  0.1345E-03  0.5154E-04  0.6615E-04  0.0000E+00  0.0000E+00  0.0000E+00  0.0000E+00  0.0000E+00  0.0000E+00  0.0000E+00  0.0000E+00  0.0000E+00  0.0000E+00
    -17.660  0.2882E-03  0.3063E-03  0.9363E-04  0.1049E-03  0.1508E-03  0.1342E-03  0.5179E-04  0.6696E-04  0.0000E+00  0.0000E+00  0.0000E+00  0.0000E+00  0.0000E+00  0.0000E+00  0.0000E+00  0.0000E+00  0.0000E+00  0.0000E+00
    -17.650  0.2754E-03  0.2937E-03  0.9098E-04  0.1021E-03  0.1501E-03  0.1342E-03  0.5211E-04  0.6814E-04  0.0000E+00  0.0000E+00  0.0000E+00  0.0000E+00  0.0000E+00  0.0000E+00  0.0000E+00  0.0000E+00  0.0000E+00  0.0000E+00
    -17.640  0.2626E-03  0.2817E-03  0.8804E-04  0.9921E-04  0.1497E-03  0.1347E-03  0.5265E-04  0.6987E-04  0.0000E+00  0.0000E+00  0.0000E+00  0.0000E+00  0.0000E+00  0.0000E+00  0.0000E+00  0.0000E+00  0.0000E+00  0.0000E+00
    -17.630  0.2504E-03  0.2710E-03  0.8494E-04  0.9647E-04  0.1501E-03  0.1361E-03  0.5358E-04  0.7234E-04  0.0000E+00  0.0000E+00  0.0000E+00  0.0000E+00  0.0000E+00  0.0000E+00  0.0000E+00  0.0000E+00  0.0000E+00  0.0000E+00
    -17.620  0.2396E-03  0.2621E-03  0.8183E-04  0.9403E-04  0.1514E-03  0.1385E-03  0.5509E-04  0.7573E-04  0.0000E+00  0.0000E+00  0.0000E+00  0.0000E+00  0.0000E+00  0.0000E+00  0.0000E+00  0.0000E+00  0.0000E+00  0.0000E+00
    -17.610  0.2309E-03  0.2557E-03  0.7888E-04  0.9206E-04  0.1542E-03  0.1422E-03  0.5738E-04  0.8021E-04  0.0000E+00  0.0000E+00  0.0000E+00  0.0000E+00  0.0000E+00  0.0000E+00  0.0000E+00  0.0000E+00  0.0000E+00  0.0000E+00
    -17.600  0.2247E-03  0.2522E-03  0.7625E-04  0.9071E-04  0.1588E-03  0.1473E-03  0.6062E-04  0.8591E-04  0.0000E+00  0.0000E+00  0.0000E+00  0.0000E+00  0.0000E+00  0.0000E+00  0.0000E+00  0.0000E+00  0.0000E+00  0.0000E+00
    -17.590  0.2216E-03  0.2519E-03  0.7411E-04  0.9013E-04  0.1655E-03  0.1542E-03  0.6498E-04  0.9296E-04  0.0000E+00  0.0000E+00  0.0000E+00  0.0000E+00  0.0000E+00  0.0000E+00  0.0000E+00  0.0000E+00  0.0000E+00  0.0000E+00
    -17.580  0.2222E-03  0.2552E-03  0.7264E-04  0.9044E-04  0.1747E-03  0.1628E-03  0.7056E-04  0.1014E-03  0.0000E+00  0.0000E+00  0.0000E+00  0.0000E+00  0.0000E+00  0.0000E+00  0.0000E+00  0.0000E+00  0.0000E+00  0.0000E+00
    -17.570  0.2267E-03  0.2625E-03  0.7197E-04  0.9179E-04  0.1866E-03  0.1733E-03  0.7745E-04  0.1113E-03  0.0000E+00  0.0000E+00  0.0000E+00  0.0000E+00  0.0000E+00  0.0000E+00  0.0000E+00  0.0000E+00  0.0000E+00  0.0000E+00
    -17.560  0.2356E-03  0.2741E-03  0.7224E-04  0.9429E-04  0.2013E-03  0.1857E-03  0.8564E-04  0.1227E-03  0.0000E+00  0.0000E+00  0.0000E+00  0.0000E+00  0.0000E+00  0.0000E+00  0.0000E+00  0.0000E+00  0.0000E+00  0.0000E+00
    -17.550  0.2489E-03  0.2904E-03  0.7353E-04  0.9806E-04  0.2187E-03  0.2000E-03  0.9506E-04  0.1355E-03  0.0000E+00  0.0000E+00  0.0000E+00  0.0000E+00  0.0000E+00  0.0000E+00  0.0000E+00  0.0000E+00  0.0000E+00  0.0000E+00
    -17.540  0.2668E-03  0.3120E-03  0.7592E-04  0.1032E-03  0.2387E-03  0.2162E-03  0.1056E-03  0.1496E-03  0.0000E+00  0.0000E+00  0.0000E+00  0.0000E+00  0.0000E+00  0.0000E+00  0.0000E+00  0.0000E+00  0.0000E+00  0.0000E+00
    -17.530  0.2895E-03  0.3394E-03  0.7942E-04  0.1098E-03  0.2610E-03  0.2340E-03  0.1171E-03  0.1650E-03  0.0000E+00  0.0000E+00  0.0000E+00  0.0000E+00  0.0000E+00  0.0000E+00  0.0000E+00  0.0000E+00  0.0000E+00  0.0000E+00
    -17.520  0.3167E-03  0.3734E-03  0.8401E-04  0.1178E-03  0.2852E-03  0.2532E-03  0.1293E-03  0.1815E-03  0.0000E+00  0.0000E+00  0.0000E+00  0.0000E+00  0.0000E+00  0.0000E+00  0.0000E+00  0.0000E+00  0.0000E+00  0.0000E+00
    -17.510  0.3487E-03  0.4150E-03  0.8966E-04  0.1275E-03  0.3105E-03  0.2735E-03  0.1419E-03  0.1990E-03  0.0000E+00  0.0000E+00  0.0000E+00  0.0000E+00  0.0000E+00  0.0000E+00  0.0000E+00  0.0000E+00  0.0000E+00  0.0000E+00
    -17.500  0.3852E-03  0.4651E-03  0.9627E-04  0.1388E-03  0.3363E-03  0.2945E-03  0.1548E-03  0.2175E-03  0.0000E+00  0.0000E+00  0.0000E+00  0.0000E+00  0.0000E+00  0.0000E+00  0.0000E+00  0.0000E+00  0.0000E+00  0.0000E+00
    -17.490  0.4265E-03  0.5249E-03  0.1038E-03  0.1518E-03  0.3620E-03  0.3159E-03  0.1677E-03  0.2369E-03  0.0000E+00  0.0000E+00  0.0000E+00  0.0000E+00  0.0000E+00  0.0000E+00  0.0000E+00  0.0000E+00  0.0000E+00  0.0000E+00
    -17.480  0.4726E-03  0.5956E-03  0.1121E-03  0.1665E-03  0.3869E-03  0.3372E-03  0.1805E-03  0.2570E-03  0.0000E+00  0.0000E+00  0.0000E+00  0.0000E+00  0.0000E+00  0.0000E+00  0.0000E+00  0.0000E+00  0.0000E+00  0.0000E+00
    -17.470  0.5235E-03  0.6785E-03  0.1211E-03  0.1830E-03  0.4102E-03  0.3581E-03  0.1930E-03  0.2780E-03  0.0000E+00  0.0000E+00  0.0000E+00  0.0000E+00  0.0000E+00  0.0000E+00  0.0000E+00  0.0000E+00  0.0000E+00  0.0000E+00
    -17.460  0.5795E-03  0.7747E-03  0.1309E-03  0.2015E-03  0.4317E-03  0.3782E-03  0.2053E-03  0.2999E-03  0.0000E+00  0.0000E+00  0.0000E+00  0.0000E+00  0.0000E+00  0.0000E+00  0.0000E+00  0.0000E+00  0.0000E+00  0.0000E+00
    -17.450  0.6407E-03  0.8852E-03  0.1413E-03  0.2221E-03  0.4508E-03  0.3975E-03  0.2174E-03  0.3227E-03  0.0000E+00  0.0000E+00  0.0000E+00  0.0000E+00  0.0000E+00  0.0000E+00  0.0000E+00  0.0000E+00  0.0000E+00  0.0000E+00
    -17.440  0.7071E-03  0.1011E-02  0.1524E-03  0.2450E-03  0.4675E-03  0.4158E-03  0.2293E-03  0.3466E-03  0.0000E+00  0.0000E+00  0.0000E+00  0.0000E+00  0.0000E+00  0.0000E+00  0.0000E+00  0.0000E+00  0.0000E+00  0.0000E+00
    -17.430  0.7785E-03  0.1152E-02  0.1641E-03  0.2704E-03  0.4815E-03  0.4330E-03  0.2412E-03  0.3718E-03  0.0000E+00  0.0000E+00  0.0000E+00  0.0000E+00  0.0000E+00  0.0000E+00  0.0000E+00  0.0000E+00  0.0000E+00  0.0000E+00
    -17.420  0.8547E-03  0.1308E-02  0.1766E-03  0.2986E-03  0.4930E-03  0.4493E-03  0.2532E-03  0.3985E-03  0.0000E+00  0.0000E+00  0.0000E+00  0.0000E+00  0.0000E+00  0.0000E+00  0.0000E+00  0.0000E+00  0.0000E+00  0.0000E+00
    -17.410  0.9349E-03  0.1478E-02  0.1897E-03  0.3298E-03  0.5020E-03  0.4648E-03  0.2653E-03  0.4267E-03  0.0000E+00  0.0000E+00  0.0000E+00  0.0000E+00  0.0000E+00  0.0000E+00  0.0000E+00  0.0000E+00  0.0000E+00  0.0000E+00
    -17.400  0.1018E-02  0.1660E-02  0.2035E-03  0.3642E-03  0.5087E-03  0.4797E-03  0.2776E-03  0.4568E-03  0.0000E+00  0.0000E+00  0.0000E+00  0.0000E+00  0.0000E+00  0.0000E+00  0.0000E+00  0.0000E+00  0.0000E+00  0.0000E+00
    -17.390  0.1103E-02  0.1853E-02  0.2178E-03  0.4020E-03  0.5131E-03  0.4942E-03  0.2900E-03  0.4886E-03  0.0000E+00  0.0000E+00  0.0000E+00  0.0000E+00  0.0000E+00  0.0000E+00  0.0000E+00  0.0000E+00  0.0000E+00  0.0000E+00
    -17.380  0.1188E-02  0.2052E-02  0.2325E-03  0.4431E-03  0.5153E-03  0.5086E-03  0.3022E-03  0.5223E-03  0.0000E+00  0.0000E+00  0.0000E+00  0.0000E+00  0.0000E+00  0.0000E+00  0.0000E+00  0.0000E+00  0.0000E+00  0.0000E+00
    -17.370  0.1272E-02  0.2254E-02  0.2475E-03  0.4875E-03  0.5153E-03  0.5228E-03  0.3139E-03  0.5577E-03  0.0000E+00  0.0000E+00  0.0000E+00  0.0000E+00  0.0000E+00  0.0000E+00  0.0000E+00  0.0000E+00  0.0000E+00  0.0000E+00
    -17.360  0.1352E-02  0.2454E-02  0.2627E-03  0.5348E-03  0.5129E-03  0.5368E-03  0.3248E-03  0.5948E-03  0.0000E+00  0.0000E+00  0.0000E+00  0.0000E+00  0.0000E+00  0.0000E+00  0.0000E+00  0.0000E+00  0.0000E+00  0.0000E+00
    -17.350  0.1429E-02  0.2646E-02  0.2780E-03  0.5847E-03  0.5081E-03  0.5507E-03  0.3346E-03  0.6331E-03  0.0000E+00  0.0000E+00  0.0000E+00  0.0000E+00  0.0000E+00  0.0000E+00  0.0000E+00  0.0000E+00  0.0000E+00  0.0000E+00
    -17.340  0.1500E-02  0.2827E-02  0.2934E-03  0.6364E-03  0.5006E-03  0.5641E-03  0.3428E-03  0.6722E-03  0.0000E+00  0.0000E+00  0.0000E+00  0.0000E+00  0.0000E+00  0.0000E+00  0.0000E+00  0.0000E+00  0.0000E+00  0.0000E+00
    -17.330  0.1567E-02  0.2990E-02  0.3091E-03  0.6891E-03  0.4904E-03  0.5766E-03  0.3493E-03  0.7115E-03  0.0000E+00  0.0000E+00  0.0000E+00  0.0000E+00  0.0000E+00  0.0000E+00  0.0000E+00  0.0000E+00  0.0000E+00  0.0000E+00
    -17.320  0.1631E-02  0.3131E-02  0.3253E-03  0.7416E-03  0.4775E-03  0.5878E-03  0.3541E-03  0.7503E-03  0.0000E+00  0.0000E+00  0.0000E+00  0.0000E+00  0.0000E+00  0.0000E+00  0.0000E+00  0.0000E+00  0.0000E+00  0.0000E+00
    -17.310  0.1692E-02  0.3244E-02  0.3427E-03  0.7926E-03  0.4621E-03  0.5972E-03  0.3573E-03  0.7878E-03  0.0000E+00  0.0000E+00  0.0000E+00  0.0000E+00  0.0000E+00  0.0000E+00  0.0000E+00  0.0000E+00  0.0000E+00  0.0000E+00
    -17.300  0.1753E-02  0.3327E-02  0.3620E-03  0.8407E-03  0.4445E-03  0.6041E-03  0.3593E-03  0.8228E-03  0.0000E+00  0.0000E+00  0.0000E+00  0.0000E+00  0.0000E+00  0.0000E+00  0.0000E+00  0.0000E+00  0.0000E+00  0.0000E+00
    -17.290  0.1818E-02  0.3375E-02  0.3839E-03  0.8843E-03  0.4251E-03  0.6079E-03  0.3607E-03  0.8542E-03  0.0000E+00  0.0000E+00  0.0000E+00  0.0000E+00  0.0000E+00  0.0000E+00  0.0000E+00  0.0000E+00  0.0000E+00  0.0000E+00
    -17.280  0.1888E-02  0.3388E-02  0.4094E-03  0.9218E-03  0.4046E-03  0.6080E-03  0.3623E-03  0.8809E-03  0.0000E+00  0.0000E+00  0.0000E+00  0.0000E+00  0.0000E+00  0.0000E+00  0.0000E+00  0.0000E+00  0.0000E+00  0.0000E+00
    -17.270  0.1967E-02  0.3363E-02  0.4392E-03  0.9516E-03  0.3838E-03  0.6038E-03  0.3651E-03  0.9016E-03  0.0000E+00  0.0000E+00  0.0000E+00  0.0000E+00  0.0000E+00  0.0000E+00  0.0000E+00  0.0000E+00  0.0000E+00  0.0000E+00
    -17.260  0.2055E-02  0.3302E-02  0.4742E-03  0.9722E-03  0.3634E-03  0.5950E-03  0.3701E-03  0.9152E-03  0.0000E+00  0.0000E+00  0.0000E+00  0.0000E+00  0.0000E+00  0.0000E+00  0.0000E+00  0.0000E+00  0.0000E+00  0.0000E+00
    -17.250  0.2153E-02  0.3206E-02  0.5145E-03  0.9825E-03  0.3440E-03  0.5813E-03  0.3782E-03  0.9207E-03  0.0000E+00  0.0000E+00  0.0000E+00  0.0000E+00  0.0000E+00  0.0000E+00  0.0000E+00  0.0000E+00  0.0000E+00  0.0000E+00
    -17.240  0.2260E-02  0.3076E-02  0.5601E-03  0.9814E-03  0.3263E-03  0.5626E-03  0.3902E-03  0.9170E-03  0.0000E+00  0.0000E+00  0.0000E+00  0.0000E+00  0.0000E+00  0.0000E+00  0.0000E+00  0.0000E+00  0.0000E+00  0.0000E+00
    -17.230  0.2373E-02  0.2917E-02  0.6105E-03  0.9686E-03  0.3108E-03  0.5391E-03  0.4068E-03  0.9038E-03  0.0000E+00  0.0000E+00  0.0000E+00  0.0000E+00  0.0000E+00  0.0000E+00  0.0000E+00  0.0000E+00  0.0000E+00  0.0000E+00
    -17.220  0.2488E-02  0.2732E-02  0.6645E-03  0.9440E-03  0.2975E-03  0.5110E-03  0.4284E-03  0.8808E-03  0.0000E+00  0.0000E+00  0.0000E+00  0.0000E+00  0.0000E+00  0.0000E+00  0.0000E+00  0.0000E+00  0.0000E+00  0.0000E+00
    -17.210  0.2599E-02  0.2527E-02  0.7205E-03  0.9080E-03  0.2865E-03  0.4789E-03  0.4549E-03  0.8481E-03  0.0000E+00  0.0000E+00  0.0000E+00  0.0000E+00  0.0000E+00  0.0000E+00  0.0000E+00  0.0000E+00  0.0000E+00  0.0000E+00
    -17.200  0.2699E-02  0.2307E-02  0.7763E-03  0.8615E-03  0.2774E-03  0.4434E-03  0.4860E-03  0.8064E-03  0.0000E+00  0.0000E+00  0.0000E+00  0.0000E+00  0.0000E+00  0.0000E+00  0.0000E+00  0.0000E+00  0.0000E+00  0.0000E+00
    -17.190  0.2782E-02  0.2079E-02  0.8296E-03  0.8060E-03  0.2699E-03  0.4055E-03  0.5211E-03  0.7566E-03  0.0000E+00  0.0000E+00  0.0000E+00  0.0000E+00  0.0000E+00  0.0000E+00  0.0000E+00  0.0000E+00  0.0000E+00  0.0000E+00
    -17.180  0.2843E-02  0.1848E-02  0.8779E-03  0.7431E-03  0.2633E-03  0.3659E-03  0.5593E-03  0.7003E-03  0.0000E+00  0.0000E+00  0.0000E+00  0.0000E+00  0.0000E+00  0.0000E+00  0.0000E+00  0.0000E+00  0.0000E+00  0.0000E+00
    -17.170  0.2874E-02  0.1620E-02  0.9185E-03  0.6750E-03  0.2570E-03  0.3257E-03  0.5994E-03  0.6389E-03  0.0000E+00  0.0000E+00  0.0000E+00  0.0000E+00  0.0000E+00  0.0000E+00  0.0000E+00  0.0000E+00  0.0000E+00  0.0000E+00
    -17.160  0.2874E-02  0.1400E-02  0.9494E-03  0.6039E-03  0.2504E-03  0.2859E-03  0.6400E-03  0.5743E-03  0.0000E+00  0.0000E+00  0.0000E+00  0.0000E+00  0.0000E+00  0.0000E+00  0.0000E+00  0.0000E+00  0.0000E+00  0.0000E+00
    -17.150  0.2839E-02  0.1192E-02  0.9687E-03  0.5318E-03  0.2430E-03  0.2473E-03  0.6798E-03  0.5084E-03  0.0000E+00  0.0000E+00  0.0000E+00  0.0000E+00  0.0000E+00  0.0000E+00  0.0000E+00  0.0000E+00  0.0000E+00  0.0000E+00
    -17.140  0.2769E-02  0.9997E-03  0.9753E-03  0.4609E-03  0.2343E-03  0.2107E-03  0.7172E-03  0.4431E-03  0.0000E+00  0.0000E+00  0.0000E+00  0.0000E+00  0.0000E+00  0.0000E+00  0.0000E+00  0.0000E+00  0.0000E+00  0.0000E+00
    -17.130  0.2667E-02  0.8257E-03  0.9687E-03  0.3930E-03  0.2242E-03  0.1768E-03  0.7507E-03  0.3801E-03  0.0000E+00  0.0000E+00  0.0000E+00  0.0000E+00  0.0000E+00  0.0000E+00  0.0000E+00  0.0000E+00  0.0000E+00  0.0000E+00
    -17.120  0.2535E-02  0.6714E-03  0.9490E-03  0.3296E-03  0.2125E-03  0.1460E-03  0.7791E-03  0.3208E-03  0.0000E+00  0.0000E+00  0.0000E+00  0.0000E+00  0.0000E+00  0.0000E+00  0.0000E+00  0.0000E+00  0.0000E+00  0.0000E+00
    -17.110  0.2379E-02  0.5373E-03  0.9173E-03  0.2718E-03  0.1993E-03  0.1187E-03  0.8011E-03  0.2662E-03  0.0000E+00  0.0000E+00  0.0000E+00  0.0000E+00  0.0000E+00  0.0000E+00  0.0000E+00  0.0000E+00  0.0000E+00  0.0000E+00
    -17.100  0.2203E-02  0.4230E-03  0.8748E-03  0.2204E-03  0.1848E-03  0.9486E-04  0.8157E-03  0.2173E-03  0.0000E+00  0.0000E+00  0.0000E+00  0.0000E+00  0.0000E+00  0.0000E+00  0.0000E+00  0.0000E+00  0.0000E+00  0.0000E+00
    -17.090  0.2015E-02  0.3276E-03  0.8235E-03  0.1756E-03  0.1694E-03  0.7458E-04  0.8221E-03  0.1743E-03  0.0000E+00  0.0000E+00  0.0000E+00  0.0000E+00  0.0000E+00  0.0000E+00  0.0000E+00  0.0000E+00  0.0000E+00  0.0000E+00
    -17.080  0.1820E-02  0.2496E-03  0.7654E-03  0.1375E-03  0.1535E-03  0.5765E-04  0.8197E-03  0.1374E-03  0.0000E+00  0.0000E+00  0.0000E+00  0.0000E+00  0.0000E+00  0.0000E+00  0.0000E+00  0.0000E+00  0.0000E+00  0.0000E+00
    -17.070  0.1624E-02  0.1869E-03  0.7028E-03  0.1058E-03  0.1374E-03  0.4380E-04  0.8083E-03  0.1065E-03  0.0000E+00  0.0000E+00  0.0000E+00  0.0000E+00  0.0000E+00  0.0000E+00  0.0000E+00  0.0000E+00  0.0000E+00  0.0000E+00
    -17.060  0.1431E-02  0.1376E-03  0.6377E-03  0.7996E-04  0.1215E-03  0.3270E-04  0.7881E-03  0.8103E-04  0.0000E+00  0.0000E+00  0.0000E+00  0.0000E+00  0.0000E+00  0.0000E+00  0.0000E+00  0.0000E+00  0.0000E+00  0.0000E+00
    -17.050  0.1247E-02  0.9956E-04  0.5720E-03  0.5936E-04  0.1063E-03  0.2399E-04  0.7594E-03  0.6058E-04  0.0000E+00  0.0000E+00  0.0000E+00  0.0000E+00  0.0000E+00  0.0000E+00  0.0000E+00  0.0000E+00  0.0000E+00  0.0000E+00
    -17.040  0.1075E-02  0.7080E-04  0.5076E-03  0.4328E-04  0.9189E-04  0.1729E-04  0.7229E-03  0.4449E-04  0.0000E+00  0.0000E+00  0.0000E+00  0.0000E+00  0.0000E+00  0.0000E+00  0.0000E+00  0.0000E+00  0.0000E+00  0.0000E+00
    -17.030  0.9155E-03  0.4946E-04  0.4457E-03  0.3098E-04  0.7859E-04  0.1224E-04  0.6795E-03  0.3208E-04  0.0000E+00  0.0000E+00  0.0000E+00  0.0000E+00  0.0000E+00  0.0000E+00  0.0000E+00  0.0000E+00  0.0000E+00  0.0000E+00
    -17.020  0.7715E-03  0.3395E-04  0.3874E-03  0.2178E-04  0.6650E-04  0.8510E-05  0.6306E-03  0.2272E-04  0.0000E+00  0.0000E+00  0.0000E+00  0.0000E+00  0.0000E+00  0.0000E+00  0.0000E+00  0.0000E+00  0.0000E+00  0.0000E+00
    -17.010  0.6432E-03  0.2289E-04  0.3333E-03  0.1503E-04  0.5569E-04  0.5809E-05  0.5775E-03  0.1580E-04  0.0000E+00  0.0000E+00  0.0000E+00  0.0000E+00  0.0000E+00  0.0000E+00  0.0000E+00  0.0000E+00  0.0000E+00  0.0000E+00
    -17.000  0.5304E-03  0.1516E-04  0.2840E-03  0.1018E-04  0.4618E-04  0.3894E-05  0.5218E-03  0.1078E-04  0.0000E+00  0.0000E+00  0.0000E+00  0.0000E+00  0.0000E+00  0.0000E+00  0.0000E+00  0.0000E+00  0.0000E+00  0.0000E+00
    -16.990  0.4327E-03  0.9859E-05  0.2396E-03  0.6770E-05  0.3791E-04  0.2562E-05  0.4648E-03  0.7225E-05  0.0000E+00  0.0000E+00  0.0000E+00  0.0000E+00  0.0000E+00  0.0000E+00  0.0000E+00  0.0000E+00  0.0000E+00  0.0000E+00
    -16.980  0.3491E-03  0.6296E-05  0.2001E-03  0.4418E-05  0.3082E-04  0.1655E-05  0.4082E-03  0.4753E-05  0.0000E+00  0.0000E+00  0.0000E+00  0.0000E+00  0.0000E+00  0.0000E+00  0.0000E+00  0.0000E+00  0.0000E+00  0.0000E+00
    -16.970  0.2786E-03  0.3948E-05  0.1654E-03  0.2830E-05  0.2481E-04  0.1049E-05  0.3532E-03  0.3069E-05  0.0000E+00  0.0000E+00  0.0000E+00  0.0000E+00  0.0000E+00  0.0000E+00  0.0000E+00  0.0000E+00  0.0000E+00  0.0000E+00
    -16.960  0.2198E-03  0.2431E-05  0.1353E-03  0.1779E-05  0.1977E-04  0.6528E-06  0.3011E-03  0.1945E-05  0.0000E+00  0.0000E+00  0.0000E+00  0.0000E+00  0.0000E+00  0.0000E+00  0.0000E+00  0.0000E+00  0.0000E+00  0.0000E+00
    -16.950  0.1714E-03  0.1469E-05  0.1094E-03  0.1098E-05  0.1560E-04  0.3987E-06  0.2528E-03  0.1209E-05  0.0000E+00  0.0000E+00  0.0000E+00  0.0000E+00  0.0000E+00  0.0000E+00  0.0000E+00  0.0000E+00  0.0000E+00  0.0000E+00
    -16.940  0.1320E-03  0.8718E-06  0.8748E-04  0.6644E-06  0.1218E-04  0.2389E-06  0.2090E-03  0.7382E-06  0.0000E+00  0.0000E+00  0.0000E+00  0.0000E+00  0.0000E+00  0.0000E+00  0.0000E+00  0.0000E+00  0.0000E+00  0.0000E+00
    -16.930  0.1005E-03  0.5078E-06  0.6910E-04  0.3947E-06  0.9403E-05  0.1405E-06  0.1700E-03  0.4422E-06  0.0000E+00  0.0000E+00  0.0000E+00  0.0000E+00  0.0000E+00  0.0000E+00  0.0000E+00  0.0000E+00  0.0000E+00  0.0000E+00
    -16.920  0.7546E-04  0.2903E-06  0.5390E-04  0.2300E-06  0.7177E-05  0.8107E-07  0.1361E-03  0.2599E-06  0.0000E+00  0.0000E+00  0.0000E+00  0.0000E+00  0.0000E+00  0.0000E+00  0.0000E+00  0.0000E+00  0.0000E+00  0.0000E+00
    -16.910  0.5593E-04  0.1629E-06  0.4148E-04  0.1315E-06  0.5413E-05  0.4590E-07  0.1072E-03  0.1499E-06  0.0000E+00  0.0000E+00  0.0000E+00  0.0000E+00  0.0000E+00  0.0000E+00  0.0000E+00  0.0000E+00  0.0000E+00  0.0000E+00
    -16.900  0.4089E-04  0.8969E-07  0.3149E-04  0.7380E-07  0.4031E-05  0.2550E-07  0.8306E-04  0.8486E-07  0.0000E+00  0.0000E+00  0.0000E+00  0.0000E+00  0.0000E+00  0.0000E+00  0.0000E+00  0.0000E+00  0.0000E+00  0.0000E+00
    -16.890  0.2948E-04  0.4847E-07  0.2357E-04  0.4062E-07  0.2963E-05  0.1390E-07  0.6327E-04  0.4713E-07  0.0000E+00  0.0000E+00  0.0000E+00  0.0000E+00  0.0000E+00  0.0000E+00  0.0000E+00  0.0000E+00  0.0000E+00  0.0000E+00
    -16.880  0.2094E-04  0.2571E-07  0.1738E-04  0.2194E-07  0.2149E-05  0.7431E-08  0.4739E-04  0.2568E-07  0.0000E+00  0.0000E+00  0.0000E+00  0.0000E+00  0.0000E+00  0.0000E+00  0.0000E+00  0.0000E+00  0.0000E+00  0.0000E+00
    -16.870  0.1466E-04  0.1338E-07  0.1262E-04  0.1162E-07  0.1536E-05  0.3898E-08  0.3489E-04  0.1373E-07  0.0000E+00  0.0000E+00  0.0000E+00  0.0000E+00  0.0000E+00  0.0000E+00  0.0000E+00  0.0000E+00  0.0000E+00  0.0000E+00
    -16.860  0.1010E-04  0.6834E-08  0.9022E-05  0.6040E-08  0.1082E-05  0.2006E-08  0.2524E-04  0.7204E-08  0.0000E+00  0.0000E+00  0.0000E+00  0.0000E+00  0.0000E+00  0.0000E+00  0.0000E+00  0.0000E+00  0.0000E+00  0.0000E+00
    -16.850  0.6856E-05  0.3425E-08  0.6347E-05  0.3080E-08  0.7509E-06  0.1013E-08  0.1795E-04  0.3708E-08  0.0000E+00  0.0000E+00  0.0000E+00  0.0000E+00  0.0000E+00  0.0000E+00  0.0000E+00  0.0000E+00  0.0000E+00  0.0000E+00
    -16.840  0.4579E-05  0.1684E-08  0.4392E-05  0.1540E-08  0.5131E-06  0.5015E-09  0.1254E-04  0.1873E-08  0.0000E+00  0.0000E+00  0.0000E+00  0.0000E+00  0.0000E+00  0.0000E+00  0.0000E+00  0.0000E+00  0.0000E+00  0.0000E+00
    -16.830  0.3009E-05  0.8127E-09  0.2989E-05  0.7557E-09  0.3450E-06  0.2436E-09  0.8605E-05  0.9278E-09  0.0000E+00  0.0000E+00  0.0000E+00  0.0000E+00  0.0000E+00  0.0000E+00  0.0000E+00  0.0000E+00  0.0000E+00  0.0000E+00
    -16.820  0.1945E-05  0.3847E-09  0.2000E-05  0.3637E-09  0.2282E-06  0.1161E-09  0.5801E-05  0.4510E-09  0.0000E+00  0.0000E+00  0.0000E+00  0.0000E+00  0.0000E+00  0.0000E+00  0.0000E+00  0.0000E+00  0.0000E+00  0.0000E+00
    -16.810  0.1236E-05  0.1787E-09  0.1315E-05  0.1717E-09  0.1485E-06  0.5427E-10  0.3841E-05  0.2150E-09  0.0000E+00  0.0000E+00  0.0000E+00  0.0000E+00  0.0000E+00  0.0000E+00  0.0000E+00  0.0000E+00  0.0000E+00  0.0000E+00
    -16.800  0.7727E-06  0.8145E-10  0.8498E-06  0.7952E-10  0.9503E-07  0.2489E-10  0.2497E-05  0.1006E-09  0.0000E+00  0.0000E+00  0.0000E+00  0.0000E+00  0.0000E+00  0.0000E+00  0.0000E+00  0.0000E+00  0.0000E+00  0.0000E+00
    -16.790  0.4747E-06  0.3642E-10  0.5396E-06  0.3612E-10  0.5977E-07  0.1119E-10  0.1594E-05  0.4617E-10  0.0000E+00  0.0000E+00  0.0000E+00  0.0000E+00  0.0000E+00  0.0000E+00  0.0000E+00  0.0000E+00  0.0000E+00  0.0000E+00
    -16.780  0.2866E-06  0.1598E-10  0.3365E-06  0.1609E-10  0.3695E-07  0.4938E-11  0.9994E-06  0.2079E-10  0.0000E+00  0.0000E+00  0.0000E+00  0.0000E+00  0.0000E+00  0.0000E+00  0.0000E+00  0.0000E+00  0.0000E+00  0.0000E+00
    -16.770  0.1700E-06  0.6875E-11  0.2061E-06  0.7034E-11  0.2245E-07  0.2137E-11  0.6151E-06  0.9182E-11  0.0000E+00  0.0000E+00  0.0000E+00  0.0000E+00  0.0000E+00  0.0000E+00  0.0000E+00  0.0000E+00  0.0000E+00  0.0000E+00
    -16.760  0.9911E-07  0.2903E-11  0.1240E-06  0.3016E-11  0.1340E-07  0.9069E-12  0.3716E-06  0.3978E-11  0.0000E+00  0.0000E+00  0.0000E+00  0.0000E+00  0.0000E+00  0.0000E+00  0.0000E+00  0.0000E+00  0.0000E+00  0.0000E+00
    -16.750  0.5675E-07  0.1202E-11  0.7326E-07  0.1268E-11  0.7855E-08  0.3775E-12  0.2204E-06  0.1691E-11  0.0000E+00  0.0000E+00  0.0000E+00  0.0000E+00  0.0000E+00  0.0000E+00  0.0000E+00  0.0000E+00  0.0000E+00  0.0000E+00
    -16.740  0.3191E-07  0.4886E-12  0.4249E-07  0.5230E-12  0.4523E-08  0.1542E-12  0.1283E-06  0.7051E-12  0.0000E+00  0.0000E+00  0.0000E+00  0.0000E+00  0.0000E+00  0.0000E+00  0.0000E+00  0.0000E+00  0.0000E+00  0.0000E+00
    -16.730  0.1763E-07  0.1948E-12  0.2419E-07  0.2116E-12  0.2558E-08  0.6174E-13  0.7332E-07  0.2884E-12  0.0000E+00  0.0000E+00  0.0000E+00  0.0000E+00  0.0000E+00  0.0000E+00  0.0000E+00  0.0000E+00  0.0000E+00  0.0000E+00
    -16.720  0.9561E-08  0.7618E-13  0.1352E-07  0.8395E-13  0.1420E-08  0.2426E-13  0.4112E-07  0.1157E-12  0.0000E+00  0.0000E+00  0.0000E+00  0.0000E+00  0.0000E+00  0.0000E+00  0.0000E+00  0.0000E+00  0.0000E+00  0.0000E+00
    -16.710  0.5092E-08  0.2923E-13  0.7419E-08  0.3267E-13  0.7744E-09  0.9346E-14  0.2263E-07  0.4554E-13  0.0000E+00  0.0000E+00  0.0000E+00  0.0000E+00  0.0000E+00  0.0000E+00  0.0000E+00  0.0000E+00  0.0000E+00  0.0000E+00
    -16.700  0.2662E-08  0.1100E-13  0.3995E-08  0.1247E-13  0.4145E-09  0.3532E-14  0.1222E-07  0.1758E-13  0.0000E+00  0.0000E+00  0.0000E+00  0.0000E+00  0.0000E+00  0.0000E+00  0.0000E+00  0.0000E+00  0.0000E+00  0.0000E+00
    -16.690  0.1367E-08  0.4061E-14  0.2111E-08  0.4670E-14  0.2178E-09  0.1309E-14  0.6477E-08  0.6657E-14  0.0000E+00  0.0000E+00  0.0000E+00  0.0000E+00  0.0000E+00  0.0000E+00  0.0000E+00  0.0000E+00  0.0000E+00  0.0000E+00
    -16.680  0.6888E-09  0.1471E-14  0.1095E-08  0.1715E-14  0.1123E-09  0.4759E-15  0.3368E-08  0.2473E-14  0.0000E+00  0.0000E+00  0.0000E+00  0.0000E+00  0.0000E+00  0.0000E+00  0.0000E+00  0.0000E+00  0.0000E+00  0.0000E+00
    -16.670  0.3407E-09  0.5220E-15  0.5574E-09  0.6177E-15  0.5687E-10  0.1697E-15  0.1719E-08  0.9009E-15  0.0000E+00  0.0000E+00  0.0000E+00  0.0000E+00  0.0000E+00  0.0000E+00  0.0000E+00  0.0000E+00  0.0000E+00  0.0000E+00
    -16.660  0.1654E-09  0.1826E-15  0.2784E-09  0.2183E-15  0.2826E-10  0.5938E-16  0.8605E-09  0.3220E-15  0.0000E+00  0.0000E+00  0.0000E+00  0.0000E+00  0.0000E+00  0.0000E+00  0.0000E+00  0.0000E+00  0.0000E+00  0.0000E+00
    -16.650  0.7883E-10  0.6223E-16  0.1364E-09  0.7558E-16  0.1378E-10  0.2034E-16  0.4227E-09  0.1129E-15  0.0000E+00  0.0000E+00  0.0000E+00  0.0000E+00  0.0000E+00  0.0000E+00  0.0000E+00  0.0000E+00  0.0000E+00  0.0000E+00
    -16.640  0.3687E-10  0.2081E-16  0.6561E-10  0.2575E-16  0.6594E-11  0.6884E-17  0.2037E-09  0.3888E-16  0.0000E+00  0.0000E+00  0.0000E+00  0.0000E+00  0.0000E+00  0.0000E+00  0.0000E+00  0.0000E+00  0.0000E+00  0.0000E+00
    -16.630  0.1692E-10  0.7058E-17  0.3096E-10  0.8614E-17  0.3097E-11  0.2320E-17  0.9631E-10  0.1316E-16  0.0000E+00  0.0000E+00  0.0000E+00  0.0000E+00  0.0000E+00  0.0000E+00  0.0000E+00  0.0000E+00  0.0000E+00  0.0000E+00
    -16.620  0.7624E-11  0.2111E-17  0.1433E-10  0.2796E-17  0.1427E-11  0.6870E-18  0.4467E-10  0.4369E-17  0.0000E+00  0.0000E+00  0.0000E+00  0.0000E+00  0.0000E+00  0.0000E+00  0.0000E+00  0.0000E+00  0.0000E+00  0.0000E+00
    -16.610  0.3370E-11  0.5487E-18  0.6508E-11  0.8600E-18  0.6452E-12  0.2185E-18  0.2033E-10  0.1296E-17  0.0000E+00  0.0000E+00  0.0000E+00  0.0000E+00  0.0000E+00  0.0000E+00  0.0000E+00  0.0000E+00  0.0000E+00  0.0000E+00
    -16.600  0.1462E-11  0.1388E-18  0.2900E-11  0.2363E-18  0.2862E-12  0.4743E-19  0.9073E-11  0.4287E-18  0.0000E+00  0.0000E+00  0.0000E+00  0.0000E+00  0.0000E+00  0.0000E+00  0.0000E+00  0.0000E+00  0.0000E+00  0.0000E+00
    -16.590  0.6223E-12  0.2383E-19  0.1267E-11  0.4732E-19  0.1246E-12  0.7257E-20  0.3973E-11  0.1231E-18  0.0000E+00  0.0000E+00  0.0000E+00  0.0000E+00  0.0000E+00  0.0000E+00  0.0000E+00  0.0000E+00  0.0000E+00  0.0000E+00
    -16.580  0.2599E-12  0.1035E-20  0.5435E-12  0.4129E-20  0.5320E-13  0.4123E-21  0.1706E-11  0.1458E-19  0.0000E+00  0.0000E+00  0.0000E+00  0.0000E+00  0.0000E+00  0.0000E+00  0.0000E+00  0.0000E+00  0.0000E+00  0.0000E+00
    -16.570  0.1065E-12  0.0000E+00  0.2286E-12  0.0000E+00  0.2229E-13  0.0000E+00  0.7189E-12  0.0000E+00  0.0000E+00  0.0000E+00  0.0000E+00  0.0000E+00  0.0000E+00  0.0000E+00  0.0000E+00  0.0000E+00  0.0000E+00  0.0000E+00
    -16.560  0.4283E-13  0.0000E+00  0.9433E-13  0.0000E+00  0.9159E-14  0.0000E+00  0.2971E-12  0.0000E+00  0.0000E+00  0.0000E+00  0.0000E+00  0.0000E+00  0.0000E+00  0.0000E+00  0.0000E+00  0.0000E+00  0.0000E+00  0.0000E+00
    -16.550  0.1690E-13  0.0000E+00  0.3818E-13  0.0000E+00  0.3693E-14  0.0000E+00  0.1204E-12  0.0000E+00  0.0000E+00  0.0000E+00  0.0000E+00  0.0000E+00  0.0000E+00  0.0000E+00  0.0000E+00  0.0000E+00  0.0000E+00  0.0000E+00
    -16.540  0.6541E-14  0.0000E+00  0.1516E-13  0.0000E+00  0.1461E-14  0.0000E+00  0.4788E-13  0.0000E+00  0.0000E+00  0.0000E+00  0.0000E+00  0.0000E+00  0.0000E+00  0.0000E+00  0.0000E+00  0.0000E+00  0.0000E+00  0.0000E+00
    -16.530  0.2484E-14  0.0000E+00  0.5903E-14  0.0000E+00  0.5666E-15  0.0000E+00  0.1867E-13  0.0000E+00  0.0000E+00  0.0000E+00  0.0000E+00  0.0000E+00  0.0000E+00  0.0000E+00  0.0000E+00  0.0000E+00  0.0000E+00  0.0000E+00
    -16.520  0.9260E-15  0.0000E+00  0.2255E-14  0.0000E+00  0.2156E-15  0.0000E+00  0.7141E-14  0.0000E+00  0.0000E+00  0.0000E+00  0.0000E+00  0.0000E+00  0.0000E+00  0.0000E+00  0.0000E+00  0.0000E+00  0.0000E+00  0.0000E+00
    -16.510  0.3385E-15  0.0000E+00  0.8448E-15  0.0000E+00  0.8050E-16  0.0000E+00  0.2679E-14  0.0000E+00  0.0000E+00  0.0000E+00  0.0000E+00  0.0000E+00  0.0000E+00  0.0000E+00  0.0000E+00  0.0000E+00  0.0000E+00  0.0000E+00
    -16.500  0.1215E-15  0.0000E+00  0.3104E-15  0.0000E+00  0.2947E-16  0.0000E+00  0.9855E-15  0.0000E+00  0.0000E+00  0.0000E+00  0.0000E+00  0.0000E+00  0.0000E+00  0.0000E+00  0.0000E+00  0.0000E+00  0.0000E+00  0.0000E+00
    -16.490  0.4262E-16  0.0000E+00  0.1119E-15  0.0000E+00  0.1057E-16  0.0000E+00  0.3555E-15  0.0000E+00  0.0000E+00  0.0000E+00  0.0000E+00  0.0000E+00  0.0000E+00  0.0000E+00  0.0000E+00  0.0000E+00  0.0000E+00  0.0000E+00
    -16.480  0.1473E-16  0.0000E+00  0.3957E-16  0.0000E+00  0.3735E-17  0.0000E+00  0.1259E-15  0.0000E+00  0.0000E+00  0.0000E+00  0.0000E+00  0.0000E+00  0.0000E+00  0.0000E+00  0.0000E+00  0.0000E+00  0.0000E+00  0.0000E+00
    -16.470  0.5016E-17  0.0000E+00  0.1372E-16  0.0000E+00  0.1287E-17  0.0000E+00  0.4370E-16  0.0000E+00  0.0000E+00  0.0000E+00  0.0000E+00  0.0000E+00  0.0000E+00  0.0000E+00  0.0000E+00  0.0000E+00  0.0000E+00  0.0000E+00
    -16.460  0.1587E-17  0.0000E+00  0.4629E-17  0.0000E+00  0.4349E-18  0.0000E+00  0.1478E-16  0.0000E+00  0.0000E+00  0.0000E+00  0.0000E+00  0.0000E+00  0.0000E+00  0.0000E+00  0.0000E+00  0.0000E+00  0.0000E+00  0.0000E+00
    -16.450  0.6056E-18  0.0000E+00  0.1579E-17  0.0000E+00  0.1457E-18  0.0000E+00  0.5027E-17  0.0000E+00  0.0000E+00  0.0000E+00  0.0000E+00  0.0000E+00  0.0000E+00  0.0000E+00  0.0000E+00  0.0000E+00  0.0000E+00  0.0000E+00
    -16.440  0.1556E-18  0.0000E+00  0.5252E-18  0.0000E+00  0.4828E-19  0.0000E+00  0.1685E-17  0.0000E+00  0.0000E+00  0.0000E+00  0.0000E+00  0.0000E+00  0.0000E+00  0.0000E+00  0.0000E+00  0.0000E+00  0.0000E+00  0.0000E+00
    -16.430  0.2119E-19  0.0000E+00  0.1189E-18  0.0000E+00  0.1063E-19  0.0000E+00  0.3894E-18  0.0000E+00  0.0000E+00  0.0000E+00  0.0000E+00  0.0000E+00  0.0000E+00  0.0000E+00  0.0000E+00  0.0000E+00  0.0000E+00  0.0000E+00
    -16.420  0.1360E-19  0.0000E+00  0.6510E-19  0.0000E+00  0.6109E-20  0.0000E+00  0.2137E-18  0.0000E+00  0.0000E+00  0.0000E+00  0.0000E+00  0.0000E+00  0.0000E+00  0.0000E+00  0.0000E+00  0.0000E+00  0.0000E+00  0.0000E+00
    -16.410  0.4375E-21  0.0000E+00  0.5587E-20  0.0000E+00  0.2526E-21  0.0000E+00  0.1844E-19  0.0000E+00  0.0000E+00  0.0000E+00  0.0000E+00  0.0000E+00  0.0000E+00  0.0000E+00  0.0000E+00  0.0000E+00  0.0000E+00  0.0000E+00
    -16.400  0.0000E+00  0.0000E+00  0.0000E+00  0.0000E+00  0.0000E+00  0.0000E+00  0.0000E+00  0.0000E+00  0.0000E+00  0.0000E+00  0.0000E+00  0.0000E+00  0.0000E+00  0.0000E+00  0.0000E+00  0.0000E+00  0.0000E+00  0.0000E+00
    -16.390  0.0000E+00  0.0000E+00  0.0000E+00  0.0000E+00  0.0000E+00  0.0000E+00  0.0000E+00  0.0000E+00  0.0000E+00  0.0000E+00  0.0000E+00  0.0000E+00  0.0000E+00  0.0000E+00  0.0000E+00  0.0000E+00  0.0000E+00  0.0000E+00
    -16.380  0.0000E+00  0.0000E+00  0.0000E+00  0.0000E+00  0.0000E+00  0.0000E+00  0.0000E+00  0.0000E+00  0.0000E+00  0.0000E+00  0.0000E+00  0.0000E+00  0.0000E+00  0.0000E+00  0.0000E+00  0.0000E+00  0.0000E+00  0.0000E+00
    -16.370  0.0000E+00  0.0000E+00  0.0000E+00  0.0000E+00  0.0000E+00  0.0000E+00  0.0000E+00  0.0000E+00  0.0000E+00  0.0000E+00  0.0000E+00  0.0000E+00  0.0000E+00  0.0000E+00  0.0000E+00  0.0000E+00  0.0000E+00  0.0000E+00
    -16.360  0.0000E+00  0.0000E+00  0.0000E+00  0.0000E+00  0.0000E+00  0.0000E+00  0.0000E+00  0.0000E+00  0.0000E+00  0.0000E+00  0.0000E+00  0.0000E+00  0.0000E+00  0.0000E+00  0.0000E+00  0.0000E+00  0.0000E+00  0.0000E+00
    -16.350  0.0000E+00  0.0000E+00  0.0000E+00  0.0000E+00  0.0000E+00  0.0000E+00  0.0000E+00  0.0000E+00  0.0000E+00  0.0000E+00  0.0000E+00  0.0000E+00  0.0000E+00  0.0000E+00  0.0000E+00  0.0000E+00  0.0000E+00  0.0000E+00
    -16.340  0.0000E+00  0.0000E+00  0.0000E+00  0.0000E+00  0.0000E+00  0.0000E+00  0.0000E+00  0.0000E+00  0.0000E+00  0.0000E+00  0.0000E+00  0.0000E+00  0.0000E+00  0.0000E+00  0.0000E+00  0.0000E+00  0.0000E+00  0.0000E+00
    -16.330  0.0000E+00  0.0000E+00  0.0000E+00  0.0000E+00  0.0000E+00  0.0000E+00  0.0000E+00  0.0000E+00  0.0000E+00  0.0000E+00  0.0000E+00  0.0000E+00  0.0000E+00  0.0000E+00  0.0000E+00  0.0000E+00  0.0000E+00  0.0000E+00
    -16.320  0.0000E+00  0.0000E+00  0.0000E+00  0.0000E+00  0.0000E+00  0.0000E+00  0.0000E+00  0.0000E+00  0.0000E+00  0.0000E+00  0.0000E+00  0.0000E+00  0.0000E+00  0.0000E+00  0.0000E+00  0.0000E+00  0.0000E+00  0.0000E+00
    -16.310  0.0000E+00  0.0000E+00  0.0000E+00  0.0000E+00  0.0000E+00  0.0000E+00  0.0000E+00  0.0000E+00  0.0000E+00  0.0000E+00  0.0000E+00  0.0000E+00  0.0000E+00  0.0000E+00  0.0000E+00  0.0000E+00  0.0000E+00  0.0000E+00
    -16.300  0.0000E+00  0.0000E+00  0.0000E+00  0.0000E+00  0.0000E+00  0.0000E+00  0.0000E+00  0.0000E+00  0.0000E+00  0.0000E+00  0.0000E+00  0.0000E+00  0.0000E+00  0.0000E+00  0.0000E+00  0.0000E+00  0.0000E+00  0.0000E+00
    -16.290  0.0000E+00  0.0000E+00  0.0000E+00  0.0000E+00  0.0000E+00  0.0000E+00  0.0000E+00  0.0000E+00  0.0000E+00  0.0000E+00  0.0000E+00  0.0000E+00  0.0000E+00  0.0000E+00  0.0000E+00  0.0000E+00  0.0000E+00  0.0000E+00
    -16.280  0.0000E+00  0.0000E+00  0.0000E+00  0.0000E+00  0.0000E+00  0.0000E+00  0.0000E+00  0.0000E+00  0.0000E+00  0.0000E+00  0.0000E+00  0.0000E+00  0.0000E+00  0.0000E+00  0.0000E+00  0.0000E+00  0.0000E+00  0.0000E+00
    -16.270  0.0000E+00  0.0000E+00  0.0000E+00  0.0000E+00  0.0000E+00  0.0000E+00  0.0000E+00  0.0000E+00  0.0000E+00  0.0000E+00  0.0000E+00  0.0000E+00  0.0000E+00  0.0000E+00  0.0000E+00  0.0000E+00  0.0000E+00  0.0000E+00
    -16.260  0.0000E+00  0.0000E+00  0.0000E+00  0.0000E+00  0.0000E+00  0.0000E+00  0.0000E+00  0.0000E+00  0.0000E+00  0.0000E+00  0.0000E+00  0.0000E+00  0.0000E+00  0.0000E+00  0.0000E+00  0.0000E+00  0.0000E+00  0.0000E+00
    -16.250  0.0000E+00  0.0000E+00  0.0000E+00  0.0000E+00  0.0000E+00  0.0000E+00  0.0000E+00  0.0000E+00  0.0000E+00  0.0000E+00  0.0000E+00  0.0000E+00  0.0000E+00  0.0000E+00  0.0000E+00  0.0000E+00  0.0000E+00  0.0000E+00
    -16.240  0.0000E+00  0.0000E+00  0.0000E+00  0.0000E+00  0.0000E+00  0.0000E+00  0.0000E+00  0.0000E+00  0.0000E+00  0.0000E+00  0.0000E+00  0.0000E+00  0.0000E+00  0.0000E+00  0.0000E+00  0.0000E+00  0.0000E+00  0.0000E+00
    -16.230  0.0000E+00  0.0000E+00  0.0000E+00  0.0000E+00  0.0000E+00  0.0000E+00  0.0000E+00  0.0000E+00  0.0000E+00  0.0000E+00  0.0000E+00  0.0000E+00  0.0000E+00  0.0000E+00  0.0000E+00  0.0000E+00  0.0000E+00  0.0000E+00
    -16.220  0.0000E+00  0.0000E+00  0.0000E+00  0.0000E+00  0.0000E+00  0.0000E+00  0.0000E+00  0.0000E+00  0.0000E+00  0.0000E+00  0.0000E+00  0.0000E+00  0.0000E+00  0.0000E+00  0.0000E+00  0.0000E+00  0.0000E+00  0.0000E+00
    -16.210  0.0000E+00  0.0000E+00  0.0000E+00  0.0000E+00  0.0000E+00  0.0000E+00  0.0000E+00  0.0000E+00  0.0000E+00  0.0000E+00  0.0000E+00  0.0000E+00  0.0000E+00  0.0000E+00  0.0000E+00  0.0000E+00  0.0000E+00  0.0000E+00
    -16.200  0.0000E+00  0.0000E+00  0.0000E+00  0.0000E+00  0.0000E+00  0.0000E+00  0.0000E+00  0.0000E+00  0.0000E+00  0.0000E+00  0.0000E+00  0.0000E+00  0.0000E+00  0.0000E+00  0.0000E+00  0.0000E+00  0.0000E+00  0.0000E+00
    -16.190  0.0000E+00  0.0000E+00  0.0000E+00  0.0000E+00  0.0000E+00  0.0000E+00  0.0000E+00  0.0000E+00  0.0000E+00  0.0000E+00  0.0000E+00  0.0000E+00  0.0000E+00  0.0000E+00  0.0000E+00  0.0000E+00  0.0000E+00  0.0000E+00
    -16.180  0.0000E+00  0.0000E+00  0.0000E+00  0.0000E+00  0.0000E+00  0.0000E+00  0.0000E+00  0.0000E+00  0.0000E+00  0.0000E+00  0.0000E+00  0.0000E+00  0.0000E+00  0.0000E+00  0.0000E+00  0.0000E+00  0.0000E+00  0.0000E+00
    -16.170  0.0000E+00  0.0000E+00  0.0000E+00  0.0000E+00  0.0000E+00  0.0000E+00  0.0000E+00  0.0000E+00  0.0000E+00  0.0000E+00  0.0000E+00  0.0000E+00  0.0000E+00  0.0000E+00  0.0000E+00  0.0000E+00  0.0000E+00  0.0000E+00
    -16.160  0.0000E+00  0.0000E+00  0.0000E+00  0.0000E+00  0.0000E+00  0.0000E+00  0.0000E+00  0.0000E+00  0.0000E+00  0.0000E+00  0.0000E+00  0.0000E+00  0.0000E+00  0.0000E+00  0.0000E+00  0.0000E+00  0.0000E+00  0.0000E+00
    -16.150  0.0000E+00  0.0000E+00  0.0000E+00  0.0000E+00  0.0000E+00  0.0000E+00  0.0000E+00  0.0000E+00  0.0000E+00  0.0000E+00  0.0000E+00  0.0000E+00  0.0000E+00  0.0000E+00  0.0000E+00  0.0000E+00  0.0000E+00  0.0000E+00
    -16.140  0.0000E+00  0.0000E+00  0.0000E+00  0.0000E+00  0.0000E+00  0.0000E+00  0.0000E+00  0.0000E+00  0.0000E+00  0.0000E+00  0.0000E+00  0.0000E+00  0.0000E+00  0.0000E+00  0.0000E+00  0.0000E+00  0.0000E+00  0.0000E+00
    -16.130  0.0000E+00  0.0000E+00  0.0000E+00  0.0000E+00  0.0000E+00  0.0000E+00  0.0000E+00  0.0000E+00  0.0000E+00  0.0000E+00  0.0000E+00  0.0000E+00  0.0000E+00  0.0000E+00  0.0000E+00  0.0000E+00  0.0000E+00  0.0000E+00
    -16.120  0.0000E+00  0.0000E+00  0.0000E+00  0.0000E+00  0.0000E+00  0.0000E+00  0.0000E+00  0.0000E+00  0.0000E+00  0.0000E+00  0.0000E+00  0.0000E+00  0.0000E+00  0.0000E+00  0.0000E+00  0.0000E+00  0.0000E+00  0.0000E+00
    -16.110  0.0000E+00  0.0000E+00  0.0000E+00  0.0000E+00  0.0000E+00  0.0000E+00  0.0000E+00  0.0000E+00  0.0000E+00  0.0000E+00  0.0000E+00  0.0000E+00  0.0000E+00  0.0000E+00  0.0000E+00  0.0000E+00  0.0000E+00  0.0000E+00
    -16.100  0.0000E+00  0.0000E+00  0.0000E+00  0.0000E+00  0.0000E+00  0.0000E+00  0.0000E+00  0.0000E+00  0.0000E+00  0.0000E+00  0.0000E+00  0.0000E+00  0.0000E+00  0.0000E+00  0.0000E+00  0.0000E+00  0.0000E+00  0.0000E+00
    -16.090  0.0000E+00  0.0000E+00  0.0000E+00  0.0000E+00  0.0000E+00  0.0000E+00  0.0000E+00  0.0000E+00  0.0000E+00  0.0000E+00  0.0000E+00  0.0000E+00  0.0000E+00  0.0000E+00  0.0000E+00  0.0000E+00  0.0000E+00  0.0000E+00
    -16.080  0.0000E+00  0.0000E+00  0.0000E+00  0.0000E+00  0.0000E+00  0.0000E+00  0.0000E+00  0.0000E+00  0.0000E+00  0.0000E+00  0.0000E+00  0.0000E+00  0.0000E+00  0.0000E+00  0.0000E+00  0.0000E+00  0.0000E+00  0.0000E+00
    -16.070  0.0000E+00  0.0000E+00  0.0000E+00  0.0000E+00  0.0000E+00  0.0000E+00  0.0000E+00  0.0000E+00  0.0000E+00  0.0000E+00  0.0000E+00  0.0000E+00  0.0000E+00  0.0000E+00  0.0000E+00  0.0000E+00  0.0000E+00  0.0000E+00
    -16.060  0.0000E+00  0.0000E+00  0.0000E+00  0.0000E+00  0.0000E+00  0.0000E+00  0.0000E+00  0.0000E+00  0.0000E+00  0.0000E+00  0.0000E+00  0.0000E+00  0.0000E+00  0.0000E+00  0.0000E+00  0.0000E+00  0.0000E+00  0.0000E+00
    -16.050  0.0000E+00  0.0000E+00  0.0000E+00  0.0000E+00  0.0000E+00  0.0000E+00  0.0000E+00  0.0000E+00  0.0000E+00  0.0000E+00  0.0000E+00  0.0000E+00  0.0000E+00  0.0000E+00  0.0000E+00  0.0000E+00  0.0000E+00  0.0000E+00
    -16.040  0.0000E+00  0.0000E+00  0.0000E+00  0.0000E+00  0.0000E+00  0.0000E+00  0.0000E+00  0.0000E+00  0.0000E+00  0.0000E+00  0.0000E+00  0.0000E+00  0.0000E+00  0.0000E+00  0.0000E+00  0.0000E+00  0.0000E+00  0.0000E+00
    -16.030  0.0000E+00  0.0000E+00  0.0000E+00  0.0000E+00  0.0000E+00  0.0000E+00  0.0000E+00  0.0000E+00  0.0000E+00  0.0000E+00  0.0000E+00  0.0000E+00  0.0000E+00  0.0000E+00  0.0000E+00  0.0000E+00  0.0000E+00  0.0000E+00
    -16.020  0.0000E+00  0.0000E+00  0.0000E+00  0.0000E+00  0.0000E+00  0.0000E+00  0.0000E+00  0.0000E+00  0.0000E+00  0.0000E+00  0.0000E+00  0.0000E+00  0.0000E+00  0.0000E+00  0.0000E+00  0.0000E+00  0.0000E+00  0.0000E+00
    -16.010  0.0000E+00  0.0000E+00  0.0000E+00  0.0000E+00  0.0000E+00  0.0000E+00  0.0000E+00  0.0000E+00  0.0000E+00  0.0000E+00  0.0000E+00  0.0000E+00  0.0000E+00  0.0000E+00  0.0000E+00  0.0000E+00  0.0000E+00  0.0000E+00
    -16.000  0.0000E+00  0.0000E+00  0.0000E+00  0.0000E+00  0.0000E+00  0.0000E+00  0.0000E+00  0.0000E+00  0.0000E+00  0.0000E+00  0.0000E+00  0.0000E+00  0.0000E+00  0.0000E+00  0.0000E+00  0.0000E+00  0.0000E+00  0.0000E+00
    -15.990  0.0000E+00  0.0000E+00  0.0000E+00  0.0000E+00  0.0000E+00  0.0000E+00  0.0000E+00  0.0000E+00  0.0000E+00  0.0000E+00  0.0000E+00  0.0000E+00  0.0000E+00  0.0000E+00  0.0000E+00  0.0000E+00  0.0000E+00  0.0000E+00
    -15.980  0.0000E+00  0.0000E+00  0.0000E+00  0.0000E+00  0.0000E+00  0.0000E+00  0.0000E+00  0.0000E+00  0.0000E+00  0.0000E+00  0.0000E+00  0.0000E+00  0.0000E+00  0.0000E+00  0.0000E+00  0.0000E+00  0.0000E+00  0.0000E+00
    -15.970  0.0000E+00  0.0000E+00  0.0000E+00  0.0000E+00  0.0000E+00  0.0000E+00  0.0000E+00  0.0000E+00  0.0000E+00  0.0000E+00  0.0000E+00  0.0000E+00  0.0000E+00  0.0000E+00  0.0000E+00  0.0000E+00  0.0000E+00  0.0000E+00
    -15.960  0.0000E+00  0.0000E+00  0.0000E+00  0.0000E+00  0.0000E+00  0.0000E+00  0.0000E+00  0.0000E+00  0.0000E+00  0.0000E+00  0.0000E+00  0.0000E+00  0.0000E+00  0.0000E+00  0.0000E+00  0.0000E+00  0.0000E+00  0.0000E+00
    -15.950  0.0000E+00  0.0000E+00  0.0000E+00  0.0000E+00  0.0000E+00  0.0000E+00  0.0000E+00  0.0000E+00  0.0000E+00  0.0000E+00  0.0000E+00  0.0000E+00  0.0000E+00  0.0000E+00  0.0000E+00  0.0000E+00  0.0000E+00  0.0000E+00
    -15.940  0.0000E+00  0.0000E+00  0.0000E+00  0.0000E+00  0.0000E+00  0.0000E+00  0.0000E+00  0.0000E+00  0.0000E+00  0.0000E+00  0.0000E+00  0.0000E+00  0.0000E+00  0.0000E+00  0.0000E+00  0.0000E+00  0.0000E+00  0.0000E+00
    -15.930  0.0000E+00  0.0000E+00  0.0000E+00  0.0000E+00  0.0000E+00  0.0000E+00  0.0000E+00  0.0000E+00  0.0000E+00  0.0000E+00  0.0000E+00  0.0000E+00  0.0000E+00  0.0000E+00  0.0000E+00  0.0000E+00  0.0000E+00  0.0000E+00
    -15.920  0.0000E+00  0.0000E+00  0.0000E+00  0.0000E+00  0.0000E+00  0.0000E+00  0.0000E+00  0.0000E+00  0.0000E+00  0.0000E+00  0.0000E+00  0.0000E+00  0.0000E+00  0.0000E+00  0.0000E+00  0.0000E+00  0.0000E+00  0.0000E+00
    -15.910  0.0000E+00  0.0000E+00  0.0000E+00  0.0000E+00  0.0000E+00  0.0000E+00  0.0000E+00  0.0000E+00  0.0000E+00  0.0000E+00  0.0000E+00  0.0000E+00  0.0000E+00  0.0000E+00  0.0000E+00  0.0000E+00  0.0000E+00  0.0000E+00
    -15.900  0.0000E+00  0.0000E+00  0.0000E+00  0.0000E+00  0.0000E+00  0.0000E+00  0.0000E+00  0.0000E+00  0.0000E+00  0.0000E+00  0.0000E+00  0.0000E+00  0.0000E+00  0.0000E+00  0.0000E+00  0.0000E+00  0.0000E+00  0.0000E+00
    -15.890  0.0000E+00  0.0000E+00  0.0000E+00  0.0000E+00  0.0000E+00  0.0000E+00  0.0000E+00  0.0000E+00  0.0000E+00  0.0000E+00  0.0000E+00  0.0000E+00  0.0000E+00  0.0000E+00  0.0000E+00  0.0000E+00  0.0000E+00  0.0000E+00
    -15.880  0.0000E+00  0.0000E+00  0.0000E+00  0.0000E+00  0.0000E+00  0.0000E+00  0.0000E+00  0.0000E+00  0.0000E+00  0.0000E+00  0.0000E+00  0.0000E+00  0.0000E+00  0.0000E+00  0.0000E+00  0.0000E+00  0.0000E+00  0.0000E+00
    -15.870  0.0000E+00  0.0000E+00  0.0000E+00  0.0000E+00  0.0000E+00  0.0000E+00  0.0000E+00  0.0000E+00  0.0000E+00  0.0000E+00  0.0000E+00  0.0000E+00  0.0000E+00  0.0000E+00  0.0000E+00  0.0000E+00  0.0000E+00  0.0000E+00
    -15.860  0.0000E+00  0.0000E+00  0.0000E+00  0.0000E+00  0.0000E+00  0.0000E+00  0.0000E+00  0.0000E+00  0.0000E+00  0.0000E+00  0.0000E+00  0.0000E+00  0.0000E+00  0.0000E+00  0.0000E+00  0.0000E+00  0.0000E+00  0.0000E+00
    -15.850  0.0000E+00  0.0000E+00  0.0000E+00  0.0000E+00  0.0000E+00  0.0000E+00  0.0000E+00  0.0000E+00  0.0000E+00  0.0000E+00  0.0000E+00  0.0000E+00  0.0000E+00  0.0000E+00  0.0000E+00  0.0000E+00  0.0000E+00  0.0000E+00
    -15.840  0.0000E+00  0.0000E+00  0.0000E+00  0.0000E+00  0.0000E+00  0.0000E+00  0.0000E+00  0.0000E+00  0.0000E+00  0.0000E+00  0.0000E+00  0.0000E+00  0.0000E+00  0.0000E+00  0.0000E+00  0.0000E+00  0.0000E+00  0.0000E+00
    -15.830  0.0000E+00  0.0000E+00  0.0000E+00  0.0000E+00  0.0000E+00  0.0000E+00  0.0000E+00  0.0000E+00  0.0000E+00  0.0000E+00  0.0000E+00  0.0000E+00  0.0000E+00  0.0000E+00  0.0000E+00  0.0000E+00  0.0000E+00  0.0000E+00
    -15.820  0.0000E+00  0.0000E+00  0.0000E+00  0.0000E+00  0.0000E+00  0.0000E+00  0.0000E+00  0.0000E+00  0.0000E+00  0.0000E+00  0.0000E+00  0.0000E+00  0.0000E+00  0.0000E+00  0.0000E+00  0.0000E+00  0.0000E+00  0.0000E+00
    -15.810  0.0000E+00  0.0000E+00  0.0000E+00  0.0000E+00  0.0000E+00  0.0000E+00  0.0000E+00  0.0000E+00  0.0000E+00  0.0000E+00  0.0000E+00  0.0000E+00  0.0000E+00  0.0000E+00  0.0000E+00  0.0000E+00  0.0000E+00  0.0000E+00
    -15.800  0.0000E+00  0.0000E+00  0.0000E+00  0.0000E+00  0.0000E+00  0.0000E+00  0.0000E+00  0.0000E+00  0.0000E+00  0.0000E+00  0.0000E+00  0.0000E+00  0.0000E+00  0.0000E+00  0.0000E+00  0.0000E+00  0.0000E+00  0.0000E+00
    -15.790  0.0000E+00  0.0000E+00  0.0000E+00  0.0000E+00  0.0000E+00  0.0000E+00  0.0000E+00  0.0000E+00  0.0000E+00  0.0000E+00  0.0000E+00  0.0000E+00  0.0000E+00  0.0000E+00  0.0000E+00  0.0000E+00  0.0000E+00  0.0000E+00
    -15.780  0.0000E+00  0.0000E+00  0.0000E+00  0.0000E+00  0.0000E+00  0.0000E+00  0.0000E+00  0.0000E+00  0.0000E+00  0.0000E+00  0.0000E+00  0.0000E+00  0.0000E+00  0.0000E+00  0.0000E+00  0.0000E+00  0.0000E+00  0.0000E+00
    -15.770  0.0000E+00  0.0000E+00  0.0000E+00  0.0000E+00  0.0000E+00  0.0000E+00  0.0000E+00  0.0000E+00  0.0000E+00  0.0000E+00  0.0000E+00  0.0000E+00  0.0000E+00  0.0000E+00  0.0000E+00  0.0000E+00  0.0000E+00  0.0000E+00
    -15.760  0.0000E+00  0.0000E+00  0.0000E+00  0.0000E+00  0.0000E+00  0.0000E+00  0.0000E+00  0.0000E+00  0.0000E+00  0.0000E+00  0.0000E+00  0.0000E+00  0.0000E+00  0.0000E+00  0.0000E+00  0.0000E+00  0.0000E+00  0.0000E+00
    -15.750  0.0000E+00  0.0000E+00  0.0000E+00  0.0000E+00  0.0000E+00  0.0000E+00  0.0000E+00  0.0000E+00  0.0000E+00  0.0000E+00  0.0000E+00  0.0000E+00  0.0000E+00  0.0000E+00  0.0000E+00  0.0000E+00  0.0000E+00  0.0000E+00
    -15.740  0.0000E+00  0.0000E+00  0.0000E+00  0.0000E+00  0.0000E+00  0.0000E+00  0.0000E+00  0.0000E+00  0.0000E+00  0.0000E+00  0.0000E+00  0.0000E+00  0.0000E+00  0.0000E+00  0.0000E+00  0.0000E+00  0.0000E+00  0.0000E+00
    -15.730  0.0000E+00  0.0000E+00  0.0000E+00  0.0000E+00  0.0000E+00  0.0000E+00  0.0000E+00  0.0000E+00  0.0000E+00  0.0000E+00  0.0000E+00  0.0000E+00  0.0000E+00  0.0000E+00  0.0000E+00  0.0000E+00  0.0000E+00  0.0000E+00
    -15.720  0.0000E+00  0.0000E+00  0.0000E+00  0.0000E+00  0.0000E+00  0.0000E+00  0.0000E+00  0.0000E+00  0.0000E+00  0.0000E+00  0.0000E+00  0.0000E+00  0.0000E+00  0.0000E+00  0.0000E+00  0.0000E+00  0.0000E+00  0.0000E+00
    -15.710  0.0000E+00  0.0000E+00  0.0000E+00  0.0000E+00  0.0000E+00  0.0000E+00  0.0000E+00  0.0000E+00  0.0000E+00  0.0000E+00  0.0000E+00  0.0000E+00  0.0000E+00  0.0000E+00  0.0000E+00  0.0000E+00  0.0000E+00  0.0000E+00
    -15.700  0.0000E+00  0.0000E+00  0.0000E+00  0.0000E+00  0.0000E+00  0.0000E+00  0.0000E+00  0.0000E+00  0.0000E+00  0.0000E+00  0.0000E+00  0.0000E+00  0.0000E+00  0.0000E+00  0.0000E+00  0.0000E+00  0.0000E+00  0.0000E+00
    -15.690  0.0000E+00  0.0000E+00  0.0000E+00  0.0000E+00  0.0000E+00  0.0000E+00  0.0000E+00  0.0000E+00  0.0000E+00  0.0000E+00  0.0000E+00  0.0000E+00  0.0000E+00  0.0000E+00  0.0000E+00  0.0000E+00  0.0000E+00  0.0000E+00
    -15.680  0.0000E+00  0.0000E+00  0.0000E+00  0.0000E+00  0.0000E+00  0.0000E+00  0.0000E+00  0.0000E+00  0.0000E+00  0.0000E+00  0.0000E+00  0.0000E+00  0.0000E+00  0.0000E+00  0.0000E+00  0.0000E+00  0.0000E+00  0.0000E+00
    -15.670  0.0000E+00  0.0000E+00  0.0000E+00  0.0000E+00  0.0000E+00  0.0000E+00  0.0000E+00  0.0000E+00  0.0000E+00  0.0000E+00  0.0000E+00  0.0000E+00  0.0000E+00  0.0000E+00  0.0000E+00  0.0000E+00  0.0000E+00  0.0000E+00
    -15.660  0.0000E+00  0.0000E+00  0.0000E+00  0.0000E+00  0.0000E+00  0.0000E+00  0.0000E+00  0.0000E+00  0.0000E+00  0.0000E+00  0.0000E+00  0.0000E+00  0.0000E+00  0.0000E+00  0.0000E+00  0.0000E+00  0.0000E+00  0.0000E+00
    -15.650  0.0000E+00  0.0000E+00  0.0000E+00  0.0000E+00  0.0000E+00  0.0000E+00  0.0000E+00  0.0000E+00  0.0000E+00  0.0000E+00  0.0000E+00  0.0000E+00  0.0000E+00  0.0000E+00  0.0000E+00  0.0000E+00  0.0000E+00  0.0000E+00
    -15.640  0.0000E+00  0.0000E+00  0.0000E+00  0.0000E+00  0.0000E+00  0.0000E+00  0.0000E+00  0.0000E+00  0.0000E+00  0.0000E+00  0.0000E+00  0.0000E+00  0.0000E+00  0.0000E+00  0.0000E+00  0.0000E+00  0.0000E+00  0.0000E+00
    -15.630  0.0000E+00  0.0000E+00  0.0000E+00  0.0000E+00  0.0000E+00  0.0000E+00  0.0000E+00  0.0000E+00  0.0000E+00  0.0000E+00  0.0000E+00  0.0000E+00  0.0000E+00  0.0000E+00  0.0000E+00  0.0000E+00  0.0000E+00  0.0000E+00
    -15.620  0.0000E+00  0.0000E+00  0.0000E+00  0.0000E+00  0.0000E+00  0.0000E+00  0.0000E+00  0.0000E+00  0.0000E+00  0.0000E+00  0.0000E+00  0.0000E+00  0.0000E+00  0.0000E+00  0.0000E+00  0.0000E+00  0.0000E+00  0.0000E+00
    -15.610  0.0000E+00  0.0000E+00  0.0000E+00  0.0000E+00  0.0000E+00  0.0000E+00  0.0000E+00  0.0000E+00  0.0000E+00  0.0000E+00  0.0000E+00  0.0000E+00  0.0000E+00  0.0000E+00  0.0000E+00  0.0000E+00  0.0000E+00  0.0000E+00
    -15.600  0.0000E+00  0.0000E+00  0.0000E+00  0.0000E+00  0.0000E+00  0.0000E+00  0.0000E+00  0.0000E+00  0.0000E+00  0.0000E+00  0.0000E+00  0.0000E+00  0.0000E+00  0.0000E+00  0.0000E+00  0.0000E+00  0.0000E+00  0.0000E+00
    -15.590  0.0000E+00  0.0000E+00  0.0000E+00  0.0000E+00  0.0000E+00  0.0000E+00  0.0000E+00  0.0000E+00  0.0000E+00  0.0000E+00  0.0000E+00  0.0000E+00  0.0000E+00  0.0000E+00  0.0000E+00  0.0000E+00  0.0000E+00  0.0000E+00
    -15.580  0.0000E+00  0.0000E+00  0.0000E+00  0.0000E+00  0.0000E+00  0.0000E+00  0.0000E+00  0.0000E+00  0.0000E+00  0.0000E+00  0.0000E+00  0.0000E+00  0.0000E+00  0.0000E+00  0.0000E+00  0.0000E+00  0.0000E+00  0.0000E+00
    -15.570  0.0000E+00  0.0000E+00  0.0000E+00  0.0000E+00  0.0000E+00  0.0000E+00  0.0000E+00  0.0000E+00  0.0000E+00  0.0000E+00  0.0000E+00  0.0000E+00  0.0000E+00  0.0000E+00  0.0000E+00  0.0000E+00  0.0000E+00  0.0000E+00
    -15.560  0.0000E+00  0.0000E+00  0.0000E+00  0.0000E+00  0.0000E+00  0.0000E+00  0.0000E+00  0.0000E+00  0.0000E+00  0.0000E+00  0.0000E+00  0.0000E+00  0.0000E+00  0.0000E+00  0.0000E+00  0.0000E+00  0.0000E+00  0.0000E+00
    -15.550  0.0000E+00  0.0000E+00  0.0000E+00  0.0000E+00  0.0000E+00  0.0000E+00  0.0000E+00  0.0000E+00  0.0000E+00  0.0000E+00  0.0000E+00  0.0000E+00  0.0000E+00  0.0000E+00  0.0000E+00  0.0000E+00  0.0000E+00  0.0000E+00
    -15.540  0.0000E+00  0.0000E+00  0.0000E+00  0.0000E+00  0.0000E+00  0.0000E+00  0.0000E+00  0.0000E+00  0.0000E+00  0.0000E+00  0.0000E+00  0.0000E+00  0.0000E+00  0.0000E+00  0.0000E+00  0.0000E+00  0.0000E+00  0.0000E+00
    -15.530  0.0000E+00  0.0000E+00  0.0000E+00  0.0000E+00  0.0000E+00  0.0000E+00  0.0000E+00  0.0000E+00  0.0000E+00  0.0000E+00  0.0000E+00  0.0000E+00  0.0000E+00  0.0000E+00  0.0000E+00  0.0000E+00  0.0000E+00  0.0000E+00
    -15.520  0.0000E+00  0.0000E+00  0.0000E+00  0.0000E+00  0.0000E+00  0.0000E+00  0.0000E+00  0.0000E+00  0.0000E+00  0.0000E+00  0.0000E+00  0.0000E+00  0.0000E+00  0.0000E+00  0.0000E+00  0.0000E+00  0.0000E+00  0.0000E+00
    -15.510  0.0000E+00  0.0000E+00  0.0000E+00  0.0000E+00  0.0000E+00  0.0000E+00  0.0000E+00  0.0000E+00  0.0000E+00  0.0000E+00  0.0000E+00  0.0000E+00  0.0000E+00  0.0000E+00  0.0000E+00  0.0000E+00  0.0000E+00  0.0000E+00
    -15.500  0.0000E+00  0.0000E+00  0.0000E+00  0.0000E+00  0.0000E+00  0.0000E+00  0.0000E+00  0.0000E+00  0.0000E+00  0.0000E+00  0.0000E+00  0.0000E+00  0.0000E+00  0.0000E+00  0.0000E+00  0.0000E+00  0.0000E+00  0.0000E+00
    -15.490  0.0000E+00  0.0000E+00  0.0000E+00  0.0000E+00  0.0000E+00  0.0000E+00  0.0000E+00  0.0000E+00  0.0000E+00  0.0000E+00  0.0000E+00  0.0000E+00  0.0000E+00  0.0000E+00  0.0000E+00  0.0000E+00  0.0000E+00  0.0000E+00
    -15.480  0.0000E+00  0.0000E+00  0.0000E+00  0.0000E+00  0.0000E+00  0.0000E+00  0.0000E+00  0.0000E+00  0.0000E+00  0.0000E+00  0.0000E+00  0.0000E+00  0.0000E+00  0.0000E+00  0.0000E+00  0.0000E+00  0.0000E+00  0.0000E+00
    -15.470  0.0000E+00  0.0000E+00  0.0000E+00  0.0000E+00  0.0000E+00  0.0000E+00  0.0000E+00  0.0000E+00  0.0000E+00  0.0000E+00  0.0000E+00  0.0000E+00  0.0000E+00  0.0000E+00  0.0000E+00  0.0000E+00  0.0000E+00  0.0000E+00
    -15.460  0.0000E+00  0.0000E+00  0.0000E+00  0.0000E+00  0.0000E+00  0.0000E+00  0.0000E+00  0.0000E+00  0.0000E+00  0.0000E+00  0.0000E+00  0.0000E+00  0.0000E+00  0.0000E+00  0.0000E+00  0.0000E+00  0.0000E+00  0.0000E+00
    -15.450  0.0000E+00  0.0000E+00  0.0000E+00  0.0000E+00  0.0000E+00  0.0000E+00  0.0000E+00  0.0000E+00  0.0000E+00  0.0000E+00  0.0000E+00  0.0000E+00  0.0000E+00  0.0000E+00  0.0000E+00  0.0000E+00  0.0000E+00  0.0000E+00
    -15.440  0.0000E+00  0.0000E+00  0.0000E+00  0.0000E+00  0.0000E+00  0.0000E+00  0.0000E+00  0.0000E+00  0.0000E+00  0.0000E+00  0.0000E+00  0.0000E+00  0.0000E+00  0.0000E+00  0.0000E+00  0.0000E+00  0.0000E+00  0.0000E+00
    -15.430  0.0000E+00  0.0000E+00  0.0000E+00  0.0000E+00  0.0000E+00  0.0000E+00  0.0000E+00  0.0000E+00  0.0000E+00  0.0000E+00  0.0000E+00  0.0000E+00  0.0000E+00  0.0000E+00  0.0000E+00  0.0000E+00  0.0000E+00  0.0000E+00
    -15.420  0.0000E+00  0.0000E+00  0.0000E+00  0.0000E+00  0.0000E+00  0.0000E+00  0.0000E+00  0.0000E+00  0.0000E+00  0.0000E+00  0.0000E+00  0.0000E+00  0.0000E+00  0.0000E+00  0.0000E+00  0.0000E+00  0.0000E+00  0.0000E+00
    -15.410  0.0000E+00  0.0000E+00  0.0000E+00  0.0000E+00  0.0000E+00  0.0000E+00  0.0000E+00  0.0000E+00  0.0000E+00  0.0000E+00  0.0000E+00  0.0000E+00  0.0000E+00  0.0000E+00  0.0000E+00  0.0000E+00  0.0000E+00  0.0000E+00
    -15.400  0.0000E+00  0.0000E+00  0.0000E+00  0.0000E+00  0.0000E+00  0.0000E+00  0.0000E+00  0.0000E+00  0.0000E+00  0.0000E+00  0.0000E+00  0.0000E+00  0.0000E+00  0.0000E+00  0.0000E+00  0.0000E+00  0.0000E+00  0.0000E+00
    -15.390  0.0000E+00  0.0000E+00  0.0000E+00  0.0000E+00  0.0000E+00  0.0000E+00  0.0000E+00  0.0000E+00  0.0000E+00  0.0000E+00  0.0000E+00  0.0000E+00  0.0000E+00  0.0000E+00  0.0000E+00  0.0000E+00  0.0000E+00  0.0000E+00
    -15.380  0.0000E+00  0.0000E+00  0.0000E+00  0.0000E+00  0.0000E+00  0.0000E+00  0.0000E+00  0.0000E+00  0.0000E+00  0.0000E+00  0.0000E+00  0.0000E+00  0.0000E+00  0.0000E+00  0.0000E+00  0.0000E+00  0.0000E+00  0.0000E+00
    -15.370  0.0000E+00  0.0000E+00  0.0000E+00  0.0000E+00  0.0000E+00  0.0000E+00  0.0000E+00  0.0000E+00  0.0000E+00  0.0000E+00  0.0000E+00  0.0000E+00  0.0000E+00  0.0000E+00  0.0000E+00  0.0000E+00  0.0000E+00  0.0000E+00
    -15.360  0.0000E+00  0.0000E+00  0.0000E+00  0.0000E+00  0.0000E+00  0.0000E+00  0.0000E+00  0.0000E+00  0.0000E+00  0.0000E+00  0.0000E+00  0.0000E+00  0.0000E+00  0.0000E+00  0.0000E+00  0.0000E+00  0.0000E+00  0.0000E+00
    -15.350  0.0000E+00  0.0000E+00  0.0000E+00  0.0000E+00  0.0000E+00  0.0000E+00  0.0000E+00  0.0000E+00  0.0000E+00  0.0000E+00  0.0000E+00  0.0000E+00  0.0000E+00  0.0000E+00  0.0000E+00  0.0000E+00  0.0000E+00  0.0000E+00
    -15.340  0.0000E+00  0.0000E+00  0.0000E+00  0.0000E+00  0.0000E+00  0.0000E+00  0.0000E+00  0.0000E+00  0.0000E+00  0.0000E+00  0.0000E+00  0.0000E+00  0.0000E+00  0.0000E+00  0.0000E+00  0.0000E+00  0.0000E+00  0.0000E+00
    -15.330  0.0000E+00  0.0000E+00  0.0000E+00  0.0000E+00  0.0000E+00  0.0000E+00  0.0000E+00  0.0000E+00  0.0000E+00  0.0000E+00  0.0000E+00  0.0000E+00  0.0000E+00  0.0000E+00  0.0000E+00  0.0000E+00  0.0000E+00  0.0000E+00
    -15.320  0.0000E+00  0.0000E+00  0.0000E+00  0.0000E+00  0.0000E+00  0.0000E+00  0.0000E+00  0.0000E+00  0.0000E+00  0.0000E+00  0.0000E+00  0.0000E+00  0.0000E+00  0.0000E+00  0.0000E+00  0.0000E+00  0.0000E+00  0.0000E+00
    -15.310  0.0000E+00  0.0000E+00  0.0000E+00  0.0000E+00  0.0000E+00  0.0000E+00  0.0000E+00  0.0000E+00  0.0000E+00  0.0000E+00  0.0000E+00  0.0000E+00  0.0000E+00  0.0000E+00  0.0000E+00  0.0000E+00  0.0000E+00  0.0000E+00
    -15.300  0.0000E+00  0.0000E+00  0.0000E+00  0.0000E+00  0.0000E+00  0.0000E+00  0.0000E+00  0.0000E+00  0.0000E+00  0.0000E+00  0.0000E+00  0.0000E+00  0.0000E+00  0.0000E+00  0.0000E+00  0.0000E+00  0.0000E+00  0.0000E+00
    -15.290  0.0000E+00  0.0000E+00  0.0000E+00  0.0000E+00  0.0000E+00  0.0000E+00  0.0000E+00  0.0000E+00  0.0000E+00  0.0000E+00  0.0000E+00  0.0000E+00  0.0000E+00  0.0000E+00  0.0000E+00  0.0000E+00  0.0000E+00  0.0000E+00
    -15.280  0.0000E+00  0.0000E+00  0.0000E+00  0.0000E+00  0.0000E+00  0.0000E+00  0.0000E+00  0.0000E+00  0.0000E+00  0.0000E+00  0.0000E+00  0.0000E+00  0.0000E+00  0.0000E+00  0.0000E+00  0.0000E+00  0.0000E+00  0.0000E+00
    -15.270  0.0000E+00  0.0000E+00  0.0000E+00  0.0000E+00  0.0000E+00  0.0000E+00  0.0000E+00  0.0000E+00  0.0000E+00  0.0000E+00  0.0000E+00  0.0000E+00  0.0000E+00  0.0000E+00  0.0000E+00  0.0000E+00  0.0000E+00  0.0000E+00
    -15.260  0.0000E+00  0.0000E+00  0.0000E+00  0.0000E+00  0.0000E+00  0.0000E+00  0.0000E+00  0.0000E+00  0.0000E+00  0.0000E+00  0.0000E+00  0.0000E+00  0.0000E+00  0.0000E+00  0.0000E+00  0.0000E+00  0.0000E+00  0.0000E+00
    -15.250  0.0000E+00  0.0000E+00  0.0000E+00  0.0000E+00  0.0000E+00  0.0000E+00  0.0000E+00  0.0000E+00  0.0000E+00  0.0000E+00  0.0000E+00  0.0000E+00  0.0000E+00  0.0000E+00  0.0000E+00  0.0000E+00  0.0000E+00  0.0000E+00
    -15.240  0.0000E+00  0.0000E+00  0.0000E+00  0.0000E+00  0.0000E+00  0.0000E+00  0.0000E+00  0.0000E+00  0.0000E+00  0.0000E+00  0.0000E+00  0.0000E+00  0.0000E+00  0.0000E+00  0.0000E+00  0.0000E+00  0.0000E+00  0.0000E+00
    -15.230  0.0000E+00  0.0000E+00  0.0000E+00  0.0000E+00  0.0000E+00  0.0000E+00  0.0000E+00  0.0000E+00  0.0000E+00  0.0000E+00  0.0000E+00  0.0000E+00  0.0000E+00  0.0000E+00  0.0000E+00  0.0000E+00  0.0000E+00  0.0000E+00
    -15.220  0.0000E+00  0.0000E+00  0.0000E+00  0.0000E+00  0.0000E+00  0.0000E+00  0.0000E+00  0.0000E+00  0.0000E+00  0.0000E+00  0.0000E+00  0.0000E+00  0.0000E+00  0.0000E+00  0.0000E+00  0.0000E+00  0.0000E+00  0.0000E+00
    -15.210  0.0000E+00  0.0000E+00  0.0000E+00  0.0000E+00  0.0000E+00  0.0000E+00  0.0000E+00  0.0000E+00  0.0000E+00  0.0000E+00  0.0000E+00  0.0000E+00  0.0000E+00  0.0000E+00  0.0000E+00  0.0000E+00  0.0000E+00  0.0000E+00
    -15.200  0.0000E+00  0.0000E+00  0.0000E+00  0.0000E+00  0.0000E+00  0.0000E+00  0.0000E+00  0.0000E+00  0.0000E+00  0.0000E+00  0.0000E+00  0.0000E+00  0.0000E+00  0.0000E+00  0.0000E+00  0.0000E+00  0.0000E+00  0.0000E+00
    -15.190  0.0000E+00  0.0000E+00  0.0000E+00  0.0000E+00  0.0000E+00  0.0000E+00  0.0000E+00  0.0000E+00  0.0000E+00  0.0000E+00  0.0000E+00  0.0000E+00  0.0000E+00  0.0000E+00  0.0000E+00  0.0000E+00  0.0000E+00  0.0000E+00
    -15.180  0.0000E+00  0.0000E+00  0.0000E+00  0.0000E+00  0.0000E+00  0.0000E+00  0.0000E+00  0.0000E+00  0.0000E+00  0.0000E+00  0.0000E+00  0.0000E+00  0.0000E+00  0.0000E+00  0.0000E+00  0.0000E+00  0.0000E+00  0.0000E+00
    -15.170  0.0000E+00  0.0000E+00  0.0000E+00  0.0000E+00  0.0000E+00  0.0000E+00  0.0000E+00  0.0000E+00  0.0000E+00  0.0000E+00  0.0000E+00  0.0000E+00  0.0000E+00  0.0000E+00  0.0000E+00  0.0000E+00  0.0000E+00  0.0000E+00
    -15.160  0.0000E+00  0.0000E+00  0.0000E+00  0.0000E+00  0.0000E+00  0.0000E+00  0.0000E+00  0.0000E+00  0.0000E+00  0.0000E+00  0.0000E+00  0.0000E+00  0.0000E+00  0.0000E+00  0.0000E+00  0.0000E+00  0.0000E+00  0.0000E+00
    -15.150  0.0000E+00  0.0000E+00  0.0000E+00  0.0000E+00  0.0000E+00  0.0000E+00  0.0000E+00  0.0000E+00  0.0000E+00  0.0000E+00  0.0000E+00  0.0000E+00  0.0000E+00  0.0000E+00  0.0000E+00  0.0000E+00  0.0000E+00  0.0000E+00
    -15.140  0.0000E+00  0.0000E+00  0.0000E+00  0.0000E+00  0.0000E+00  0.0000E+00  0.0000E+00  0.0000E+00  0.0000E+00  0.0000E+00  0.0000E+00  0.0000E+00  0.0000E+00  0.0000E+00  0.0000E+00  0.0000E+00  0.0000E+00  0.0000E+00
    -15.130  0.0000E+00  0.0000E+00  0.0000E+00  0.0000E+00  0.0000E+00  0.0000E+00  0.0000E+00  0.0000E+00  0.0000E+00  0.0000E+00  0.0000E+00  0.0000E+00  0.0000E+00  0.0000E+00  0.0000E+00  0.0000E+00  0.0000E+00  0.0000E+00
    -15.120  0.0000E+00  0.0000E+00  0.0000E+00  0.0000E+00  0.0000E+00  0.0000E+00  0.0000E+00  0.0000E+00  0.0000E+00  0.0000E+00  0.0000E+00  0.0000E+00  0.0000E+00  0.0000E+00  0.0000E+00  0.0000E+00  0.0000E+00  0.0000E+00
    -15.110  0.0000E+00  0.0000E+00  0.0000E+00  0.0000E+00  0.0000E+00  0.0000E+00  0.0000E+00  0.0000E+00  0.0000E+00  0.0000E+00  0.0000E+00  0.0000E+00  0.0000E+00  0.0000E+00  0.0000E+00  0.0000E+00  0.0000E+00  0.0000E+00
    -15.100  0.0000E+00  0.0000E+00  0.0000E+00  0.0000E+00  0.0000E+00  0.0000E+00  0.0000E+00  0.0000E+00  0.0000E+00  0.0000E+00  0.0000E+00  0.0000E+00  0.0000E+00  0.0000E+00  0.0000E+00  0.0000E+00  0.0000E+00  0.0000E+00
    -15.090  0.0000E+00  0.0000E+00  0.0000E+00  0.0000E+00  0.0000E+00  0.0000E+00  0.0000E+00  0.0000E+00  0.0000E+00  0.0000E+00  0.0000E+00  0.0000E+00  0.0000E+00  0.0000E+00  0.0000E+00  0.0000E+00  0.0000E+00  0.0000E+00
    -15.080  0.0000E+00  0.0000E+00  0.0000E+00  0.0000E+00  0.0000E+00  0.0000E+00  0.0000E+00  0.0000E+00  0.0000E+00  0.0000E+00  0.0000E+00  0.0000E+00  0.0000E+00  0.0000E+00  0.0000E+00  0.0000E+00  0.0000E+00  0.0000E+00
    -15.070  0.0000E+00  0.0000E+00  0.0000E+00  0.0000E+00  0.0000E+00  0.0000E+00  0.0000E+00  0.0000E+00  0.0000E+00  0.0000E+00  0.0000E+00  0.0000E+00  0.0000E+00  0.0000E+00  0.0000E+00  0.0000E+00  0.0000E+00  0.0000E+00
    -15.060  0.0000E+00  0.0000E+00  0.0000E+00  0.0000E+00  0.0000E+00  0.0000E+00  0.0000E+00  0.0000E+00  0.0000E+00  0.0000E+00  0.0000E+00  0.0000E+00  0.0000E+00  0.0000E+00  0.0000E+00  0.0000E+00  0.0000E+00  0.0000E+00
    -15.050  0.0000E+00  0.0000E+00  0.0000E+00  0.0000E+00  0.0000E+00  0.0000E+00  0.0000E+00  0.0000E+00  0.0000E+00  0.0000E+00  0.0000E+00  0.0000E+00  0.0000E+00  0.0000E+00  0.0000E+00  0.0000E+00  0.0000E+00  0.0000E+00
    -15.040  0.0000E+00  0.0000E+00  0.0000E+00  0.0000E+00  0.0000E+00  0.0000E+00  0.0000E+00  0.0000E+00  0.0000E+00  0.0000E+00  0.0000E+00  0.0000E+00  0.0000E+00  0.0000E+00  0.0000E+00  0.0000E+00  0.0000E+00  0.0000E+00
    -15.030  0.0000E+00  0.0000E+00  0.0000E+00  0.0000E+00  0.0000E+00  0.0000E+00  0.0000E+00  0.0000E+00  0.0000E+00  0.0000E+00  0.0000E+00  0.0000E+00  0.0000E+00  0.0000E+00  0.0000E+00  0.0000E+00  0.0000E+00  0.0000E+00
    -15.020  0.0000E+00  0.0000E+00  0.0000E+00  0.0000E+00  0.0000E+00  0.0000E+00  0.0000E+00  0.0000E+00  0.0000E+00  0.0000E+00  0.0000E+00  0.0000E+00  0.0000E+00  0.0000E+00  0.0000E+00  0.0000E+00  0.0000E+00  0.0000E+00
    -15.010  0.0000E+00  0.0000E+00  0.0000E+00  0.0000E+00  0.0000E+00  0.0000E+00  0.0000E+00  0.0000E+00  0.0000E+00  0.0000E+00  0.0000E+00  0.0000E+00  0.0000E+00  0.0000E+00  0.0000E+00  0.0000E+00  0.0000E+00  0.0000E+00
    -15.000  0.0000E+00  0.0000E+00  0.0000E+00  0.0000E+00  0.0000E+00  0.0000E+00  0.0000E+00  0.0000E+00  0.0000E+00  0.0000E+00  0.0000E+00  0.0000E+00  0.0000E+00  0.0000E+00  0.0000E+00  0.0000E+00  0.0000E+00  0.0000E+00
    -14.990  0.0000E+00  0.0000E+00  0.0000E+00  0.0000E+00  0.0000E+00  0.0000E+00  0.0000E+00  0.0000E+00  0.0000E+00  0.0000E+00  0.0000E+00  0.0000E+00  0.0000E+00  0.0000E+00  0.0000E+00  0.0000E+00  0.0000E+00  0.0000E+00
    -14.980  0.0000E+00  0.0000E+00  0.0000E+00  0.0000E+00  0.0000E+00  0.0000E+00  0.0000E+00  0.0000E+00  0.0000E+00  0.0000E+00  0.0000E+00  0.0000E+00  0.0000E+00  0.0000E+00  0.0000E+00  0.0000E+00  0.0000E+00  0.0000E+00
    -14.970  0.0000E+00  0.0000E+00  0.0000E+00  0.0000E+00  0.0000E+00  0.0000E+00  0.0000E+00  0.0000E+00  0.0000E+00  0.0000E+00  0.0000E+00  0.0000E+00  0.0000E+00  0.0000E+00  0.0000E+00  0.0000E+00  0.0000E+00  0.0000E+00
    -14.960  0.0000E+00  0.0000E+00  0.0000E+00  0.0000E+00  0.0000E+00  0.0000E+00  0.0000E+00  0.0000E+00  0.0000E+00  0.0000E+00  0.0000E+00  0.0000E+00  0.0000E+00  0.0000E+00  0.0000E+00  0.0000E+00  0.0000E+00  0.0000E+00
    -14.950  0.0000E+00  0.0000E+00  0.0000E+00  0.0000E+00  0.0000E+00  0.0000E+00  0.0000E+00  0.0000E+00  0.0000E+00  0.0000E+00  0.0000E+00  0.0000E+00  0.0000E+00  0.0000E+00  0.0000E+00  0.0000E+00  0.0000E+00  0.0000E+00
    -14.940  0.0000E+00  0.0000E+00  0.0000E+00  0.0000E+00  0.0000E+00  0.0000E+00  0.0000E+00  0.0000E+00  0.0000E+00  0.0000E+00  0.0000E+00  0.0000E+00  0.0000E+00  0.0000E+00  0.0000E+00  0.0000E+00  0.0000E+00  0.0000E+00
    -14.930  0.0000E+00  0.0000E+00  0.0000E+00  0.0000E+00  0.0000E+00  0.0000E+00  0.0000E+00  0.0000E+00  0.0000E+00  0.0000E+00  0.0000E+00  0.0000E+00  0.0000E+00  0.0000E+00  0.0000E+00  0.0000E+00  0.0000E+00  0.0000E+00
    -14.920  0.0000E+00  0.0000E+00  0.0000E+00  0.0000E+00  0.0000E+00  0.0000E+00  0.0000E+00  0.0000E+00  0.0000E+00  0.0000E+00  0.0000E+00  0.0000E+00  0.0000E+00  0.0000E+00  0.0000E+00  0.0000E+00  0.0000E+00  0.0000E+00
    -14.910  0.0000E+00  0.0000E+00  0.0000E+00  0.0000E+00  0.0000E+00  0.0000E+00  0.0000E+00  0.0000E+00  0.0000E+00  0.0000E+00  0.0000E+00  0.0000E+00  0.0000E+00  0.0000E+00  0.0000E+00  0.0000E+00  0.0000E+00  0.0000E+00
    -14.900  0.0000E+00  0.0000E+00  0.0000E+00  0.0000E+00  0.0000E+00  0.0000E+00  0.0000E+00  0.0000E+00  0.0000E+00  0.0000E+00  0.0000E+00  0.0000E+00  0.0000E+00  0.0000E+00  0.0000E+00  0.0000E+00  0.0000E+00  0.0000E+00
    -14.890  0.0000E+00  0.0000E+00  0.0000E+00  0.0000E+00  0.0000E+00  0.0000E+00  0.0000E+00  0.0000E+00  0.0000E+00  0.0000E+00  0.0000E+00  0.0000E+00  0.0000E+00  0.0000E+00  0.0000E+00  0.0000E+00  0.0000E+00  0.0000E+00
    -14.880  0.0000E+00  0.0000E+00  0.0000E+00  0.0000E+00  0.0000E+00  0.0000E+00  0.0000E+00  0.0000E+00  0.0000E+00  0.0000E+00  0.0000E+00  0.0000E+00  0.0000E+00  0.0000E+00  0.0000E+00  0.0000E+00  0.0000E+00  0.0000E+00
    -14.870  0.0000E+00  0.0000E+00  0.0000E+00  0.0000E+00  0.0000E+00  0.0000E+00  0.0000E+00  0.0000E+00  0.0000E+00  0.0000E+00  0.0000E+00  0.0000E+00  0.0000E+00  0.0000E+00  0.0000E+00  0.0000E+00  0.0000E+00  0.0000E+00
    -14.860  0.0000E+00  0.0000E+00  0.0000E+00  0.0000E+00  0.0000E+00  0.0000E+00  0.0000E+00  0.0000E+00  0.0000E+00  0.0000E+00  0.0000E+00  0.0000E+00  0.0000E+00  0.0000E+00  0.0000E+00  0.0000E+00  0.0000E+00  0.0000E+00
    -14.850  0.0000E+00  0.0000E+00  0.0000E+00  0.0000E+00  0.0000E+00  0.0000E+00  0.0000E+00  0.0000E+00  0.0000E+00  0.0000E+00  0.0000E+00  0.0000E+00  0.0000E+00  0.0000E+00  0.0000E+00  0.0000E+00  0.0000E+00  0.0000E+00
    -14.840  0.0000E+00  0.0000E+00  0.0000E+00  0.0000E+00  0.0000E+00  0.0000E+00  0.0000E+00  0.0000E+00  0.0000E+00  0.0000E+00  0.0000E+00  0.0000E+00  0.0000E+00  0.0000E+00  0.0000E+00  0.0000E+00  0.0000E+00  0.0000E+00
    -14.830  0.0000E+00  0.0000E+00  0.0000E+00  0.0000E+00  0.0000E+00  0.0000E+00  0.0000E+00  0.0000E+00  0.0000E+00  0.0000E+00  0.0000E+00  0.0000E+00  0.0000E+00  0.0000E+00  0.0000E+00  0.0000E+00  0.0000E+00  0.0000E+00
    -14.820  0.0000E+00  0.0000E+00  0.0000E+00  0.0000E+00  0.0000E+00  0.0000E+00  0.0000E+00  0.0000E+00  0.0000E+00  0.0000E+00  0.0000E+00  0.0000E+00  0.0000E+00  0.0000E+00  0.0000E+00  0.0000E+00  0.0000E+00  0.0000E+00
    -14.810  0.0000E+00  0.0000E+00  0.0000E+00  0.0000E+00  0.0000E+00  0.0000E+00  0.0000E+00  0.0000E+00  0.0000E+00  0.0000E+00  0.0000E+00  0.0000E+00  0.0000E+00  0.0000E+00  0.0000E+00  0.0000E+00  0.0000E+00  0.0000E+00
    -14.800  0.0000E+00  0.0000E+00  0.0000E+00  0.0000E+00  0.0000E+00  0.0000E+00  0.0000E+00  0.0000E+00  0.0000E+00  0.0000E+00  0.0000E+00  0.0000E+00  0.0000E+00  0.0000E+00  0.0000E+00  0.0000E+00  0.0000E+00  0.0000E+00
    -14.790  0.0000E+00  0.0000E+00  0.0000E+00  0.0000E+00  0.0000E+00  0.0000E+00  0.0000E+00  0.0000E+00  0.0000E+00  0.0000E+00  0.0000E+00  0.0000E+00  0.0000E+00  0.0000E+00  0.0000E+00  0.0000E+00  0.0000E+00  0.0000E+00
    -14.780  0.0000E+00  0.0000E+00  0.0000E+00  0.0000E+00  0.0000E+00  0.0000E+00  0.0000E+00  0.0000E+00  0.0000E+00  0.0000E+00  0.0000E+00  0.0000E+00  0.0000E+00  0.0000E+00  0.0000E+00  0.0000E+00  0.0000E+00  0.0000E+00
    -14.770  0.0000E+00  0.0000E+00  0.0000E+00  0.0000E+00  0.0000E+00  0.0000E+00  0.0000E+00  0.0000E+00  0.0000E+00  0.0000E+00  0.0000E+00  0.0000E+00  0.0000E+00  0.0000E+00  0.0000E+00  0.0000E+00  0.0000E+00  0.0000E+00
    -14.760  0.0000E+00  0.0000E+00  0.0000E+00  0.0000E+00  0.0000E+00  0.0000E+00  0.0000E+00  0.0000E+00  0.0000E+00  0.0000E+00  0.0000E+00  0.0000E+00  0.0000E+00  0.0000E+00  0.0000E+00  0.0000E+00  0.0000E+00  0.0000E+00
    -14.750  0.0000E+00  0.0000E+00  0.0000E+00  0.0000E+00  0.0000E+00  0.0000E+00  0.0000E+00  0.0000E+00  0.0000E+00  0.0000E+00  0.0000E+00  0.0000E+00  0.0000E+00  0.0000E+00  0.0000E+00  0.0000E+00  0.0000E+00  0.0000E+00
    -14.740  0.0000E+00  0.0000E+00  0.0000E+00  0.0000E+00  0.0000E+00  0.0000E+00  0.0000E+00  0.0000E+00  0.0000E+00  0.0000E+00  0.0000E+00  0.0000E+00  0.0000E+00  0.0000E+00  0.0000E+00  0.0000E+00  0.0000E+00  0.0000E+00
    -14.730  0.0000E+00  0.0000E+00  0.0000E+00  0.0000E+00  0.0000E+00  0.0000E+00  0.0000E+00  0.0000E+00  0.0000E+00  0.0000E+00  0.0000E+00  0.0000E+00  0.0000E+00  0.0000E+00  0.0000E+00  0.0000E+00  0.0000E+00  0.0000E+00
    -14.720  0.0000E+00  0.0000E+00  0.0000E+00  0.0000E+00  0.0000E+00  0.0000E+00  0.0000E+00  0.0000E+00  0.0000E+00  0.0000E+00  0.0000E+00  0.0000E+00  0.0000E+00  0.0000E+00  0.0000E+00  0.0000E+00  0.0000E+00  0.0000E+00
    -14.710  0.0000E+00  0.0000E+00  0.0000E+00  0.0000E+00  0.0000E+00  0.0000E+00  0.0000E+00  0.0000E+00  0.0000E+00  0.0000E+00  0.0000E+00  0.0000E+00  0.0000E+00  0.0000E+00  0.0000E+00  0.0000E+00  0.0000E+00  0.0000E+00
    -14.700  0.0000E+00  0.0000E+00  0.0000E+00  0.0000E+00  0.0000E+00  0.0000E+00  0.0000E+00  0.0000E+00  0.0000E+00  0.0000E+00  0.0000E+00  0.0000E+00  0.0000E+00  0.0000E+00  0.0000E+00  0.0000E+00  0.0000E+00  0.0000E+00
    -14.690  0.0000E+00  0.0000E+00  0.0000E+00  0.0000E+00  0.0000E+00  0.0000E+00  0.0000E+00  0.0000E+00  0.0000E+00  0.0000E+00  0.0000E+00  0.0000E+00  0.0000E+00  0.0000E+00  0.0000E+00  0.0000E+00  0.0000E+00  0.0000E+00
    -14.680  0.0000E+00  0.0000E+00  0.0000E+00  0.0000E+00  0.0000E+00  0.0000E+00  0.0000E+00  0.0000E+00  0.0000E+00  0.0000E+00  0.0000E+00  0.0000E+00  0.0000E+00  0.0000E+00  0.0000E+00  0.0000E+00  0.0000E+00  0.0000E+00
    -14.670  0.0000E+00  0.0000E+00  0.0000E+00  0.0000E+00  0.0000E+00  0.0000E+00  0.0000E+00  0.0000E+00  0.0000E+00  0.0000E+00  0.0000E+00  0.0000E+00  0.0000E+00  0.0000E+00  0.0000E+00  0.0000E+00  0.0000E+00  0.0000E+00
    -14.660  0.0000E+00  0.0000E+00  0.0000E+00  0.0000E+00  0.0000E+00  0.0000E+00  0.0000E+00  0.0000E+00  0.0000E+00  0.0000E+00  0.0000E+00  0.0000E+00  0.0000E+00  0.0000E+00  0.0000E+00  0.0000E+00  0.0000E+00  0.0000E+00
    -14.650  0.0000E+00  0.0000E+00  0.0000E+00  0.0000E+00  0.0000E+00  0.0000E+00  0.0000E+00  0.0000E+00  0.0000E+00  0.0000E+00  0.0000E+00  0.0000E+00  0.0000E+00  0.0000E+00  0.0000E+00  0.0000E+00  0.0000E+00  0.0000E+00
    -14.640  0.0000E+00  0.0000E+00  0.0000E+00  0.0000E+00  0.0000E+00  0.0000E+00  0.0000E+00  0.0000E+00  0.0000E+00  0.0000E+00  0.0000E+00  0.0000E+00  0.0000E+00  0.0000E+00  0.0000E+00  0.0000E+00  0.0000E+00  0.0000E+00
    -14.630  0.0000E+00  0.0000E+00  0.0000E+00  0.0000E+00  0.0000E+00  0.0000E+00  0.0000E+00  0.0000E+00  0.0000E+00  0.0000E+00  0.0000E+00  0.0000E+00  0.0000E+00  0.0000E+00  0.0000E+00  0.0000E+00  0.0000E+00  0.0000E+00
    -14.620  0.0000E+00  0.0000E+00  0.0000E+00  0.0000E+00  0.0000E+00  0.0000E+00  0.0000E+00  0.0000E+00  0.0000E+00  0.0000E+00  0.0000E+00  0.0000E+00  0.0000E+00  0.0000E+00  0.0000E+00  0.0000E+00  0.0000E+00  0.0000E+00
    -14.610  0.0000E+00  0.0000E+00  0.0000E+00  0.0000E+00  0.0000E+00  0.0000E+00  0.0000E+00  0.0000E+00  0.0000E+00  0.0000E+00  0.0000E+00  0.0000E+00  0.0000E+00  0.0000E+00  0.0000E+00  0.0000E+00  0.0000E+00  0.0000E+00
    -14.600  0.0000E+00  0.0000E+00  0.0000E+00  0.0000E+00  0.0000E+00  0.0000E+00  0.0000E+00  0.0000E+00  0.0000E+00  0.0000E+00  0.0000E+00  0.0000E+00  0.0000E+00  0.0000E+00  0.0000E+00  0.0000E+00  0.0000E+00  0.0000E+00
    -14.590  0.0000E+00  0.0000E+00  0.0000E+00  0.0000E+00  0.0000E+00  0.0000E+00  0.0000E+00  0.0000E+00  0.0000E+00  0.0000E+00  0.0000E+00  0.0000E+00  0.0000E+00  0.0000E+00  0.0000E+00  0.0000E+00  0.0000E+00  0.0000E+00
    -14.580  0.0000E+00  0.0000E+00  0.0000E+00  0.0000E+00  0.0000E+00  0.0000E+00  0.0000E+00  0.0000E+00  0.0000E+00  0.0000E+00  0.0000E+00  0.0000E+00  0.0000E+00  0.0000E+00  0.0000E+00  0.0000E+00  0.0000E+00  0.0000E+00
    -14.570  0.0000E+00  0.0000E+00  0.0000E+00  0.0000E+00  0.0000E+00  0.0000E+00  0.0000E+00  0.0000E+00  0.0000E+00  0.0000E+00  0.0000E+00  0.0000E+00  0.0000E+00  0.0000E+00  0.0000E+00  0.0000E+00  0.0000E+00  0.0000E+00
    -14.560  0.0000E+00  0.0000E+00  0.0000E+00  0.0000E+00  0.0000E+00  0.0000E+00  0.0000E+00  0.0000E+00  0.0000E+00  0.0000E+00  0.0000E+00  0.0000E+00  0.0000E+00  0.0000E+00  0.0000E+00  0.0000E+00  0.0000E+00  0.0000E+00
    -14.550  0.0000E+00  0.0000E+00  0.0000E+00  0.0000E+00  0.0000E+00  0.0000E+00  0.0000E+00  0.0000E+00  0.0000E+00  0.0000E+00  0.0000E+00  0.0000E+00  0.0000E+00  0.0000E+00  0.0000E+00  0.0000E+00  0.0000E+00  0.0000E+00
    -14.540  0.0000E+00  0.0000E+00  0.0000E+00  0.0000E+00  0.0000E+00  0.0000E+00  0.0000E+00  0.0000E+00  0.0000E+00  0.0000E+00  0.0000E+00  0.0000E+00  0.0000E+00  0.0000E+00  0.0000E+00  0.0000E+00  0.0000E+00  0.0000E+00
    -14.530  0.0000E+00  0.0000E+00  0.0000E+00  0.0000E+00  0.0000E+00  0.0000E+00  0.0000E+00  0.0000E+00  0.0000E+00  0.0000E+00  0.0000E+00  0.0000E+00  0.0000E+00  0.0000E+00  0.0000E+00  0.0000E+00  0.0000E+00  0.0000E+00
    -14.520  0.0000E+00  0.0000E+00  0.0000E+00  0.0000E+00  0.0000E+00  0.0000E+00  0.0000E+00  0.0000E+00  0.0000E+00  0.0000E+00  0.0000E+00  0.0000E+00  0.0000E+00  0.0000E+00  0.0000E+00  0.0000E+00  0.0000E+00  0.0000E+00
    -14.510  0.0000E+00  0.0000E+00  0.0000E+00  0.0000E+00  0.0000E+00  0.0000E+00  0.0000E+00  0.0000E+00  0.0000E+00  0.0000E+00  0.0000E+00  0.0000E+00  0.0000E+00  0.0000E+00  0.0000E+00  0.0000E+00  0.0000E+00  0.0000E+00
    -14.500  0.0000E+00  0.0000E+00  0.0000E+00  0.0000E+00  0.0000E+00  0.0000E+00  0.0000E+00  0.0000E+00  0.0000E+00  0.0000E+00  0.0000E+00  0.0000E+00  0.0000E+00  0.0000E+00  0.0000E+00  0.0000E+00  0.0000E+00  0.0000E+00
    -14.490  0.0000E+00  0.0000E+00  0.0000E+00  0.0000E+00  0.0000E+00  0.0000E+00  0.0000E+00  0.0000E+00  0.0000E+00  0.0000E+00  0.0000E+00  0.0000E+00  0.0000E+00  0.0000E+00  0.0000E+00  0.0000E+00  0.0000E+00  0.0000E+00
    -14.480  0.0000E+00  0.0000E+00  0.0000E+00  0.0000E+00  0.0000E+00  0.0000E+00  0.0000E+00  0.0000E+00  0.0000E+00  0.0000E+00  0.0000E+00  0.0000E+00  0.0000E+00  0.0000E+00  0.0000E+00  0.0000E+00  0.0000E+00  0.0000E+00
    -14.470  0.0000E+00  0.0000E+00  0.0000E+00  0.0000E+00  0.0000E+00  0.0000E+00  0.0000E+00  0.0000E+00  0.0000E+00  0.0000E+00  0.0000E+00  0.0000E+00  0.0000E+00  0.0000E+00  0.0000E+00  0.0000E+00  0.0000E+00  0.0000E+00
    -14.460  0.0000E+00  0.0000E+00  0.0000E+00  0.0000E+00  0.0000E+00  0.0000E+00  0.0000E+00  0.0000E+00  0.0000E+00  0.0000E+00  0.0000E+00  0.0000E+00  0.0000E+00  0.0000E+00  0.0000E+00  0.0000E+00  0.0000E+00  0.0000E+00
    -14.450  0.0000E+00  0.0000E+00  0.0000E+00  0.0000E+00  0.0000E+00  0.0000E+00  0.0000E+00  0.0000E+00  0.0000E+00  0.0000E+00  0.0000E+00  0.0000E+00  0.0000E+00  0.0000E+00  0.0000E+00  0.0000E+00  0.0000E+00  0.0000E+00
    -14.440  0.0000E+00  0.0000E+00  0.0000E+00  0.0000E+00  0.0000E+00  0.0000E+00  0.0000E+00  0.0000E+00  0.0000E+00  0.0000E+00  0.0000E+00  0.0000E+00  0.0000E+00  0.0000E+00  0.0000E+00  0.0000E+00  0.0000E+00  0.0000E+00
    -14.430  0.0000E+00  0.0000E+00  0.0000E+00  0.0000E+00  0.0000E+00  0.0000E+00  0.0000E+00  0.0000E+00  0.0000E+00  0.0000E+00  0.0000E+00  0.0000E+00  0.0000E+00  0.0000E+00  0.0000E+00  0.0000E+00  0.0000E+00  0.0000E+00
    -14.420  0.0000E+00  0.0000E+00  0.0000E+00  0.0000E+00  0.0000E+00  0.0000E+00  0.0000E+00  0.0000E+00  0.0000E+00  0.0000E+00  0.0000E+00  0.0000E+00  0.0000E+00  0.0000E+00  0.0000E+00  0.0000E+00  0.0000E+00  0.0000E+00
    -14.410  0.0000E+00  0.0000E+00  0.0000E+00  0.0000E+00  0.0000E+00  0.0000E+00  0.0000E+00  0.0000E+00  0.0000E+00  0.0000E+00  0.0000E+00  0.0000E+00  0.0000E+00  0.0000E+00  0.0000E+00  0.0000E+00  0.0000E+00  0.0000E+00
    -14.400  0.0000E+00  0.0000E+00  0.0000E+00  0.0000E+00  0.0000E+00  0.0000E+00  0.0000E+00  0.0000E+00  0.0000E+00  0.0000E+00  0.0000E+00  0.0000E+00  0.0000E+00  0.0000E+00  0.0000E+00  0.0000E+00  0.0000E+00  0.0000E+00
    -14.390  0.0000E+00  0.0000E+00  0.0000E+00  0.0000E+00  0.0000E+00  0.0000E+00  0.0000E+00  0.0000E+00  0.0000E+00  0.0000E+00  0.0000E+00  0.0000E+00  0.0000E+00  0.0000E+00  0.0000E+00  0.0000E+00  0.0000E+00  0.0000E+00
    -14.380  0.0000E+00  0.0000E+00  0.0000E+00  0.0000E+00  0.0000E+00  0.0000E+00  0.0000E+00  0.0000E+00  0.0000E+00  0.0000E+00  0.0000E+00  0.0000E+00  0.0000E+00  0.0000E+00  0.0000E+00  0.0000E+00  0.0000E+00  0.0000E+00
    -14.370  0.0000E+00  0.0000E+00  0.0000E+00  0.0000E+00  0.0000E+00  0.0000E+00  0.0000E+00  0.0000E+00  0.0000E+00  0.0000E+00  0.0000E+00  0.0000E+00  0.0000E+00  0.0000E+00  0.0000E+00  0.0000E+00  0.0000E+00  0.0000E+00
    -14.360  0.0000E+00  0.0000E+00  0.0000E+00  0.0000E+00  0.0000E+00  0.0000E+00  0.0000E+00  0.0000E+00  0.0000E+00  0.0000E+00  0.0000E+00  0.0000E+00  0.0000E+00  0.0000E+00  0.0000E+00  0.0000E+00  0.0000E+00  0.0000E+00
    -14.350  0.0000E+00  0.0000E+00  0.0000E+00  0.0000E+00  0.0000E+00  0.0000E+00  0.0000E+00  0.0000E+00  0.0000E+00  0.0000E+00  0.0000E+00  0.0000E+00  0.0000E+00  0.0000E+00  0.0000E+00  0.0000E+00  0.0000E+00  0.0000E+00
    -14.340  0.0000E+00  0.0000E+00  0.0000E+00  0.0000E+00  0.0000E+00  0.0000E+00  0.0000E+00  0.0000E+00  0.0000E+00  0.0000E+00  0.0000E+00  0.0000E+00  0.0000E+00  0.0000E+00  0.0000E+00  0.0000E+00  0.0000E+00  0.0000E+00
    -14.330  0.0000E+00  0.0000E+00  0.0000E+00  0.0000E+00  0.0000E+00  0.0000E+00  0.0000E+00  0.0000E+00  0.0000E+00  0.0000E+00  0.0000E+00  0.0000E+00  0.0000E+00  0.0000E+00  0.0000E+00  0.0000E+00  0.0000E+00  0.0000E+00
    -14.320  0.0000E+00  0.0000E+00  0.0000E+00  0.0000E+00  0.0000E+00  0.0000E+00  0.0000E+00  0.0000E+00  0.0000E+00  0.0000E+00  0.0000E+00  0.0000E+00  0.0000E+00  0.0000E+00  0.0000E+00  0.0000E+00  0.0000E+00  0.0000E+00
    -14.310  0.0000E+00  0.0000E+00  0.0000E+00  0.0000E+00  0.0000E+00  0.0000E+00  0.0000E+00  0.0000E+00  0.0000E+00  0.0000E+00  0.0000E+00  0.0000E+00  0.0000E+00  0.0000E+00  0.0000E+00  0.0000E+00  0.0000E+00  0.0000E+00
    -14.300  0.0000E+00  0.0000E+00  0.0000E+00  0.0000E+00  0.0000E+00  0.0000E+00  0.0000E+00  0.0000E+00  0.0000E+00  0.0000E+00  0.0000E+00  0.0000E+00  0.0000E+00  0.0000E+00  0.0000E+00  0.0000E+00  0.0000E+00  0.0000E+00
    -14.290  0.0000E+00  0.0000E+00  0.0000E+00  0.0000E+00  0.0000E+00  0.0000E+00  0.0000E+00  0.0000E+00  0.0000E+00  0.0000E+00  0.0000E+00  0.0000E+00  0.0000E+00  0.0000E+00  0.0000E+00  0.0000E+00  0.0000E+00  0.0000E+00
    -14.280  0.0000E+00  0.0000E+00  0.0000E+00  0.0000E+00  0.0000E+00  0.0000E+00  0.0000E+00  0.0000E+00  0.0000E+00  0.0000E+00  0.0000E+00  0.0000E+00  0.0000E+00  0.0000E+00  0.0000E+00  0.0000E+00  0.0000E+00  0.0000E+00
    -14.270  0.0000E+00  0.0000E+00  0.0000E+00  0.0000E+00  0.0000E+00  0.0000E+00  0.0000E+00  0.0000E+00  0.0000E+00  0.0000E+00  0.0000E+00  0.0000E+00  0.0000E+00  0.0000E+00  0.0000E+00  0.0000E+00  0.0000E+00  0.0000E+00
    -14.260  0.0000E+00  0.0000E+00  0.0000E+00  0.0000E+00  0.0000E+00  0.0000E+00  0.0000E+00  0.0000E+00  0.0000E+00  0.0000E+00  0.0000E+00  0.0000E+00  0.0000E+00  0.0000E+00  0.0000E+00  0.0000E+00  0.0000E+00  0.0000E+00
    -14.250  0.0000E+00  0.0000E+00  0.0000E+00  0.0000E+00  0.0000E+00  0.0000E+00  0.0000E+00  0.0000E+00  0.0000E+00  0.0000E+00  0.0000E+00  0.0000E+00  0.0000E+00  0.0000E+00  0.0000E+00  0.0000E+00  0.0000E+00  0.0000E+00
    -14.240  0.0000E+00  0.0000E+00  0.0000E+00  0.0000E+00  0.0000E+00  0.0000E+00  0.0000E+00  0.0000E+00  0.0000E+00  0.0000E+00  0.0000E+00  0.0000E+00  0.0000E+00  0.0000E+00  0.0000E+00  0.0000E+00  0.0000E+00  0.0000E+00
    -14.230  0.0000E+00  0.0000E+00  0.0000E+00  0.0000E+00  0.0000E+00  0.0000E+00  0.0000E+00  0.0000E+00  0.0000E+00  0.0000E+00  0.0000E+00  0.0000E+00  0.0000E+00  0.0000E+00  0.0000E+00  0.0000E+00  0.0000E+00  0.0000E+00
    -14.220  0.0000E+00  0.0000E+00  0.0000E+00  0.0000E+00  0.0000E+00  0.0000E+00  0.0000E+00  0.0000E+00  0.0000E+00  0.0000E+00  0.0000E+00  0.0000E+00  0.0000E+00  0.0000E+00  0.0000E+00  0.0000E+00  0.0000E+00  0.0000E+00
    -14.210  0.0000E+00  0.0000E+00  0.0000E+00  0.0000E+00  0.0000E+00  0.0000E+00  0.0000E+00  0.0000E+00  0.0000E+00  0.0000E+00  0.0000E+00  0.0000E+00  0.0000E+00  0.0000E+00  0.0000E+00  0.0000E+00  0.0000E+00  0.0000E+00
    -14.200  0.0000E+00  0.0000E+00  0.0000E+00  0.0000E+00  0.0000E+00  0.0000E+00  0.0000E+00  0.0000E+00  0.0000E+00  0.0000E+00  0.0000E+00  0.0000E+00  0.0000E+00  0.0000E+00  0.0000E+00  0.0000E+00  0.0000E+00  0.0000E+00
    -14.190  0.0000E+00  0.0000E+00  0.0000E+00  0.0000E+00  0.0000E+00  0.0000E+00  0.0000E+00  0.0000E+00  0.0000E+00  0.0000E+00  0.0000E+00  0.0000E+00  0.0000E+00  0.0000E+00  0.0000E+00  0.0000E+00  0.0000E+00  0.0000E+00
    -14.180  0.0000E+00  0.0000E+00  0.0000E+00  0.0000E+00  0.0000E+00  0.0000E+00  0.0000E+00  0.0000E+00  0.0000E+00  0.0000E+00  0.0000E+00  0.0000E+00  0.0000E+00  0.0000E+00  0.0000E+00  0.0000E+00  0.0000E+00  0.0000E+00
    -14.170  0.0000E+00  0.0000E+00  0.0000E+00  0.0000E+00  0.0000E+00  0.0000E+00  0.0000E+00  0.0000E+00  0.0000E+00  0.0000E+00  0.0000E+00  0.0000E+00  0.0000E+00  0.0000E+00  0.0000E+00  0.0000E+00  0.0000E+00  0.0000E+00
    -14.160  0.0000E+00  0.0000E+00  0.0000E+00  0.0000E+00  0.0000E+00  0.0000E+00  0.0000E+00  0.0000E+00  0.0000E+00  0.0000E+00  0.0000E+00  0.0000E+00  0.0000E+00  0.0000E+00  0.0000E+00  0.0000E+00  0.0000E+00  0.0000E+00
    -14.150  0.0000E+00  0.0000E+00  0.0000E+00  0.0000E+00  0.0000E+00  0.0000E+00  0.0000E+00  0.0000E+00  0.0000E+00  0.0000E+00  0.0000E+00  0.0000E+00  0.0000E+00  0.0000E+00  0.0000E+00  0.0000E+00  0.0000E+00  0.0000E+00
    -14.140  0.0000E+00  0.0000E+00  0.0000E+00  0.0000E+00  0.0000E+00  0.0000E+00  0.0000E+00  0.0000E+00  0.0000E+00  0.0000E+00  0.0000E+00  0.0000E+00  0.0000E+00  0.0000E+00  0.0000E+00  0.0000E+00  0.0000E+00  0.0000E+00
    -14.130  0.0000E+00  0.0000E+00  0.0000E+00  0.0000E+00  0.0000E+00  0.0000E+00  0.0000E+00  0.0000E+00  0.0000E+00  0.0000E+00  0.0000E+00  0.0000E+00  0.0000E+00  0.0000E+00  0.0000E+00  0.0000E+00  0.0000E+00  0.0000E+00
    -14.120  0.0000E+00  0.0000E+00  0.0000E+00  0.0000E+00  0.0000E+00  0.0000E+00  0.0000E+00  0.0000E+00  0.0000E+00  0.0000E+00  0.0000E+00  0.0000E+00  0.0000E+00  0.0000E+00  0.0000E+00  0.0000E+00  0.0000E+00  0.0000E+00
    -14.110  0.0000E+00  0.0000E+00  0.0000E+00  0.0000E+00  0.0000E+00  0.0000E+00  0.0000E+00  0.0000E+00  0.0000E+00  0.0000E+00  0.0000E+00  0.0000E+00  0.0000E+00  0.0000E+00  0.0000E+00  0.0000E+00  0.0000E+00  0.0000E+00
    -14.100  0.0000E+00  0.0000E+00  0.0000E+00  0.0000E+00  0.0000E+00  0.0000E+00  0.0000E+00  0.0000E+00  0.0000E+00  0.0000E+00  0.0000E+00  0.0000E+00  0.0000E+00  0.0000E+00  0.0000E+00  0.0000E+00  0.0000E+00  0.0000E+00
    -14.090  0.0000E+00  0.0000E+00  0.0000E+00  0.0000E+00  0.0000E+00  0.0000E+00  0.0000E+00  0.0000E+00  0.0000E+00  0.0000E+00  0.0000E+00  0.0000E+00  0.0000E+00  0.0000E+00  0.0000E+00  0.0000E+00  0.0000E+00  0.0000E+00
    -14.080  0.0000E+00  0.0000E+00  0.0000E+00  0.0000E+00  0.0000E+00  0.0000E+00  0.0000E+00  0.0000E+00  0.0000E+00  0.0000E+00  0.0000E+00  0.0000E+00  0.0000E+00  0.0000E+00  0.0000E+00  0.0000E+00  0.0000E+00  0.0000E+00
    -14.070  0.0000E+00  0.0000E+00  0.0000E+00  0.0000E+00  0.0000E+00  0.0000E+00  0.0000E+00  0.0000E+00  0.0000E+00  0.0000E+00  0.0000E+00  0.0000E+00  0.0000E+00  0.0000E+00  0.0000E+00  0.0000E+00  0.0000E+00  0.0000E+00
    -14.060  0.0000E+00  0.0000E+00  0.0000E+00  0.0000E+00  0.0000E+00  0.0000E+00  0.0000E+00  0.0000E+00  0.0000E+00  0.0000E+00  0.0000E+00  0.0000E+00  0.0000E+00  0.0000E+00  0.0000E+00  0.0000E+00  0.0000E+00  0.0000E+00
    -14.050  0.0000E+00  0.0000E+00  0.0000E+00  0.0000E+00  0.0000E+00  0.0000E+00  0.0000E+00  0.0000E+00  0.0000E+00  0.0000E+00  0.0000E+00  0.0000E+00  0.0000E+00  0.0000E+00  0.0000E+00  0.0000E+00  0.0000E+00  0.0000E+00
    -14.040  0.0000E+00  0.0000E+00  0.0000E+00  0.0000E+00  0.0000E+00  0.0000E+00  0.0000E+00  0.0000E+00  0.0000E+00  0.0000E+00  0.0000E+00  0.0000E+00  0.0000E+00  0.0000E+00  0.0000E+00  0.0000E+00  0.0000E+00  0.0000E+00
    -14.030  0.0000E+00  0.0000E+00  0.0000E+00  0.0000E+00  0.0000E+00  0.0000E+00  0.0000E+00  0.0000E+00  0.0000E+00  0.0000E+00  0.0000E+00  0.0000E+00  0.0000E+00  0.0000E+00  0.0000E+00  0.0000E+00  0.0000E+00  0.0000E+00
    -14.020  0.0000E+00  0.0000E+00  0.0000E+00  0.0000E+00  0.0000E+00  0.0000E+00  0.0000E+00  0.0000E+00  0.0000E+00  0.0000E+00  0.0000E+00  0.0000E+00  0.0000E+00  0.0000E+00  0.0000E+00  0.0000E+00  0.0000E+00  0.0000E+00
    -14.010  0.0000E+00  0.0000E+00  0.0000E+00  0.0000E+00  0.0000E+00  0.0000E+00  0.0000E+00  0.0000E+00  0.0000E+00  0.0000E+00  0.0000E+00  0.0000E+00  0.0000E+00  0.0000E+00  0.0000E+00  0.0000E+00  0.0000E+00  0.0000E+00
    -14.000  0.0000E+00  0.0000E+00  0.0000E+00  0.0000E+00  0.0000E+00  0.0000E+00  0.0000E+00  0.0000E+00  0.0000E+00  0.0000E+00  0.0000E+00  0.0000E+00  0.0000E+00  0.0000E+00  0.0000E+00  0.0000E+00  0.0000E+00  0.0000E+00
    -13.990  0.0000E+00  0.0000E+00  0.0000E+00  0.0000E+00  0.0000E+00  0.0000E+00  0.0000E+00  0.0000E+00  0.0000E+00  0.0000E+00  0.0000E+00  0.0000E+00  0.0000E+00  0.0000E+00  0.0000E+00  0.0000E+00  0.0000E+00  0.0000E+00
    -13.980  0.0000E+00  0.0000E+00  0.0000E+00  0.0000E+00  0.0000E+00  0.0000E+00  0.0000E+00  0.0000E+00  0.0000E+00  0.0000E+00  0.0000E+00  0.0000E+00  0.0000E+00  0.0000E+00  0.0000E+00  0.0000E+00  0.0000E+00  0.0000E+00
    -13.970  0.0000E+00  0.0000E+00  0.0000E+00  0.0000E+00  0.0000E+00  0.0000E+00  0.0000E+00  0.0000E+00  0.0000E+00  0.0000E+00  0.0000E+00  0.0000E+00  0.0000E+00  0.0000E+00  0.0000E+00  0.0000E+00  0.0000E+00  0.0000E+00
    -13.960  0.0000E+00  0.0000E+00  0.0000E+00  0.0000E+00  0.0000E+00  0.0000E+00  0.0000E+00  0.0000E+00  0.0000E+00  0.0000E+00  0.0000E+00  0.0000E+00  0.0000E+00  0.0000E+00  0.0000E+00  0.0000E+00  0.0000E+00  0.0000E+00
    -13.950  0.0000E+00  0.0000E+00  0.0000E+00  0.0000E+00  0.0000E+00  0.0000E+00  0.0000E+00  0.0000E+00  0.0000E+00  0.0000E+00  0.0000E+00  0.0000E+00  0.0000E+00  0.0000E+00  0.0000E+00  0.0000E+00  0.0000E+00  0.0000E+00
    -13.940  0.0000E+00  0.0000E+00  0.0000E+00  0.0000E+00  0.0000E+00  0.0000E+00  0.0000E+00  0.0000E+00  0.0000E+00  0.0000E+00  0.0000E+00  0.0000E+00  0.0000E+00  0.0000E+00  0.0000E+00  0.0000E+00  0.0000E+00  0.0000E+00
    -13.930  0.0000E+00  0.0000E+00  0.0000E+00  0.0000E+00  0.0000E+00  0.0000E+00  0.0000E+00  0.0000E+00  0.0000E+00  0.0000E+00  0.0000E+00  0.0000E+00  0.0000E+00  0.0000E+00  0.0000E+00  0.0000E+00  0.0000E+00  0.0000E+00
    -13.920  0.0000E+00  0.0000E+00  0.0000E+00  0.0000E+00  0.0000E+00  0.0000E+00  0.0000E+00  0.0000E+00  0.0000E+00  0.0000E+00  0.0000E+00  0.0000E+00  0.0000E+00  0.0000E+00  0.0000E+00  0.0000E+00  0.0000E+00  0.0000E+00
    -13.910  0.0000E+00  0.0000E+00  0.0000E+00  0.0000E+00  0.0000E+00  0.0000E+00  0.0000E+00  0.0000E+00  0.0000E+00  0.0000E+00  0.0000E+00  0.0000E+00  0.0000E+00  0.0000E+00  0.0000E+00  0.0000E+00  0.0000E+00  0.0000E+00
    -13.900  0.0000E+00  0.0000E+00  0.0000E+00  0.0000E+00  0.0000E+00  0.0000E+00  0.0000E+00  0.0000E+00  0.0000E+00  0.0000E+00  0.0000E+00  0.0000E+00  0.0000E+00  0.0000E+00  0.0000E+00  0.0000E+00  0.0000E+00  0.0000E+00
    -13.890  0.0000E+00  0.0000E+00  0.0000E+00  0.0000E+00  0.0000E+00  0.0000E+00  0.0000E+00  0.0000E+00  0.0000E+00  0.0000E+00  0.0000E+00  0.0000E+00  0.0000E+00  0.0000E+00  0.0000E+00  0.0000E+00  0.0000E+00  0.0000E+00
    -13.880  0.0000E+00  0.0000E+00  0.0000E+00  0.0000E+00  0.0000E+00  0.0000E+00  0.0000E+00  0.0000E+00  0.0000E+00  0.0000E+00  0.0000E+00  0.0000E+00  0.0000E+00  0.0000E+00  0.0000E+00  0.0000E+00  0.0000E+00  0.0000E+00
    -13.870  0.0000E+00  0.0000E+00  0.0000E+00  0.0000E+00  0.0000E+00  0.0000E+00  0.0000E+00  0.0000E+00  0.0000E+00  0.0000E+00  0.0000E+00  0.0000E+00  0.0000E+00  0.0000E+00  0.0000E+00  0.0000E+00  0.0000E+00  0.0000E+00
    -13.860  0.0000E+00  0.0000E+00  0.0000E+00  0.0000E+00  0.0000E+00  0.0000E+00  0.0000E+00  0.0000E+00  0.0000E+00  0.0000E+00  0.0000E+00  0.0000E+00  0.0000E+00  0.0000E+00  0.0000E+00  0.0000E+00  0.0000E+00  0.0000E+00
    -13.850  0.0000E+00  0.0000E+00  0.0000E+00  0.0000E+00  0.0000E+00  0.0000E+00  0.0000E+00  0.0000E+00  0.0000E+00  0.0000E+00  0.0000E+00  0.0000E+00  0.0000E+00  0.0000E+00  0.0000E+00  0.0000E+00  0.0000E+00  0.0000E+00
    -13.840  0.0000E+00  0.0000E+00  0.0000E+00  0.0000E+00  0.0000E+00  0.0000E+00  0.0000E+00  0.0000E+00  0.0000E+00  0.0000E+00  0.0000E+00  0.0000E+00  0.0000E+00  0.0000E+00  0.0000E+00  0.0000E+00  0.0000E+00  0.0000E+00
    -13.830  0.0000E+00  0.0000E+00  0.0000E+00  0.0000E+00  0.0000E+00  0.0000E+00  0.0000E+00  0.0000E+00  0.0000E+00  0.0000E+00  0.0000E+00  0.0000E+00  0.0000E+00  0.0000E+00  0.0000E+00  0.0000E+00  0.0000E+00  0.0000E+00
    -13.820  0.0000E+00  0.0000E+00  0.0000E+00  0.0000E+00  0.0000E+00  0.0000E+00  0.0000E+00  0.0000E+00  0.0000E+00  0.0000E+00  0.0000E+00  0.0000E+00  0.0000E+00  0.0000E+00  0.0000E+00  0.0000E+00  0.0000E+00  0.0000E+00
    -13.810  0.0000E+00  0.0000E+00  0.0000E+00  0.0000E+00  0.0000E+00  0.0000E+00  0.0000E+00  0.0000E+00  0.0000E+00  0.0000E+00  0.0000E+00  0.0000E+00  0.0000E+00  0.0000E+00  0.0000E+00  0.0000E+00  0.0000E+00  0.0000E+00
    -13.800  0.0000E+00  0.0000E+00  0.0000E+00  0.0000E+00  0.0000E+00  0.0000E+00  0.0000E+00  0.0000E+00  0.0000E+00  0.0000E+00  0.0000E+00  0.0000E+00  0.0000E+00  0.0000E+00  0.0000E+00  0.0000E+00  0.0000E+00  0.0000E+00
    -13.790  0.0000E+00  0.0000E+00  0.0000E+00  0.0000E+00  0.0000E+00  0.0000E+00  0.0000E+00  0.0000E+00  0.0000E+00  0.0000E+00  0.0000E+00  0.0000E+00  0.0000E+00  0.0000E+00  0.0000E+00  0.0000E+00  0.0000E+00  0.0000E+00
    -13.780  0.0000E+00  0.0000E+00  0.0000E+00  0.0000E+00  0.0000E+00  0.0000E+00  0.0000E+00  0.0000E+00  0.0000E+00  0.0000E+00  0.0000E+00  0.0000E+00  0.0000E+00  0.0000E+00  0.0000E+00  0.0000E+00  0.0000E+00  0.0000E+00
    -13.770  0.0000E+00  0.0000E+00  0.0000E+00  0.0000E+00  0.0000E+00  0.0000E+00  0.0000E+00  0.0000E+00  0.0000E+00  0.0000E+00  0.0000E+00  0.0000E+00  0.0000E+00  0.0000E+00  0.0000E+00  0.0000E+00  0.0000E+00  0.0000E+00
    -13.760  0.0000E+00  0.0000E+00  0.0000E+00  0.0000E+00  0.0000E+00  0.0000E+00  0.0000E+00  0.0000E+00  0.0000E+00  0.0000E+00  0.0000E+00  0.0000E+00  0.0000E+00  0.0000E+00  0.0000E+00  0.0000E+00  0.0000E+00  0.0000E+00
    -13.750  0.0000E+00  0.0000E+00  0.0000E+00  0.0000E+00  0.0000E+00  0.0000E+00  0.0000E+00  0.0000E+00  0.0000E+00  0.0000E+00  0.0000E+00  0.0000E+00  0.0000E+00  0.0000E+00  0.0000E+00  0.0000E+00  0.0000E+00  0.0000E+00
    -13.740  0.0000E+00  0.0000E+00  0.0000E+00  0.0000E+00  0.0000E+00  0.0000E+00  0.0000E+00  0.0000E+00  0.0000E+00  0.0000E+00  0.0000E+00  0.0000E+00  0.0000E+00  0.0000E+00  0.0000E+00  0.0000E+00  0.0000E+00  0.0000E+00
    -13.730  0.0000E+00  0.0000E+00  0.0000E+00  0.0000E+00  0.0000E+00  0.0000E+00  0.0000E+00  0.0000E+00  0.0000E+00  0.0000E+00  0.0000E+00  0.0000E+00  0.0000E+00  0.0000E+00  0.0000E+00  0.0000E+00  0.0000E+00  0.0000E+00
    -13.720  0.0000E+00  0.0000E+00  0.0000E+00  0.0000E+00  0.0000E+00  0.0000E+00  0.0000E+00  0.0000E+00  0.0000E+00  0.0000E+00  0.0000E+00  0.0000E+00  0.0000E+00  0.0000E+00  0.0000E+00  0.0000E+00  0.0000E+00  0.0000E+00
    -13.710  0.0000E+00  0.0000E+00  0.0000E+00  0.0000E+00  0.0000E+00  0.0000E+00  0.0000E+00  0.0000E+00  0.0000E+00  0.0000E+00  0.0000E+00  0.0000E+00  0.0000E+00  0.0000E+00  0.0000E+00  0.0000E+00  0.0000E+00  0.0000E+00
    -13.700  0.0000E+00  0.0000E+00  0.0000E+00  0.0000E+00  0.0000E+00  0.0000E+00  0.0000E+00  0.0000E+00  0.0000E+00  0.0000E+00  0.0000E+00  0.0000E+00  0.0000E+00  0.0000E+00  0.0000E+00  0.0000E+00  0.0000E+00  0.0000E+00
    -13.690  0.0000E+00  0.0000E+00  0.0000E+00  0.0000E+00  0.0000E+00  0.0000E+00  0.0000E+00  0.0000E+00  0.0000E+00  0.0000E+00  0.0000E+00  0.0000E+00  0.0000E+00  0.0000E+00  0.0000E+00  0.0000E+00  0.0000E+00  0.0000E+00
    -13.680  0.0000E+00  0.0000E+00  0.0000E+00  0.0000E+00  0.0000E+00  0.0000E+00  0.0000E+00  0.0000E+00  0.0000E+00  0.0000E+00  0.0000E+00  0.0000E+00  0.0000E+00  0.0000E+00  0.0000E+00  0.0000E+00  0.0000E+00  0.0000E+00
    -13.670  0.0000E+00  0.0000E+00  0.0000E+00  0.0000E+00  0.0000E+00  0.0000E+00  0.0000E+00  0.0000E+00  0.0000E+00  0.0000E+00  0.0000E+00  0.0000E+00  0.0000E+00  0.0000E+00  0.0000E+00  0.0000E+00  0.0000E+00  0.0000E+00
    -13.660  0.0000E+00  0.0000E+00  0.0000E+00  0.0000E+00  0.0000E+00  0.0000E+00  0.0000E+00  0.0000E+00  0.0000E+00  0.0000E+00  0.0000E+00  0.0000E+00  0.0000E+00  0.0000E+00  0.0000E+00  0.0000E+00  0.0000E+00  0.0000E+00
    -13.650  0.0000E+00  0.0000E+00  0.0000E+00  0.0000E+00  0.0000E+00  0.0000E+00  0.0000E+00  0.0000E+00  0.0000E+00  0.0000E+00  0.0000E+00  0.0000E+00  0.0000E+00  0.0000E+00  0.0000E+00  0.0000E+00  0.0000E+00  0.0000E+00
    -13.640  0.0000E+00  0.0000E+00  0.0000E+00  0.0000E+00  0.0000E+00  0.0000E+00  0.0000E+00  0.0000E+00  0.0000E+00  0.0000E+00  0.0000E+00  0.0000E+00  0.0000E+00  0.0000E+00  0.0000E+00  0.0000E+00  0.0000E+00  0.0000E+00
    -13.630  0.0000E+00  0.0000E+00  0.0000E+00  0.0000E+00  0.0000E+00  0.0000E+00  0.0000E+00  0.0000E+00  0.0000E+00  0.0000E+00  0.0000E+00  0.0000E+00  0.0000E+00  0.0000E+00  0.0000E+00  0.0000E+00  0.0000E+00  0.0000E+00
    -13.620  0.0000E+00  0.0000E+00  0.0000E+00  0.0000E+00  0.0000E+00  0.0000E+00  0.0000E+00  0.0000E+00  0.0000E+00  0.0000E+00  0.0000E+00  0.0000E+00  0.0000E+00  0.0000E+00  0.0000E+00  0.0000E+00  0.0000E+00  0.0000E+00
    -13.610  0.0000E+00  0.0000E+00  0.0000E+00  0.0000E+00  0.0000E+00  0.0000E+00  0.0000E+00  0.0000E+00  0.0000E+00  0.0000E+00  0.0000E+00  0.0000E+00  0.0000E+00  0.0000E+00  0.0000E+00  0.0000E+00  0.0000E+00  0.0000E+00
    -13.600  0.0000E+00  0.0000E+00  0.0000E+00  0.0000E+00  0.0000E+00  0.0000E+00  0.0000E+00  0.0000E+00  0.0000E+00  0.0000E+00  0.0000E+00  0.0000E+00  0.0000E+00  0.0000E+00  0.0000E+00  0.0000E+00  0.0000E+00  0.0000E+00
    -13.590  0.0000E+00  0.0000E+00  0.0000E+00  0.0000E+00  0.0000E+00  0.0000E+00  0.0000E+00  0.0000E+00  0.0000E+00  0.0000E+00  0.0000E+00  0.0000E+00  0.0000E+00  0.0000E+00  0.0000E+00  0.0000E+00  0.0000E+00  0.0000E+00
    -13.580  0.0000E+00  0.0000E+00  0.0000E+00  0.0000E+00  0.0000E+00  0.0000E+00  0.0000E+00  0.0000E+00  0.0000E+00  0.0000E+00  0.0000E+00  0.0000E+00  0.0000E+00  0.0000E+00  0.0000E+00  0.0000E+00  0.0000E+00  0.0000E+00
    -13.570  0.0000E+00  0.0000E+00  0.0000E+00  0.0000E+00  0.0000E+00  0.0000E+00  0.0000E+00  0.0000E+00  0.0000E+00  0.0000E+00  0.0000E+00  0.0000E+00  0.0000E+00  0.0000E+00  0.0000E+00  0.0000E+00  0.0000E+00  0.0000E+00
    -13.560  0.0000E+00  0.0000E+00  0.0000E+00  0.0000E+00  0.0000E+00  0.0000E+00  0.0000E+00  0.0000E+00  0.0000E+00  0.0000E+00  0.0000E+00  0.0000E+00  0.0000E+00  0.0000E+00  0.0000E+00  0.0000E+00  0.0000E+00  0.0000E+00
    -13.550  0.0000E+00  0.0000E+00  0.0000E+00  0.0000E+00  0.0000E+00  0.0000E+00  0.0000E+00  0.0000E+00  0.0000E+00  0.0000E+00  0.0000E+00  0.0000E+00  0.0000E+00  0.0000E+00  0.0000E+00  0.0000E+00  0.0000E+00  0.0000E+00
    -13.540  0.0000E+00  0.0000E+00  0.0000E+00  0.0000E+00  0.0000E+00  0.0000E+00  0.0000E+00  0.0000E+00  0.0000E+00  0.0000E+00  0.0000E+00  0.0000E+00  0.0000E+00  0.0000E+00  0.0000E+00  0.0000E+00  0.0000E+00  0.0000E+00
    -13.530  0.0000E+00  0.0000E+00  0.0000E+00  0.0000E+00  0.0000E+00  0.0000E+00  0.0000E+00  0.0000E+00  0.0000E+00  0.0000E+00  0.0000E+00  0.0000E+00  0.0000E+00  0.0000E+00  0.0000E+00  0.0000E+00  0.0000E+00  0.0000E+00
    -13.520  0.0000E+00  0.0000E+00  0.0000E+00  0.0000E+00  0.0000E+00  0.0000E+00  0.0000E+00  0.0000E+00  0.0000E+00  0.0000E+00  0.0000E+00  0.0000E+00  0.0000E+00  0.0000E+00  0.0000E+00  0.0000E+00  0.0000E+00  0.0000E+00
    -13.510  0.0000E+00  0.0000E+00  0.0000E+00  0.0000E+00  0.0000E+00  0.0000E+00  0.0000E+00  0.0000E+00  0.0000E+00  0.0000E+00  0.0000E+00  0.0000E+00  0.0000E+00  0.0000E+00  0.0000E+00  0.0000E+00  0.0000E+00  0.0000E+00
    -13.500  0.0000E+00  0.0000E+00  0.0000E+00  0.0000E+00  0.0000E+00  0.0000E+00  0.0000E+00  0.0000E+00  0.0000E+00  0.0000E+00  0.0000E+00  0.0000E+00  0.0000E+00  0.0000E+00  0.0000E+00  0.0000E+00  0.0000E+00  0.0000E+00
    -13.490  0.0000E+00  0.0000E+00  0.0000E+00  0.0000E+00  0.0000E+00  0.0000E+00  0.0000E+00  0.0000E+00  0.0000E+00  0.0000E+00  0.0000E+00  0.0000E+00  0.0000E+00  0.0000E+00  0.0000E+00  0.0000E+00  0.0000E+00  0.0000E+00
    -13.480  0.0000E+00  0.0000E+00  0.0000E+00  0.0000E+00  0.0000E+00  0.0000E+00  0.0000E+00  0.0000E+00  0.0000E+00  0.0000E+00  0.0000E+00  0.0000E+00  0.0000E+00  0.0000E+00  0.0000E+00  0.0000E+00  0.0000E+00  0.0000E+00
    -13.470  0.0000E+00  0.0000E+00  0.0000E+00  0.0000E+00  0.0000E+00  0.0000E+00  0.0000E+00  0.0000E+00  0.0000E+00  0.0000E+00  0.0000E+00  0.0000E+00  0.0000E+00  0.0000E+00  0.0000E+00  0.0000E+00  0.0000E+00  0.0000E+00
    -13.460  0.0000E+00  0.0000E+00  0.0000E+00  0.0000E+00  0.0000E+00  0.0000E+00  0.0000E+00  0.0000E+00  0.0000E+00  0.0000E+00  0.0000E+00  0.0000E+00  0.0000E+00  0.0000E+00  0.0000E+00  0.0000E+00  0.0000E+00  0.0000E+00
    -13.450  0.0000E+00  0.0000E+00  0.0000E+00  0.0000E+00  0.0000E+00  0.0000E+00  0.0000E+00  0.0000E+00  0.0000E+00  0.0000E+00  0.0000E+00  0.0000E+00  0.0000E+00  0.0000E+00  0.0000E+00  0.0000E+00  0.0000E+00  0.0000E+00
    -13.440  0.0000E+00  0.0000E+00  0.0000E+00  0.0000E+00  0.0000E+00  0.0000E+00  0.0000E+00  0.0000E+00  0.0000E+00  0.0000E+00  0.0000E+00  0.0000E+00  0.0000E+00  0.0000E+00  0.0000E+00  0.0000E+00  0.0000E+00  0.0000E+00
    -13.430  0.0000E+00  0.0000E+00  0.0000E+00  0.0000E+00  0.0000E+00  0.0000E+00  0.0000E+00  0.0000E+00  0.0000E+00  0.0000E+00  0.0000E+00  0.0000E+00  0.0000E+00  0.0000E+00  0.0000E+00  0.0000E+00  0.0000E+00  0.0000E+00
    -13.420  0.0000E+00  0.0000E+00  0.0000E+00  0.0000E+00  0.0000E+00  0.0000E+00  0.0000E+00  0.0000E+00  0.0000E+00  0.0000E+00  0.0000E+00  0.0000E+00  0.0000E+00  0.0000E+00  0.0000E+00  0.0000E+00  0.0000E+00  0.0000E+00
    -13.410  0.0000E+00  0.0000E+00  0.0000E+00  0.0000E+00  0.0000E+00  0.0000E+00  0.0000E+00  0.0000E+00  0.0000E+00  0.0000E+00  0.0000E+00  0.0000E+00  0.0000E+00  0.0000E+00  0.0000E+00  0.0000E+00  0.0000E+00  0.0000E+00
    -13.400  0.0000E+00  0.0000E+00  0.0000E+00  0.0000E+00  0.0000E+00  0.0000E+00  0.0000E+00  0.0000E+00  0.0000E+00  0.0000E+00  0.0000E+00  0.0000E+00  0.0000E+00  0.0000E+00  0.0000E+00  0.0000E+00  0.0000E+00  0.0000E+00
    -13.390  0.0000E+00  0.0000E+00  0.0000E+00  0.0000E+00  0.0000E+00  0.0000E+00  0.0000E+00  0.0000E+00  0.0000E+00  0.0000E+00  0.0000E+00  0.0000E+00  0.0000E+00  0.0000E+00  0.0000E+00  0.0000E+00  0.0000E+00  0.0000E+00
    -13.380  0.0000E+00  0.0000E+00  0.0000E+00  0.0000E+00  0.0000E+00  0.0000E+00  0.0000E+00  0.0000E+00  0.0000E+00  0.0000E+00  0.0000E+00  0.0000E+00  0.0000E+00  0.0000E+00  0.0000E+00  0.0000E+00  0.0000E+00  0.0000E+00
    -13.370  0.0000E+00  0.0000E+00  0.0000E+00  0.0000E+00  0.0000E+00  0.0000E+00  0.0000E+00  0.0000E+00  0.0000E+00  0.0000E+00  0.0000E+00  0.0000E+00  0.0000E+00  0.0000E+00  0.0000E+00  0.0000E+00  0.0000E+00  0.0000E+00
    -13.360  0.0000E+00  0.0000E+00  0.0000E+00  0.0000E+00  0.0000E+00  0.0000E+00  0.0000E+00  0.0000E+00  0.0000E+00  0.0000E+00  0.0000E+00  0.0000E+00  0.0000E+00  0.0000E+00  0.0000E+00  0.0000E+00  0.0000E+00  0.0000E+00
    -13.350  0.0000E+00  0.0000E+00  0.0000E+00  0.0000E+00  0.0000E+00  0.0000E+00  0.0000E+00  0.0000E+00  0.0000E+00  0.0000E+00  0.0000E+00  0.0000E+00  0.0000E+00  0.0000E+00  0.0000E+00  0.0000E+00  0.0000E+00  0.0000E+00
    -13.340  0.0000E+00  0.0000E+00  0.0000E+00  0.0000E+00  0.0000E+00  0.0000E+00  0.0000E+00  0.0000E+00  0.0000E+00  0.0000E+00  0.0000E+00  0.0000E+00  0.0000E+00  0.0000E+00  0.0000E+00  0.0000E+00  0.0000E+00  0.0000E+00
    -13.330  0.0000E+00  0.0000E+00  0.0000E+00  0.0000E+00  0.0000E+00  0.0000E+00  0.0000E+00  0.0000E+00  0.0000E+00  0.0000E+00  0.0000E+00  0.0000E+00  0.0000E+00  0.0000E+00  0.0000E+00  0.0000E+00  0.0000E+00  0.0000E+00
    -13.320  0.0000E+00  0.0000E+00  0.0000E+00  0.0000E+00  0.0000E+00  0.0000E+00  0.0000E+00  0.0000E+00  0.0000E+00  0.0000E+00  0.0000E+00  0.0000E+00  0.0000E+00  0.0000E+00  0.0000E+00  0.0000E+00  0.0000E+00  0.0000E+00
    -13.310  0.0000E+00  0.0000E+00  0.0000E+00  0.0000E+00  0.0000E+00  0.0000E+00  0.0000E+00  0.0000E+00  0.0000E+00  0.0000E+00  0.0000E+00  0.0000E+00  0.0000E+00  0.0000E+00  0.0000E+00  0.0000E+00  0.0000E+00  0.0000E+00
    -13.300  0.0000E+00  0.0000E+00  0.0000E+00  0.0000E+00  0.0000E+00  0.0000E+00  0.0000E+00  0.0000E+00  0.0000E+00  0.0000E+00  0.0000E+00  0.0000E+00  0.0000E+00  0.0000E+00  0.0000E+00  0.0000E+00  0.0000E+00  0.0000E+00
    -13.290  0.0000E+00  0.0000E+00  0.0000E+00  0.0000E+00  0.0000E+00  0.0000E+00  0.0000E+00  0.0000E+00  0.0000E+00  0.0000E+00  0.0000E+00  0.0000E+00  0.0000E+00  0.0000E+00  0.0000E+00  0.0000E+00  0.0000E+00  0.0000E+00
    -13.280  0.0000E+00  0.0000E+00  0.0000E+00  0.0000E+00  0.0000E+00  0.0000E+00  0.0000E+00  0.0000E+00  0.0000E+00  0.0000E+00  0.0000E+00  0.0000E+00  0.0000E+00  0.0000E+00  0.0000E+00  0.0000E+00  0.0000E+00  0.0000E+00
    -13.270  0.0000E+00  0.0000E+00  0.0000E+00  0.0000E+00  0.0000E+00  0.0000E+00  0.0000E+00  0.0000E+00  0.0000E+00  0.0000E+00  0.0000E+00  0.0000E+00  0.0000E+00  0.0000E+00  0.0000E+00  0.0000E+00  0.0000E+00  0.0000E+00
    -13.260  0.0000E+00  0.0000E+00  0.0000E+00  0.0000E+00  0.0000E+00  0.0000E+00  0.0000E+00  0.0000E+00  0.0000E+00  0.0000E+00  0.0000E+00  0.0000E+00  0.0000E+00  0.0000E+00  0.0000E+00  0.0000E+00  0.0000E+00  0.0000E+00
    -13.250  0.0000E+00  0.0000E+00  0.0000E+00  0.0000E+00  0.0000E+00  0.0000E+00  0.0000E+00  0.0000E+00  0.0000E+00  0.0000E+00  0.0000E+00  0.0000E+00  0.0000E+00  0.0000E+00  0.0000E+00  0.0000E+00  0.0000E+00  0.0000E+00
    -13.240  0.0000E+00  0.0000E+00  0.0000E+00  0.0000E+00  0.0000E+00  0.0000E+00  0.0000E+00  0.0000E+00  0.0000E+00  0.0000E+00  0.0000E+00  0.0000E+00  0.0000E+00  0.0000E+00  0.0000E+00  0.0000E+00  0.0000E+00  0.0000E+00
    -13.230  0.0000E+00  0.0000E+00  0.0000E+00  0.0000E+00  0.0000E+00  0.0000E+00  0.0000E+00  0.0000E+00  0.0000E+00  0.0000E+00  0.0000E+00  0.0000E+00  0.0000E+00  0.0000E+00  0.0000E+00  0.0000E+00  0.0000E+00  0.0000E+00
    -13.220  0.0000E+00  0.0000E+00  0.0000E+00  0.0000E+00  0.0000E+00  0.0000E+00  0.0000E+00  0.0000E+00  0.0000E+00  0.0000E+00  0.0000E+00  0.0000E+00  0.0000E+00  0.0000E+00  0.0000E+00  0.0000E+00  0.0000E+00  0.0000E+00
    -13.210  0.0000E+00  0.0000E+00  0.0000E+00  0.0000E+00  0.0000E+00  0.0000E+00  0.0000E+00  0.0000E+00  0.0000E+00  0.0000E+00  0.0000E+00  0.0000E+00  0.0000E+00  0.0000E+00  0.0000E+00  0.0000E+00  0.0000E+00  0.0000E+00
    -13.200  0.0000E+00  0.0000E+00  0.0000E+00  0.0000E+00  0.0000E+00  0.0000E+00  0.0000E+00  0.0000E+00  0.0000E+00  0.0000E+00  0.0000E+00  0.0000E+00  0.0000E+00  0.0000E+00  0.0000E+00  0.0000E+00  0.0000E+00  0.0000E+00
    -13.190  0.0000E+00  0.0000E+00  0.0000E+00  0.0000E+00  0.0000E+00  0.0000E+00  0.0000E+00  0.0000E+00  0.0000E+00  0.0000E+00  0.0000E+00  0.0000E+00  0.0000E+00  0.0000E+00  0.0000E+00  0.0000E+00  0.0000E+00  0.0000E+00
    -13.180  0.0000E+00  0.0000E+00  0.0000E+00  0.0000E+00  0.0000E+00  0.0000E+00  0.0000E+00  0.0000E+00  0.0000E+00  0.0000E+00  0.0000E+00  0.0000E+00  0.0000E+00  0.0000E+00  0.0000E+00  0.0000E+00  0.0000E+00  0.0000E+00
    -13.170  0.0000E+00  0.0000E+00  0.0000E+00  0.0000E+00  0.0000E+00  0.0000E+00  0.0000E+00  0.0000E+00  0.0000E+00  0.0000E+00  0.0000E+00  0.0000E+00  0.0000E+00  0.0000E+00  0.0000E+00  0.0000E+00  0.0000E+00  0.0000E+00
    -13.160  0.0000E+00  0.0000E+00  0.0000E+00  0.0000E+00  0.0000E+00  0.0000E+00  0.0000E+00  0.0000E+00  0.0000E+00  0.0000E+00  0.0000E+00  0.0000E+00  0.0000E+00  0.0000E+00  0.0000E+00  0.0000E+00  0.0000E+00  0.0000E+00
    -13.150  0.0000E+00  0.0000E+00  0.0000E+00  0.0000E+00  0.0000E+00  0.0000E+00  0.0000E+00  0.0000E+00  0.0000E+00  0.0000E+00  0.0000E+00  0.0000E+00  0.0000E+00  0.0000E+00  0.0000E+00  0.0000E+00  0.0000E+00  0.0000E+00
    -13.140  0.0000E+00  0.0000E+00  0.0000E+00  0.0000E+00  0.0000E+00  0.0000E+00  0.0000E+00  0.0000E+00  0.0000E+00  0.0000E+00  0.0000E+00  0.0000E+00  0.0000E+00  0.0000E+00  0.0000E+00  0.0000E+00  0.0000E+00  0.0000E+00
    -13.130  0.0000E+00  0.0000E+00  0.0000E+00  0.0000E+00  0.0000E+00  0.0000E+00  0.0000E+00  0.0000E+00  0.0000E+00  0.0000E+00  0.0000E+00  0.0000E+00  0.0000E+00  0.0000E+00  0.0000E+00  0.0000E+00  0.0000E+00  0.0000E+00
    -13.120  0.0000E+00  0.0000E+00  0.0000E+00  0.0000E+00  0.0000E+00  0.0000E+00  0.0000E+00  0.0000E+00  0.0000E+00  0.0000E+00  0.0000E+00  0.0000E+00  0.0000E+00  0.0000E+00  0.0000E+00  0.0000E+00  0.0000E+00  0.0000E+00
    -13.110  0.0000E+00  0.0000E+00  0.0000E+00  0.0000E+00  0.0000E+00  0.0000E+00  0.0000E+00  0.0000E+00  0.0000E+00  0.0000E+00  0.0000E+00  0.0000E+00  0.0000E+00  0.0000E+00  0.0000E+00  0.0000E+00  0.0000E+00  0.0000E+00
    -13.100  0.0000E+00  0.0000E+00  0.0000E+00  0.0000E+00  0.0000E+00  0.0000E+00  0.0000E+00  0.0000E+00  0.0000E+00  0.0000E+00  0.0000E+00  0.0000E+00  0.0000E+00  0.0000E+00  0.0000E+00  0.0000E+00  0.0000E+00  0.0000E+00
    -13.090  0.0000E+00  0.0000E+00  0.0000E+00  0.0000E+00  0.0000E+00  0.0000E+00  0.0000E+00  0.0000E+00  0.0000E+00  0.0000E+00  0.0000E+00  0.0000E+00  0.0000E+00  0.0000E+00  0.0000E+00  0.0000E+00  0.0000E+00  0.0000E+00
    -13.080  0.0000E+00  0.0000E+00  0.0000E+00  0.0000E+00  0.0000E+00  0.0000E+00  0.0000E+00  0.0000E+00  0.0000E+00  0.0000E+00  0.0000E+00  0.0000E+00  0.0000E+00  0.0000E+00  0.0000E+00  0.0000E+00  0.0000E+00  0.0000E+00
    -13.070  0.0000E+00  0.0000E+00  0.0000E+00  0.0000E+00  0.0000E+00  0.0000E+00  0.0000E+00  0.0000E+00  0.0000E+00  0.0000E+00  0.0000E+00  0.0000E+00  0.0000E+00  0.0000E+00  0.0000E+00  0.0000E+00  0.0000E+00  0.0000E+00
    -13.060  0.0000E+00  0.0000E+00  0.0000E+00  0.0000E+00  0.0000E+00  0.0000E+00  0.0000E+00  0.0000E+00  0.0000E+00  0.0000E+00  0.0000E+00  0.0000E+00  0.0000E+00  0.0000E+00  0.0000E+00  0.0000E+00  0.0000E+00  0.0000E+00
    -13.050  0.0000E+00  0.0000E+00  0.0000E+00  0.0000E+00  0.0000E+00  0.0000E+00  0.0000E+00  0.0000E+00  0.0000E+00  0.0000E+00  0.0000E+00  0.0000E+00  0.0000E+00  0.0000E+00  0.0000E+00  0.0000E+00  0.0000E+00  0.0000E+00
    -13.040  0.0000E+00  0.0000E+00  0.0000E+00  0.0000E+00  0.0000E+00  0.0000E+00  0.0000E+00  0.0000E+00  0.0000E+00  0.0000E+00  0.0000E+00  0.0000E+00  0.0000E+00  0.0000E+00  0.0000E+00  0.0000E+00  0.0000E+00  0.0000E+00
    -13.030  0.0000E+00  0.0000E+00  0.0000E+00  0.0000E+00  0.0000E+00  0.0000E+00  0.0000E+00  0.0000E+00  0.0000E+00  0.0000E+00  0.0000E+00  0.0000E+00  0.0000E+00  0.0000E+00  0.0000E+00  0.0000E+00  0.0000E+00  0.0000E+00
    -13.020  0.0000E+00  0.0000E+00  0.0000E+00  0.0000E+00  0.0000E+00  0.0000E+00  0.0000E+00  0.0000E+00  0.0000E+00  0.0000E+00  0.0000E+00  0.0000E+00  0.0000E+00  0.0000E+00  0.0000E+00  0.0000E+00  0.0000E+00  0.0000E+00
    -13.010  0.0000E+00  0.0000E+00  0.0000E+00  0.0000E+00  0.0000E+00  0.0000E+00  0.0000E+00  0.0000E+00  0.0000E+00  0.0000E+00  0.0000E+00  0.0000E+00  0.0000E+00  0.0000E+00  0.0000E+00  0.0000E+00  0.0000E+00  0.0000E+00
    -13.000  0.0000E+00  0.0000E+00  0.0000E+00  0.0000E+00  0.0000E+00  0.0000E+00  0.0000E+00  0.0000E+00  0.0000E+00  0.0000E+00  0.0000E+00  0.0000E+00  0.0000E+00  0.0000E+00  0.0000E+00  0.0000E+00  0.0000E+00  0.0000E+00
    -12.990  0.0000E+00  0.0000E+00  0.0000E+00  0.0000E+00  0.0000E+00  0.0000E+00  0.0000E+00  0.0000E+00  0.0000E+00  0.0000E+00  0.0000E+00  0.0000E+00  0.0000E+00  0.0000E+00  0.0000E+00  0.0000E+00  0.0000E+00  0.0000E+00
    -12.980  0.0000E+00  0.0000E+00  0.0000E+00  0.0000E+00  0.0000E+00  0.0000E+00  0.0000E+00  0.0000E+00  0.0000E+00  0.0000E+00  0.0000E+00  0.0000E+00  0.0000E+00  0.0000E+00  0.0000E+00  0.0000E+00  0.0000E+00  0.0000E+00
    -12.970  0.0000E+00  0.0000E+00  0.0000E+00  0.0000E+00  0.0000E+00  0.0000E+00  0.0000E+00  0.0000E+00  0.0000E+00  0.0000E+00  0.0000E+00  0.0000E+00  0.0000E+00  0.0000E+00  0.0000E+00  0.0000E+00  0.0000E+00  0.0000E+00
    -12.960  0.0000E+00  0.0000E+00  0.0000E+00  0.0000E+00  0.0000E+00  0.0000E+00  0.0000E+00  0.0000E+00  0.0000E+00  0.0000E+00  0.0000E+00  0.0000E+00  0.0000E+00  0.0000E+00  0.0000E+00  0.0000E+00  0.0000E+00  0.0000E+00
    -12.950  0.0000E+00  0.0000E+00  0.0000E+00  0.0000E+00  0.0000E+00  0.0000E+00  0.0000E+00  0.0000E+00  0.0000E+00  0.0000E+00  0.0000E+00  0.0000E+00  0.0000E+00  0.0000E+00  0.0000E+00  0.0000E+00  0.0000E+00  0.0000E+00
    -12.940  0.0000E+00  0.0000E+00  0.0000E+00  0.0000E+00  0.0000E+00  0.0000E+00  0.0000E+00  0.0000E+00  0.0000E+00  0.0000E+00  0.0000E+00  0.0000E+00  0.0000E+00  0.0000E+00  0.0000E+00  0.0000E+00  0.0000E+00  0.0000E+00
    -12.930  0.0000E+00  0.0000E+00  0.0000E+00  0.0000E+00  0.0000E+00  0.0000E+00  0.0000E+00  0.0000E+00  0.0000E+00  0.0000E+00  0.0000E+00  0.0000E+00  0.0000E+00  0.0000E+00  0.0000E+00  0.0000E+00  0.0000E+00  0.0000E+00
    -12.920  0.0000E+00  0.0000E+00  0.0000E+00  0.0000E+00  0.0000E+00  0.0000E+00  0.0000E+00  0.0000E+00  0.0000E+00  0.0000E+00  0.0000E+00  0.0000E+00  0.0000E+00  0.0000E+00  0.0000E+00  0.0000E+00  0.0000E+00  0.0000E+00
    -12.910  0.0000E+00  0.0000E+00  0.0000E+00  0.0000E+00  0.0000E+00  0.0000E+00  0.0000E+00  0.0000E+00  0.0000E+00  0.0000E+00  0.0000E+00  0.0000E+00  0.0000E+00  0.0000E+00  0.0000E+00  0.0000E+00  0.0000E+00  0.0000E+00
    -12.900  0.0000E+00  0.0000E+00  0.0000E+00  0.0000E+00  0.0000E+00  0.0000E+00  0.0000E+00  0.0000E+00  0.0000E+00  0.0000E+00  0.0000E+00  0.0000E+00  0.0000E+00  0.0000E+00  0.0000E+00  0.0000E+00  0.0000E+00  0.0000E+00
    -12.890  0.0000E+00  0.0000E+00  0.0000E+00  0.0000E+00  0.0000E+00  0.0000E+00  0.0000E+00  0.0000E+00  0.0000E+00  0.0000E+00  0.0000E+00  0.0000E+00  0.0000E+00  0.0000E+00  0.0000E+00  0.0000E+00  0.0000E+00  0.0000E+00
    -12.880  0.0000E+00  0.0000E+00  0.0000E+00  0.0000E+00  0.0000E+00  0.0000E+00  0.0000E+00  0.0000E+00  0.0000E+00  0.0000E+00  0.0000E+00  0.0000E+00  0.0000E+00  0.0000E+00  0.0000E+00  0.0000E+00  0.0000E+00  0.0000E+00
    -12.870  0.0000E+00  0.0000E+00  0.0000E+00  0.0000E+00  0.0000E+00  0.0000E+00  0.0000E+00  0.0000E+00  0.0000E+00  0.0000E+00  0.0000E+00  0.0000E+00  0.0000E+00  0.0000E+00  0.0000E+00  0.0000E+00  0.0000E+00  0.0000E+00
    -12.860  0.0000E+00  0.0000E+00  0.0000E+00  0.0000E+00  0.0000E+00  0.0000E+00  0.0000E+00  0.0000E+00  0.0000E+00  0.0000E+00  0.0000E+00  0.0000E+00  0.0000E+00  0.0000E+00  0.0000E+00  0.0000E+00  0.0000E+00  0.0000E+00
    -12.850  0.0000E+00  0.0000E+00  0.0000E+00  0.0000E+00  0.0000E+00  0.0000E+00  0.0000E+00  0.0000E+00  0.0000E+00  0.0000E+00  0.0000E+00  0.0000E+00  0.0000E+00  0.0000E+00  0.0000E+00  0.0000E+00  0.0000E+00  0.0000E+00
    -12.840  0.0000E+00  0.0000E+00  0.0000E+00  0.0000E+00  0.0000E+00  0.0000E+00  0.0000E+00  0.0000E+00  0.0000E+00  0.0000E+00  0.0000E+00  0.0000E+00  0.0000E+00  0.0000E+00  0.0000E+00  0.0000E+00  0.0000E+00  0.0000E+00
    -12.830  0.0000E+00  0.0000E+00  0.0000E+00  0.0000E+00  0.0000E+00  0.0000E+00  0.0000E+00  0.0000E+00  0.0000E+00  0.0000E+00  0.0000E+00  0.0000E+00  0.0000E+00  0.0000E+00  0.0000E+00  0.0000E+00  0.0000E+00  0.0000E+00
    -12.820  0.0000E+00  0.0000E+00  0.0000E+00  0.0000E+00  0.0000E+00  0.0000E+00  0.0000E+00  0.0000E+00  0.0000E+00  0.0000E+00  0.0000E+00  0.0000E+00  0.0000E+00  0.0000E+00  0.0000E+00  0.0000E+00  0.0000E+00  0.0000E+00
    -12.810  0.0000E+00  0.0000E+00  0.0000E+00  0.0000E+00  0.0000E+00  0.0000E+00  0.0000E+00  0.0000E+00  0.0000E+00  0.0000E+00  0.0000E+00  0.0000E+00  0.0000E+00  0.0000E+00  0.0000E+00  0.0000E+00  0.0000E+00  0.0000E+00
    -12.800  0.0000E+00  0.0000E+00  0.0000E+00  0.0000E+00  0.0000E+00  0.0000E+00  0.0000E+00  0.0000E+00  0.0000E+00  0.0000E+00  0.0000E+00  0.0000E+00  0.0000E+00  0.0000E+00  0.0000E+00  0.0000E+00  0.0000E+00  0.0000E+00
    -12.790  0.0000E+00  0.0000E+00  0.0000E+00  0.0000E+00  0.0000E+00  0.0000E+00  0.0000E+00  0.0000E+00  0.0000E+00  0.0000E+00  0.0000E+00  0.0000E+00  0.0000E+00  0.0000E+00  0.0000E+00  0.0000E+00  0.0000E+00  0.0000E+00
    -12.780  0.0000E+00  0.0000E+00  0.0000E+00  0.0000E+00  0.0000E+00  0.0000E+00  0.0000E+00  0.0000E+00  0.0000E+00  0.0000E+00  0.0000E+00  0.0000E+00  0.0000E+00  0.0000E+00  0.0000E+00  0.0000E+00  0.0000E+00  0.0000E+00
    -12.770  0.0000E+00  0.0000E+00  0.0000E+00  0.0000E+00  0.0000E+00  0.0000E+00  0.0000E+00  0.0000E+00  0.0000E+00  0.0000E+00  0.0000E+00  0.0000E+00  0.0000E+00  0.0000E+00  0.0000E+00  0.0000E+00  0.0000E+00  0.0000E+00
    -12.760  0.0000E+00  0.0000E+00  0.0000E+00  0.0000E+00  0.0000E+00  0.0000E+00  0.0000E+00  0.0000E+00  0.0000E+00  0.0000E+00  0.0000E+00  0.0000E+00  0.0000E+00  0.0000E+00  0.0000E+00  0.0000E+00  0.0000E+00  0.0000E+00
    -12.750  0.0000E+00  0.0000E+00  0.0000E+00  0.0000E+00  0.0000E+00  0.0000E+00  0.0000E+00  0.0000E+00  0.0000E+00  0.0000E+00  0.0000E+00  0.0000E+00  0.0000E+00  0.0000E+00  0.0000E+00  0.0000E+00  0.0000E+00  0.0000E+00
    -12.740  0.0000E+00  0.0000E+00  0.0000E+00  0.0000E+00  0.0000E+00  0.0000E+00  0.0000E+00  0.0000E+00  0.0000E+00  0.0000E+00  0.0000E+00  0.0000E+00  0.0000E+00  0.0000E+00  0.0000E+00  0.0000E+00  0.0000E+00  0.0000E+00
    -12.730  0.0000E+00  0.0000E+00  0.0000E+00  0.0000E+00  0.0000E+00  0.0000E+00  0.0000E+00  0.0000E+00  0.0000E+00  0.0000E+00  0.0000E+00  0.0000E+00  0.0000E+00  0.0000E+00  0.0000E+00  0.0000E+00  0.0000E+00  0.0000E+00
    -12.720  0.0000E+00  0.0000E+00  0.0000E+00  0.0000E+00  0.0000E+00  0.0000E+00  0.0000E+00  0.0000E+00  0.0000E+00  0.0000E+00  0.0000E+00  0.0000E+00  0.0000E+00  0.0000E+00  0.0000E+00  0.0000E+00  0.0000E+00  0.0000E+00
    -12.710  0.0000E+00  0.0000E+00  0.0000E+00  0.0000E+00  0.0000E+00  0.0000E+00  0.0000E+00  0.0000E+00  0.0000E+00  0.0000E+00  0.0000E+00  0.0000E+00  0.0000E+00  0.0000E+00  0.0000E+00  0.0000E+00  0.0000E+00  0.0000E+00
    -12.700  0.0000E+00  0.0000E+00  0.0000E+00  0.0000E+00  0.0000E+00  0.0000E+00  0.0000E+00  0.0000E+00  0.0000E+00  0.0000E+00  0.0000E+00  0.0000E+00  0.0000E+00  0.0000E+00  0.0000E+00  0.0000E+00  0.0000E+00  0.0000E+00
    -12.690  0.0000E+00  0.0000E+00  0.0000E+00  0.0000E+00  0.0000E+00  0.0000E+00  0.0000E+00  0.0000E+00  0.0000E+00  0.0000E+00  0.0000E+00  0.0000E+00  0.0000E+00  0.0000E+00  0.0000E+00  0.0000E+00  0.0000E+00  0.0000E+00
    -12.680  0.0000E+00  0.0000E+00  0.0000E+00  0.0000E+00  0.0000E+00  0.0000E+00  0.0000E+00  0.0000E+00  0.0000E+00  0.0000E+00  0.0000E+00  0.0000E+00  0.0000E+00  0.0000E+00  0.0000E+00  0.0000E+00  0.0000E+00  0.0000E+00
    -12.670  0.0000E+00  0.0000E+00  0.0000E+00  0.0000E+00  0.0000E+00  0.0000E+00  0.0000E+00  0.0000E+00  0.0000E+00  0.0000E+00  0.0000E+00  0.0000E+00  0.0000E+00  0.0000E+00  0.0000E+00  0.0000E+00  0.0000E+00  0.0000E+00
    -12.660  0.0000E+00  0.0000E+00  0.0000E+00  0.0000E+00  0.0000E+00  0.0000E+00  0.0000E+00  0.0000E+00  0.0000E+00  0.0000E+00  0.0000E+00  0.0000E+00  0.0000E+00  0.0000E+00  0.0000E+00  0.0000E+00  0.0000E+00  0.0000E+00
    -12.650  0.0000E+00  0.0000E+00  0.0000E+00  0.0000E+00  0.0000E+00  0.0000E+00  0.0000E+00  0.0000E+00  0.0000E+00  0.0000E+00  0.0000E+00  0.0000E+00  0.0000E+00  0.0000E+00  0.0000E+00  0.0000E+00  0.0000E+00  0.0000E+00
    -12.640  0.0000E+00  0.0000E+00  0.0000E+00  0.0000E+00  0.0000E+00  0.0000E+00  0.0000E+00  0.0000E+00  0.0000E+00  0.0000E+00  0.0000E+00  0.0000E+00  0.0000E+00  0.0000E+00  0.0000E+00  0.0000E+00  0.0000E+00  0.0000E+00
    -12.630  0.0000E+00  0.0000E+00  0.0000E+00  0.0000E+00  0.0000E+00  0.0000E+00  0.0000E+00  0.0000E+00  0.0000E+00  0.0000E+00  0.0000E+00  0.0000E+00  0.0000E+00  0.0000E+00  0.0000E+00  0.0000E+00  0.0000E+00  0.0000E+00
    -12.620  0.0000E+00  0.0000E+00  0.0000E+00  0.0000E+00  0.0000E+00  0.0000E+00  0.0000E+00  0.0000E+00  0.0000E+00  0.0000E+00  0.0000E+00  0.0000E+00  0.0000E+00  0.0000E+00  0.0000E+00  0.0000E+00  0.0000E+00  0.0000E+00
    -12.610  0.0000E+00  0.0000E+00  0.0000E+00  0.0000E+00  0.0000E+00  0.0000E+00  0.0000E+00  0.0000E+00  0.0000E+00  0.0000E+00  0.0000E+00  0.0000E+00  0.0000E+00  0.0000E+00  0.0000E+00  0.0000E+00  0.0000E+00  0.0000E+00
    -12.600  0.0000E+00  0.0000E+00  0.0000E+00  0.0000E+00  0.0000E+00  0.0000E+00  0.0000E+00  0.0000E+00  0.0000E+00  0.0000E+00  0.0000E+00  0.0000E+00  0.0000E+00  0.0000E+00  0.0000E+00  0.0000E+00  0.0000E+00  0.0000E+00
    -12.590  0.0000E+00  0.0000E+00  0.0000E+00  0.0000E+00  0.0000E+00  0.0000E+00  0.0000E+00  0.0000E+00  0.0000E+00  0.0000E+00  0.0000E+00  0.0000E+00  0.0000E+00  0.0000E+00  0.0000E+00  0.0000E+00  0.0000E+00  0.0000E+00
    -12.580  0.0000E+00  0.0000E+00  0.0000E+00  0.0000E+00  0.0000E+00  0.0000E+00  0.0000E+00  0.0000E+00  0.0000E+00  0.0000E+00  0.0000E+00  0.0000E+00  0.0000E+00  0.0000E+00  0.0000E+00  0.0000E+00  0.0000E+00  0.0000E+00
    -12.570  0.0000E+00  0.0000E+00  0.0000E+00  0.0000E+00  0.0000E+00  0.0000E+00  0.0000E+00  0.0000E+00  0.0000E+00  0.0000E+00  0.0000E+00  0.0000E+00  0.0000E+00  0.0000E+00  0.0000E+00  0.0000E+00  0.0000E+00  0.0000E+00
    -12.560  0.0000E+00  0.0000E+00  0.0000E+00  0.0000E+00  0.0000E+00  0.0000E+00  0.0000E+00  0.0000E+00  0.0000E+00  0.0000E+00  0.0000E+00  0.0000E+00  0.0000E+00  0.0000E+00  0.0000E+00  0.0000E+00  0.0000E+00  0.0000E+00
    -12.550  0.0000E+00  0.0000E+00  0.0000E+00  0.0000E+00  0.0000E+00  0.0000E+00  0.0000E+00  0.0000E+00  0.0000E+00  0.0000E+00  0.0000E+00  0.0000E+00  0.0000E+00  0.0000E+00  0.0000E+00  0.0000E+00  0.0000E+00  0.0000E+00
    -12.540  0.0000E+00  0.0000E+00  0.0000E+00  0.0000E+00  0.0000E+00  0.0000E+00  0.0000E+00  0.0000E+00  0.0000E+00  0.0000E+00  0.0000E+00  0.0000E+00  0.0000E+00  0.0000E+00  0.0000E+00  0.0000E+00  0.0000E+00  0.0000E+00
    -12.530  0.0000E+00  0.0000E+00  0.0000E+00  0.0000E+00  0.0000E+00  0.0000E+00  0.0000E+00  0.0000E+00  0.0000E+00  0.0000E+00  0.0000E+00  0.0000E+00  0.0000E+00  0.0000E+00  0.0000E+00  0.0000E+00  0.0000E+00  0.0000E+00
    -12.520  0.0000E+00  0.0000E+00  0.0000E+00  0.0000E+00  0.0000E+00  0.0000E+00  0.0000E+00  0.0000E+00  0.0000E+00  0.0000E+00  0.0000E+00  0.0000E+00  0.0000E+00  0.0000E+00  0.0000E+00  0.0000E+00  0.0000E+00  0.0000E+00
    -12.510  0.0000E+00  0.0000E+00  0.0000E+00  0.0000E+00  0.0000E+00  0.0000E+00  0.0000E+00  0.0000E+00  0.0000E+00  0.0000E+00  0.0000E+00  0.0000E+00  0.0000E+00  0.0000E+00  0.0000E+00  0.0000E+00  0.0000E+00  0.0000E+00
    -12.500  0.0000E+00  0.0000E+00  0.0000E+00  0.0000E+00  0.0000E+00  0.0000E+00  0.0000E+00  0.0000E+00  0.0000E+00  0.0000E+00  0.0000E+00  0.0000E+00  0.0000E+00  0.0000E+00  0.0000E+00  0.0000E+00  0.0000E+00  0.0000E+00
    -12.490  0.0000E+00  0.0000E+00  0.0000E+00  0.0000E+00  0.0000E+00  0.0000E+00  0.0000E+00  0.0000E+00  0.0000E+00  0.0000E+00  0.0000E+00  0.0000E+00  0.0000E+00  0.0000E+00  0.0000E+00  0.0000E+00  0.0000E+00  0.0000E+00
    -12.480  0.0000E+00  0.0000E+00  0.0000E+00  0.0000E+00  0.0000E+00  0.0000E+00  0.0000E+00  0.0000E+00  0.0000E+00  0.0000E+00  0.0000E+00  0.0000E+00  0.0000E+00  0.0000E+00  0.0000E+00  0.0000E+00  0.0000E+00  0.0000E+00
    -12.470  0.0000E+00  0.0000E+00  0.0000E+00  0.0000E+00  0.0000E+00  0.0000E+00  0.0000E+00  0.0000E+00  0.0000E+00  0.0000E+00  0.0000E+00  0.0000E+00  0.0000E+00  0.0000E+00  0.0000E+00  0.0000E+00  0.0000E+00  0.0000E+00
    -12.460  0.0000E+00  0.0000E+00  0.0000E+00  0.0000E+00  0.0000E+00  0.0000E+00  0.0000E+00  0.0000E+00  0.0000E+00  0.0000E+00  0.0000E+00  0.0000E+00  0.0000E+00  0.0000E+00  0.0000E+00  0.0000E+00  0.0000E+00  0.0000E+00
    -12.450  0.0000E+00  0.0000E+00  0.0000E+00  0.0000E+00  0.0000E+00  0.0000E+00  0.0000E+00  0.0000E+00  0.0000E+00  0.0000E+00  0.0000E+00  0.0000E+00  0.0000E+00  0.0000E+00  0.0000E+00  0.0000E+00  0.0000E+00  0.0000E+00
    -12.440  0.0000E+00  0.0000E+00  0.0000E+00  0.0000E+00  0.0000E+00  0.0000E+00  0.0000E+00  0.0000E+00  0.0000E+00  0.0000E+00  0.0000E+00  0.0000E+00  0.0000E+00  0.0000E+00  0.0000E+00  0.0000E+00  0.0000E+00  0.0000E+00
    -12.430  0.0000E+00  0.0000E+00  0.0000E+00  0.0000E+00  0.0000E+00  0.0000E+00  0.0000E+00  0.0000E+00  0.0000E+00  0.0000E+00  0.0000E+00  0.0000E+00  0.0000E+00  0.0000E+00  0.0000E+00  0.0000E+00  0.0000E+00  0.0000E+00
    -12.420  0.0000E+00  0.0000E+00  0.0000E+00  0.0000E+00  0.0000E+00  0.0000E+00  0.0000E+00  0.0000E+00  0.0000E+00  0.0000E+00  0.0000E+00  0.0000E+00  0.0000E+00  0.0000E+00  0.0000E+00  0.0000E+00  0.0000E+00  0.0000E+00
    -12.410  0.0000E+00  0.0000E+00  0.0000E+00  0.0000E+00  0.0000E+00  0.0000E+00  0.0000E+00  0.0000E+00  0.0000E+00  0.0000E+00  0.0000E+00  0.0000E+00  0.0000E+00  0.0000E+00  0.0000E+00  0.0000E+00  0.0000E+00  0.0000E+00
    -12.400  0.0000E+00  0.0000E+00  0.0000E+00  0.0000E+00  0.0000E+00  0.0000E+00  0.0000E+00  0.0000E+00  0.0000E+00  0.0000E+00  0.0000E+00  0.0000E+00  0.0000E+00  0.0000E+00  0.0000E+00  0.0000E+00  0.0000E+00  0.0000E+00
    -12.390  0.0000E+00  0.0000E+00  0.0000E+00  0.0000E+00  0.0000E+00  0.0000E+00  0.0000E+00  0.0000E+00  0.0000E+00  0.0000E+00  0.0000E+00  0.0000E+00  0.0000E+00  0.0000E+00  0.0000E+00  0.0000E+00  0.0000E+00  0.0000E+00
    -12.380  0.0000E+00  0.0000E+00  0.0000E+00  0.0000E+00  0.0000E+00  0.0000E+00  0.0000E+00  0.0000E+00  0.0000E+00  0.0000E+00  0.0000E+00  0.0000E+00  0.0000E+00  0.0000E+00  0.0000E+00  0.0000E+00  0.0000E+00  0.0000E+00
    -12.370  0.0000E+00  0.0000E+00  0.0000E+00  0.0000E+00  0.0000E+00  0.0000E+00  0.0000E+00  0.0000E+00  0.0000E+00  0.0000E+00  0.0000E+00  0.0000E+00  0.0000E+00  0.0000E+00  0.0000E+00  0.0000E+00  0.0000E+00  0.0000E+00
    -12.360  0.0000E+00  0.0000E+00  0.0000E+00  0.0000E+00  0.0000E+00  0.0000E+00  0.0000E+00  0.0000E+00  0.0000E+00  0.0000E+00  0.0000E+00  0.0000E+00  0.0000E+00  0.0000E+00  0.0000E+00  0.0000E+00  0.0000E+00  0.0000E+00
    -12.350  0.0000E+00  0.0000E+00  0.0000E+00  0.0000E+00  0.0000E+00  0.0000E+00  0.0000E+00  0.0000E+00  0.0000E+00  0.0000E+00  0.0000E+00  0.0000E+00  0.0000E+00  0.0000E+00  0.0000E+00  0.0000E+00  0.0000E+00  0.0000E+00
    -12.340  0.0000E+00  0.0000E+00  0.0000E+00  0.0000E+00  0.0000E+00  0.0000E+00  0.0000E+00  0.0000E+00  0.0000E+00  0.0000E+00  0.0000E+00  0.0000E+00  0.0000E+00  0.0000E+00  0.0000E+00  0.0000E+00  0.0000E+00  0.0000E+00
    -12.330  0.0000E+00  0.0000E+00  0.0000E+00  0.0000E+00  0.0000E+00  0.0000E+00  0.0000E+00  0.0000E+00  0.0000E+00  0.0000E+00  0.0000E+00  0.0000E+00  0.0000E+00  0.0000E+00  0.0000E+00  0.0000E+00  0.0000E+00  0.0000E+00
    -12.320  0.0000E+00  0.0000E+00  0.0000E+00  0.0000E+00  0.0000E+00  0.0000E+00  0.0000E+00  0.0000E+00  0.0000E+00  0.0000E+00  0.0000E+00  0.0000E+00  0.0000E+00  0.0000E+00  0.0000E+00  0.0000E+00  0.0000E+00  0.0000E+00
    -12.310  0.0000E+00  0.0000E+00  0.0000E+00  0.0000E+00  0.0000E+00  0.0000E+00  0.0000E+00  0.0000E+00  0.0000E+00  0.0000E+00  0.0000E+00  0.0000E+00  0.0000E+00  0.0000E+00  0.0000E+00  0.0000E+00  0.0000E+00  0.0000E+00
    -12.300  0.0000E+00  0.0000E+00  0.0000E+00  0.0000E+00  0.0000E+00  0.0000E+00  0.0000E+00  0.0000E+00  0.0000E+00  0.0000E+00  0.0000E+00  0.0000E+00  0.0000E+00  0.0000E+00  0.0000E+00  0.0000E+00  0.0000E+00  0.0000E+00
    -12.290  0.0000E+00  0.0000E+00  0.0000E+00  0.0000E+00  0.0000E+00  0.0000E+00  0.0000E+00  0.0000E+00  0.0000E+00  0.0000E+00  0.0000E+00  0.0000E+00  0.0000E+00  0.0000E+00  0.0000E+00  0.0000E+00  0.0000E+00  0.0000E+00
    -12.280  0.0000E+00  0.0000E+00  0.0000E+00  0.0000E+00  0.0000E+00  0.0000E+00  0.0000E+00  0.0000E+00  0.0000E+00  0.0000E+00  0.0000E+00  0.0000E+00  0.0000E+00  0.0000E+00  0.0000E+00  0.0000E+00  0.0000E+00  0.0000E+00
    -12.270  0.0000E+00  0.0000E+00  0.0000E+00  0.0000E+00  0.0000E+00  0.0000E+00  0.0000E+00  0.0000E+00  0.0000E+00  0.0000E+00  0.0000E+00  0.0000E+00  0.0000E+00  0.0000E+00  0.0000E+00  0.0000E+00  0.0000E+00  0.0000E+00
    -12.260  0.0000E+00  0.0000E+00  0.0000E+00  0.0000E+00  0.0000E+00  0.0000E+00  0.0000E+00  0.0000E+00  0.0000E+00  0.0000E+00  0.0000E+00  0.0000E+00  0.0000E+00  0.0000E+00  0.0000E+00  0.0000E+00  0.0000E+00  0.0000E+00
    -12.250  0.0000E+00  0.0000E+00  0.0000E+00  0.0000E+00  0.0000E+00  0.0000E+00  0.0000E+00  0.0000E+00  0.0000E+00  0.0000E+00  0.0000E+00  0.0000E+00  0.0000E+00  0.0000E+00  0.0000E+00  0.0000E+00  0.0000E+00  0.0000E+00
    -12.240  0.0000E+00  0.0000E+00  0.0000E+00  0.0000E+00  0.0000E+00  0.0000E+00  0.0000E+00  0.0000E+00  0.0000E+00  0.0000E+00  0.0000E+00  0.0000E+00  0.0000E+00  0.0000E+00  0.0000E+00  0.0000E+00  0.0000E+00  0.0000E+00
    -12.230  0.0000E+00  0.0000E+00  0.0000E+00  0.0000E+00  0.0000E+00  0.0000E+00  0.0000E+00  0.0000E+00  0.0000E+00  0.0000E+00  0.0000E+00  0.0000E+00  0.0000E+00  0.0000E+00  0.0000E+00  0.0000E+00  0.0000E+00  0.0000E+00
    -12.220  0.0000E+00  0.0000E+00  0.0000E+00  0.0000E+00  0.0000E+00  0.0000E+00  0.0000E+00  0.0000E+00  0.0000E+00  0.0000E+00  0.0000E+00  0.0000E+00  0.0000E+00  0.0000E+00  0.0000E+00  0.0000E+00  0.0000E+00  0.0000E+00
    -12.210  0.0000E+00  0.0000E+00  0.0000E+00  0.0000E+00  0.0000E+00  0.0000E+00  0.0000E+00  0.0000E+00  0.0000E+00  0.0000E+00  0.0000E+00  0.0000E+00  0.0000E+00  0.0000E+00  0.0000E+00  0.0000E+00  0.0000E+00  0.0000E+00
    -12.200  0.0000E+00  0.0000E+00  0.0000E+00  0.0000E+00  0.0000E+00  0.0000E+00  0.0000E+00  0.0000E+00  0.0000E+00  0.0000E+00  0.0000E+00  0.0000E+00  0.0000E+00  0.0000E+00  0.0000E+00  0.0000E+00  0.0000E+00  0.0000E+00
    -12.190  0.0000E+00  0.0000E+00  0.0000E+00  0.0000E+00  0.0000E+00  0.0000E+00  0.0000E+00  0.0000E+00  0.0000E+00  0.0000E+00  0.0000E+00  0.0000E+00  0.0000E+00  0.0000E+00  0.0000E+00  0.0000E+00  0.0000E+00  0.0000E+00
    -12.180  0.0000E+00  0.0000E+00  0.0000E+00  0.0000E+00  0.0000E+00  0.0000E+00  0.0000E+00  0.0000E+00  0.0000E+00  0.0000E+00  0.0000E+00  0.0000E+00  0.0000E+00  0.0000E+00  0.0000E+00  0.0000E+00  0.0000E+00  0.0000E+00
    -12.170  0.0000E+00  0.0000E+00  0.0000E+00  0.0000E+00  0.0000E+00  0.0000E+00  0.0000E+00  0.0000E+00  0.0000E+00  0.0000E+00  0.0000E+00  0.0000E+00  0.0000E+00  0.0000E+00  0.0000E+00  0.0000E+00  0.0000E+00  0.0000E+00
    -12.160  0.0000E+00  0.0000E+00  0.0000E+00  0.0000E+00  0.0000E+00  0.0000E+00  0.0000E+00  0.0000E+00  0.0000E+00  0.0000E+00  0.0000E+00  0.0000E+00  0.0000E+00  0.0000E+00  0.0000E+00  0.0000E+00  0.0000E+00  0.0000E+00
    -12.150  0.0000E+00  0.0000E+00  0.0000E+00  0.0000E+00  0.0000E+00  0.0000E+00  0.0000E+00  0.0000E+00  0.0000E+00  0.0000E+00  0.0000E+00  0.0000E+00  0.0000E+00  0.0000E+00  0.0000E+00  0.0000E+00  0.0000E+00  0.0000E+00
    -12.140  0.0000E+00  0.0000E+00  0.0000E+00  0.0000E+00  0.0000E+00  0.0000E+00  0.0000E+00  0.0000E+00  0.0000E+00  0.0000E+00  0.0000E+00  0.0000E+00  0.0000E+00  0.0000E+00  0.0000E+00  0.0000E+00  0.0000E+00  0.0000E+00
    -12.130  0.0000E+00  0.0000E+00  0.0000E+00  0.0000E+00  0.0000E+00  0.0000E+00  0.0000E+00  0.0000E+00  0.0000E+00  0.0000E+00  0.0000E+00  0.0000E+00  0.0000E+00  0.0000E+00  0.0000E+00  0.0000E+00  0.0000E+00  0.0000E+00
    -12.120  0.0000E+00  0.0000E+00  0.0000E+00  0.0000E+00  0.0000E+00  0.0000E+00  0.0000E+00  0.0000E+00  0.0000E+00  0.0000E+00  0.0000E+00  0.0000E+00  0.0000E+00  0.0000E+00  0.0000E+00  0.0000E+00  0.0000E+00  0.0000E+00
    -12.110  0.0000E+00  0.0000E+00  0.0000E+00  0.0000E+00  0.0000E+00  0.0000E+00  0.0000E+00  0.0000E+00  0.0000E+00  0.0000E+00  0.0000E+00  0.0000E+00  0.0000E+00  0.0000E+00  0.0000E+00  0.0000E+00  0.0000E+00  0.0000E+00
    -12.100  0.0000E+00  0.0000E+00  0.0000E+00  0.0000E+00  0.0000E+00  0.0000E+00  0.0000E+00  0.0000E+00  0.0000E+00  0.0000E+00  0.0000E+00  0.0000E+00  0.0000E+00  0.0000E+00  0.0000E+00  0.0000E+00  0.0000E+00  0.0000E+00
    -12.090  0.0000E+00  0.0000E+00  0.0000E+00  0.0000E+00  0.0000E+00  0.0000E+00  0.0000E+00  0.0000E+00  0.0000E+00  0.0000E+00  0.0000E+00  0.0000E+00  0.0000E+00  0.0000E+00  0.0000E+00  0.0000E+00  0.0000E+00  0.0000E+00
    -12.080  0.0000E+00  0.0000E+00  0.0000E+00  0.0000E+00  0.0000E+00  0.0000E+00  0.0000E+00  0.0000E+00  0.0000E+00  0.0000E+00  0.0000E+00  0.0000E+00  0.0000E+00  0.0000E+00  0.0000E+00  0.0000E+00  0.0000E+00  0.0000E+00
    -12.070  0.0000E+00  0.0000E+00  0.0000E+00  0.0000E+00  0.0000E+00  0.0000E+00  0.0000E+00  0.0000E+00  0.0000E+00  0.0000E+00  0.0000E+00  0.0000E+00  0.0000E+00  0.0000E+00  0.0000E+00  0.0000E+00  0.0000E+00  0.0000E+00
    -12.060  0.0000E+00  0.0000E+00  0.0000E+00  0.0000E+00  0.0000E+00  0.0000E+00  0.0000E+00  0.0000E+00  0.0000E+00  0.0000E+00  0.0000E+00  0.0000E+00  0.0000E+00  0.0000E+00  0.0000E+00  0.0000E+00  0.0000E+00  0.0000E+00
    -12.050  0.0000E+00  0.0000E+00  0.0000E+00  0.0000E+00  0.0000E+00  0.0000E+00  0.0000E+00  0.0000E+00  0.0000E+00  0.0000E+00  0.0000E+00  0.0000E+00  0.0000E+00  0.0000E+00  0.0000E+00  0.0000E+00  0.0000E+00  0.0000E+00
    -12.040  0.0000E+00  0.0000E+00  0.0000E+00  0.0000E+00  0.0000E+00  0.0000E+00  0.0000E+00  0.0000E+00  0.0000E+00  0.0000E+00  0.0000E+00  0.0000E+00  0.0000E+00  0.0000E+00  0.0000E+00  0.0000E+00  0.0000E+00  0.0000E+00
    -12.030  0.0000E+00  0.0000E+00  0.0000E+00  0.0000E+00  0.0000E+00  0.0000E+00  0.0000E+00  0.0000E+00  0.0000E+00  0.0000E+00  0.0000E+00  0.0000E+00  0.0000E+00  0.0000E+00  0.0000E+00  0.0000E+00  0.0000E+00  0.0000E+00
    -12.020  0.0000E+00  0.0000E+00  0.0000E+00  0.0000E+00  0.0000E+00  0.0000E+00  0.0000E+00  0.0000E+00  0.0000E+00  0.0000E+00  0.0000E+00  0.0000E+00  0.0000E+00  0.0000E+00  0.0000E+00  0.0000E+00  0.0000E+00  0.0000E+00
    -12.010  0.0000E+00  0.0000E+00  0.0000E+00  0.0000E+00  0.0000E+00  0.0000E+00  0.0000E+00  0.0000E+00  0.0000E+00  0.0000E+00  0.0000E+00  0.0000E+00  0.0000E+00  0.0000E+00  0.0000E+00  0.0000E+00  0.0000E+00  0.0000E+00
    -12.000  0.0000E+00  0.0000E+00  0.0000E+00  0.0000E+00  0.0000E+00  0.0000E+00  0.0000E+00  0.0000E+00  0.0000E+00  0.0000E+00  0.0000E+00  0.0000E+00  0.0000E+00  0.0000E+00  0.0000E+00  0.0000E+00  0.0000E+00  0.0000E+00
    -11.990  0.0000E+00  0.0000E+00  0.0000E+00  0.0000E+00  0.0000E+00  0.0000E+00  0.0000E+00  0.0000E+00  0.0000E+00  0.0000E+00  0.0000E+00  0.0000E+00  0.0000E+00  0.0000E+00  0.0000E+00  0.0000E+00  0.0000E+00  0.0000E+00
    -11.980  0.0000E+00  0.0000E+00  0.0000E+00  0.0000E+00  0.0000E+00  0.0000E+00  0.0000E+00  0.0000E+00  0.0000E+00  0.0000E+00  0.0000E+00  0.0000E+00  0.0000E+00  0.0000E+00  0.0000E+00  0.0000E+00  0.0000E+00  0.0000E+00
    -11.970  0.0000E+00  0.0000E+00  0.0000E+00  0.0000E+00  0.0000E+00  0.0000E+00  0.0000E+00  0.0000E+00  0.0000E+00  0.0000E+00  0.0000E+00  0.0000E+00  0.0000E+00  0.0000E+00  0.0000E+00  0.0000E+00  0.0000E+00  0.0000E+00
    -11.960  0.0000E+00  0.0000E+00  0.0000E+00  0.0000E+00  0.0000E+00  0.0000E+00  0.0000E+00  0.0000E+00  0.0000E+00  0.0000E+00  0.0000E+00  0.0000E+00  0.0000E+00  0.0000E+00  0.0000E+00  0.0000E+00  0.0000E+00  0.0000E+00
    -11.950  0.0000E+00  0.0000E+00  0.0000E+00  0.0000E+00  0.0000E+00  0.0000E+00  0.0000E+00  0.0000E+00  0.0000E+00  0.0000E+00  0.0000E+00  0.0000E+00  0.0000E+00  0.0000E+00  0.0000E+00  0.0000E+00  0.0000E+00  0.0000E+00
    -11.940  0.0000E+00  0.0000E+00  0.0000E+00  0.0000E+00  0.0000E+00  0.0000E+00  0.0000E+00  0.0000E+00  0.0000E+00  0.0000E+00  0.0000E+00  0.0000E+00  0.0000E+00  0.0000E+00  0.0000E+00  0.0000E+00  0.0000E+00  0.0000E+00
    -11.930  0.0000E+00  0.0000E+00  0.0000E+00  0.0000E+00  0.0000E+00  0.0000E+00  0.0000E+00  0.0000E+00  0.0000E+00  0.0000E+00  0.0000E+00  0.0000E+00  0.0000E+00  0.0000E+00  0.0000E+00  0.0000E+00  0.0000E+00  0.0000E+00
    -11.920  0.0000E+00  0.0000E+00  0.0000E+00  0.0000E+00  0.0000E+00  0.0000E+00  0.0000E+00  0.0000E+00  0.0000E+00  0.0000E+00  0.0000E+00  0.0000E+00  0.0000E+00  0.0000E+00  0.0000E+00  0.0000E+00  0.0000E+00  0.0000E+00
    -11.910  0.0000E+00  0.0000E+00  0.0000E+00  0.0000E+00  0.0000E+00  0.0000E+00  0.0000E+00  0.0000E+00  0.0000E+00  0.0000E+00  0.0000E+00  0.0000E+00  0.0000E+00  0.0000E+00  0.0000E+00  0.0000E+00  0.0000E+00  0.0000E+00
    -11.900  0.0000E+00  0.0000E+00  0.0000E+00  0.0000E+00  0.0000E+00  0.0000E+00  0.0000E+00  0.0000E+00  0.0000E+00  0.0000E+00  0.0000E+00  0.0000E+00  0.0000E+00  0.0000E+00  0.0000E+00  0.0000E+00  0.0000E+00  0.0000E+00
    -11.890  0.0000E+00  0.0000E+00  0.0000E+00  0.0000E+00  0.0000E+00  0.0000E+00  0.0000E+00  0.0000E+00  0.0000E+00  0.0000E+00  0.0000E+00  0.0000E+00  0.0000E+00  0.0000E+00  0.0000E+00  0.0000E+00  0.0000E+00  0.0000E+00
    -11.880  0.0000E+00  0.0000E+00  0.0000E+00  0.0000E+00  0.0000E+00  0.0000E+00  0.0000E+00  0.0000E+00  0.0000E+00  0.0000E+00  0.0000E+00  0.0000E+00  0.0000E+00  0.0000E+00  0.0000E+00  0.0000E+00  0.0000E+00  0.0000E+00
    -11.870  0.0000E+00  0.0000E+00  0.0000E+00  0.0000E+00  0.0000E+00  0.0000E+00  0.0000E+00  0.0000E+00  0.0000E+00  0.0000E+00  0.0000E+00  0.0000E+00  0.0000E+00  0.0000E+00  0.0000E+00  0.0000E+00  0.0000E+00  0.0000E+00
    -11.860  0.0000E+00  0.0000E+00  0.0000E+00  0.0000E+00  0.0000E+00  0.0000E+00  0.0000E+00  0.0000E+00  0.0000E+00  0.0000E+00  0.0000E+00  0.0000E+00  0.0000E+00  0.0000E+00  0.0000E+00  0.0000E+00  0.0000E+00  0.0000E+00
    -11.850  0.0000E+00  0.0000E+00  0.0000E+00  0.0000E+00  0.0000E+00  0.0000E+00  0.0000E+00  0.0000E+00  0.0000E+00  0.0000E+00  0.0000E+00  0.0000E+00  0.0000E+00  0.0000E+00  0.0000E+00  0.0000E+00  0.0000E+00  0.0000E+00
    -11.840  0.0000E+00  0.0000E+00  0.0000E+00  0.0000E+00  0.0000E+00  0.0000E+00  0.0000E+00  0.0000E+00  0.0000E+00  0.0000E+00  0.0000E+00  0.0000E+00  0.0000E+00  0.0000E+00  0.0000E+00  0.0000E+00  0.0000E+00  0.0000E+00
    -11.830  0.0000E+00  0.0000E+00  0.0000E+00  0.0000E+00  0.0000E+00  0.0000E+00  0.0000E+00  0.0000E+00  0.0000E+00  0.0000E+00  0.0000E+00  0.0000E+00  0.0000E+00  0.0000E+00  0.0000E+00  0.0000E+00  0.0000E+00  0.0000E+00
    -11.820  0.0000E+00  0.0000E+00  0.0000E+00  0.0000E+00  0.0000E+00  0.0000E+00  0.0000E+00  0.0000E+00  0.0000E+00  0.0000E+00  0.0000E+00  0.0000E+00  0.0000E+00  0.0000E+00  0.0000E+00  0.0000E+00  0.0000E+00  0.0000E+00
    -11.810  0.0000E+00  0.0000E+00  0.0000E+00  0.0000E+00  0.0000E+00  0.0000E+00  0.0000E+00  0.0000E+00  0.0000E+00  0.0000E+00  0.0000E+00  0.0000E+00  0.0000E+00  0.0000E+00  0.0000E+00  0.0000E+00  0.0000E+00  0.0000E+00
    -11.800  0.0000E+00  0.0000E+00  0.0000E+00  0.0000E+00  0.0000E+00  0.0000E+00  0.0000E+00  0.0000E+00  0.0000E+00  0.0000E+00  0.0000E+00  0.0000E+00  0.0000E+00  0.0000E+00  0.0000E+00  0.0000E+00  0.0000E+00  0.0000E+00
    -11.790  0.0000E+00  0.0000E+00  0.0000E+00  0.0000E+00  0.0000E+00  0.0000E+00  0.0000E+00  0.0000E+00  0.0000E+00  0.0000E+00  0.0000E+00  0.0000E+00  0.0000E+00  0.0000E+00  0.0000E+00  0.0000E+00  0.0000E+00  0.0000E+00
    -11.780  0.0000E+00  0.0000E+00  0.0000E+00  0.0000E+00  0.0000E+00  0.0000E+00  0.0000E+00  0.0000E+00  0.0000E+00  0.0000E+00  0.0000E+00  0.0000E+00  0.0000E+00  0.0000E+00  0.0000E+00  0.0000E+00  0.0000E+00  0.0000E+00
    -11.770  0.0000E+00  0.0000E+00  0.0000E+00  0.0000E+00  0.0000E+00  0.0000E+00  0.0000E+00  0.0000E+00  0.0000E+00  0.0000E+00  0.0000E+00  0.0000E+00  0.0000E+00  0.0000E+00  0.0000E+00  0.0000E+00  0.0000E+00  0.0000E+00
    -11.760  0.0000E+00  0.0000E+00  0.0000E+00  0.0000E+00  0.0000E+00  0.0000E+00  0.0000E+00  0.0000E+00  0.0000E+00  0.0000E+00  0.0000E+00  0.0000E+00  0.0000E+00  0.0000E+00  0.0000E+00  0.0000E+00  0.0000E+00  0.0000E+00
    -11.750  0.0000E+00  0.0000E+00  0.0000E+00  0.0000E+00  0.0000E+00  0.0000E+00  0.0000E+00  0.0000E+00  0.0000E+00  0.0000E+00  0.0000E+00  0.0000E+00  0.0000E+00  0.0000E+00  0.0000E+00  0.0000E+00  0.0000E+00  0.0000E+00
    -11.740  0.0000E+00  0.0000E+00  0.0000E+00  0.0000E+00  0.0000E+00  0.0000E+00  0.0000E+00  0.0000E+00  0.0000E+00  0.0000E+00  0.0000E+00  0.0000E+00  0.0000E+00  0.0000E+00  0.0000E+00  0.0000E+00  0.0000E+00  0.0000E+00
    -11.730  0.0000E+00  0.0000E+00  0.0000E+00  0.0000E+00  0.0000E+00  0.0000E+00  0.0000E+00  0.0000E+00  0.0000E+00  0.0000E+00  0.0000E+00  0.0000E+00  0.0000E+00  0.0000E+00  0.0000E+00  0.0000E+00  0.0000E+00  0.0000E+00
    -11.720  0.0000E+00  0.0000E+00  0.0000E+00  0.0000E+00  0.0000E+00  0.0000E+00  0.0000E+00  0.0000E+00  0.0000E+00  0.0000E+00  0.0000E+00  0.0000E+00  0.0000E+00  0.0000E+00  0.0000E+00  0.0000E+00  0.0000E+00  0.0000E+00
    -11.710  0.0000E+00  0.0000E+00  0.0000E+00  0.0000E+00  0.0000E+00  0.0000E+00  0.0000E+00  0.0000E+00  0.0000E+00  0.0000E+00  0.0000E+00  0.0000E+00  0.0000E+00  0.0000E+00  0.0000E+00  0.0000E+00  0.0000E+00  0.0000E+00
    -11.700  0.0000E+00  0.0000E+00  0.0000E+00  0.0000E+00  0.0000E+00  0.0000E+00  0.0000E+00  0.0000E+00  0.0000E+00  0.0000E+00  0.0000E+00  0.0000E+00  0.0000E+00  0.0000E+00  0.0000E+00  0.0000E+00  0.0000E+00  0.0000E+00
    -11.690  0.0000E+00  0.0000E+00  0.0000E+00  0.0000E+00  0.0000E+00  0.0000E+00  0.0000E+00  0.0000E+00  0.0000E+00  0.0000E+00  0.0000E+00  0.0000E+00  0.0000E+00  0.0000E+00  0.0000E+00  0.0000E+00  0.0000E+00  0.0000E+00
    -11.680  0.0000E+00  0.0000E+00  0.0000E+00  0.0000E+00  0.0000E+00  0.0000E+00  0.0000E+00  0.0000E+00  0.0000E+00  0.0000E+00  0.0000E+00  0.0000E+00  0.0000E+00  0.0000E+00  0.0000E+00  0.0000E+00  0.0000E+00  0.0000E+00
    -11.670  0.0000E+00  0.0000E+00  0.0000E+00  0.0000E+00  0.0000E+00  0.0000E+00  0.0000E+00  0.0000E+00  0.0000E+00  0.0000E+00  0.0000E+00  0.0000E+00  0.0000E+00  0.0000E+00  0.0000E+00  0.0000E+00  0.0000E+00  0.0000E+00
    -11.660  0.0000E+00  0.0000E+00  0.0000E+00  0.0000E+00  0.0000E+00  0.0000E+00  0.0000E+00  0.0000E+00  0.0000E+00  0.0000E+00  0.0000E+00  0.0000E+00  0.0000E+00  0.0000E+00  0.0000E+00  0.0000E+00  0.0000E+00  0.0000E+00
    -11.650  0.0000E+00  0.0000E+00  0.0000E+00  0.0000E+00  0.0000E+00  0.0000E+00  0.0000E+00  0.0000E+00  0.0000E+00  0.0000E+00  0.0000E+00  0.0000E+00  0.0000E+00  0.0000E+00  0.0000E+00  0.0000E+00  0.0000E+00  0.0000E+00
    -11.640  0.0000E+00  0.0000E+00  0.0000E+00  0.0000E+00  0.0000E+00  0.0000E+00  0.0000E+00  0.0000E+00  0.0000E+00  0.0000E+00  0.0000E+00  0.0000E+00  0.0000E+00  0.0000E+00  0.0000E+00  0.0000E+00  0.0000E+00  0.0000E+00
    -11.630  0.0000E+00  0.0000E+00  0.0000E+00  0.0000E+00  0.0000E+00  0.0000E+00  0.0000E+00  0.0000E+00  0.0000E+00  0.0000E+00  0.0000E+00  0.0000E+00  0.0000E+00  0.0000E+00  0.0000E+00  0.0000E+00  0.0000E+00  0.0000E+00
    -11.620  0.0000E+00  0.0000E+00  0.0000E+00  0.0000E+00  0.0000E+00  0.0000E+00  0.0000E+00  0.0000E+00  0.0000E+00  0.0000E+00  0.0000E+00  0.0000E+00  0.0000E+00  0.0000E+00  0.0000E+00  0.0000E+00  0.0000E+00  0.0000E+00
    -11.610  0.0000E+00  0.0000E+00  0.0000E+00  0.0000E+00  0.0000E+00  0.0000E+00  0.0000E+00  0.0000E+00  0.0000E+00  0.0000E+00  0.0000E+00  0.0000E+00  0.0000E+00  0.0000E+00  0.0000E+00  0.0000E+00  0.0000E+00  0.0000E+00
    -11.600  0.0000E+00  0.0000E+00  0.0000E+00  0.0000E+00  0.0000E+00  0.0000E+00  0.0000E+00  0.0000E+00  0.0000E+00  0.0000E+00  0.0000E+00  0.0000E+00  0.0000E+00  0.0000E+00  0.0000E+00  0.0000E+00  0.0000E+00  0.0000E+00
    -11.590  0.0000E+00  0.0000E+00  0.0000E+00  0.0000E+00  0.0000E+00  0.0000E+00  0.0000E+00  0.0000E+00  0.0000E+00  0.0000E+00  0.0000E+00  0.0000E+00  0.0000E+00  0.0000E+00  0.0000E+00  0.0000E+00  0.0000E+00  0.0000E+00
    -11.580  0.0000E+00  0.0000E+00  0.0000E+00  0.0000E+00  0.0000E+00  0.0000E+00  0.0000E+00  0.0000E+00  0.0000E+00  0.0000E+00  0.0000E+00  0.0000E+00  0.0000E+00  0.0000E+00  0.0000E+00  0.0000E+00  0.0000E+00  0.0000E+00
    -11.570  0.0000E+00  0.0000E+00  0.0000E+00  0.0000E+00  0.0000E+00  0.0000E+00  0.0000E+00  0.0000E+00  0.0000E+00  0.0000E+00  0.0000E+00  0.0000E+00  0.0000E+00  0.0000E+00  0.0000E+00  0.0000E+00  0.0000E+00  0.0000E+00
    -11.560  0.0000E+00  0.0000E+00  0.0000E+00  0.0000E+00  0.0000E+00  0.0000E+00  0.0000E+00  0.0000E+00  0.0000E+00  0.0000E+00  0.0000E+00  0.0000E+00  0.0000E+00  0.0000E+00  0.0000E+00  0.0000E+00  0.0000E+00  0.0000E+00
    -11.550  0.0000E+00  0.0000E+00  0.0000E+00  0.0000E+00  0.0000E+00  0.0000E+00  0.0000E+00  0.0000E+00  0.0000E+00  0.0000E+00  0.0000E+00  0.0000E+00  0.0000E+00  0.0000E+00  0.0000E+00  0.0000E+00  0.0000E+00  0.0000E+00
    -11.540  0.0000E+00  0.0000E+00  0.0000E+00  0.0000E+00  0.0000E+00  0.0000E+00  0.0000E+00  0.0000E+00  0.0000E+00  0.0000E+00  0.0000E+00  0.0000E+00  0.0000E+00  0.0000E+00  0.0000E+00  0.0000E+00  0.0000E+00  0.0000E+00
    -11.530  0.0000E+00  0.0000E+00  0.0000E+00  0.0000E+00  0.0000E+00  0.0000E+00  0.0000E+00  0.0000E+00  0.0000E+00  0.0000E+00  0.0000E+00  0.0000E+00  0.0000E+00  0.0000E+00  0.0000E+00  0.0000E+00  0.0000E+00  0.0000E+00
    -11.520  0.0000E+00  0.0000E+00  0.0000E+00  0.0000E+00  0.0000E+00  0.0000E+00  0.0000E+00  0.0000E+00  0.0000E+00  0.0000E+00  0.0000E+00  0.0000E+00  0.0000E+00  0.0000E+00  0.0000E+00  0.0000E+00  0.0000E+00  0.0000E+00
    -11.510  0.0000E+00  0.0000E+00  0.0000E+00  0.0000E+00  0.0000E+00  0.0000E+00  0.0000E+00  0.0000E+00  0.0000E+00  0.0000E+00  0.0000E+00  0.0000E+00  0.0000E+00  0.0000E+00  0.0000E+00  0.0000E+00  0.0000E+00  0.0000E+00
    -11.500  0.0000E+00  0.0000E+00  0.0000E+00  0.0000E+00  0.0000E+00  0.0000E+00  0.0000E+00  0.0000E+00  0.0000E+00  0.0000E+00  0.0000E+00  0.0000E+00  0.0000E+00  0.0000E+00  0.0000E+00  0.0000E+00  0.0000E+00  0.0000E+00
    -11.490  0.0000E+00  0.0000E+00  0.0000E+00  0.0000E+00  0.0000E+00  0.0000E+00  0.0000E+00  0.0000E+00  0.0000E+00  0.0000E+00  0.0000E+00  0.0000E+00  0.0000E+00  0.0000E+00  0.0000E+00  0.0000E+00  0.0000E+00  0.0000E+00
    -11.480  0.0000E+00  0.0000E+00  0.0000E+00  0.0000E+00  0.0000E+00  0.0000E+00  0.0000E+00  0.0000E+00  0.0000E+00  0.0000E+00  0.0000E+00  0.0000E+00  0.0000E+00  0.0000E+00  0.0000E+00  0.0000E+00  0.0000E+00  0.0000E+00
    -11.470  0.0000E+00  0.0000E+00  0.0000E+00  0.0000E+00  0.0000E+00  0.0000E+00  0.0000E+00  0.0000E+00  0.0000E+00  0.0000E+00  0.0000E+00  0.0000E+00  0.0000E+00  0.0000E+00  0.0000E+00  0.0000E+00  0.0000E+00  0.0000E+00
    -11.460  0.0000E+00  0.0000E+00  0.0000E+00  0.0000E+00  0.0000E+00  0.0000E+00  0.0000E+00  0.0000E+00  0.0000E+00  0.0000E+00  0.0000E+00  0.0000E+00  0.0000E+00  0.0000E+00  0.0000E+00  0.0000E+00  0.0000E+00  0.0000E+00
    -11.450  0.0000E+00  0.0000E+00  0.0000E+00  0.0000E+00  0.0000E+00  0.0000E+00  0.0000E+00  0.0000E+00  0.0000E+00  0.0000E+00  0.0000E+00  0.0000E+00  0.0000E+00  0.0000E+00  0.0000E+00  0.0000E+00  0.0000E+00  0.0000E+00
    -11.440  0.0000E+00  0.0000E+00  0.0000E+00  0.0000E+00  0.0000E+00  0.0000E+00  0.0000E+00  0.0000E+00  0.0000E+00  0.0000E+00  0.0000E+00  0.0000E+00  0.0000E+00  0.0000E+00  0.0000E+00  0.0000E+00  0.0000E+00  0.0000E+00
    -11.430  0.0000E+00  0.0000E+00  0.0000E+00  0.0000E+00  0.0000E+00  0.0000E+00  0.0000E+00  0.0000E+00  0.0000E+00  0.0000E+00  0.0000E+00  0.0000E+00  0.0000E+00  0.0000E+00  0.0000E+00  0.0000E+00  0.0000E+00  0.0000E+00
    -11.420  0.0000E+00  0.0000E+00  0.0000E+00  0.0000E+00  0.0000E+00  0.0000E+00  0.0000E+00  0.0000E+00  0.0000E+00  0.0000E+00  0.0000E+00  0.0000E+00  0.0000E+00  0.0000E+00  0.0000E+00  0.0000E+00  0.0000E+00  0.0000E+00
    -11.410  0.0000E+00  0.0000E+00  0.0000E+00  0.0000E+00  0.0000E+00  0.0000E+00  0.0000E+00  0.0000E+00  0.0000E+00  0.0000E+00  0.0000E+00  0.0000E+00  0.0000E+00  0.0000E+00  0.0000E+00  0.0000E+00  0.0000E+00  0.0000E+00
    -11.400  0.0000E+00  0.0000E+00  0.0000E+00  0.0000E+00  0.0000E+00  0.0000E+00  0.0000E+00  0.0000E+00  0.0000E+00  0.0000E+00  0.0000E+00  0.0000E+00  0.0000E+00  0.0000E+00  0.0000E+00  0.0000E+00  0.0000E+00  0.0000E+00
    -11.390  0.0000E+00  0.0000E+00  0.0000E+00  0.0000E+00  0.0000E+00  0.0000E+00  0.0000E+00  0.0000E+00  0.0000E+00  0.0000E+00  0.0000E+00  0.0000E+00  0.0000E+00  0.0000E+00  0.0000E+00  0.0000E+00  0.0000E+00  0.0000E+00
    -11.380  0.0000E+00  0.0000E+00  0.0000E+00  0.0000E+00  0.0000E+00  0.0000E+00  0.0000E+00  0.0000E+00  0.0000E+00  0.0000E+00  0.0000E+00  0.0000E+00  0.0000E+00  0.0000E+00  0.0000E+00  0.0000E+00  0.0000E+00  0.0000E+00
    -11.370  0.0000E+00  0.0000E+00  0.0000E+00  0.0000E+00  0.0000E+00  0.0000E+00  0.0000E+00  0.0000E+00  0.0000E+00  0.0000E+00  0.0000E+00  0.0000E+00  0.0000E+00  0.0000E+00  0.0000E+00  0.0000E+00  0.0000E+00  0.0000E+00
    -11.360  0.0000E+00  0.0000E+00  0.0000E+00  0.0000E+00  0.0000E+00  0.0000E+00  0.0000E+00  0.0000E+00  0.0000E+00  0.0000E+00  0.0000E+00  0.0000E+00  0.0000E+00  0.0000E+00  0.0000E+00  0.0000E+00  0.0000E+00  0.0000E+00
    -11.350  0.0000E+00  0.0000E+00  0.0000E+00  0.0000E+00  0.0000E+00  0.0000E+00  0.0000E+00  0.0000E+00  0.0000E+00  0.0000E+00  0.0000E+00  0.0000E+00  0.0000E+00  0.0000E+00  0.0000E+00  0.0000E+00  0.0000E+00  0.0000E+00
    -11.340  0.0000E+00  0.0000E+00  0.0000E+00  0.0000E+00  0.0000E+00  0.0000E+00  0.0000E+00  0.0000E+00  0.0000E+00  0.0000E+00  0.0000E+00  0.0000E+00  0.0000E+00  0.0000E+00  0.0000E+00  0.0000E+00  0.0000E+00  0.0000E+00
    -11.330  0.0000E+00  0.0000E+00  0.0000E+00  0.0000E+00  0.0000E+00  0.0000E+00  0.0000E+00  0.0000E+00  0.0000E+00  0.0000E+00  0.0000E+00  0.0000E+00  0.0000E+00  0.0000E+00  0.0000E+00  0.0000E+00  0.0000E+00  0.0000E+00
    -11.320  0.0000E+00  0.0000E+00  0.0000E+00  0.0000E+00  0.0000E+00  0.0000E+00  0.0000E+00  0.0000E+00  0.0000E+00  0.0000E+00  0.0000E+00  0.0000E+00  0.0000E+00  0.0000E+00  0.0000E+00  0.0000E+00  0.0000E+00  0.0000E+00
    -11.310  0.0000E+00  0.0000E+00  0.0000E+00  0.0000E+00  0.0000E+00  0.0000E+00  0.0000E+00  0.0000E+00  0.0000E+00  0.0000E+00  0.0000E+00  0.0000E+00  0.0000E+00  0.0000E+00  0.0000E+00  0.0000E+00  0.0000E+00  0.0000E+00
    -11.300  0.0000E+00  0.0000E+00  0.0000E+00  0.0000E+00  0.0000E+00  0.0000E+00  0.0000E+00  0.0000E+00  0.0000E+00  0.0000E+00  0.0000E+00  0.0000E+00  0.0000E+00  0.0000E+00  0.0000E+00  0.0000E+00  0.0000E+00  0.0000E+00
    -11.290  0.0000E+00  0.0000E+00  0.0000E+00  0.0000E+00  0.0000E+00  0.0000E+00  0.0000E+00  0.0000E+00  0.0000E+00  0.0000E+00  0.0000E+00  0.0000E+00  0.0000E+00  0.0000E+00  0.0000E+00  0.0000E+00  0.0000E+00  0.0000E+00
    -11.280  0.0000E+00  0.0000E+00  0.0000E+00  0.0000E+00  0.0000E+00  0.0000E+00  0.0000E+00  0.0000E+00  0.0000E+00  0.0000E+00  0.0000E+00  0.0000E+00  0.0000E+00  0.0000E+00  0.0000E+00  0.0000E+00  0.0000E+00  0.0000E+00
    -11.270  0.0000E+00  0.0000E+00  0.0000E+00  0.0000E+00  0.0000E+00  0.0000E+00  0.0000E+00  0.0000E+00  0.0000E+00  0.0000E+00  0.0000E+00  0.0000E+00  0.0000E+00  0.0000E+00  0.0000E+00  0.0000E+00  0.0000E+00  0.0000E+00
    -11.260  0.0000E+00  0.0000E+00  0.0000E+00  0.0000E+00  0.0000E+00  0.0000E+00  0.0000E+00  0.0000E+00  0.0000E+00  0.0000E+00  0.0000E+00  0.0000E+00  0.0000E+00  0.0000E+00  0.0000E+00  0.0000E+00  0.0000E+00  0.0000E+00
    -11.250  0.0000E+00  0.0000E+00  0.0000E+00  0.0000E+00  0.0000E+00  0.0000E+00  0.0000E+00  0.0000E+00  0.0000E+00  0.0000E+00  0.0000E+00  0.0000E+00  0.0000E+00  0.0000E+00  0.0000E+00  0.0000E+00  0.0000E+00  0.0000E+00
    -11.240  0.0000E+00  0.0000E+00  0.0000E+00  0.0000E+00  0.0000E+00  0.0000E+00  0.0000E+00  0.0000E+00  0.0000E+00  0.0000E+00  0.0000E+00  0.0000E+00  0.0000E+00  0.0000E+00  0.0000E+00  0.0000E+00  0.0000E+00  0.0000E+00
    -11.230  0.0000E+00  0.0000E+00  0.0000E+00  0.0000E+00  0.0000E+00  0.0000E+00  0.0000E+00  0.0000E+00  0.0000E+00  0.0000E+00  0.0000E+00  0.0000E+00  0.0000E+00  0.0000E+00  0.0000E+00  0.0000E+00  0.0000E+00  0.0000E+00
    -11.220  0.0000E+00  0.0000E+00  0.0000E+00  0.0000E+00  0.0000E+00  0.0000E+00  0.0000E+00  0.0000E+00  0.0000E+00  0.0000E+00  0.0000E+00  0.0000E+00  0.0000E+00  0.0000E+00  0.0000E+00  0.0000E+00  0.0000E+00  0.0000E+00
    -11.210  0.0000E+00  0.0000E+00  0.0000E+00  0.0000E+00  0.0000E+00  0.0000E+00  0.0000E+00  0.0000E+00  0.0000E+00  0.0000E+00  0.0000E+00  0.0000E+00  0.0000E+00  0.0000E+00  0.0000E+00  0.0000E+00  0.0000E+00  0.0000E+00
    -11.200  0.0000E+00  0.0000E+00  0.0000E+00  0.0000E+00  0.0000E+00  0.0000E+00  0.0000E+00  0.0000E+00  0.0000E+00  0.0000E+00  0.0000E+00  0.0000E+00  0.0000E+00  0.0000E+00  0.0000E+00  0.0000E+00  0.0000E+00  0.0000E+00
    -11.190  0.0000E+00  0.0000E+00  0.0000E+00  0.0000E+00  0.0000E+00  0.0000E+00  0.0000E+00  0.0000E+00  0.0000E+00  0.0000E+00  0.0000E+00  0.0000E+00  0.0000E+00  0.0000E+00  0.0000E+00  0.0000E+00  0.0000E+00  0.0000E+00
    -11.180  0.0000E+00  0.0000E+00  0.0000E+00  0.0000E+00  0.0000E+00  0.0000E+00  0.0000E+00  0.0000E+00  0.0000E+00  0.0000E+00  0.0000E+00  0.0000E+00  0.0000E+00  0.0000E+00  0.0000E+00  0.0000E+00  0.0000E+00  0.0000E+00
    -11.170  0.0000E+00  0.0000E+00  0.0000E+00  0.0000E+00  0.0000E+00  0.0000E+00  0.0000E+00  0.0000E+00  0.0000E+00  0.0000E+00  0.0000E+00  0.0000E+00  0.0000E+00  0.0000E+00  0.0000E+00  0.0000E+00  0.0000E+00  0.0000E+00
    -11.160  0.0000E+00  0.0000E+00  0.0000E+00  0.0000E+00  0.0000E+00  0.0000E+00  0.0000E+00  0.0000E+00  0.0000E+00  0.0000E+00  0.0000E+00  0.0000E+00  0.0000E+00  0.0000E+00  0.0000E+00  0.0000E+00  0.0000E+00  0.0000E+00
    -11.150  0.0000E+00  0.0000E+00  0.0000E+00  0.0000E+00  0.0000E+00  0.0000E+00  0.0000E+00  0.0000E+00  0.0000E+00  0.0000E+00  0.0000E+00  0.0000E+00  0.0000E+00  0.0000E+00  0.0000E+00  0.0000E+00  0.0000E+00  0.0000E+00
    -11.140  0.0000E+00  0.0000E+00  0.0000E+00  0.0000E+00  0.0000E+00  0.0000E+00  0.0000E+00  0.0000E+00  0.0000E+00  0.0000E+00  0.0000E+00  0.0000E+00  0.0000E+00  0.0000E+00  0.0000E+00  0.0000E+00  0.0000E+00  0.0000E+00
    -11.130  0.0000E+00  0.0000E+00  0.0000E+00  0.0000E+00  0.0000E+00  0.0000E+00  0.0000E+00  0.0000E+00  0.0000E+00  0.0000E+00  0.0000E+00  0.0000E+00  0.0000E+00  0.0000E+00  0.0000E+00  0.0000E+00  0.0000E+00  0.0000E+00
    -11.120  0.0000E+00  0.0000E+00  0.0000E+00  0.0000E+00  0.0000E+00  0.0000E+00  0.0000E+00  0.0000E+00  0.0000E+00  0.0000E+00  0.0000E+00  0.0000E+00  0.0000E+00  0.0000E+00  0.0000E+00  0.0000E+00  0.0000E+00  0.0000E+00
    -11.110  0.0000E+00  0.0000E+00  0.0000E+00  0.0000E+00  0.0000E+00  0.0000E+00  0.0000E+00  0.0000E+00  0.0000E+00  0.0000E+00  0.0000E+00  0.0000E+00  0.0000E+00  0.0000E+00  0.0000E+00  0.0000E+00  0.0000E+00  0.0000E+00
    -11.100  0.0000E+00  0.0000E+00  0.0000E+00  0.0000E+00  0.0000E+00  0.0000E+00  0.0000E+00  0.0000E+00  0.0000E+00  0.0000E+00  0.0000E+00  0.0000E+00  0.0000E+00  0.0000E+00  0.0000E+00  0.0000E+00  0.0000E+00  0.0000E+00
    -11.090  0.0000E+00  0.0000E+00  0.0000E+00  0.0000E+00  0.0000E+00  0.0000E+00  0.0000E+00  0.0000E+00  0.0000E+00  0.0000E+00  0.0000E+00  0.0000E+00  0.0000E+00  0.0000E+00  0.0000E+00  0.0000E+00  0.0000E+00  0.0000E+00
    -11.080  0.0000E+00  0.0000E+00  0.0000E+00  0.0000E+00  0.0000E+00  0.0000E+00  0.0000E+00  0.0000E+00  0.0000E+00  0.0000E+00  0.0000E+00  0.0000E+00  0.0000E+00  0.0000E+00  0.0000E+00  0.0000E+00  0.0000E+00  0.0000E+00
    -11.070  0.0000E+00  0.0000E+00  0.0000E+00  0.0000E+00  0.0000E+00  0.0000E+00  0.0000E+00  0.0000E+00  0.0000E+00  0.0000E+00  0.0000E+00  0.0000E+00  0.0000E+00  0.0000E+00  0.0000E+00  0.0000E+00  0.0000E+00  0.0000E+00
    -11.060  0.0000E+00  0.0000E+00  0.0000E+00  0.0000E+00  0.0000E+00  0.0000E+00  0.0000E+00  0.0000E+00  0.0000E+00  0.0000E+00  0.0000E+00  0.0000E+00  0.0000E+00  0.0000E+00  0.0000E+00  0.0000E+00  0.0000E+00  0.0000E+00
    -11.050  0.0000E+00  0.0000E+00  0.0000E+00  0.0000E+00  0.0000E+00  0.0000E+00  0.0000E+00  0.0000E+00  0.0000E+00  0.0000E+00  0.0000E+00  0.0000E+00  0.0000E+00  0.0000E+00  0.0000E+00  0.0000E+00  0.0000E+00  0.0000E+00
    -11.040  0.0000E+00  0.0000E+00  0.0000E+00  0.0000E+00  0.0000E+00  0.0000E+00  0.0000E+00  0.0000E+00  0.0000E+00  0.0000E+00  0.0000E+00  0.0000E+00  0.0000E+00  0.0000E+00  0.0000E+00  0.0000E+00  0.0000E+00  0.0000E+00
    -11.030  0.0000E+00  0.0000E+00  0.0000E+00  0.0000E+00  0.0000E+00  0.0000E+00  0.0000E+00  0.0000E+00  0.0000E+00  0.0000E+00  0.0000E+00  0.0000E+00  0.0000E+00  0.0000E+00  0.0000E+00  0.0000E+00  0.0000E+00  0.0000E+00
    -11.020  0.0000E+00  0.0000E+00  0.0000E+00  0.0000E+00  0.0000E+00  0.0000E+00  0.0000E+00  0.0000E+00  0.0000E+00  0.0000E+00  0.0000E+00  0.0000E+00  0.0000E+00  0.0000E+00  0.0000E+00  0.0000E+00  0.0000E+00  0.0000E+00
    -11.010  0.0000E+00  0.0000E+00  0.0000E+00  0.0000E+00  0.0000E+00  0.0000E+00  0.0000E+00  0.0000E+00  0.0000E+00  0.0000E+00  0.0000E+00  0.0000E+00  0.0000E+00  0.0000E+00  0.0000E+00  0.0000E+00  0.0000E+00  0.0000E+00
    -11.000  0.0000E+00  0.0000E+00  0.0000E+00  0.0000E+00  0.0000E+00  0.0000E+00  0.0000E+00  0.0000E+00  0.0000E+00  0.0000E+00  0.0000E+00  0.0000E+00  0.0000E+00  0.0000E+00  0.0000E+00  0.0000E+00  0.0000E+00  0.0000E+00
    -10.990  0.0000E+00  0.0000E+00  0.0000E+00  0.0000E+00  0.0000E+00  0.0000E+00  0.0000E+00  0.0000E+00  0.0000E+00  0.0000E+00  0.0000E+00  0.0000E+00  0.0000E+00  0.0000E+00  0.0000E+00  0.0000E+00  0.0000E+00  0.0000E+00
    -10.980  0.0000E+00  0.0000E+00  0.0000E+00  0.0000E+00  0.0000E+00  0.0000E+00  0.0000E+00  0.0000E+00  0.0000E+00  0.0000E+00  0.0000E+00  0.0000E+00  0.0000E+00  0.0000E+00  0.0000E+00  0.0000E+00  0.0000E+00  0.0000E+00
    -10.970  0.0000E+00  0.0000E+00  0.0000E+00  0.0000E+00  0.0000E+00  0.0000E+00  0.0000E+00  0.0000E+00  0.0000E+00  0.0000E+00  0.0000E+00  0.0000E+00  0.0000E+00  0.0000E+00  0.0000E+00  0.0000E+00  0.0000E+00  0.0000E+00
    -10.960  0.0000E+00  0.0000E+00  0.0000E+00  0.0000E+00  0.0000E+00  0.0000E+00  0.0000E+00  0.0000E+00  0.0000E+00  0.0000E+00  0.0000E+00  0.0000E+00  0.0000E+00  0.0000E+00  0.0000E+00  0.0000E+00  0.0000E+00  0.0000E+00
    -10.950  0.0000E+00  0.0000E+00  0.0000E+00  0.0000E+00  0.0000E+00  0.0000E+00  0.0000E+00  0.0000E+00  0.0000E+00  0.0000E+00  0.0000E+00  0.0000E+00  0.0000E+00  0.0000E+00  0.0000E+00  0.0000E+00  0.0000E+00  0.0000E+00
    -10.940  0.0000E+00  0.0000E+00  0.0000E+00  0.0000E+00  0.0000E+00  0.0000E+00  0.0000E+00  0.0000E+00  0.0000E+00  0.0000E+00  0.0000E+00  0.0000E+00  0.0000E+00  0.0000E+00  0.0000E+00  0.0000E+00  0.0000E+00  0.0000E+00
    -10.930  0.0000E+00  0.0000E+00  0.0000E+00  0.0000E+00  0.0000E+00  0.0000E+00  0.0000E+00  0.0000E+00  0.0000E+00  0.0000E+00  0.0000E+00  0.0000E+00  0.0000E+00  0.0000E+00  0.0000E+00  0.0000E+00  0.0000E+00  0.0000E+00
    -10.920  0.0000E+00  0.0000E+00  0.0000E+00  0.0000E+00  0.0000E+00  0.0000E+00  0.0000E+00  0.0000E+00  0.0000E+00  0.0000E+00  0.0000E+00  0.0000E+00  0.0000E+00  0.0000E+00  0.0000E+00  0.0000E+00  0.0000E+00  0.0000E+00
    -10.910  0.0000E+00  0.0000E+00  0.0000E+00  0.0000E+00  0.0000E+00  0.0000E+00  0.0000E+00  0.0000E+00  0.0000E+00  0.0000E+00  0.0000E+00  0.0000E+00  0.0000E+00  0.0000E+00  0.0000E+00  0.0000E+00  0.0000E+00  0.0000E+00
    -10.900  0.0000E+00  0.0000E+00  0.0000E+00  0.0000E+00  0.0000E+00  0.0000E+00  0.0000E+00  0.0000E+00  0.0000E+00  0.0000E+00  0.0000E+00  0.0000E+00  0.0000E+00  0.0000E+00  0.0000E+00  0.0000E+00  0.0000E+00  0.0000E+00
    -10.890  0.0000E+00  0.0000E+00  0.0000E+00  0.0000E+00  0.0000E+00  0.0000E+00  0.0000E+00  0.0000E+00  0.0000E+00  0.0000E+00  0.0000E+00  0.0000E+00  0.0000E+00  0.0000E+00  0.0000E+00  0.0000E+00  0.0000E+00  0.0000E+00
    -10.880  0.0000E+00  0.0000E+00  0.0000E+00  0.0000E+00  0.0000E+00  0.0000E+00  0.0000E+00  0.0000E+00  0.0000E+00  0.0000E+00  0.0000E+00  0.0000E+00  0.0000E+00  0.0000E+00  0.0000E+00  0.0000E+00  0.0000E+00  0.0000E+00
    -10.870  0.0000E+00  0.0000E+00  0.0000E+00  0.0000E+00  0.0000E+00  0.0000E+00  0.0000E+00  0.0000E+00  0.0000E+00  0.0000E+00  0.0000E+00  0.0000E+00  0.0000E+00  0.0000E+00  0.0000E+00  0.0000E+00  0.0000E+00  0.0000E+00
    -10.860  0.0000E+00  0.0000E+00  0.0000E+00  0.0000E+00  0.0000E+00  0.0000E+00  0.0000E+00  0.0000E+00  0.0000E+00  0.0000E+00  0.0000E+00  0.0000E+00  0.0000E+00  0.0000E+00  0.0000E+00  0.0000E+00  0.0000E+00  0.0000E+00
    -10.850  0.0000E+00  0.0000E+00  0.0000E+00  0.0000E+00  0.0000E+00  0.0000E+00  0.0000E+00  0.0000E+00  0.0000E+00  0.0000E+00  0.0000E+00  0.0000E+00  0.0000E+00  0.0000E+00  0.0000E+00  0.0000E+00  0.0000E+00  0.0000E+00
    -10.840  0.0000E+00  0.0000E+00  0.0000E+00  0.0000E+00  0.0000E+00  0.0000E+00  0.0000E+00  0.0000E+00  0.0000E+00  0.0000E+00  0.0000E+00  0.0000E+00  0.0000E+00  0.0000E+00  0.0000E+00  0.0000E+00  0.0000E+00  0.0000E+00
    -10.830  0.0000E+00  0.0000E+00  0.0000E+00  0.0000E+00  0.0000E+00  0.0000E+00  0.0000E+00  0.0000E+00  0.0000E+00  0.0000E+00  0.0000E+00  0.0000E+00  0.0000E+00  0.0000E+00  0.0000E+00  0.0000E+00  0.0000E+00  0.0000E+00
    -10.820  0.0000E+00  0.0000E+00  0.0000E+00  0.0000E+00  0.0000E+00  0.0000E+00  0.0000E+00  0.0000E+00  0.0000E+00  0.0000E+00  0.0000E+00  0.0000E+00  0.0000E+00  0.0000E+00  0.0000E+00  0.0000E+00  0.0000E+00  0.0000E+00
    -10.810  0.0000E+00  0.0000E+00  0.0000E+00  0.0000E+00  0.0000E+00  0.0000E+00  0.0000E+00  0.0000E+00  0.0000E+00  0.0000E+00  0.0000E+00  0.0000E+00  0.0000E+00  0.0000E+00  0.0000E+00  0.0000E+00  0.0000E+00  0.0000E+00
    -10.800  0.0000E+00  0.0000E+00  0.0000E+00  0.0000E+00  0.0000E+00  0.0000E+00  0.0000E+00  0.0000E+00  0.0000E+00  0.0000E+00  0.0000E+00  0.0000E+00  0.0000E+00  0.0000E+00  0.0000E+00  0.0000E+00  0.0000E+00  0.0000E+00
    -10.790  0.0000E+00  0.0000E+00  0.0000E+00  0.0000E+00  0.0000E+00  0.0000E+00  0.0000E+00  0.0000E+00  0.0000E+00  0.0000E+00  0.0000E+00  0.0000E+00  0.0000E+00  0.0000E+00  0.0000E+00  0.0000E+00  0.0000E+00  0.0000E+00
    -10.780  0.0000E+00  0.0000E+00  0.0000E+00  0.0000E+00  0.0000E+00  0.0000E+00  0.0000E+00  0.0000E+00  0.0000E+00  0.0000E+00  0.0000E+00  0.0000E+00  0.0000E+00  0.0000E+00  0.0000E+00  0.0000E+00  0.0000E+00  0.0000E+00
    -10.770  0.0000E+00  0.0000E+00  0.0000E+00  0.0000E+00  0.0000E+00  0.0000E+00  0.0000E+00  0.0000E+00  0.0000E+00  0.0000E+00  0.0000E+00  0.0000E+00  0.0000E+00  0.0000E+00  0.0000E+00  0.0000E+00  0.0000E+00  0.0000E+00
    -10.760  0.0000E+00  0.0000E+00  0.0000E+00  0.0000E+00  0.0000E+00  0.0000E+00  0.0000E+00  0.0000E+00  0.0000E+00  0.0000E+00  0.0000E+00  0.0000E+00  0.0000E+00  0.0000E+00  0.0000E+00  0.0000E+00  0.0000E+00  0.0000E+00
    -10.750  0.0000E+00  0.0000E+00  0.0000E+00  0.0000E+00  0.0000E+00  0.0000E+00  0.0000E+00  0.0000E+00  0.0000E+00  0.0000E+00  0.0000E+00  0.0000E+00  0.0000E+00  0.0000E+00  0.0000E+00  0.0000E+00  0.0000E+00  0.0000E+00
    -10.740  0.0000E+00  0.0000E+00  0.0000E+00  0.0000E+00  0.0000E+00  0.0000E+00  0.0000E+00  0.0000E+00  0.0000E+00  0.0000E+00  0.0000E+00  0.0000E+00  0.0000E+00  0.0000E+00  0.0000E+00  0.0000E+00  0.0000E+00  0.0000E+00
    -10.730  0.0000E+00  0.0000E+00  0.0000E+00  0.0000E+00  0.0000E+00  0.0000E+00  0.0000E+00  0.0000E+00  0.0000E+00  0.0000E+00  0.0000E+00  0.0000E+00  0.0000E+00  0.0000E+00  0.0000E+00  0.0000E+00  0.0000E+00  0.0000E+00
    -10.720  0.0000E+00  0.0000E+00  0.0000E+00  0.0000E+00  0.0000E+00  0.0000E+00  0.0000E+00  0.0000E+00  0.0000E+00  0.0000E+00  0.0000E+00  0.0000E+00  0.0000E+00  0.0000E+00  0.0000E+00  0.0000E+00  0.0000E+00  0.0000E+00
    -10.710  0.0000E+00  0.0000E+00  0.0000E+00  0.0000E+00  0.0000E+00  0.0000E+00  0.0000E+00  0.0000E+00  0.0000E+00  0.0000E+00  0.0000E+00  0.0000E+00  0.0000E+00  0.0000E+00  0.0000E+00  0.0000E+00  0.0000E+00  0.0000E+00
    -10.700  0.0000E+00  0.0000E+00  0.0000E+00  0.0000E+00  0.0000E+00  0.0000E+00  0.0000E+00  0.0000E+00  0.0000E+00  0.0000E+00  0.0000E+00  0.0000E+00  0.0000E+00  0.0000E+00  0.0000E+00  0.0000E+00  0.0000E+00  0.0000E+00
    -10.690  0.0000E+00  0.0000E+00  0.0000E+00  0.0000E+00  0.0000E+00  0.0000E+00  0.0000E+00  0.0000E+00  0.0000E+00  0.0000E+00  0.0000E+00  0.0000E+00  0.0000E+00  0.0000E+00  0.0000E+00  0.0000E+00  0.0000E+00  0.0000E+00
    -10.680  0.0000E+00  0.0000E+00  0.0000E+00  0.0000E+00  0.0000E+00  0.0000E+00  0.0000E+00  0.0000E+00  0.0000E+00  0.0000E+00  0.0000E+00  0.0000E+00  0.0000E+00  0.0000E+00  0.0000E+00  0.0000E+00  0.0000E+00  0.0000E+00
    -10.670  0.0000E+00  0.0000E+00  0.0000E+00  0.0000E+00  0.0000E+00  0.0000E+00  0.0000E+00  0.0000E+00  0.0000E+00  0.0000E+00  0.0000E+00  0.0000E+00  0.0000E+00  0.0000E+00  0.0000E+00  0.0000E+00  0.0000E+00  0.0000E+00
    -10.660  0.0000E+00  0.0000E+00  0.0000E+00  0.0000E+00  0.0000E+00  0.0000E+00  0.0000E+00  0.0000E+00  0.0000E+00  0.0000E+00  0.0000E+00  0.0000E+00  0.0000E+00  0.0000E+00  0.0000E+00  0.0000E+00  0.0000E+00  0.0000E+00
    -10.650  0.0000E+00  0.0000E+00  0.0000E+00  0.0000E+00  0.0000E+00  0.0000E+00  0.0000E+00  0.0000E+00  0.0000E+00  0.0000E+00  0.0000E+00  0.0000E+00  0.0000E+00  0.0000E+00  0.0000E+00  0.0000E+00  0.0000E+00  0.0000E+00
    -10.640  0.0000E+00  0.0000E+00  0.0000E+00  0.0000E+00  0.0000E+00  0.0000E+00  0.0000E+00  0.0000E+00  0.0000E+00  0.0000E+00  0.0000E+00  0.0000E+00  0.0000E+00  0.0000E+00  0.0000E+00  0.0000E+00  0.0000E+00  0.0000E+00
    -10.630  0.0000E+00  0.0000E+00  0.0000E+00  0.0000E+00  0.0000E+00  0.0000E+00  0.0000E+00  0.0000E+00  0.0000E+00  0.0000E+00  0.0000E+00  0.0000E+00  0.0000E+00  0.0000E+00  0.0000E+00  0.0000E+00  0.0000E+00  0.0000E+00
    -10.620  0.0000E+00  0.0000E+00  0.0000E+00  0.0000E+00  0.0000E+00  0.0000E+00  0.0000E+00  0.0000E+00  0.0000E+00  0.0000E+00  0.0000E+00  0.0000E+00  0.0000E+00  0.0000E+00  0.0000E+00  0.0000E+00  0.0000E+00  0.0000E+00
    -10.610  0.0000E+00  0.0000E+00  0.0000E+00  0.0000E+00  0.0000E+00  0.0000E+00  0.0000E+00  0.0000E+00  0.0000E+00  0.0000E+00  0.0000E+00  0.0000E+00  0.0000E+00  0.0000E+00  0.0000E+00  0.0000E+00  0.0000E+00  0.0000E+00
    -10.600  0.0000E+00  0.0000E+00  0.0000E+00  0.0000E+00  0.0000E+00  0.0000E+00  0.0000E+00  0.0000E+00  0.0000E+00  0.0000E+00  0.0000E+00  0.0000E+00  0.0000E+00  0.0000E+00  0.0000E+00  0.0000E+00  0.0000E+00  0.0000E+00
    -10.590  0.0000E+00  0.0000E+00  0.0000E+00  0.0000E+00  0.0000E+00  0.0000E+00  0.0000E+00  0.0000E+00  0.0000E+00  0.0000E+00  0.0000E+00  0.0000E+00  0.0000E+00  0.0000E+00  0.0000E+00  0.0000E+00  0.0000E+00  0.0000E+00
    -10.580  0.0000E+00  0.0000E+00  0.0000E+00  0.0000E+00  0.0000E+00  0.0000E+00  0.0000E+00  0.0000E+00  0.0000E+00  0.0000E+00  0.0000E+00  0.0000E+00  0.0000E+00  0.0000E+00  0.0000E+00  0.0000E+00  0.0000E+00  0.0000E+00
    -10.570  0.0000E+00  0.0000E+00  0.0000E+00  0.0000E+00  0.0000E+00  0.0000E+00  0.0000E+00  0.0000E+00  0.0000E+00  0.0000E+00  0.0000E+00  0.0000E+00  0.0000E+00  0.0000E+00  0.0000E+00  0.0000E+00  0.0000E+00  0.0000E+00
    -10.560  0.0000E+00  0.0000E+00  0.0000E+00  0.0000E+00  0.0000E+00  0.0000E+00  0.0000E+00  0.0000E+00  0.0000E+00  0.0000E+00  0.0000E+00  0.0000E+00  0.0000E+00  0.0000E+00  0.0000E+00  0.0000E+00  0.0000E+00  0.0000E+00
    -10.550  0.0000E+00  0.0000E+00  0.0000E+00  0.0000E+00  0.0000E+00  0.0000E+00  0.0000E+00  0.0000E+00  0.0000E+00  0.0000E+00  0.0000E+00  0.0000E+00  0.0000E+00  0.0000E+00  0.0000E+00  0.0000E+00  0.0000E+00  0.0000E+00
    -10.540  0.0000E+00  0.0000E+00  0.0000E+00  0.0000E+00  0.0000E+00  0.0000E+00  0.0000E+00  0.0000E+00  0.0000E+00  0.0000E+00  0.0000E+00  0.0000E+00  0.0000E+00  0.0000E+00  0.0000E+00  0.0000E+00  0.0000E+00  0.0000E+00
    -10.530  0.0000E+00  0.0000E+00  0.0000E+00  0.0000E+00  0.0000E+00  0.0000E+00  0.0000E+00  0.0000E+00  0.0000E+00  0.0000E+00  0.0000E+00  0.0000E+00  0.0000E+00  0.0000E+00  0.0000E+00  0.0000E+00  0.0000E+00  0.0000E+00
    -10.520  0.0000E+00  0.0000E+00  0.0000E+00  0.0000E+00  0.0000E+00  0.0000E+00  0.0000E+00  0.0000E+00  0.0000E+00  0.0000E+00  0.0000E+00  0.0000E+00  0.0000E+00  0.0000E+00  0.0000E+00  0.0000E+00  0.0000E+00  0.0000E+00
    -10.510  0.0000E+00  0.0000E+00  0.0000E+00  0.0000E+00  0.0000E+00  0.0000E+00  0.0000E+00  0.0000E+00  0.0000E+00  0.0000E+00  0.0000E+00  0.0000E+00  0.0000E+00  0.0000E+00  0.0000E+00  0.0000E+00  0.0000E+00  0.0000E+00
    -10.500  0.0000E+00  0.0000E+00  0.0000E+00  0.0000E+00  0.0000E+00  0.0000E+00  0.0000E+00  0.0000E+00  0.0000E+00  0.0000E+00  0.0000E+00  0.0000E+00  0.0000E+00  0.0000E+00  0.0000E+00  0.0000E+00  0.0000E+00  0.0000E+00
    -10.490  0.0000E+00  0.0000E+00  0.0000E+00  0.0000E+00  0.0000E+00  0.0000E+00  0.0000E+00  0.0000E+00  0.0000E+00  0.0000E+00  0.0000E+00  0.0000E+00  0.0000E+00  0.0000E+00  0.0000E+00  0.0000E+00  0.0000E+00  0.0000E+00
    -10.480  0.0000E+00  0.0000E+00  0.0000E+00  0.0000E+00  0.0000E+00  0.0000E+00  0.0000E+00  0.0000E+00  0.0000E+00  0.0000E+00  0.0000E+00  0.0000E+00  0.0000E+00  0.0000E+00  0.0000E+00  0.0000E+00  0.0000E+00  0.0000E+00
    -10.470  0.0000E+00  0.0000E+00  0.0000E+00  0.0000E+00  0.0000E+00  0.0000E+00  0.0000E+00  0.0000E+00  0.0000E+00  0.0000E+00  0.0000E+00  0.0000E+00  0.0000E+00  0.0000E+00  0.0000E+00  0.0000E+00  0.0000E+00  0.0000E+00
    -10.460  0.0000E+00  0.0000E+00  0.0000E+00  0.0000E+00  0.0000E+00  0.0000E+00  0.0000E+00  0.0000E+00  0.0000E+00  0.0000E+00  0.0000E+00  0.0000E+00  0.0000E+00  0.0000E+00  0.0000E+00  0.0000E+00  0.0000E+00  0.0000E+00
    -10.450  0.0000E+00  0.0000E+00  0.0000E+00  0.0000E+00  0.0000E+00  0.0000E+00  0.0000E+00  0.0000E+00  0.0000E+00  0.0000E+00  0.0000E+00  0.0000E+00  0.0000E+00  0.0000E+00  0.0000E+00  0.0000E+00  0.0000E+00  0.0000E+00
    -10.440  0.0000E+00  0.0000E+00  0.0000E+00  0.0000E+00  0.0000E+00  0.0000E+00  0.0000E+00  0.0000E+00  0.0000E+00  0.0000E+00  0.0000E+00  0.0000E+00  0.0000E+00  0.0000E+00  0.0000E+00  0.0000E+00  0.0000E+00  0.0000E+00
    -10.430  0.0000E+00  0.0000E+00  0.0000E+00  0.0000E+00  0.0000E+00  0.0000E+00  0.0000E+00  0.0000E+00  0.0000E+00  0.0000E+00  0.0000E+00  0.0000E+00  0.0000E+00  0.0000E+00  0.0000E+00  0.0000E+00  0.0000E+00  0.0000E+00
    -10.420  0.0000E+00  0.0000E+00  0.0000E+00  0.0000E+00  0.0000E+00  0.0000E+00  0.0000E+00  0.0000E+00  0.0000E+00  0.0000E+00  0.0000E+00  0.0000E+00  0.0000E+00  0.0000E+00  0.0000E+00  0.0000E+00  0.0000E+00  0.0000E+00
    -10.410  0.0000E+00  0.0000E+00  0.0000E+00  0.0000E+00  0.0000E+00  0.0000E+00  0.0000E+00  0.0000E+00  0.0000E+00  0.0000E+00  0.0000E+00  0.0000E+00  0.0000E+00  0.0000E+00  0.0000E+00  0.0000E+00  0.0000E+00  0.0000E+00
    -10.400  0.0000E+00  0.0000E+00  0.0000E+00  0.0000E+00  0.0000E+00  0.0000E+00  0.0000E+00  0.0000E+00  0.0000E+00  0.0000E+00  0.0000E+00  0.0000E+00  0.0000E+00  0.0000E+00  0.0000E+00  0.0000E+00  0.0000E+00  0.0000E+00
    -10.390  0.0000E+00  0.0000E+00  0.0000E+00  0.0000E+00  0.0000E+00  0.0000E+00  0.0000E+00  0.0000E+00  0.0000E+00  0.0000E+00  0.0000E+00  0.0000E+00  0.0000E+00  0.0000E+00  0.0000E+00  0.0000E+00  0.0000E+00  0.0000E+00
    -10.380  0.0000E+00  0.0000E+00  0.0000E+00  0.0000E+00  0.0000E+00  0.0000E+00  0.0000E+00  0.0000E+00  0.0000E+00  0.0000E+00  0.0000E+00  0.0000E+00  0.0000E+00  0.0000E+00  0.0000E+00  0.0000E+00  0.0000E+00  0.0000E+00
[truncated: 14,834,923 more chars]
