# Supplementary material for: Stabilizing lattice oxygen redox in layered sodium transition metal oxide through spin singlet state
Source: Nat Commun. 2023 Nov 23;14:7665. doi: 10.1038/s41467-023-43031-6 (PMC10667238; doi:10.1038/s41467-023-43031-6)
Supplement: Supplementary file 5 — Supplementary Data 1 [file 41467_2023_43031_MOESM5_ESM.zip › Data_SI/x=0.5/ewald+DFT_screening/ewald_results_sorted.txt]

3036	-6263.069633195770				-6263.069633195770
9835	-6263.069633195770				-6263.069633195770
381	-6262.486842643760				-6262.486842643760
6080	-6262.486842643760				-6262.399913821870
6791	-6262.486842643760				-6262.312984999980
12490	-6262.486842643760				-6262.300535618170
221	-6262.399913821870				-6262.295715928940
2046	-6262.399913821870				-6262.240242551720
4137	-6262.399913821870				-6262.240242551710
5879	-6262.399913821870				-6262.225175347030
6992	-6262.399913821870				-6262.213606796290
8734	-6262.399913821870				-6262.213606796280
10825	-6262.399913821870				-6262.184769174490
12650	-6262.399913821870				-6262.138246525150
1817	-6262.312984999980				-6262.138246525140
3907	-6262.312984999980				-6262.114228592590
8964	-6262.312984999980				-6262.090210660030
11054	-6262.312984999980				-6262.038868321450
204	-6262.300535618170				-6262.003281838140
227	-6262.300535618170				-6261.963508050310
386	-6262.300535618170				-6261.950198236960
416	-6262.300535618170				-6261.950198236950
441	-6262.300535618170				-6261.903903634450
711	-6262.300535618170				-6261.903903634440
1981	-6262.300535618170				-6261.882268318390
2508	-6262.300535618170				-6261.828543363310
3675	-6262.300535618170				-6261.828543363300
4202	-6262.300535618170				-6261.807355622310
5618	-6262.300535618170				-6261.739425703750
5843	-6262.300535618170				-6261.739425703740
5884	-6262.300535618170				-6261.693578676300
6034	-6262.300535618170				-6261.662879825910
6086	-6262.300535618170				-6261.658802960950
6100	-6262.300535618170				-6261.596583089110
6771	-6262.300535618170				-6261.596583089100
6785	-6262.300535618170				-6261.583230209100
6837	-6262.300535618170				-6261.571874139060
6987	-6262.300535618170				-6261.515960346310
7028	-6262.300535618170				-6261.515960346300
7253	-6262.300535618170				-6261.472495935360
8669	-6262.300535618170				-6261.429031524420
9196	-6262.300535618170				-6261.399746327570
10363	-6262.300535618170				-6261.399746327560
10890	-6262.300535618170				-6261.397135664220
12160	-6262.300535618170				-6261.387737361280
12430	-6262.300535618170				-6261.375728395010
12455	-6262.300535618170				-6261.375728395000
12485	-6262.300535618170				-6261.329653320720
12644	-6262.300535618170				-6261.321978608130
12667	-6262.300535618170				-6261.321978608120
106	-6262.295715928940				-6261.309969641850
2950	-6262.295715928940				-6261.309969641840
3305	-6262.295715928940				-6261.291834933100
3373	-6262.295715928940				-6261.291834933090
3414	-6262.295715928940				-6261.266505230900
5727	-6262.295715928940				-6261.262170977220
5769	-6262.295715928940				-6261.254496264630
6428	-6262.295715928940				-6261.254496264620
6443	-6262.295715928940				-6261.254293049580
7102	-6262.295715928940				-6261.248370522150
7144	-6262.295715928940				-6261.204906111210
9457	-6262.295715928940				-6261.204906111200
9498	-6262.295715928940				-6261.161001284730
9566	-6262.295715928940				-6261.119328362580
9921	-6262.295715928940				-6261.117536873790
12765	-6262.295715928940				-6261.117536873780
9880	-6262.240242551720				-6261.093518941230
17	-6262.240242551710				-6261.073227538900
152	-6262.240242551710				-6261.050054530290
2696	-6262.240242551710				-6261.050054530280
2991	-6262.240242551710				-6261.030167636370
3093	-6262.240242551710				-6260.986298717010
3240	-6262.240242551710				-6260.962685292870
3378	-6262.240242551710				-6260.962685292860
3408	-6262.240242551710				-6260.911780050970
3835	-6262.240242551710				-6260.895202949370
3876	-6262.240242551710				-6260.895202949360
5265	-6262.240242551710				-6260.886920513320
5307	-6262.240242551710				-6260.886920513310
5733	-6262.240242551710				-6260.879853524170
5766	-6262.240242551710				-6260.868315640030
6291	-6262.240242551710				-6260.868315640020
6410	-6262.240242551710				-6260.811560242180
6461	-6262.240242551710				-6260.811560242170
6580	-6262.240242551710				-6260.780946402610
7105	-6262.240242551710				-6260.766082412970
7138	-6262.240242551710				-6260.722618002030
7564	-6262.240242551710				-6260.722618002020
7606	-6262.240242551710				-6260.713464059110
8995	-6262.240242551710				-6260.713464059100
9036	-6262.240242551710				-6260.679153591080
9463	-6262.240242551710				-6260.676595555170
9493	-6262.240242551710				-6260.675227839260
9631	-6262.240242551710				-6260.635248764610
9778	-6262.240242551710				-6260.635248764600
10175	-6262.240242551710				-6260.591784353670
12719	-6262.240242551710				-6260.591784353660
12854	-6262.240242551710				-6260.588299017380
422	-6262.225175347030				-6260.588299017370
2443	-6262.225175347030				-6260.585027380670
3740	-6262.225175347030				-6260.585027380660
6103	-6262.225175347030				-6260.567766421110
6768	-6262.225175347030				-6260.567766421100
9131	-6262.225175347030				-6260.541562969720
10428	-6262.225175347030				-6260.524302010160
12449	-6262.225175347030				-6260.504415116250
3445	-6262.213606796290				-6260.504415116240
5819	-6262.213606796290				-6260.488920813680
7052	-6262.213606796290				-6260.488920813670
9426	-6262.213606796290				-6260.454193732300
267	-6262.213606796280				-6260.436932772740
551	-6262.213606796280				-6260.418027102690
1752	-6262.213606796280				-6260.413560542540
1776	-6262.213606796280				-6260.406018136410
1822	-6262.213606796280				-6260.386711388800
2052	-6262.213606796280				-6260.369450429240
2075	-6262.213606796280				-6260.354101004050
2279	-6262.213606796280				-6260.350097184120
3881	-6262.213606796280				-6260.338088217850
3913	-6262.213606796280				-6260.338088217840
3972	-6262.213606796280				-6260.278595855540
4142	-6262.213606796280				-6260.278595855530
4177	-6262.213606796280				-6260.247863957070
5417	-6262.213606796280				-6260.247863957060
7454	-6262.213606796280				-6260.245187856090
8694	-6262.213606796280				-6260.245187856080
8729	-6262.213606796280				-6260.207254569490
8899	-6262.213606796280				-6260.207254569480
8958	-6262.213606796280				-6260.204972498540
8990	-6262.213606796280				-6260.195245603200
10592	-6262.213606796280				-6260.192705848440
10796	-6262.213606796280				-6260.192390579840
10819	-6262.213606796280				-6260.187570890610
11049	-6262.213606796280				-6260.187570890600
11095	-6262.213606796280				-6260.160935135180
11119	-6262.213606796280				-6260.160935135170
12320	-6262.213606796280				-6260.137232471220
12604	-6262.213606796280				-6260.137232471210
35	-6262.184769174490				-6260.132097513390
2761	-6262.184769174490				-6260.132097513380
3052	-6262.184769174490				-6260.126631826680
3840	-6262.184769174490				-6260.114622860410
3870	-6262.184769174490				-6260.114622860400
5271	-6262.184769174490				-6260.105461757950
5304	-6262.184769174490				-6260.102345241450
6245	-6262.184769174490				-6260.102345241440
6626	-6262.184769174490				-6260.081759093990
7567	-6262.184769174490				-6260.061556931480
7600	-6262.184769174490				-6260.059274860540
9001	-6262.184769174490				-6260.039703004800
9031	-6262.184769174490				-6260.039703004790
9819	-6262.184769174490				-6260.027694038520
10110	-6262.184769174490				-6260.027694038510
12836	-6262.184769174490				-6260.015810449600
2078	-6262.138246525150				-6260.015810449590
3510	-6262.138246525150				-6260.006083554260
8688	-6262.138246525150				-6260.006083554250
9361	-6262.138246525150				-6259.998408841660
2214	-6262.138246525140				-6259.986399875380
4183	-6262.138246525140				-6259.986196660340
10657	-6262.138246525140				-6259.940324801100
10793	-6262.138246525140				-6259.940324801090
236	-6262.114228592590				-6259.930723283120
273	-6262.114228592590				-6259.930723283110
446	-6262.114228592590				-6259.928441212180
481	-6262.114228592590				-6259.928441212170
534	-6262.114228592590				-6259.928315834820
557	-6262.114228592590				-6259.920641122230
716	-6262.114228592590				-6259.920641122220
746	-6262.114228592590				-6259.878219828240
1716	-6262.114228592590				-6259.878219828230
1757	-6262.114228592590				-6259.865167745000
1987	-6262.114228592590				-6259.864964529960
2020	-6262.114228592590				-6259.864964529950
2238	-6262.114228592590				-6259.860958868680
2284	-6262.114228592590				-6259.860958868670
2514	-6262.114228592590				-6259.855566227020
2537	-6262.114228592590				-6259.855566227010
3419	-6262.114228592590				-6259.852955563680
3451	-6262.114228592590				-6259.851231973340
3680	-6262.114228592590				-6259.851231973330
3715	-6262.114228592590				-6259.843557260740
3936	-6262.114228592590				-6259.795758596110
3978	-6262.114228592590				-6259.779258237890
4207	-6262.114228592590				-6259.779258237880
4237	-6262.114228592590				-6259.777798507580
5381	-6262.114228592590				-6259.729999842960
5422	-6262.114228592590				-6259.729999842950
5624	-6262.114228592590				-6259.722325130360
5638	-6262.114228592590				-6259.722325130350
5778	-6262.114228592590				-6259.717990876680
5824	-6262.114228592590				-6259.717990876670
6040	-6262.114228592590				-6259.659612434040
6068	-6262.114228592590				-6259.636415623250
6803	-6262.114228592590				-6259.636415623240
6831	-6262.114228592590				-6259.493573008610
7047	-6262.114228592590				-6259.493573008600
7093	-6262.114228592590				-6259.419824274250
7233	-6262.114228592590				-6259.364350897030
7247	-6262.114228592590				-6259.352467308110
7449	-6262.114228592590				-6259.334522490600
7490	-6262.114228592590				-6259.334522490590
8634	-6262.114228592590				-6259.291058079660
8664	-6262.114228592590				-6259.291058079650
8893	-6262.114228592590				-6259.276981659610
8935	-6262.114228592590				-6259.261612734400
9156	-6262.114228592590				-6259.221508282390
9191	-6262.114228592590				-6259.213833569800
9420	-6262.114228592590				-6259.213833569790
9452	-6262.114228592590				-6259.203688842240
10334	-6262.114228592590				-6259.203688842230
10357	-6262.114228592590				-6259.201824603520
10587	-6262.114228592590				-6259.201824603510
10633	-6262.114228592590				-6259.136206498730
10851	-6262.114228592590				-6258.834248852210
10884	-6262.114228592590				-6258.834248852200
11114	-6262.114228592590				-6258.817926049860
11155	-6262.114228592590				-6258.805917083580
12125	-6262.114228592590				-6258.793908117300
12155	-6262.114228592590				-6258.778775474980
12314	-6262.114228592590				-6258.713016721820
12337	-6262.114228592590				-6258.701007755550
12390	-6262.114228592590				-6258.701007755540
12425	-6262.114228592590				-6258.627714938170
12598	-6262.114228592590				-6258.627714938160
12635	-6262.114228592590				-6258.597071355760
207	-6262.090210660030				-6258.454228741120
771	-6262.090210660030				-6258.454228741110
5572	-6262.090210660030				-6258.436249152570
5849	-6262.090210660030				-6258.436249152560
7022	-6262.090210660030				-6258.380775775350
7299	-6262.090210660030				-6258.380775775340
12100	-6262.090210660030				-6258.311386126480
12664	-6262.090210660030				-6258.311386126470
487	-6262.038868321450				-6258.247087103620
752	-6262.038868321450				-6258.235078137350
2023	-6262.038868321450				-6258.235078137340
2178	-6262.038868321450				-6258.104244488980
2219	-6262.038868321450				-6258.092235522700
2449	-6262.038868321450				-6258.084560810110
2482	-6262.038868321450				-6258.084560810100
2540	-6262.038868321450				-6258.079425852280
3474	-6262.038868321450				-6258.079425852270
3516	-6262.038868321450				-6258.029087432880
3721	-6262.038868321450				-6258.008885270370
3745	-6262.038868321450				-6257.953411893150
3775	-6262.038868321450				-6257.953411893140
4243	-6262.038868321450				-6257.897938515930
5641	-6262.038868321450				-6257.897938515920
6071	-6262.038868321450				-6257.887653139990
6800	-6262.038868321450				-6257.887653139980
7230	-6262.038868321450				-6257.875644173710
8628	-6262.038868321450				-6257.832179762770
9096	-6262.038868321450				-6257.832179762760
9126	-6262.038868321450				-6257.820170796490
9150	-6262.038868321450				-6257.820170796480
9355	-6262.038868321450				-6257.812496083890
9397	-6262.038868321450				-6257.744178075950
10331	-6262.038868321450				-6257.669653469250
10389	-6262.038868321450				-6257.651518760500
10422	-6262.038868321450				-6257.651518760490
10652	-6262.038868321450				-6257.608054349560
10693	-6262.038868321450				-6257.608054349550
10848	-6262.038868321450				-6257.601335461310
12119	-6262.038868321450				-6257.520685112140
12384	-6262.038868321450				-6257.520685112130
597	-6262.003281838140				-6257.453202768640
1782	-6262.003281838140				-6257.453202768630
3884	-6262.003281838140				-6257.271463878380
5357	-6262.003281838140				-6257.271463878370
7514	-6262.003281838140				-6257.125766240370
8987	-6262.003281838140				-6257.082301829430
11089	-6262.003281838140				-6256.994932592010
12274	-6262.003281838140				-6256.944711208070
2485	-6261.963508050310				-6256.944711208060
3781	-6261.963508050310				-6256.927450248510
9090	-6261.963508050310				-6256.851457527980
10386	-6261.963508050310				-6256.851457527970
3856	-6261.950198236960				-6256.714915969360
198	-6261.950198236950				-6256.702907003080
2921	-6261.950198236950				-6256.702907003070
3008	-6261.950198236950				-6256.690898036800
3038	-6261.950198236950				-6256.418958687940
3116	-6261.950198236950				-6256.212006941690
3169	-6261.950198236950				-6256.199997975410
4790	-6261.950198236950				-6256.199997975400
8081	-6261.950198236950				-6255.976415771770
9015	-6261.950198236950				-6255.694206318000
9702	-6261.950198236950				-6255.694206317990
9755	-6261.950198236950				-6255.206210298560
9833	-6261.950198236950				-6255.119281476680
9863	-6261.950198236950				-6255.019903272980
9950	-6261.950198236950				-6254.944543001840
12673	-6261.950198236950				-6254.809578314840
537	-6261.903903634450				-6254.657592873770
566	-6261.903903634450				-6254.657592873760
603	-6261.903903634450				-6254.378170615760
811	-6261.903903634450				-6254.378170615750
1722	-6261.903903634450				-6254.235328001110
3422	-6261.903903634450				-6254.011202587900
3939	-6261.903903634450				-6253.792595193700
5316	-6261.903903634450				-6253.485450067780
5362	-6261.903903634450				-6253.485450067770
5606	-6261.903903634450				-6253.394595494070
7087	-6261.903903634450				-6252.967231611870
7509	-6261.903903634450				-6252.911758234650
7555	-6261.903903634450				-6252.845999481490
12060	-6261.903903634450				-6252.833990515200
12305	-6261.903903634450				-6247.925577953370
12334	-6261.903903634450
239	-6261.903903634440
776	-6261.903903634440
2244	-6261.903903634440
5387	-6261.903903634440
5578	-6261.903903634440
5784	-6261.903903634440
7265	-6261.903903634440
7293	-6261.903903634440
7484	-6261.903903634440
8932	-6261.903903634440
9449	-6261.903903634440
10627	-6261.903903634440
11149	-6261.903903634440
12095	-6261.903903634440
12268	-6261.903903634440
12632	-6261.903903634440
200	-6261.882268318390
278	-6261.882268318390
331	-6261.882268318390
1168	-6261.882268318390
1970	-6261.882268318390
2980	-6261.882268318390
3009	-6261.882268318390
3058	-6261.882268318390
3127	-6261.882268318390
3858	-6261.882268318390
3983	-6261.882268318390
4073	-6261.882268318390
4792	-6261.882268318390
4917	-6261.882268318390
5007	-6261.882268318390
6023	-6261.882268318390
6848	-6261.882268318390
7864	-6261.882268318390
7954	-6261.882268318390
8079	-6261.882268318390
8798	-6261.882268318390
8888	-6261.882268318390
9013	-6261.882268318390
9744	-6261.882268318390
9813	-6261.882268318390
9862	-6261.882268318390
9891	-6261.882268318390
10901	-6261.882268318390
11703	-6261.882268318390
12540	-6261.882268318390
12593	-6261.882268318390
12671	-6261.882268318390
817	-6261.828543363310
2184	-6261.828543363310
3477	-6261.828543363310
5609	-6261.828543363310
7262	-6261.828543363310
9394	-6261.828543363310
10687	-6261.828543363310
12054	-6261.828543363300
528	-6261.807355622310
2927	-6261.807355622310
3018	-6261.807355622310
3026	-6261.807355622310
3122	-6261.807355622310
3205	-6261.807355622310
3394	-6261.807355622310
4744	-6261.807355622310
8127	-6261.807355622310
9477	-6261.807355622310
9666	-6261.807355622310
9749	-6261.807355622310
9845	-6261.807355622310
9853	-6261.807355622310
9944	-6261.807355622310
12343	-6261.807355622310
180	-6261.739425703750
530	-6261.739425703750
661	-6261.739425703750
1976	-6261.739425703750
2432	-6261.739425703750
2934	-6261.739425703750
3104	-6261.739425703750
3521	-6261.739425703750
3829	-6261.739425703750
3989	-6261.739425703750
4746	-6261.739425703750
4852	-6261.739425703750
4923	-6261.739425703750
5048	-6261.739425703750
6842	-6261.739425703750
7310	-6261.739425703750
8019	-6261.739425703750
8113	-6261.739425703750
8125	-6261.739425703750
9350	-6261.739425703750
9475	-6261.739425703750
9712	-6261.739425703750
9725	-6261.739425703750
9808	-6261.739425703750
9886	-6261.739425703750
11638	-6261.739425703750
11697	-6261.739425703750
12210	-6261.739425703750
12263	-6261.739425703750
12587	-6261.739425703750
284	-6261.739425703740
367	-6261.739425703740
608	-6261.739425703740
1174	-6261.739425703740
1233	-6261.739425703740
2985	-6261.739425703740
3004	-6261.739425703740
3027	-6261.739425703740
3063	-6261.739425703740
3146	-6261.739425703740
3159	-6261.739425703740
3396	-6261.739425703740
3611	-6261.739425703740
4114	-6261.739425703740
4758	-6261.739425703740
4947	-6261.739425703740
5561	-6261.739425703740
6029	-6261.739425703740
7823	-6261.739425703740
7924	-6261.739425703740
7948	-6261.739425703740
8757	-6261.739425703740
8882	-6261.739425703740
9042	-6261.739425703740
9260	-6261.739425703740
9767	-6261.739425703740
9844	-6261.739425703740
9867	-6261.739425703740
9937	-6261.739425703740
10439	-6261.739425703740
10895	-6261.739425703740
12341	-6261.739425703740
12504	-6261.739425703740
12691	-6261.739425703740
569	-6261.693578676300
5322	-6261.693578676300
7549	-6261.693578676300
12302	-6261.693578676300
6206	-6261.662879825910
6665	-6261.662879825910
171	-6261.658802960950
220	-6261.658802960950
289	-6261.658802960950
382	-6261.658802960950
453	-6261.658802960950
1167	-6261.658802960950
1969	-6261.658802960950
2978	-6261.658802960950
3219	-6261.658802960950
4214	-6261.658802960950
5148	-6261.658802960950
5743	-6261.658802960950
5877	-6261.658802960950
5972	-6261.658802960950
6022	-6261.658802960950
6082	-6261.658802960950
6789	-6261.658802960950
6849	-6261.658802960950
6899	-6261.658802960950
6994	-6261.658802960950
7128	-6261.658802960950
7723	-6261.658802960950
8657	-6261.658802960950
9652	-6261.658802960950
9893	-6261.658802960950
10902	-6261.658802960950
11704	-6261.658802960950
12418	-6261.658802960950
12489	-6261.658802960950
12582	-6261.658802960950
12651	-6261.658802960950
12700	-6261.658802960950
510	-6261.596583089110
9504	-6261.596583089110
614	-6261.596583089100
697	-6261.596583089100
1239	-6261.596583089100
2438	-6261.596583089100
2939	-6261.596583089100
3013	-6261.596583089100
3109	-6261.596583089100
3192	-6261.596583089100
3367	-6261.596583089100
3527	-6261.596583089100
3652	-6261.596583089100
4726	-6261.596583089100
4858	-6261.596583089100
4983	-6261.596583089100
5567	-6261.596583089100
7304	-6261.596583089100
7888	-6261.596583089100
8013	-6261.596583089100
8145	-6261.596583089100
9219	-6261.596583089100
9344	-6261.596583089100
9679	-6261.596583089100
9762	-6261.596583089100
9858	-6261.596583089100
9932	-6261.596583089100
10433	-6261.596583089100
11632	-6261.596583089100
12174	-6261.596583089100
12257	-6261.596583089100
12361	-6261.596583089100
9	-6261.583230209100
42	-6261.583230209100
78	-6261.583230209100
2933	-6261.583230209100
2943	-6261.583230209100
2979	-6261.583230209100
3011	-6261.583230209100
3015	-6261.583230209100
3024	-6261.583230209100
3029	-6261.583230209100
3030	-6261.583230209100
3034	-6261.583230209100
3035	-6261.583230209100
3064	-6261.583230209100
3100	-6261.583230209100
3110	-6261.583230209100
3148	-6261.583230209100
3184	-6261.583230209100
3194	-6261.583230209100
3379	-6261.583230209100
3410	-6261.583230209100
3415	-6261.583230209100
3416	-6261.583230209100
3841	-6261.583230209100
3872	-6261.583230209100
3877	-6261.583230209100
3878	-6261.583230209100
4765	-6261.583230209100
4796	-6261.583230209100
4801	-6261.583230209100
4802	-6261.583230209100
6403	-6261.583230209100
6468	-6261.583230209100
8069	-6261.583230209100
8070	-6261.583230209100
8075	-6261.583230209100
8106	-6261.583230209100
8993	-6261.583230209100
8994	-6261.583230209100
8999	-6261.583230209100
9030	-6261.583230209100
9455	-6261.583230209100
9456	-6261.583230209100
9461	-6261.583230209100
9492	-6261.583230209100
9677	-6261.583230209100
9687	-6261.583230209100
9723	-6261.583230209100
9761	-6261.583230209100
9771	-6261.583230209100
9807	-6261.583230209100
9836	-6261.583230209100
9837	-6261.583230209100
9841	-6261.583230209100
9842	-6261.583230209100
9847	-6261.583230209100
9856	-6261.583230209100
9860	-6261.583230209100
9892	-6261.583230209100
9928	-6261.583230209100
9938	-6261.583230209100
12793	-6261.583230209100
12829	-6261.583230209100
12862	-6261.583230209100
280	-6261.571874139060
937	-6261.571874139060
1690	-6261.571874139060
1739	-6261.571874139060
1815	-6261.571874139060
1905	-6261.571874139060
2048	-6261.571874139060
2777	-6261.571874139060
3059	-6261.571874139060
3806	-6261.571874139060
3906	-6261.571874139060
3985	-6261.571874139060
4008	-6261.571874139060
4138	-6261.571874139060
4919	-6261.571874139060
5806	-6261.571874139060
7065	-6261.571874139060
7952	-6261.571874139060
8733	-6261.571874139060
8863	-6261.571874139060
8886	-6261.571874139060
8965	-6261.571874139060
9065	-6261.571874139060
9812	-6261.571874139060
10094	-6261.571874139060
10823	-6261.571874139060
10966	-6261.571874139060
11056	-6261.571874139060
11132	-6261.571874139060
11181	-6261.571874139060
11934	-6261.571874139060
12591	-6261.571874139060
166	-6261.515960346310
225	-6261.515960346310
308	-6261.515960346310
783	-6261.515960346310
5704	-6261.515960346310
6008	-6261.515960346310
6087	-6261.515960346310
6863	-6261.515960346310
6988	-6261.515960346310
7167	-6261.515960346310
12483	-6261.515960346310
12563	-6261.515960346310
12705	-6261.515960346310
388	-6261.515960346300
1232	-6261.515960346300
2431	-6261.515960346300
2932	-6261.515960346300
3279	-6261.515960346300
3752	-6261.515960346300
5083	-6261.515960346300
5560	-6261.515960346300
5883	-6261.515960346300
6784	-6261.515960346300
7311	-6261.515960346300
7788	-6261.515960346300
9119	-6261.515960346300
9592	-6261.515960346300
9939	-6261.515960346300
10440	-6261.515960346300
11639	-6261.515960346300
12088	-6261.515960346300
12646	-6261.515960346300
189	-6261.472495935360
244	-6261.472495935360
266	-6261.472495935360
285	-6261.472495935360
321	-6261.472495935360
442	-6261.472495935360
459	-6261.472495935360
492	-6261.472495935360
501	-6261.472495935360
550	-6261.472495935360
619	-6261.472495935360
712	-6261.472495935360
911	-6261.472495935360
943	-6261.472495935360
1172	-6261.472495935360
1207	-6261.472495935360
1644	-6261.472495935360
1708	-6261.472495935360
1745	-6261.472495935360
1750	-6261.472495935360
1845	-6261.472495935360
1974	-6261.472495935360
1983	-6261.472495935360
2009	-6261.472495935360
2152	-6261.472495935360
2277	-6261.472495935360
2367	-6261.472495935360
2510	-6261.472495935360
2741	-6261.472495935360
2782	-6261.472495935360
2984	-6261.472495935360
2998	-6261.472495935360
3042	-6261.472495935360
3065	-6261.472495935360
3224	-6261.472495935360
3254	-6261.472495935360
3344	-6261.472495935360
3444	-6261.472495935360
3546	-6261.472495935360
3676	-6261.472495935360
3847	-6261.472495935360
3944	-6261.472495935360
3971	-6261.472495935360
3990	-6261.472495935360
4063	-6261.472495935360
4203	-6261.472495935360
4220	-6261.472495935360
4248	-6261.472495935360
4878	-6261.472495935360
4924	-6261.472495935360
5154	-6261.472495935360
5177	-6261.472495935360
5281	-6261.472495935360
5415	-6261.472495935360
5510	-6261.472495935360
5620	-6261.472495935360
5678	-6261.472495935360
5770	-6261.472495935360
5812	-6261.472495935360
5817	-6261.472495935360
5907	-6261.472495935360
6027	-6261.472495935360
6036	-6261.472495935360
6057	-6261.472495935360
6814	-6261.472495935360
6835	-6261.472495935360
6844	-6261.472495935360
6964	-6261.472495935360
7054	-6261.472495935360
7059	-6261.472495935360
7101	-6261.472495935360
7193	-6261.472495935360
7251	-6261.472495935360
7361	-6261.472495935360
7456	-6261.472495935360
7590	-6261.472495935360
7694	-6261.472495935360
7717	-6261.472495935360
7947	-6261.472495935360
7993	-6261.472495935360
8623	-6261.472495935360
8651	-6261.472495935360
8668	-6261.472495935360
8808	-6261.472495935360
8881	-6261.472495935360
8900	-6261.472495935360
8927	-6261.472495935360
9024	-6261.472495935360
9195	-6261.472495935360
9325	-6261.472495935360
9427	-6261.472495935360
9527	-6261.472495935360
9617	-6261.472495935360
9647	-6261.472495935360
9806	-6261.472495935360
9829	-6261.472495935360
9873	-6261.472495935360
9887	-6261.472495935360
10089	-6261.472495935360
10130	-6261.472495935360
10361	-6261.472495935360
10504	-6261.472495935360
10594	-6261.472495935360
10719	-6261.472495935360
10862	-6261.472495935360
10888	-6261.472495935360
10897	-6261.472495935360
11026	-6261.472495935360
11121	-6261.472495935360
11126	-6261.472495935360
11163	-6261.472495935360
11227	-6261.472495935360
11664	-6261.472495935360
11699	-6261.472495935360
11928	-6261.472495935360
11960	-6261.472495935360
12159	-6261.472495935360
12252	-6261.472495935360
12321	-6261.472495935360
12370	-6261.472495935360
12379	-6261.472495935360
12412	-6261.472495935360
12429	-6261.472495935360
12550	-6261.472495935360
12586	-6261.472495935360
12605	-6261.472495935360
12627	-6261.472495935360
12682	-6261.472495935360
610	-6261.429031524420
1002	-6261.429031524420
1656	-6261.429031524420
1821	-6261.429031524420
1946	-6261.429031524420
2053	-6261.429031524420
2201	-6261.429031524420
2717	-6261.429031524420
3105	-6261.429031524420
3523	-6261.429031524420
3796	-6261.429031524420
3911	-6261.429031524420
4036	-6261.429031524420
4144	-6261.429031524420
4854	-6261.429031524420
5344	-6261.429031524420
7527	-6261.429031524420
8017	-6261.429031524420
8727	-6261.429031524420
8835	-6261.429031524420
8960	-6261.429031524420
9075	-6261.429031524420
9348	-6261.429031524420
9766	-6261.429031524420
10154	-6261.429031524420
10670	-6261.429031524420
10818	-6261.429031524420
10925	-6261.429031524420
11050	-6261.429031524420
11215	-6261.429031524420
11869	-6261.429031524420
12261	-6261.429031524420
6944	-6261.399746327570
7617	-6261.399746327570
469	-6261.399746327560
734	-6261.399746327560
1536	-6261.399746327560
2627	-6261.399746327560
2793	-6261.399746327560
2898	-6261.399746327560
3231	-6261.399746327560
4320	-6261.399746327560
4499	-6261.399746327560
4596	-6261.399746327560
5254	-6261.399746327560
5428	-6261.399746327560
5530	-6261.399746327560
5656	-6261.399746327560
5835	-6261.399746327560
5927	-6261.399746327560
7036	-6261.399746327560
7215	-6261.399746327560
7341	-6261.399746327560
7443	-6261.399746327560
8275	-6261.399746327560
8372	-6261.399746327560
8551	-6261.399746327560
9640	-6261.399746327560
9973	-6261.399746327560
10078	-6261.399746327560
10244	-6261.399746327560
11335	-6261.399746327560
12137	-6261.399746327560
12402	-6261.399746327560
495	-6261.397135664220
1213	-6261.397135664220
2015	-6261.397135664220
2106	-6261.397135664220
2212	-6261.397135664220
2307	-6261.397135664220
2445	-6261.397135664220
3001	-6261.397135664220
3260	-6261.397135664220
3385	-6261.397135664220
3509	-6261.397135664220
3601	-6261.397135664220
3741	-6261.397135664220
4251	-6261.397135664220
5180	-6261.397135664220
6063	-6261.397135664220
6808	-6261.397135664220
7691	-6261.397135664220
8620	-6261.397135664220
9130	-6261.397135664220
9270	-6261.397135664220
9362	-6261.397135664220
9486	-6261.397135664220
9611	-6261.397135664220
9870	-6261.397135664220
10426	-6261.397135664220
10564	-6261.397135664220
10659	-6261.397135664220
10765	-6261.397135664220
10856	-6261.397135664220
11658	-6261.397135664220
12376	-6261.397135664220
97	-6261.387737361280
404	-6261.387737361280
430	-6261.387737361280
705	-6261.387737361280
799	-6261.387737361280
866	-6261.387737361280
1031	-6261.387737361280
1123	-6261.387737361280
1502	-6261.387737361280
2632	-6261.387737361280
2770	-6261.387737361280
2895	-6261.387737361280
3208	-6261.387737361280
4326	-6261.387737361280
4465	-6261.387737361280
4590	-6261.387737361280
5099	-6261.387737361280
5194	-6261.387737361280
5260	-6261.387737361280
5373	-6261.387737361280
5399	-6261.387737361280
5465	-6261.387737361280
5524	-6261.387737361280
5662	-6261.387737361280
5716	-6261.387737361280
5796	-6261.387737361280
5890	-6261.387737361280
5921	-6261.387737361280
5992	-6261.387737361280
6190	-6261.387737361280
6314	-6261.387737361280
6386	-6261.387737361280
6485	-6261.387737361280
6557	-6261.387737361280
6681	-6261.387737361280
6879	-6261.387737361280
6950	-6261.387737361280
6981	-6261.387737361280
7075	-6261.387737361280
7155	-6261.387737361280
7209	-6261.387737361280
7347	-6261.387737361280
7406	-6261.387737361280
7472	-6261.387737361280
7498	-6261.387737361280
7611	-6261.387737361280
7677	-6261.387737361280
7772	-6261.387737361280
8281	-6261.387737361280
8406	-6261.387737361280
8545	-6261.387737361280
9663	-6261.387737361280
9976	-6261.387737361280
10101	-6261.387737361280
10239	-6261.387737361280
11369	-6261.387737361280
11748	-6261.387737361280
11840	-6261.387737361280
12005	-6261.387737361280
12072	-6261.387737361280
12166	-6261.387737361280
12441	-6261.387737361280
12467	-6261.387737361280
12774	-6261.387737361280
872	-6261.375728395010
5861	-6261.375728395010
6383	-6261.375728395010
6676	-6261.375728395010
12111	-6261.375728395010
83	-6261.375728395000
375	-6261.375728395000
760	-6261.375728395000
992	-6261.375728395000
1117	-6261.375728395000
5060	-6261.375728395000
5200	-6261.375728395000
5334	-6261.375728395000
5459	-6261.375728395000
5722	-6261.375728395000
5986	-6261.375728395000
6195	-6261.375728395000
6300	-6261.375728395000
6488	-6261.375728395000
6571	-6261.375728395000
6885	-6261.375728395000
7010	-6261.375728395000
7149	-6261.375728395000
7412	-6261.375728395000
7537	-6261.375728395000
7671	-6261.375728395000
7811	-6261.375728395000
11754	-6261.375728395000
11879	-6261.375728395000
11999	-6261.375728395000
12496	-6261.375728395000
12788	-6261.375728395000
175	-6261.329653320720
271	-6261.329653320720
354	-6261.329653320720
448	-6261.329653320720
496	-6261.329653320720
555	-6261.329653320720
574	-6261.329653320720
615	-6261.329653320720
638	-6261.329653320720
718	-6261.329653320720
789	-6261.329653320720
822	-6261.329653320720
966	-6261.329653320720
1008	-6261.329653320720
1237	-6261.329653320720
1267	-6261.329653320720
1624	-6261.329653320720
1756	-6261.329653320720
1881	-6261.329653320720
1988	-6261.329653320720
2118	-6261.329653320720
2170	-6261.329653320720
2207	-6261.329653320720
2283	-6261.329653320720
2408	-6261.329653320720
2436	-6261.329653320720
2471	-6261.329653320720
2515	-6261.329653320720
2676	-6261.329653320720
2722	-6261.329653320720
2938	-6261.329653320720
2966	-6261.329653320720
3074	-6261.329653320720
3111	-6261.329653320720
3284	-6261.329653320720
3319	-6261.329653320720
3334	-6261.329653320720
3449	-6261.329653320720
3482	-6261.329653320720
3528	-6261.329653320720
3574	-6261.329653320720
3682	-6261.329653320720
3758	-6261.329653320720
3786	-6261.329653320720
3824	-6261.329653320720
3976	-6261.329653320720
4101	-6261.329653320720
4209	-6261.329653320720
4818	-6261.329653320720
4859	-6261.329653320720
5089	-6261.329653320720
5122	-6261.329653320720
5242	-6261.329653320720
5308	-6261.329653320720
5350	-6261.329653320720
5421	-6261.329653320720
5546	-6261.329653320720
5565	-6261.329653320720
5595	-6261.329653320720
5625	-6261.329653320720
5649	-6261.329653320720
5823	-6261.329653320720
5948	-6261.329653320720
6041	-6261.329653320720
6830	-6261.329653320720
6923	-6261.329653320720
7048	-6261.329653320720
7222	-6261.329653320720
7246	-6261.329653320720
7276	-6261.329653320720
7306	-6261.329653320720
7325	-6261.329653320720
7450	-6261.329653320720
7521	-6261.329653320720
7563	-6261.329653320720
7629	-6261.329653320720
7749	-6261.329653320720
7782	-6261.329653320720
8012	-6261.329653320720
8053	-6261.329653320720
8662	-6261.329653320720
8770	-6261.329653320720
8895	-6261.329653320720
9047	-6261.329653320720
9085	-6261.329653320720
9113	-6261.329653320720
9189	-6261.329653320720
9297	-6261.329653320720
9343	-6261.329653320720
9389	-6261.329653320720
9422	-6261.329653320720
9537	-6261.329653320720
9552	-6261.329653320720
9587	-6261.329653320720
9760	-6261.329653320720
9797	-6261.329653320720
9905	-6261.329653320720
9933	-6261.329653320720
10149	-6261.329653320720
10195	-6261.329653320720
10356	-6261.329653320720
10400	-6261.329653320720
10435	-6261.329653320720
10463	-6261.329653320720
10588	-6261.329653320720
10664	-6261.329653320720
10701	-6261.329653320720
10753	-6261.329653320720
10883	-6261.329653320720
10990	-6261.329653320720
11115	-6261.329653320720
11247	-6261.329653320720
11604	-6261.329653320720
11634	-6261.329653320720
11863	-6261.329653320720
11905	-6261.329653320720
12049	-6261.329653320720
12082	-6261.329653320720
12153	-6261.329653320720
12233	-6261.329653320720
12256	-6261.329653320720
12297	-6261.329653320720
12316	-6261.329653320720
12375	-6261.329653320720
12423	-6261.329653320720
12517	-6261.329653320720
12600	-6261.329653320720
12696	-6261.329653320720
467	-6261.321978608130
2825	-6261.321978608130
3230	-6261.321978608130
5655	-6261.321978608130
6000	-6261.321978608130
10412	-6261.321978608130
108	-6261.321978608120
393	-6261.321978608120
732	-6261.321978608120
1534	-6261.321978608120
2459	-6261.321978608120
2554	-6261.321978608120
2625	-6261.321978608120
2667	-6261.321978608120
2733	-6261.321978608120
2996	-6261.321978608120
3307	-6261.321978608120
3374	-6261.321978608120
3539	-6261.321978608120
3631	-6261.321978608120
4319	-6261.321978608120
4365	-6261.321978608120
4702	-6261.321978608120
5253	-6261.321978608120
5299	-6261.321978608120
5631	-6261.321978608120
5696	-6261.321978608120
5729	-6261.321978608120
5895	-6261.321978608120
6052	-6261.321978608120
6177	-6261.321978608120
6309	-6261.321978608120
6378	-6261.321978608120
6493	-6261.321978608120
6562	-6261.321978608120
6694	-6261.321978608120
6819	-6261.321978608120
6871	-6261.321978608120
6976	-6261.321978608120
7142	-6261.321978608120
7175	-6261.321978608120
7216	-6261.321978608120
7240	-6261.321978608120
7572	-6261.321978608120
7618	-6261.321978608120
8169	-6261.321978608120
8506	-6261.321978608120
8552	-6261.321978608120
9240	-6261.321978608120
9332	-6261.321978608120
9497	-6261.321978608120
9564	-6261.321978608120
9641	-6261.321978608120
9875	-6261.321978608120
10046	-6261.321978608120
10138	-6261.321978608120
10204	-6261.321978608120
10246	-6261.321978608120
10317	-6261.321978608120
11337	-6261.321978608120
12139	-6261.321978608120
12404	-6261.321978608120
12478	-6261.321978608120
12763	-6261.321978608120
88	-6261.309969641850
96	-6261.309969641850
402	-6261.309969641850
906	-6261.309969641850
2560	-6261.309969641850
3380	-6261.309969641850
5234	-6261.309969641850
5715	-6261.309969641850
5872	-6261.309969641850
5997	-6261.309969641850
6093	-6261.309969641850
6289	-6261.309969641850
6372	-6261.309969641850
6433	-6261.309969641850
6646	-6261.309969641850
6688	-6261.309969641850
7110	-6261.309969641850
7137	-6261.309969641850
7281	-6261.309969641850
7678	-6261.309969641850
7774	-6261.309969641850
9246	-6261.309969641850
9603	-6261.309969641850
10052	-6261.309969641850
10177	-6261.309969641850
10451	-6261.309969641850
11609	-6261.309969641850
12006	-6261.309969641850
12074	-6261.309969641850
370	-6261.309969641840
797	-6261.309969641840
865	-6261.309969641840
1262	-6261.309969641840
2420	-6261.309969641840
2694	-6261.309969641840
2819	-6261.309969641840
3268	-6261.309969641840
3500	-6261.309969641840
3625	-6261.309969641840
5097	-6261.309969641840
5193	-6261.309969641840
5590	-6261.309969641840
5734	-6261.309969641840
5761	-6261.309969641840
6183	-6261.309969641840
6188	-6261.309969641840
6225	-6261.309969641840
6438	-6261.309969641840
6499	-6261.309969641840
6582	-6261.309969641840
6683	-6261.309969641840
6778	-6261.309969641840
6874	-6261.309969641840
6999	-6261.309969641840
7156	-6261.309969641840
7637	-6261.309969641840
9371	-6261.309969641840
9491	-6261.309969641840
10311	-6261.309969641840
11965	-6261.309969641840
12469	-6261.309969641840
12501	-6261.309969641840
12775	-6261.309969641840
12783	-6261.309969641840
85	-6261.291834933100
376	-6261.291834933100
387	-6261.291834933100
1980	-6261.291834933100
4208	-6261.291834933100
5852	-6261.291834933100
5978	-6261.291834933100
5988	-6261.291834933100
7107	-6261.291834933100
7117	-6261.291834933100
8663	-6261.291834933100
10382	-6261.291834933100
10891	-6261.291834933100
10892	-6261.291834933100
11683	-6261.291834933100
100	-6261.291834933090
199	-6261.291834933090
241	-6261.291834933090
325	-6261.291834933090
371	-6261.291834933090
418	-6261.291834933090
1187	-6261.291834933090
1188	-6261.291834933090
1979	-6261.291834933090
2489	-6261.291834933090
3359	-6261.291834933090
3429	-6261.291834933090
3555	-6261.291834933090
4239	-6261.291834933090
5132	-6261.291834933090
5163	-6261.291834933090
5754	-6261.291834933090
5764	-6261.291834933090
5862	-6261.291834933090
6025	-6261.291834933090
6078	-6261.291834933090
6079	-6261.291834933090
6429	-6261.291834933090
6430	-6261.291834933090
6441	-6261.291834933090
6442	-6261.291834933090
6792	-6261.291834933090
6793	-6261.291834933090
6846	-6261.291834933090
6883	-6261.291834933090
6893	-6261.291834933090
7009	-6261.291834933090
7019	-6261.291834933090
7708	-6261.291834933090
7739	-6261.291834933090
8632	-6261.291834933090
9316	-6261.291834933090
9442	-6261.291834933090
9512	-6261.291834933090
11684	-6261.291834933090
12453	-6261.291834933090
12484	-6261.291834933090
12495	-6261.291834933090
12500	-6261.291834933090
12546	-6261.291834933090
12630	-6261.291834933090
12672	-6261.291834933090
12771	-6261.291834933090
12786	-6261.291834933090
154	-6261.266505230900
255	-6261.266505230900
544	-6261.266505230900
723	-6261.266505230900
1341	-6261.266505230900
1997	-6261.266505230900
2614	-6261.266505230900
2631	-6261.266505230900
2664	-6261.266505230900
2771	-6261.266505230900
2788	-6261.266505230900
2890	-6261.266505230900
3047	-6261.266505230900
3242	-6261.266505230900
3836	-6261.266505230900
4001	-6261.266505230900
4093	-6261.266505230900
4324	-6261.266505230900
4359	-6261.266505230900
4467	-6261.266505230900
5258	-6261.266505230900
5267	-6261.266505230900
5293	-6261.266505230900
5401	-6261.266505230900
5433	-6261.266505230900
5538	-6261.266505230900
5660	-6261.266505230900
5690	-6261.266505230900
5798	-6261.266505230900
6112	-6261.266505230900
6277	-6261.266505230900
6332	-6261.266505230900
6539	-6261.266505230900
6594	-6261.266505230900
6759	-6261.266505230900
7073	-6261.266505230900
7181	-6261.266505230900
7211	-6261.266505230900
7333	-6261.266505230900
7438	-6261.266505230900
7470	-6261.266505230900
7578	-6261.266505230900
7604	-6261.266505230900
7613	-6261.266505230900
8404	-6261.266505230900
8512	-6261.266505230900
8547	-6261.266505230900
8778	-6261.266505230900
8870	-6261.266505230900
9035	-6261.266505230900
9629	-6261.266505230900
9824	-6261.266505230900
9981	-6261.266505230900
10083	-6261.266505230900
10100	-6261.266505230900
10207	-6261.266505230900
10240	-6261.266505230900
10257	-6261.266505230900
10874	-6261.266505230900
11530	-6261.266505230900
12148	-6261.266505230900
12327	-6261.266505230900
12616	-6261.266505230900
12717	-6261.266505230900
250	-6261.262170977220
519	-6261.262170977220
596	-6261.262170977220
651	-6261.262170977220
772	-6261.262170977220
914	-6261.262170977220
1711	-6261.262170977220
2747	-6261.262170977220
3045	-6261.262170977220
3950	-6261.262170977220
4884	-6261.262170977220
5216	-6261.262170977220
5355	-6261.262170977220
5445	-6261.262170977220
5574	-6261.262170977220
5773	-6261.262170977220
7098	-6261.262170977220
7297	-6261.262170977220
7426	-6261.262170977220
7516	-6261.262170977220
7655	-6261.262170977220
7987	-6261.262170977220
8921	-6261.262170977220
9826	-6261.262170977220
10124	-6261.262170977220
11160	-6261.262170977220
11957	-6261.262170977220
12099	-6261.262170977220
12220	-6261.262170977220
12275	-6261.262170977220
12352	-6261.262170977220
12621	-6261.262170977220
120	-6261.254496264630
870	-6261.254496264630
1958	-6261.254496264630
7599	-6261.254496264630
8784	-6261.254496264630
9987	-6261.254496264630
10112	-6261.254496264630
12	-6261.254496264620
214	-6261.254496264620
585	-6261.254496264620
700	-6261.254496264620
900	-6261.254496264620
994	-6261.254496264620
2620	-6261.254496264620
2759	-6261.254496264620
2884	-6261.254496264620
3213	-6261.254496264620
3842	-6261.254496264620
3962	-6261.254496264620
4087	-6261.254496264620
4829	-6261.254496264620
5198	-6261.254496264620
5228	-6261.254496264620
5272	-6261.254496264620
5336	-6261.254496264620
5410	-6261.254496264620
5535	-6261.254496264620
5720	-6261.254496264620
5755	-6261.254496264620
5863	-6261.254496264620
6118	-6261.254496264620
6194	-6261.254496264620
6222	-6261.254496264620
6243	-6261.254496264620
6301	-6261.254496264620
6326	-6261.254496264620
6545	-6261.254496264620
6570	-6261.254496264620
6628	-6261.254496264620
6649	-6261.254496264620
6677	-6261.254496264620
6753	-6261.254496264620
7008	-6261.254496264620
7116	-6261.254496264620
7151	-6261.254496264620
7336	-6261.254496264620
7461	-6261.254496264620
7535	-6261.254496264620
7643	-6261.254496264620
7673	-6261.254496264620
8042	-6261.254496264620
8909	-6261.254496264620
9029	-6261.254496264620
9658	-6261.254496264620
10251	-6261.254496264620
10913	-6261.254496264620
11877	-6261.254496264620
11971	-6261.254496264620
12001	-6261.254496264620
12171	-6261.254496264620
12286	-6261.254496264620
12657	-6261.254496264620
12751	-6261.254496264620
12859	-6261.254496264620
825	-6261.254293049580
1273	-6261.254293049580
2086	-6261.254293049580
2218	-6261.254293049580
2343	-6261.254293049580
2450	-6261.254293049580
2477	-6261.254293049580
2969	-6261.254293049580
3325	-6261.254293049580
3362	-6261.254293049580
3514	-6261.254293049580
3639	-6261.254293049580
3747	-6261.254293049580
3789	-6261.254293049580
5125	-6261.254293049580
5601	-6261.254293049580
7270	-6261.254293049580
7746	-6261.254293049580
9082	-6261.254293049580
9124	-6261.254293049580
9232	-6261.254293049580
9357	-6261.254293049580
9509	-6261.254293049580
9546	-6261.254293049580
9902	-6261.254293049580
10394	-6261.254293049580
10421	-6261.254293049580
10528	-6261.254293049580
10653	-6261.254293049580
10785	-6261.254293049580
11598	-6261.254293049580
12046	-6261.254293049580
13	-6261.248370522150
15	-6261.248370522150
193	-6261.248370522150
223	-6261.248370522150
228	-6261.248370522150
276	-6261.248370522150
330	-6261.248370522150
397	-6261.248370522150
407	-6261.248370522150
447	-6261.248370522150
483	-6261.248370522150
701	-6261.248370522150
922	-6261.248370522150
959	-6261.248370522150
1569	-6261.248370522150
1605	-6261.248370522150
1701	-6261.248370522150
1714	-6261.248370522150
1751	-6261.248370522150
1785	-6261.248370522150
1911	-6261.248370522150
1972	-6261.248370522150
2027	-6261.248370522150
2044	-6261.248370522150
2045	-6261.248370522150
2525	-6261.248370522150
2992	-6261.248370522150
2993	-6261.248370522150
3210	-6261.248370522150
3234	-6261.248370522150
3353	-6261.248370522150
3464	-6261.248370522150
3560	-6261.248370522150
3821	-6261.248370522150
3857	-6261.248370522150
3891	-6261.248370522150
3941	-6261.248370522150
3974	-6261.248370522150
3979	-6261.248370522150
4017	-6261.248370522150
4067	-6261.248370522150
4132	-6261.248370522150
4143	-6261.248370522150
4179	-6261.248370522150
4646	-6261.248370522150
4647	-6261.248370522150
4898	-6261.248370522150
4903	-6261.248370522150
5302	-6261.248370522150
5400	-6261.248370522150
5526	-6261.248370522150
5749	-6261.248370522150
5759	-6261.248370522150
5841	-6261.248370522150
5878	-6261.248370522150
5886	-6261.248370522150
5891	-6261.248370522150
5984	-6261.248370522150
5994	-6261.248370522150
6032	-6261.248370522150
6033	-6261.248370522150
6061	-6261.248370522150
6292	-6261.248370522150
6312	-6261.248370522150
6559	-6261.248370522150
6579	-6261.248370522150
6810	-6261.248370522150
6838	-6261.248370522150
6839	-6261.248370522150
6877	-6261.248370522150
6887	-6261.248370522150
6980	-6261.248370522150
6985	-6261.248370522150
6993	-6261.248370522150
7030	-6261.248370522150
7112	-6261.248370522150
7122	-6261.248370522150
7345	-6261.248370522150
7471	-6261.248370522150
7569	-6261.248370522150
7968	-6261.248370522150
7973	-6261.248370522150
8224	-6261.248370522150
8225	-6261.248370522150
8692	-6261.248370522150
8728	-6261.248370522150
8739	-6261.248370522150
8804	-6261.248370522150
8854	-6261.248370522150
8892	-6261.248370522150
8897	-6261.248370522150
8930	-6261.248370522150
8980	-6261.248370522150
9014	-6261.248370522150
9050	-6261.248370522150
9311	-6261.248370522150
9407	-6261.248370522150
9518	-6261.248370522150
9637	-6261.248370522150
9661	-6261.248370522150
9878	-6261.248370522150
9879	-6261.248370522150
10346	-6261.248370522150
10826	-6261.248370522150
10827	-6261.248370522150
10844	-6261.248370522150
10899	-6261.248370522150
10960	-6261.248370522150
11086	-6261.248370522150
11120	-6261.248370522150
11157	-6261.248370522150
11170	-6261.248370522150
11266	-6261.248370522150
11302	-6261.248370522150
11912	-6261.248370522150
11949	-6261.248370522150
12170	-6261.248370522150
12388	-6261.248370522150
12424	-6261.248370522150
12464	-6261.248370522150
12474	-6261.248370522150
12541	-6261.248370522150
12595	-6261.248370522150
12643	-6261.248370522150
12648	-6261.248370522150
12678	-6261.248370522150
12856	-6261.248370522150
12858	-6261.248370522150
269	-6261.204906111210
274	-6261.204906111210
727	-6261.204906111210
1391	-6261.204906111210
1396	-6261.204906111210
1696	-6261.204906111210
1774	-6261.204906111210
1816	-6261.204906111210
2013	-6261.204906111210
2063	-6261.204906111210
2762	-6261.204906111210
2791	-6261.204906111210
3048	-6261.204906111210
3050	-6261.204906111210
3815	-6261.204906111210
3851	-6261.204906111210
3914	-6261.204906111210
3981	-6261.204906111210
4022	-6261.204906111210
4072	-6261.204906111210
4168	-6261.204906111210
4390	-6261.204906111210
4432	-6261.204906111210
5297	-6261.204906111210
5429	-6261.204906111210
5532	-6261.204906111210
5818	-6261.204906111210
7053	-6261.204906111210
7442	-6261.204906111210
7574	-6261.204906111210
8439	-6261.204906111210
8481	-6261.204906111210
8703	-6261.204906111210
8799	-6261.204906111210
8849	-6261.204906111210
8945	-6261.204906111210
8957	-6261.204906111210
8962	-6261.204906111210
9020	-6261.204906111210
9056	-6261.204906111210
9821	-6261.204906111210
9823	-6261.204906111210
10080	-6261.204906111210
10109	-6261.204906111210
10808	-6261.204906111210
10858	-6261.204906111210
10954	-6261.204906111210
11047	-6261.204906111210
11055	-6261.204906111210
11097	-6261.204906111210
11475	-6261.204906111210
11480	-6261.204906111210
12597	-6261.204906111210
12602	-6261.204906111210
1824	-6261.204906111200
1917	-6261.204906111200
3909	-6261.204906111200
3926	-6261.204906111200
5776	-6261.204906111200
7095	-6261.204906111200
7339	-6261.204906111200
8890	-6261.204906111200
11175	-6261.204906111200
12144	-6261.204906111200
104	-6261.161001284730
105	-6261.161001284730
176	-6261.161001284730
282	-6261.161001284730
366	-6261.161001284730
403	-6261.161001284730
413	-6261.161001284730
423	-6261.161001284730
424	-6261.161001284730
426	-6261.161001284730
717	-6261.161001284730
748	-6261.161001284730
1193	-6261.161001284730
1227	-6261.161001284730
1509	-6261.161001284730
1540	-6261.161001284730
1985	-6261.161001284730
2019	-6261.161001284730
2163	-6261.161001284730
2247	-6261.161001284730
2373	-6261.161001284730
2424	-6261.161001284730
2434	-6261.161001284730
2441	-6261.161001284730
2442	-6261.161001284730
2530	-6261.161001284730
2951	-6261.161001284730
2952	-6261.161001284730
3265	-6261.161001284730
3299	-6261.161001284730
3336	-6261.161001284730
3395	-6261.161001284730
3405	-6261.161001284730
3470	-6261.161001284730
3479	-6261.161001284730
3489	-6261.161001284730
3596	-6261.161001284730
3605	-6261.161001284730
3615	-6261.161001284730
3670	-6261.161001284730
3746	-6261.161001284730
3777	-6261.161001284730
4244	-6261.161001284730
4245	-6261.161001284730
4692	-6261.161001284730
4693	-6261.161001284730
5168	-6261.161001284730
5169	-6261.161001284730
5616	-6261.161001284730
5617	-6261.161001284730
5699	-6261.161001284730
5708	-6261.161001284730
5718	-6261.161001284730
5797	-6261.161001284730
5889	-6261.161001284730
5894	-6261.161001284730
5923	-6261.161001284730
6015	-6261.161001284730
6020	-6261.161001284730
6066	-6261.161001284730
6084	-6261.161001284730
6099	-6261.161001284730
6432	-6261.161001284730
6435	-6261.161001284730
6436	-6261.161001284730
6439	-6261.161001284730
6772	-6261.161001284730
6787	-6261.161001284730
6805	-6261.161001284730
6851	-6261.161001284730
6856	-6261.161001284730
6948	-6261.161001284730
6977	-6261.161001284730
6982	-6261.161001284730
7074	-6261.161001284730
7153	-6261.161001284730
7163	-6261.161001284730
7172	-6261.161001284730
7254	-6261.161001284730
7255	-6261.161001284730
7702	-6261.161001284730
7703	-6261.161001284730
8178	-6261.161001284730
8179	-6261.161001284730
8626	-6261.161001284730
8627	-6261.161001284730
9094	-6261.161001284730
9125	-6261.161001284730
9201	-6261.161001284730
9256	-6261.161001284730
9266	-6261.161001284730
9275	-6261.161001284730
9382	-6261.161001284730
9392	-6261.161001284730
9401	-6261.161001284730
9466	-6261.161001284730
9476	-6261.161001284730
9535	-6261.161001284730
9572	-6261.161001284730
9606	-6261.161001284730
9919	-6261.161001284730
9920	-6261.161001284730
10341	-6261.161001284730
10429	-6261.161001284730
10430	-6261.161001284730
10437	-6261.161001284730
10447	-6261.161001284730
10498	-6261.161001284730
10624	-6261.161001284730
10708	-6261.161001284730
10852	-6261.161001284730
10886	-6261.161001284730
11331	-6261.161001284730
11362	-6261.161001284730
11644	-6261.161001284730
11678	-6261.161001284730
12123	-6261.161001284730
12154	-6261.161001284730
12445	-6261.161001284730
12447	-6261.161001284730
12448	-6261.161001284730
12458	-6261.161001284730
12468	-6261.161001284730
12505	-6261.161001284730
12589	-6261.161001284730
12695	-6261.161001284730
12766	-6261.161001284730
12767	-6261.161001284730
505	-6261.119328362580
580	-6261.119328362580
601	-6261.119328362580
684	-6261.119328362580
778	-6261.119328362580
969	-6261.119328362580
2173	-6261.119328362580
2682	-6261.119328362580
3077	-6261.119328362580
3488	-6261.119328362580
4824	-6261.119328362580
5187	-6261.119328362580
5311	-6261.119328362580
5361	-6261.119328362580
5486	-6261.119328362580
5579	-6261.119328362580
7292	-6261.119328362580
7385	-6261.119328362580
7510	-6261.119328362580
7560	-6261.119328362580
7684	-6261.119328362580
8047	-6261.119328362580
9383	-6261.119328362580
9794	-6261.119328362580
10189	-6261.119328362580
10698	-6261.119328362580
11902	-6261.119328362580
12093	-6261.119328362580
12187	-6261.119328362580
12270	-6261.119328362580
12291	-6261.119328362580
12366	-6261.119328362580
462	-6261.117536873790
488	-6261.117536873790
489	-6261.117536873790
553	-6261.117536873790
558	-6261.117536873790
733	-6261.117536873790
1345	-6261.117536873790
1350	-6261.117536873790
1610	-6261.117536873790
1611	-6261.117536873790
1660	-6261.117536873790
1827	-6261.117536873790
1953	-6261.117536873790
2018	-6261.117536873790
2050	-6261.117536873790
2068	-6261.117536873790
2074	-6261.117536873790
2158	-6261.117536873790
2176	-6261.117536873790
2213	-6261.117536873790
2286	-6261.117536873790
2379	-6261.117536873790
2465	-6261.117536873790
2475	-6261.117536873790
2697	-6261.117536873790
2736	-6261.117536873790
2995	-6261.117536873790
3003	-6261.117536873790
3089	-6261.117536873790
3091	-6261.117536873790
3238	-6261.117536873790
3239	-6261.117536873790
3389	-6261.117536873790
3399	-6261.117536873790
3512	-6261.117536873790
3517	-6261.117536873790
3519	-6261.117536873790
3610	-6261.117536873790
3620	-6261.117536873790
3706	-6261.117536873790
3798	-6261.117536873790
3825	-6261.117536873790
3932	-6261.117536873790
3987	-6261.117536873790
4058	-6261.117536873790
4113	-6261.117536873790
4174	-6261.117536873790
4185	-6261.117536873790
4455	-6261.117536873790
4492	-6261.117536873790
4652	-6261.117536873790
4681	-6261.117536873790
5256	-6261.117536873790
5379	-6261.117536873790
5416	-6261.117536873790
5432	-6261.117536873790
5558	-6261.117536873790
5694	-6261.117536873790
5836	-6261.117536873790
5929	-6261.117536873790
6038	-6261.117536873790
6067	-6261.117536873790
6804	-6261.117536873790
6833	-6261.117536873790
6942	-6261.117536873790
7035	-6261.117536873790
7177	-6261.117536873790
7313	-6261.117536873790
7439	-6261.117536873790
7455	-6261.117536873790
7492	-6261.117536873790
7615	-6261.117536873790
8190	-6261.117536873790
8219	-6261.117536873790
8379	-6261.117536873790
8416	-6261.117536873790
8686	-6261.117536873790
8687	-6261.117536873790
8697	-6261.117536873790
8758	-6261.117536873790
8813	-6261.117536873790
8884	-6261.117536873790
8939	-6261.117536873790
9046	-6261.117536873790
9073	-6261.117536873790
9165	-6261.117536873790
9251	-6261.117536873790
9261	-6261.117536873790
9342	-6261.117536873790
9352	-6261.117536873790
9354	-6261.117536873790
9359	-6261.117536873790
9472	-6261.117536873790
9482	-6261.117536873790
9632	-6261.117536873790
9633	-6261.117536873790
9780	-6261.117536873790
9782	-6261.117536873790
9868	-6261.117536873790
9876	-6261.117536873790
10135	-6261.117536873790
10174	-6261.117536873790
10396	-6261.117536873790
10406	-6261.117536873790
10492	-6261.117536873790
10585	-6261.117536873790
10658	-6261.117536873790
10695	-6261.117536873790
10713	-6261.117536873790
10797	-6261.117536873790
10803	-6261.117536873790
10821	-6261.117536873790
10853	-6261.117536873790
10918	-6261.117536873790
11044	-6261.117536873790
11211	-6261.117536873790
11260	-6261.117536873790
11261	-6261.117536873790
11521	-6261.117536873790
11526	-6261.117536873790
12138	-6261.117536873790
12313	-6261.117536873790
12318	-6261.117536873790
12382	-6261.117536873790
12383	-6261.117536873790
3529	-6261.117536873780
4184	-6261.117536873780
12409	-6261.117536873780
10	-6261.093518941230
16	-6261.093518941230
117	-6261.093518941230
146	-6261.093518941230
179	-6261.093518941230
208	-6261.093518941230
229	-6261.093518941230
246	-6261.093518941230
360	-6261.093518941230
374	-6261.093518941230
379	-6261.093518941230
529	-6261.093518941230
571	-6261.093518941230
655	-6261.093518941230
706	-6261.093518941230
756	-6261.093518941230
777	-6261.093518941230
813	-6261.093518941230
923	-6261.093518941230
928	-6261.093518941230
1252	-6261.093518941230
1253	-6261.093518941230
1715	-6261.093518941230
1720	-6261.093518941230
1962	-6261.093518941230
2495	-6261.093518941230
2506	-6261.093518941230
2507	-6261.093518941230
3339	-6261.093518941230
3434	-6261.093518941230
3590	-6261.093518941230
3681	-6261.093518941230
3717	-6261.093518941230
3867	-6261.093518941230
3940	-6261.093518941230
3951	-6261.093518941230
3980	-6261.093518941230
4077	-6261.093518941230
4864	-6261.093518941230
4904	-6261.093518941230
5067	-6261.093518941230
5103	-6261.093518941230
5237	-6261.093518941230
5292	-6261.093518941230
[truncated: 10,870 more rows]
