# Supplementary material for: Stabilizing lattice oxygen redox in layered sodium transition metal oxide through spin singlet state
Source: Nat Commun. 2023 Nov 23;14:7665. doi: 10.1038/s41467-023-43031-6 (PMC10667238; doi:10.1038/s41467-023-43031-6)
Supplement: Supplementary file 5 — Supplementary Data 1 [file 41467_2023_43031_MOESM5_ESM.zip › Data_SI/x=0.5/ewald+DFT_screening/ewald_script_long.sh]

#!/bin/bash
#SBATCH --account=cfn307060
#SBATCH --partition=long
#SBATCH --nodes=1
#SBATCH --ntasks=36
#SBATCH --time=12:00:00

module load anaconda3/2019.03-py3.7
module load intel/PSXE2017
export OMP_NUM_THREADS=1

export PATH=/sdcc/u/xueang/sourcecode/ase-3.18.1/bin:$PATH
export PYTHONPATH=/sdcc/u/xueang/sourcecode/ase-3.18.1/:$PYTHONPATH

ulimit -s unlimited

python3 ewald_calc_pymatgen.py >&ewald.log

exit
