# Supplementary material for: Stabilizing lattice oxygen redox in layered sodium transition metal oxide through spin singlet state
Source: Nat Commun. 2023 Nov 23;14:7665. doi: 10.1038/s41467-023-43031-6 (PMC10667238; doi:10.1038/s41467-023-43031-6)
Supplement: Supplementary file 5 — Supplementary Data 1 [file 41467_2023_43031_MOESM5_ESM.zip › Data_SI/x=0.5/ewald+DFT_screening/Na_poses/generate_Na_list.sh]

#!/bin/bash

num=1;
for i in `seq 1 9`;do
for j in `seq $(($i+1)) 10`;do
for k in `seq $(($j+1)) 11`;do
for l in `seq $(($k+1)) 12`;do
for m in `seq $(($l+1)) 13`;do
for n in `seq $(($m+1)) 14`;do
for o in `seq $(($n+1)) 15`;do
for p in `seq $(($o+1)) 16`;do
for count in $i $j $k $l $m $n $o $p;do
sed -n "$count p" na_pos >> Na_$num;
done 
num=$(($num+1));
done;
done;
done;
done;
done;
done;
done;
done
