# Supplementary material for: Stabilizing lattice oxygen redox in layered sodium transition metal oxide through spin singlet state
Source: Nat Commun. 2023 Nov 23;14:7665. doi: 10.1038/s41467-023-43031-6 (PMC10667238; doi:10.1038/s41467-023-43031-6)
Supplement: Supplementary file 5 — Supplementary Data 1 [file 41467_2023_43031_MOESM5_ESM.zip › Data_SI/x=0.5/ewald+DFT_screening/Na_poses/Na_10049]

     0.75000000     0.50000000     0.25000000
     0.25000000     0.00000000     0.25000000
     0.75000000     0.00000000     0.25000000
     0.50000000     0.75000000     0.75000000
     0.75000000     0.00000000     0.75000000
     0.25000000     0.50000000     0.75000000
     0.00000000     0.75000000     0.75000000
     0.25000000     0.50000000     0.25000000
