# Supplementary material for: Stabilizing lattice oxygen redox in layered sodium transition metal oxide through spin singlet state
Source: Nat Commun. 2023 Nov 23;14:7665. doi: 10.1038/s41467-023-43031-6 (PMC10667238; doi:10.1038/s41467-023-43031-6)
Supplement: Supplementary file 6 — Supplementary Data 2 [file 41467_2023_43031_MOESM6_ESM.cif]

data_
_chemical_name P3_type_Na0.667Cu0.333Mn0.667O2
_cell_length_a  6.6059(10)
_cell_length_b  8.7104(12)
_cell_length_c  5.0100(6)
_cell_angle_alpha 90
_cell_angle_beta  122.382(9)
_cell_angle_gamma 90
_cell_volume 243.45(6)
_space_group P21/c
loop_
_symmetry_equiv_pos_as_xyz
	 'x, y, z '
	 '-x, y+1/2, -z+1/2 '
	 'x, -y+1/2, z+1/2 '
	 '-x, -y, -z '
loop_
_atom_site_label
_atom_site_type_symbol
_atom_site_fract_x
_atom_site_fract_y
_atom_site_fract_z
_atom_site_occupancy
_atom_site_B_iso_or_equiv
Cu1 Cu 0 0 0.5 0.854(10) 0.59(11)
Mn1 Mn 0 0 0.5 0.146(10) 0.59(11)
Mn2 Mn 0.0385(15) 0.3400(9) 0.5467(17) 0.927(5) 0.44(7)
Cu2 Cu 0.0385(15) 0.3400(9) 0.5467(17) 0.073(5) 0.44(7)
Na3 Na 0.5003(12) 0.3679(9) 0.2226(17) 1 0.55(10)
O1  O  0.1729(14) -0.0149(8) 0.2722(15) 1 1.18(10)
O2  O  0.2113(8) 0.3087(5) 0.3423(10) 1 0.24(5)
O3  O  0.1665(9) 0.6808(6) 0.2837(11) 1 0.35(6)
